# Supplementary material for: Rewiring of the phosphoproteome executes two meiotic divisions in budding yeast
Source: EMBO J. 2024 Feb 27;43(7):11. doi: 10.1038/s44318-024-00059-8 (PMC10987667; doi:10.1038/s44318-024-00059-8)
Supplement: Supplementary file 1 — Expanded View Computer Code [file 44318_2024_59_MOESM1_ESM.zip]

Archive with 19 entries (18 files):
- ComputerCode EV1/
- ComputerCode EV1/._polo_box_SSTP.R
- ComputerCode EV1/._metaphase_arrest_analysis.Rmd
- ComputerCode EV1/cdc28as.R
- __MACOSX/ComputerCode EV1/._cdc28as.R
- ComputerCode EV1/cdc5as.R
- __MACOSX/ComputerCode EV1/._cdc5as.R
- ComputerCode EV1/metaphase_arrest_analysis.Rmd
- __MACOSX/ComputerCode EV1/._metaphase_arrest_analysis.Rmd
- ComputerCode EV1/._cdc5as.R
- ComputerCode EV1/meiotic_timecourse_analysis.Rmd
- __MACOSX/ComputerCode EV1/._meiotic_timecourse_analysis.Rmd
- ComputerCode EV1/._meiotic_timecourse_analysis.Rmd
- ComputerCode EV1/._cdc5_IP_LFQMS.R
- ComputerCode EV1/._cdc28as.R
- ComputerCode EV1/polo_box_SSTP.R
- __MACOSX/ComputerCode EV1/._polo_box_SSTP.R
- ComputerCode EV1/cdc5_IP_LFQMS.R
- __MACOSX/ComputerCode EV1/._cdc5_IP_LFQMS.R
