# Supplementary material for: Rewiring of the phosphoproteome executes two meiotic divisions in budding yeast
Source: EMBO J. 2024 Feb 27;43(7):11. doi: 10.1038/s44318-024-00059-8 (PMC10987667; doi:10.1038/s44318-024-00059-8)
Supplement: Supplementary file 1 — Expanded View Computer Code [file 44318_2024_59_MOESM1_ESM.zip › ComputerCode EV1/metaphase_arrest_analysis.Rmd]

---
title: "spo13 metaphase I arrest analysis"
author: "Lori Koch"
output:
  html_document: default
  pdf_document: default
---


# Setup
```{r setup, include=FALSE}

# Functions

# TL functions

colMedians <- function (df, na.rm = T) {
  apply(df, 2, median, na.rm)
}

strsplit.extract <- function (x, split, index) {
  x <- as.character(x)
  x[x == ""] <- ";"
  x <- sapply(strsplit(x, split, fixed = TRUE), "[[", index)
  return(x)
}

#choosing number of clusters for k-means

wssplot <- function(data, nc=20, seed=1234, iter.max = 10){
  wss <- (nrow(data)-1)*sum(apply(data,2,var))
  for (i in 2:nc){
    set.seed(seed)
    wss[i] <- sum(kmeans(data, centers=i, iter.max = iter.max)$withinss)}
  plot(1:nc, wss, type="b", xlab="Number of Clusters",
       ylab="Within groups sum of squares")}

# LK Plotting to PDF function

print_plot<-function(plot,filename.pdf,width,height){
    print(plot)
pdf(filename.pdf, width=width, height=height) 
print(plot)
dev.off()
}


```


# load data tables

```{r,echo=F,message=F,warning=F}
#Read data tables #####

phosphos <- read.delim("metaphase_arrest_Phospho (STY)Sites.txt")

protg <- read.delim("metaphase_arrest_proteinGroups.txt")

```


# rename columns
```{r,echo=F,message=F,warning=F}

#Remove reverse & contaminant #####

phosphos <- subset(phosphos, Reverse != "+" & Potential.contaminant != "+")
protg <- subset(protg, Reverse != "+" & Potential.contaminant != "+")

colnames(protg)[colnames(protg) == "id"] <- "protg.id"
colnames(phosphos)[colnames(phosphos) == "id"] <- "phosphos.id"

# set col names

protg_reporter_cols<-grep("Reporter.intensity.corrected...40E_N",colnames(protg),value=T)

phosphos_reporter_cols<-grep("Reporter.intensity.corrected...40E_PE___1",colnames(phosphos),value=T)

# copy and rename cols
# key
# 1= 8067 (WT) Rep1 
# 2= 26213 (spo13) Rep1
# 3= 32114 (spo13-m2) Rep1
# 4= 8067 (WT) Rep2
# 5= 26213 (spo13) Rep2
# 6= 32114 (spo13-m2) Rep2
# 7= 8067 (WT) Rep3
# 8= 26213 (spo13) Rep3
# 9= 32114 (spo13-m2) Rep3
# 10= 8067 (WT) Rep4

raw_cols<-c(paste0(c("WT","spo13","spo13m2"),"_Rep1"),paste0(c("WT","spo13","spo13m2"),"_Rep2"),paste0(c("WT","spo13","spo13m2"),"_Rep3"),"WT_Rep4")

protg[,raw_cols]<-protg[,protg_reporter_cols]
phosphos[,raw_cols]<-phosphos[,phosphos_reporter_cols]

```

# Make gene name col
```{r,echo=F,message=F,warning=F}

### Make gene name cols ####

### #load yeast gene map table
#I downloaded this file from https://www.uniprot.org/docs/yeast
#I modified the original file so it only includes the table and not the heading part at the top

gene.map.table <-read.csv("Yeast_Uniprot2.csv")

#data prep so there isn't white space and only the first gene name is in the gene column
gene.map.table$Gene<-trimws(gene.map.table$Gene, "right")
gene.map.table$Gene.name <- strsplit.extract(gene.map.table$Gene, ";",1)

#### Create new ID columns ####
#Create a Gene.name column in phosphos table

phosphos$Gene.name <- gene.map.table$Gene.name[match(phosphos$Protein, gene.map.table$OLN)]

#### Create new ID cols in the protg table ####
#Create new Majority.protein.ID col with only FIRST (one) majority protein ID
#for cross referencing prot between tables

protg$Majority.protein.ID <- strsplit.extract(protg$Majority.protein.IDs, ";",1)

#Create Gene.name col in the protg table
protg$Gene.name <- gene.map.table$Gene.name[match(protg$Majority.protein.ID,gene.map.table$OLN)]
```

## Convert zeros to NAs

```{r, echo=FALSE}

# Replace zeros with NAs in reporter.cols, save in raw_cols so stats can be calc and plots made
# reporter_cols retain zeros
# raw_cols have zeros replaced with NAs

library(data.table)

protg.DT<-as.data.table(protg)
phosphos.DT<-as.data.table(phosphos)

protg.DT[,c(raw_cols) := lapply(.SD,function(x) ifelse(x==0,NA,x)), .SD=protg_reporter_cols]
phosphos.DT[,c(raw_cols) := lapply(.SD,function(x) ifelse(x==0,NA,x)), .SD=phosphos_reporter_cols]

protg<-as.data.frame(protg.DT)
phosphos<-as.data.frame(phosphos.DT)


# boxplots of raw data
boxplot(log2(protg[,raw_cols]),main="raw protein",ylab="log2 intensity")
boxplot(log2(phosphos[,raw_cols]),main="raw phosphos",ylab="log2 intensity")


```

# ColMedian Normalization
```{r,echo=F,message=F,warning=F}

# Normalization of protg and phosphos to reporter medians ####

# calculate protg reporter MEDIAN intensities
tot_med <- colMedians(protg[,raw_cols],na.rm=T)

# create new column names for normalised intensities
norm.tmt.cols <- paste0("norm_",raw_cols)

## normalise protg intensities
## by dividing by median of each reporter

# # Identify the target median, which in this case is the median of the median of each experiment

target_median <- median(tot_med)

# # # Identify the scaling factors needed to scale each individual experiment to reach the target_med
scaling_factors <- as.numeric( target_median / tot_med )

# # Scale the TMT intensities of each experiment so the median becomes the target median

protg[,norm.tmt.cols] <- sweep(protg[,raw_cols], 2, scaling_factors, FUN = "*")

# # check the colMedians are now the same
#colMedians(protg[,norm.tmt.cols])

# Channel/Column norm for phosphos data: ###

# calculate protg reporter MEDIAN intensities
phos_tot_med <- colMedians(phosphos[,raw_cols],na.rm=T)

# # Identify the target median, which in this case is the median of the median of each experiment

phos_target_median <- median(phos_tot_med)

# # # Identify the scaling factors needed to scale each individual experiment to reach the target_med
phos_scaling_factors <- as.numeric( phos_target_median / phos_tot_med )

# # Scale the TMT intensities of each experiment so the median becomes the target median

phosphos[,norm.tmt.cols] <- sweep(phosphos[,raw_cols], 2, phos_scaling_factors, FUN = "*")

# # check the colMedians
#colMedians(phosphos[,norm.tmt.cols])

# Boxplots of colNorm data
boxplot(log2(protg[,norm.tmt.cols]),main="colNorm protein",ylab="log2 intensity")
boxplot(log2(phosphos[,norm.tmt.cols]),main="colNorm phosphos",ylab="log2 intensity")

```

# Phos/Prot Norm

```{r,echo=F,message=F,warning=F}

##### New values called "stoic" for "stoichiometric" 

# extract first sequence window (some phos-sites have multiple and
# this messes up motif analysis)
phosphos$Sequence.window <- strsplit.extract(phosphos$Sequence.window, ';', 1)

#create new phos.stoic.cols 
phos.stoic.cols <- gsub("norm","stoic", norm.tmt.cols)

# data prep
#copy protg IDs in phosphos df to new column called first.protg.id
#this is necessary for matching protg.ids between the phosphos and protg table

phosphos$first.protg.id <- strsplit.extract(phosphos$Protein.group.IDs, ';', 1)

phos.stoic.temp.df <- protg[match(phosphos$first.protg.id, protg$protg.id), norm.tmt.cols]

#this divides the intensity of the phosphos over the protg
#normalized intensity then multiplies by 1000 (to get easier number)
#This creates "stoichiometric" phos. site changes...

phosphos[,phos.stoic.cols] <- mapply(function(x,y) {x/y},phosphos[,norm.tmt.cols],  phos.stoic.temp.df[,norm.tmt.cols]) * 1000

# check colMedians - they are close but not the same
#colMedians(phosphos[,phos.stoic.cols])

# Plot the phos.stoic.colss (normalized to protg)
boxplot(log2(phosphos[,phos.stoic.cols]),main="Phos/protg norm phosphos",ylab="log2 intensity")

```

# add gene.name_site col
```{r, message=FALSE, warning=FALSE, echo=F}

library(dplyr)

phosphos<-phosphos %>%
  mutate(gene.name_site=paste(Gene.name,Amino.acid,Positions.within.proteins,sep="-"))

```

# Change NAs back to Zeros

```{r,echo=F,message=F,warning=F}

# head(phosphos[,phosphos_reporter_cols]) # mostly zeros raw
# head(phosphos[,phos.stoic.cols]) # all zeros are NAs

protg.DT<-as.data.table(protg)
phosphos.DT<-as.data.table(phosphos)

nona_norm.tmt.cols<-paste0("nona_",norm.tmt.cols)
nona_phos.stoic.cols<-paste0("nona_",phos.stoic.cols)

# norm cols
protg.DT[,c(nona_norm.tmt.cols) := lapply(.SD,function(x) ifelse(is.na(x),0,x)), .SD=norm.tmt.cols]
phosphos.DT[,c(nona_phos.stoic.cols) := lapply(.SD,function(x) ifelse(is.na(x),0,x)), .SD=phos.stoic.cols]

protg<-as.data.frame(protg.DT)
phosphos<-as.data.frame(phosphos.DT)

```


# fold change between medians
```{r,echo=F,message=F,warning=F}

# nona_norm.tmt.cols[c(1,4,7,10)] # WT
# nona_norm.tmt.cols[c(2,5,8)] # spo13
# nona_norm.tmt.cols[c(3,6,9)] # spo13-m2

protg <- protg %>%
    mutate(WT_spo13_fc=apply(.[,nona_norm.tmt.cols],1,function(x) {median(c(x[1],x[4],x[7],x[10]))/median(c(x[2],x[5],x[8]))})) %>%
    mutate(WT_spo13m2_fc=apply(.[,nona_norm.tmt.cols],1,function(x) {median(c(x[1],x[4],x[7],x[10]))/median(c(x[3],x[6],x[9]))})) %>%
    mutate(spo13_spo13m2_fc=apply(.[,nona_norm.tmt.cols],1,function(x) {median(c(x[2],x[5],x[8]))/median(c(x[3],x[6],x[9]))}))


phosphos <- phosphos %>%
    mutate(WT_spo13_fc=apply(.[,nona_phos.stoic.cols],1,function(x) {median(c(x[1],x[4],x[7],x[10]))/median(c(x[2],x[5],x[8]))})) %>%
    mutate(WT_spo13m2_fc=apply(.[,nona_phos.stoic.cols],1,function(x) {median(c(x[1],x[4],x[7],x[10]))/median(c(x[3],x[6],x[9]))})) %>%
    mutate(spo13_spo13m2_fc=apply(.[,nona_phos.stoic.cols],1,function(x) {median(c(x[2],x[5],x[8]))/median(c(x[3],x[6],x[9]))}))

```

# t.test between samples

```{r,echo=F,message=F,warning=F}

# alltimes<-c("0","45","60","75","90","105","120","135","150","165")
# 
# # # t.tests are done in for-loop
# pvals<-paste0("pval.",alltimes[2:10])

# nona_norm.tmt.cols[c(1,4,7,10)] # WT
# nona_norm.tmt.cols[c(2,5,8)] # spo13
# nona_norm.tmt.cols[c(3,6,9)] # spo13-m2

# note 0 v 0 will give NaN p-value

# protg comparisons


# all protg
protg[,"WT_spo13_pval"]<-as.data.frame(apply(protg[,nona_norm.tmt.cols], 1, function(x){
    ifelse(all(is.finite(x))&sum(x>0)>=1,t.test(x[c(1,4,7,10)],x[c(2,5,8)])$p.value,NA)}))
# if you don't include the sum(x>0)>=1 then you get some NaN pvalues from 0v0

protg[,"WT_spo13m2_pval"]<-as.data.frame(apply(protg[,nona_norm.tmt.cols], 1, function(x){
    ifelse(all(is.finite(x))&sum(x>0)>=1,t.test(x[c(1,4,7,10)],x[c(3,6,9)])$p.value,NA)}))

protg[,"spo13_spo13m2_pval"]<-as.data.frame(apply(protg[,nona_norm.tmt.cols], 1, function(x){
    ifelse(all(is.finite(x))&sum(x>0)>=1,t.test(x[c(2,5,8)],x[c(3,6,9)])$p.value,NA)}))

# all phosphos
phosphos[,"WT_spo13_pval"]<-as.data.frame(apply(phosphos[,nona_phos.stoic.cols], 1, function(x){
    ifelse(all(is.finite(x))&sum(x>0)>=2,t.test(x[c(1,4,7,10)],x[c(2,5,8)])$p.value,NA)})) # sum(x>0)>=1 returned 4 NaN pvalues but >=2 returned 0 #sum(is.nan(phosphos$WT_spo13_pval))

phosphos[,"WT_spo13m2_pval"]<-as.data.frame(apply(phosphos[,nona_phos.stoic.cols], 1, function(x){
    ifelse(all(is.finite(x))&sum(x>0)>=2,t.test(x[c(1,4,7,10)],x[c(3,6,9)])$p.value,NA)})) 

phosphos[,"spo13_spo13m2_pval"]<-as.data.frame(apply(phosphos[,nona_phos.stoic.cols], 1, function(x){
    ifelse(all(is.finite(x))&sum(x>0)>=2,t.test(x[c(2,5,8)],x[c(3,6,9)])$p.value,NA)})) 

pvals<-grep("pval",colnames(protg),value=T)
fcs<-grep("fc",colnames(protg),value=T)


```

# Call significance

```{r,echo=F,message=F,warning=F}

# add col to indiciate whether comparison is significantly different based on fold change and pvalue

# there are NaN fold changes from 0/0 and Inf fold changes from 2/0 comparisons
# there are NA pvalues from t.test(c(0,0),c(0,0)) comparisons
# therefore there needs to be a way to indicate that the comparison between those conditions is not sig
# I added a layer to the ifelse to first test whether thee fc and pval are finite, which NaN and Inf, NA are not
# things with non-finite fold changes and/or pvalues are not considered sig.


# EDIT changing the comparison labels so mutant comes first
# WT v spo13 WT_INCR = spo13_DECR
# WT v spo13 WT_DECR = spo13_INCR
# WT v spo13m2 WT_INCR = spo13m2_DECR
# WT v spo13m2 WT_DECR = spo13m2_INCR
# LEAVE THIS AS IS
# spo13 v spo13m2 spo13_INCR
# spo13 v spo13m2 spo13_DECR

# protg
protg <- protg %>%
   mutate(spo13_WT_sig=ifelse(is.finite(WT_spo13_fc)&is.finite(WT_spo13_pval),
                              ifelse(WT_spo13_fc>1.5 & WT_spo13_pval < 0.05,"DECR",
                                  ifelse(WT_spo13_fc<(1/1.5) & WT_spo13_pval < 0.05,"INCR","NC")),"NC")) %>%
    mutate(spo13m2_WT_sig=ifelse(is.finite(WT_spo13m2_fc)&is.finite(WT_spo13m2_pval),
                              ifelse(WT_spo13m2_fc>1.5 & WT_spo13m2_pval < 0.05,"DECR",
                                  ifelse(WT_spo13m2_fc<(1/1.5) & WT_spo13m2_pval < 0.05,"INCR","NC")),"NC")) %>%
    mutate(spo13_spo13m2_sig=ifelse(is.finite(spo13_spo13m2_fc)&is.finite(spo13_spo13m2_pval),
                              ifelse(spo13_spo13m2_fc>1.5 & WT_spo13m2_pval < 0.05,"INCR",
                                  ifelse(WT_spo13m2_fc<(1/1.5) & WT_spo13m2_pval < 0.05,"DECR","NC")),"NC")) %>%
    # adjust so factor levels are all the same
     mutate(spo13_WT_sig=factor(spo13_WT_sig,levels=c("NC","INCR","DECR"))) %>%
     mutate(spo13m2_WT_sig=factor(spo13m2_WT_sig,levels=c("NC","INCR","DECR"))) %>%
     mutate(spo13_spo13m2_sig=factor(spo13_spo13m2_sig,levels=c("NC","INCR","DECR")))

# phosphos
phosphos <- phosphos %>%
   mutate(spo13_WT_sig=ifelse(is.finite(WT_spo13_fc)&is.finite(WT_spo13_pval),
                              ifelse(WT_spo13_fc>1.5 & WT_spo13_pval < 0.05,"DECR",
                                  ifelse(WT_spo13_fc<(1/1.5) & WT_spo13_pval < 0.05,"INCR","NC")),"NC")) %>%
    mutate(spo13m2_WT_sig=ifelse(is.finite(WT_spo13m2_fc)&is.finite(WT_spo13m2_pval),
                              ifelse(WT_spo13m2_fc>1.5 & WT_spo13m2_pval < 0.05,"DECR",
                                  ifelse(WT_spo13m2_fc<(1/1.5) & WT_spo13m2_pval < 0.05,"INCR","NC")),"NC")) %>%
    mutate(spo13_spo13m2_sig=ifelse(is.finite(spo13_spo13m2_fc)&is.finite(spo13_spo13m2_pval),
                              ifelse(spo13_spo13m2_fc>1.5 & WT_spo13m2_pval < 0.05,"INCR",
                                  ifelse(WT_spo13m2_fc<(1/1.5) & WT_spo13m2_pval < 0.05,"DECR","NC")),"NC")) %>%
    # adjust so factor levels are all the same
     mutate(spo13_WT_sig=factor(spo13_WT_sig,levels=c("NC","INCR","DECR"))) %>%
     mutate(spo13m2_WT_sig=factor(spo13m2_WT_sig,levels=c("NC","INCR","DECR"))) %>%
     mutate(spo13_spo13m2_sig=factor(spo13_spo13m2_sig,levels=c("NC","INCR","DECR")))

```

# Indicate MVs
```{r,echo=F,message=F,warning=F}

# nona_norm.tmt.cols[c(1,4,7,10)] # WT
# nona_norm.tmt.cols[c(2,5,8)] # spo13
# nona_norm.tmt.cols[c(3,6,9)] # spo13-m2

protg <- protg %>%
    mutate(WT.3reps=apply(.[,nona_norm.tmt.cols[c(1,4,7,10)]],1,function(x) sum(x>0)>=3)) %>% # must be detected in 3/4 reps
    mutate(spo13.3reps=apply(.[,nona_norm.tmt.cols[c(2,5,8)]],1,function(x) sum(x>0)==3)) %>% # must be detected in 3 reps
    mutate(spo13m2.3reps=apply(.[,nona_norm.tmt.cols[c(3,6,9)]],1,function(x) sum(x>0)==3)) %>% # must be detected in 3 reps
    mutate(WT.2reps=apply(.[,nona_norm.tmt.cols[c(1,4,7,10)]],1,function(x) sum(x>0)>=2)) %>% # must be detected in 2/4 reps
    mutate(spo13.2reps=apply(.[,nona_norm.tmt.cols[c(2,5,8)]],1,function(x) sum(x>0)>=2)) %>% # must be detected in 2 reps
    mutate(spo13m2.2reps=apply(.[,nona_norm.tmt.cols[c(3,6,9)]],1,function(x) sum(x>0)>=2)) %>% # must be detected in 2 reps
    mutate(WT.1reps=apply(.[,nona_norm.tmt.cols[c(1,4,7,10)]],1,function(x) sum(x>0)>=1)) %>% # must be detected in 1/4 reps
    mutate(spo13.1reps=apply(.[,nona_norm.tmt.cols[c(2,5,8)]],1,function(x) sum(x>0)>=1)) %>% # must be detected in 1 reps
    mutate(spo13m2.1reps=apply(.[,nona_norm.tmt.cols[c(3,6,9)]],1,function(x) sum(x>0)>=1)) # must be detected in 1 reps

#protg %>% filter(WT.3reps==T&spo13.3reps==T&spo13m2.3reps==T) %>% nrow() #3960 proteins detected in 3 reps of all strains

# filter to found in 3 reps of all strains
protg_3reps <- protg %>% filter(WT.3reps==T & spo13.3reps==T & spo13m2.3reps==T) #3960
                
# Indicate MVs in phosphos
phosphos <- phosphos %>%
    mutate(WT.3reps=apply(.[,nona_phos.stoic.cols[c(1,4,7,10)]],1,function(x) sum(x>0)>=3)) %>% # must be detected in 3/4 reps
    mutate(spo13.3reps=apply(.[,nona_phos.stoic.cols[c(2,5,8)]],1,function(x) sum(x>0)==3)) %>% # must be detected in 3 reps
    mutate(spo13m2.3reps=apply(.[,nona_phos.stoic.cols[c(3,6,9)]],1,function(x) sum(x>0)==3)) %>% # must be detected in 3 reps
mutate(WT.2reps=apply(.[,nona_phos.stoic.cols[c(1,4,7,10)]],1,function(x) sum(x>0)>=2)) %>% # must be detected in 2/4 reps
    mutate(spo13.2reps=apply(.[,nona_phos.stoic.cols[c(2,5,8)]],1,function(x) sum(x>0)>=2)) %>% # must be detected in 2 reps
    mutate(spo13m2.2reps=apply(.[,nona_phos.stoic.cols[c(3,6,9)]],1,function(x) sum(x>0)>=2)) %>% # must be detected in 2 reps
    mutate(WT.1reps=apply(.[,nona_phos.stoic.cols[c(1,4,7,10)]],1,function(x) sum(x>0)>=1)) %>% # must be detected in 1/4 reps
    mutate(spo13.1reps=apply(.[,nona_phos.stoic.cols[c(2,5,8)]],1,function(x) sum(x>0)>=1)) %>% # must be detected in 1 reps
    mutate(spo13m2.1reps=apply(.[,nona_phos.stoic.cols[c(3,6,9)]],1,function(x) sum(x>0)>=1)) # must be detected in 1 reps

    
# phosphos %>% filter(WT.3reps==T&spo13.3reps==T&spo13m2.3reps==T) %>% nrow() #8421 sites found in 3 reps of all strains
# phosphos %>% filter(WT.2reps==T&spo13.2reps==T&spo13m2.2reps==T) %>% nrow() #8770 sites found in 2 reps of all strains

# filter to found in 3 reps of all strains
phosphos_3reps <- phosphos %>% filter(WT.3reps==T & spo13.3reps==T & spo13m2.3reps==T) # 8421

# filter to found in 2/3 reps of each strains
phosphos_2reps <- phosphos %>% filter(WT.2reps==T & spo13.2reps==T & spo13m2.2reps==T) # 8770

# plot of things detected in 3 reps
# use columnss where Zeros are filled as NAs so they are ignored when calculating spread
boxplot(log2(protg_3reps[,norm.tmt.cols]),main="Detected in 3 reps of all strains",ylab="log2 intensity")
boxplot(log2(phosphos_3reps[,phos.stoic.cols]),main="Detected in 3 reps of all strains",ylab="log2 intensity")

# phosphos filter to high localization score
phosphos_3reps_loc <- phosphos_3reps %>%
  mutate(high.localiz.score=Localization.prob>0.75) %>% 
    filter(high.localiz.score==T) #6927

phosphos_2reps_loc <- phosphos_2reps %>%
  mutate(high.localiz.score=Localization.prob>0.75) %>% 
    filter(high.localiz.score==T) #7175

# phosphos filter to only include rows with at least 1/10 >0 observation in nona_phos.stoic.cols ___1 (this excludes ___2 and ___3 sites)
# important because it affects the total of motif matching sites


```

# filter to sig
```{r,echo=F,message=F,warning=F}

# separate dfs for each type of comparison sig
protg_3reps_spo13_WT_sig <- protg_3reps %>%
    filter(spo13_WT_sig!="NC")

protg_3reps_spo13m2_WT_sig <- protg_3reps %>%
    filter(spo13m2_WT_sig!="NC")

protg_3reps_spo13_spo13m2_sig <- protg_3reps %>%
    filter(spo13_spo13m2_sig!="NC")

# phosphos 3 reps
phosphos_3reps_spo13_WT_sig <- phosphos_3reps_loc %>%
    filter(spo13_WT_sig!="NC")

phosphos_3reps_spo13m2_WT_sig <- phosphos_3reps_loc %>%
    filter(spo13m2_WT_sig!="NC")

phosphos_3reps_spo13_spo13m2_sig <- phosphos_3reps_loc %>%
    filter(spo13_spo13m2_sig!="NC")

```

# General numbers plots
```{r,echo=F,message=F,warning=F}

library(ggplot2)
library(tidyr)
library(forcats)

# PROTEINS

# boxplot of intensities in each sample
# Zeros are NAs in norm.tmt.cols
# log2(NA) is non-finite so is not included in boxplot
# if nona_norm.tmt.cols where zeros are zeros is used, still the zeros are not plotted because log2(0)=-Inf

protg_int_boxplot<-protg %>%
    select(all_of(norm.tmt.cols)) %>%
  pivot_longer(cols=all_of(norm.tmt.cols),names_to="sample",values_to="intensity",names_prefix="norm_") %>% select(sample,intensity) %>%
  ggplot(aes(x=fct_inorder(sample),y=log2(intensity),fill=sample)) +
  geom_boxplot(aes(fill=sample,alpha=0.2),position="dodge",outlier.size = 0.25, size = 0.25)+
  theme_classic()+
  labs(y="log2 intensity",x="")+
  ggtitle("protg intensity")+
theme(axis.text.x = element_text(angle=90,vjust=0.6,size=rel(1.5)),legend.position="none",axis.text.y=element_text(size=rel(1.5)),axis.title=element_text(size=rel(1.5)),plot.title=element_text(size=rel(2)))+
  coord_flip()

#barplot of numbers of detections (proteins) in each sample
protg_count_cols<-paste0(nona_norm.tmt.cols,"_count")

protg_per_samp_bar<-protg %>%
    mutate(across(all_of(nona_norm.tmt.cols),function(x) sum(x>0),.names = "{.col}_count")) %>%
    select(all_of(protg_count_cols)) %>%
    head(1) %>%
    pivot_longer(cols=protg_count_cols,values_to="number",names_to="time",names_prefix="nona_norm_") %>%
    mutate(time=as.factor(gsub("_count","",time))) %>%
   mutate(time=factor(fct_inorder(time),levels=c(raw_cols[1],raw_cols[6:10],raw_cols[2:5]))) %>% # matching color order of TC plots
  ggplot(aes(x=fct_inorder(time),y=number))+
  geom_bar(aes(fill=time),stat="identity")+
  geom_text(aes(label=number),vjust=0.5,hjust=1.3)+
  theme_classic()+
  theme(legend.position="none")+
  scale_y_continuous(expand=expansion(mult=c(0,0.1)),limits=c(0,4200))+
  labs(y="",x="",title="proteins per sample")+
  coord_flip()

    
# barplot number of proteins in 1/2/3 replicates of each sample
num_reps_cols<-grep("reps",colnames(protg),value=T)
reps_count_cols<-paste0(num_reps_cols,"_count")

# note colors are no longer that order but it's not worth it to mess about with that now
protg_per_rep_cum_bar<-protg %>%
    mutate(across(all_of(num_reps_cols),function(x) sum(x), .names= "{.col}_count")) %>%
    select(all_of(reps_count_cols)) %>%
    head(1) %>%
    pivot_longer(cols=reps_count_cols,values_to="number",names_to="sample") %>%
    mutate(sample=gsub("_count","",sample)) %>%
   #mutate(sample=factor(sample,levels=c(raw_cols[1],raw_cols[6:10],raw_cols[2:5]))) %>%
  ggplot(aes(x=fct_inorder(sample),y=number))+
  geom_bar(aes(fill=sample),stat="identity")+
  geom_text(aes(label=number),vjust=0.5,hjust=1.3)+
  theme_classic()+
  theme(legend.position="none")+
  scale_y_continuous(expand=expansion(mult=c(0,0.1)),limits=c(0,4200))+
  labs(y="",x="",title="cumulative number of proteins in replicates")+
  coord_flip()

# number of proteins in all 3 strains in 3/2/1 reps
all_strains_reps_cols<-c("all_strains_3reps","all_strains_2reps","all_strains_1reps")
all_strains_reps_cols_count<-paste0(all_strains_reps_cols,"_count")

protg_all_strains_cum_bar<-protg %>%
    mutate(all_strains_3reps=WT.3reps&spo13.3reps&spo13m2.3reps) %>%
    mutate(all_strains_2reps=WT.2reps&spo13.2reps&spo13m2.2reps) %>%
    mutate(all_strains_1reps=WT.1reps&spo13.1reps&spo13m2.1reps) %>%
    select(all_of(all_strains_reps_cols)) %>%
    mutate(across(all_of(all_strains_reps_cols),function(x) sum(x),.names="{.col}_count")) %>%
    select(all_of(all_strains_reps_cols_count)) %>%
    head(1) %>%
    pivot_longer(cols=all_of(all_strains_reps_cols_count),values_to="number",names_to="sample") %>%
    mutate(sample=gsub("_count","",sample)) %>%
   #mutate(sample=factor(sample,levels=c(raw_cols[1],raw_cols[6:10],raw_cols[2:5]))) %>%
  ggplot(aes(x=fct_inorder(sample),y=number))+
  geom_bar(aes(fill=sample),stat="identity")+
  geom_text(aes(label=number),vjust=0.5,hjust=1.3)+
  theme_classic()+
  theme(legend.position="none")+
  scale_y_continuous(expand=expansion(mult=c(0,0.1)),limits=c(0,4000))+
  labs(y="",x="",title="cumulative number of proteins in replicates")+
  coord_flip()

    
    
### PHOSPHO-SITES ####
# boxplot of intensities in each sample
# Zeros are NAs in norm.tmt.cols
# log2(NA) is non-finite so is not included in boxplot
# if nona_norm.tmt.cols where zeros are zeros is used, still the zeros are not plotted because log2(0)=-Inf

phos_int_boxplot<-phosphos %>%
    mutate(high.localiz.score=Localization.prob>0.75) %>% 
    filter(high.localiz.score==T) %>%
    select(all_of(phos.stoic.cols)) %>%
  pivot_longer(cols=all_of(phos.stoic.cols),names_to="sample",values_to="intensity",names_prefix="stoic_") %>% select(sample,intensity) %>%
  ggplot(aes(x=fct_inorder(sample),y=log2(intensity),fill=sample)) +
  geom_boxplot(aes(fill=sample,alpha=0.2),position="dodge",outlier.size = 0.25, size = 0.25)+
  theme_classic()+
  labs(y="log2 intensity",x="")+
  ggtitle("phospho-sites intensity")+
    theme(axis.text.x = element_text(angle=90,vjust=0.6,size=rel(1.5)),legend.position="none",axis.text.y=element_text(size=rel(1.5)),axis.title=element_text(size=rel(1.5)),plot.title=element_text(size=rel(2)))+
  coord_flip()

#barplot of numbers of detections (sites) in each sample
phos_count_cols<-paste0(nona_phos.stoic.cols,"_count")

phos_per_samp_bar<-phosphos %>%
    mutate(high.localiz.score=Localization.prob>0.75) %>% 
    filter(high.localiz.score==T) %>%
    mutate(across(all_of(nona_phos.stoic.cols),function(x) sum(x>0),.names = "{.col}_count")) %>%
    select(all_of(phos_count_cols)) %>%
    head(1) %>%
    pivot_longer(cols=phos_count_cols,values_to="number",names_to="time",names_prefix="nona_stoic_") %>%
   mutate(time=as.factor(gsub("_count","",time))) %>%
   mutate(time=factor(fct_inorder(time),levels=c(raw_cols[1],raw_cols[6:10],raw_cols[2:5]))) %>% # matching color order of TC plots
  ggplot(aes(x=fct_inorder(time),y=number))+
  geom_bar(aes(fill=time),stat="identity")+
  geom_text(aes(label=number),vjust=0.5,hjust=1.3)+
  theme_classic()+
  theme(legend.position="none")+
  scale_y_continuous(expand=expansion(mult=c(0,0.2)),limits=c(0,7500))+
  labs(y="",x="",title="sites per sample")+
  coord_flip()
    
# barplot number of proteins in 1/2/3 replicates of each sample
num_reps_cols_phos<-grep("reps",colnames(phosphos),value=T)
reps_count_cols_phos<-paste0(num_reps_cols_phos,"_count")

# note colors are no longer that order but it's not worth it to mess about with that now
phos_per_rep_cum_bar<-phosphos %>%
    mutate(high.localiz.score=Localization.prob>0.75) %>% 
    filter(high.localiz.score==T) %>%
    mutate(across(all_of(num_reps_cols_phos),function(x) sum(x), .names= "{.col}_count")) %>%
    select(all_of(reps_count_cols_phos)) %>%
    head(1) %>%
    pivot_longer(cols=reps_count_cols_phos,values_to="number",names_to="sample") %>%
    mutate(sample=gsub("_count","",sample)) %>%
   #mutate(sample=factor(sample,levels=c(raw_cols[1],raw_cols[6:10],raw_cols[2:5]))) %>%
  ggplot(aes(x=fct_inorder(sample),y=number))+
  geom_bar(aes(fill=sample),stat="identity")+
  geom_text(aes(label=number),vjust=0.5,hjust=1.3)+
  theme_classic()+
  theme(legend.position="none")+
  scale_y_continuous(expand=expansion(mult=c(0,0.2)),limits=c(0,7500))+
  labs(y="",x="",title="cumulative number of sites in replicates")+
  coord_flip()

# number of sites in all 3 strains in 3/2/1 reps
all_strains_reps_cols<-c("all_strains_3reps","all_strains_2reps","all_strains_1reps")
all_strains_reps_cols_count<-paste0(all_strains_reps_cols,"_count")

phos_all_strains_cum_bar<-phosphos %>%
    mutate(high.localiz.score=Localization.prob>0.75) %>% 
    filter(high.localiz.score==T) %>%
    mutate(all_strains_3reps=WT.3reps&spo13.3reps&spo13m2.3reps) %>%
    mutate(all_strains_2reps=WT.2reps&spo13.2reps&spo13m2.2reps) %>%
    mutate(all_strains_1reps=WT.1reps&spo13.1reps&spo13m2.1reps) %>%
    select(all_of(all_strains_reps_cols)) %>%
    mutate(across(all_of(all_strains_reps_cols),function(x) sum(x),.names="{.col}_count")) %>%
    select(all_of(all_strains_reps_cols_count)) %>%
    head(1) %>%
    pivot_longer(cols=all_of(all_strains_reps_cols_count),values_to="number",names_to="sample") %>%
    mutate(sample=gsub("_count","",sample)) %>%
   #mutate(sample=factor(sample,levels=c(raw_cols[1],raw_cols[6:10],raw_cols[2:5]))) %>%
  ggplot(aes(x=fct_inorder(sample),y=number))+
  geom_bar(aes(fill=sample),stat="identity")+
  geom_text(aes(label=number),vjust=0.5,hjust=1.3)+
  theme_classic()+
  theme(legend.position="none")+
  scale_y_continuous(expand=expansion(mult=c(0,0.1)),limits=c(0,7500))+
  labs(y="",x="",title="cumulative number of sites in replicates")+
  coord_flip()

print_plot(protg_int_boxplot,
           "Exp40E_protg_int_boxplot.pdf",6,5)

print_plot(protg_per_samp_bar,
           "Exp40E_protg_per_samp_bar.pdf",6,5)

print_plot(protg_per_rep_cum_bar,
           "Exp40E_protg_per_rep_cum_bar.pdf",6,5)

print_plot(protg_all_strains_cum_bar,
           "Exp40E_protg_all_strains_cum_bar.pdf",6,5)

print_plot(phos_int_boxplot,
           "Exp40E_phos_int_boxplot.pdf",6,5)

print_plot(phos_per_samp_bar,
           "Exp40E_phos_per_samp_bar.pdf",6,5)

print_plot(phos_per_rep_cum_bar,
           "Exp40E_phos_per_rep_cum_bar.pdf",6,5)

print_plot(phos_all_strains_cum_bar,
           "Exp40E_phos_all_strains_cum_bar.pdf",6,5)

```


# pie charts of sig changes in each comparison
```{r,echo=F,message=F,warning=F}

library(ggrepel)

# protg WT v spo13
protg_spo13_WT_sig_pie <- protg_3reps %>% 
    group_by(spo13_WT_sig) %>%
    summarize(n=n()) %>%
    ggplot(aes(x="",y=n,fill=spo13_WT_sig,label=n))+
    geom_bar(stat="identity")+
    geom_label_repel()+
    coord_polar("y", start=0)+
    theme_void()+
    scale_fill_manual(values=c("#7CAE00", "#00BFC4", "#C77CFF"))+
    ggtitle("Metaphase I spo13 v WT proteins")+
    theme(legend.title=element_blank())

# protg WT v spo13m2
protg_spo13m2_WT_sig_pie <- protg_3reps %>% 
    group_by(spo13m2_WT_sig) %>%
    summarize(n=n()) %>%
    ggplot(aes(x="",y=n,fill=spo13m2_WT_sig,label=n))+
    geom_bar(stat="identity")+
    geom_label_repel()+
    coord_polar("y", start=0)+
    theme_void()+
    scale_fill_manual(values=c("#7CAE00", "#00BFC4", "#C77CFF"))+
    ggtitle("Metaphase I spo13m2 v WT proteins")+
    theme(legend.title=element_blank())

# protg spo13 v spo13m2
protg_spo13_spo13m2_sig_pie <- protg_3reps %>% 
    group_by(spo13_spo13m2_sig) %>%
    summarize(n=n()) %>%
    ggplot(aes(x="",y=n,fill=spo13_spo13m2_sig,label=n))+
    geom_bar(stat="identity")+
    geom_label_repel()+
    coord_polar("y", start=0)+
    theme_void()+
    scale_fill_manual(values=c("#7CAE00", "#00BFC4", "#C77CFF"))+
    ggtitle("Metaphase I spo13 v spo13m2 proteins")+
    theme(legend.title=element_blank())


# phosphos WT v spo13
phosphos_spo13_WT_sig_pie <- phosphos_3reps_loc %>% 
    group_by(spo13_WT_sig) %>%
    summarize(n=n()) %>%
    ggplot(aes(x="",y=n,fill=spo13_WT_sig,label=n))+
    geom_bar(stat="identity")+
    geom_label_repel()+
    coord_polar("y", start=0)+
    theme_void()+
    scale_fill_manual(values=c("#7CAE00", "#00BFC4", "#C77CFF"))+
    ggtitle("Metaphase I spo13 v WT sites")+
    theme(legend.title=element_blank())

# phosphos WT v spo13m2
phosphos_spo13m2_WT_sig_pie <- phosphos_3reps_loc %>% 
    group_by(spo13m2_WT_sig) %>%
    summarize(n=n()) %>%
    ggplot(aes(x="",y=n,fill=spo13m2_WT_sig,label=n))+
    geom_bar(stat="identity")+
    geom_label_repel()+
    coord_polar("y", start=0)+
    theme_void()+
    scale_fill_manual(values=c("#7CAE00", "#00BFC4", "#C77CFF"))+
    ggtitle("Metaphase I spo13m2 v WT sites")+
    theme(legend.title=element_blank())

# phosphos spo13 v spo13m2
phosphos_spo13_spo13m2_sig_pie <- phosphos_3reps_loc %>% 
    group_by(spo13_spo13m2_sig) %>%
    summarize(n=n()) %>%
    ggplot(aes(x="",y=n,fill=spo13_spo13m2_sig,label=n))+
    geom_bar(stat="identity")+
    geom_label_repel()+
    coord_polar("y", start=0)+
    theme_void()+
    scale_fill_manual(values=c("#7CAE00", "#00BFC4", "#C77CFF"))+
    ggtitle("Metaphase I spo13 v spo13m2 sites")+
    theme(legend.title=element_blank())

library(patchwork)


print_plot(protg_spo13_WT_sig_pie+protg_spo13m2_WT_sig_pie+protg_spo13_spo13m2_sig_pie,
           "protg_sig_cat_pies.pdf",12,4)
print_plot(phosphos_spo13_WT_sig_pie+phosphos_spo13m2_WT_sig_pie+phosphos_spo13_spo13m2_sig_pie,
           "phosphos_sig_cat_pies.pdf",12,4)


```

# MOTIFS of all sigdiff sites
```{r,echo=F,message=F,warning=F}

library(ggseqlogo)

# all sig sites
# spo13 v WT 
spo13_WT_allsig_logo<-ggseqlogo(substr(phosphos_3reps_loc %>% filter(spo13_WT_sig!="NC") %>% select(Sequence.window) %>% unlist(),11,21),method="prob") +
    ggtitle(paste0("spo13 v WT sigdiff sites, n=",phosphos_3reps_loc %>% filter(spo13_WT_sig!="NC") %>% nrow()))+
    theme(legend.position="none")+
    scale_x_continuous(breaks=1:11,labels=-5:5)

# spo13m2 v WT 
spo13m2_WT_allsig_logo<-ggseqlogo(substr(phosphos_3reps_loc %>% filter(spo13m2_WT_sig!="NC") %>% select(Sequence.window) %>% unlist(),11,21),method="prob") +
    ggtitle(paste0("spo13m2 v WT sigdiff sites, n=",phosphos_3reps_loc %>% filter(spo13m2_WT_sig!="NC") %>% nrow()))+
    theme(legend.position="none")+
    scale_x_continuous(breaks=1:11,labels=-5:5)

# spo13 v spo13m2 
spo13_spo13m2_allsig_logo<-ggseqlogo(substr(phosphos_3reps_loc %>% filter(spo13_spo13m2_sig!="NC") %>% select(Sequence.window) %>% unlist(),11,21),method="prob") +
    ggtitle(paste0("spo13 v spo13m2 sigdiff sites, n=",phosphos_3reps_loc %>% filter(spo13_spo13m2_sig!="NC") %>% nrow()))+
    theme(legend.position="none")+
    scale_x_continuous(breaks=1:11,labels=-5:5)

# print logos to pdf
print_plot(spo13_WT_allsig_logo,"spo13_WT_allsig_logo.pdf",6,4)
print_plot(spo13m2_WT_allsig_logo,"spo13m2_WT_allsig_logo.pdf",6,4)
print_plot(spo13_spo13m2_allsig_logo,"spo13_spo13m2_allsig_logo.pdf",6,4)
```

# sigcat seqs excel
```{r,echo=F,message=F,warning=F}
# export seq lists for each category

library(openxlsx)

# Seq Lists used to make IceLogos
# single sheet with different columns for each sigdiff category

phos_sig_cat_seq_dfs<-list()
phos_sig_cat_seq_dfs[[1]]<-phosphos_3reps_loc %>%
   mutate(Sequence.window_5=substr(Sequence.window,11,21)) %>%
   # mutate(spo13_WT_sig=factor(spo13_WT_sig,levels=c("NC","INCR","DECR"))) %>%
    arrange(spo13_WT_sig) %>%
    group_by(spo13_WT_sig) %>%
    mutate(id=row_number()) %>%
    pivot_wider(names_from=spo13_WT_sig,values_from=Sequence.window_5,id_cols=id) %>%
    select(-id)
phos_sig_cat_seq_dfs[[2]]<-phosphos_3reps_loc %>%
   mutate(Sequence.window_5=substr(Sequence.window,11,21)) %>%
   # mutate(spo13m2_WT_sig=factor(spo13m2_WT_sig,levels=c("NC","INCR","DECR"))) %>%
    arrange(spo13m2_WT_sig) %>%
    group_by(spo13m2_WT_sig) %>%
    mutate(id=row_number()) %>%
    pivot_wider(names_from=spo13m2_WT_sig,values_from=Sequence.window_5,id_cols=id) %>%
    select(-id)
phos_sig_cat_seq_dfs[[3]]<-phosphos_3reps_loc %>%
   mutate(Sequence.window_5=substr(Sequence.window,11,21)) %>%
   #mutate(spo13_spo13m2_sig=factor(spo13_spo13m2_sig,levels=c("NC","INCR","DECR"))) %>%
    arrange(spo13_spo13m2_sig) %>%
    group_by(spo13_spo13m2_sig) %>%
    mutate(id=row_number()) %>%
    pivot_wider(names_from=spo13_spo13m2_sig,values_from=Sequence.window_5,id_cols=id) %>%
    select(-id)

names(phos_sig_cat_seq_dfs)<-c("spo13_WT_sig","spo13m2_WT_sig","spo13_spo13m2_sig")

write.xlsx(phos_sig_cat_seq_dfs,file="MetaphaseI_sig_cat_seqs.xlsx")

```

# MOTIFS of INCR/DECR sites

```{r,echo=F,message=F,warning=F}

# INCR
# spo13 v WT
spo13_WT_INCR_logo<-ggseqlogo(substr(phosphos_3reps_loc %>% filter(spo13_WT_sig=="INCR") %>% select(Sequence.window) %>% unlist(),11,21),method="prob") +
    ggtitle(paste0("spo13 v WT INCR sites, n=",phosphos_3reps_loc %>% filter(spo13_WT_sig=="INCR") %>% nrow()))+
    theme(legend.position="none")+
    scale_x_continuous(breaks=1:11,labels=-5:5)

# spo13m3 v WT
spo13m2_WT_INCR_logo<-ggseqlogo(substr(phosphos_3reps_loc %>% filter(spo13m2_WT_sig=="INCR") %>% select(Sequence.window) %>% unlist(),11,21),method="prob") +
    ggtitle(paste0("spo13m2 v WT INCR sites, n=",phosphos_3reps_loc %>% filter(spo13m2_WT_sig=="INCR") %>% nrow()))+
    theme(legend.position="none")+
    scale_x_continuous(breaks=1:11,labels=-5:5)

# spo13 v spo13m2
spo13_spo13m2_INCR_logo<-ggseqlogo(substr(phosphos_3reps_loc %>% filter(spo13_spo13m2_sig=="INCR") %>% select(Sequence.window) %>% unlist(),11,21),method="prob") +
    ggtitle(paste0("spo13 v spo13m2 INCR sites, n=",phosphos_3reps_loc %>% filter(spo13_spo13m2_sig=="INCR") %>% nrow()))+
    theme(legend.position="none")+
    scale_x_continuous(breaks=1:11,labels=-5:5)

# DECR
# spo13 v WT
spo13_WT_DECR_logo<-ggseqlogo(substr(phosphos_3reps_loc %>% filter(spo13_WT_sig=="DECR") %>% select(Sequence.window) %>% unlist(),11,21),method="prob") +
    ggtitle(paste0("spo13 v WT DECR sites, n=",phosphos_3reps_loc %>% filter(spo13_WT_sig=="DECR") %>% nrow()))+
    theme(legend.position="none")+
    scale_x_continuous(breaks=1:11,labels=-5:5)

# spo13m2 v WT
spo13m2_WT_DECR_logo<-ggseqlogo(substr(phosphos_3reps_loc %>% filter(spo13m2_WT_sig=="DECR") %>% select(Sequence.window) %>% unlist(),11,21),method="prob") +
    ggtitle(paste0("spo13m2 v WT DECR sites, n=",phosphos_3reps_loc %>% filter(spo13m2_WT_sig=="DECR") %>% nrow()))+
    theme(legend.position="none")+
    scale_x_continuous(breaks=1:11,labels=-5:5)

# spo13 v spo13m2
spo13_spo13m2_DECR_logo<-ggseqlogo(substr(phosphos_3reps_loc %>% filter(spo13_spo13m2_sig=="DECR") %>% select(Sequence.window) %>% unlist(),11,21),method="prob") +
    ggtitle(paste0("spo13 v spo13m2 DECR sites, n=",phosphos_3reps_loc %>% filter(spo13_spo13m2_sig=="DECR") %>% nrow()))+
    theme(legend.position="none")+
    scale_x_continuous(breaks=1:11,labels=-5:5)

# print logos to pdf
print_plot(spo13_WT_INCR_logo,"spo13_WT_INCR_logo.pdf",6,4)
print_plot(spo13m2_WT_INCR_logo,"spo13m2_WT_INCR_logo.pdf",6,4)
print_plot(spo13_spo13m2_INCR_logo,"spo13_spo13m2_INCR_logo.pdf",6,4)
print_plot(spo13_WT_DECR_logo,"spo13_WT_DECR_logo.pdf",6,4)
print_plot(spo13m2_WT_DECR_logo,"spo13m2_WT_DECR_logo.pdf",6,4)
print_plot(spo13_spo13m2_DECR_logo,"spo13_spo13m2_3reps_DECR_logo.pdf",6,4)

```

# Sub DEN.ST sites surroundings logos
```{r,echo=F,message=F,warning=F}

# All DEN POLO sites

# spo13 v WT
# all sig
spo13_WT_allsig_polo_logo<-phosphos_3reps_loc %>%
    filter(grepl(".............[DEN].[ST]...............",Sequence.window)) %>%
    filter(spo13_WT_sig!="NC") %>%
    select(Sequence.window) %>% unlist() %>%
    substr(.,11,21) %>%
    ggseqlogo(.,method="prob")+
    ggtitle(paste0("spo13 v WT all sig sites, n=",nrow(phosphos_3reps_loc %>%
    filter(grepl(".............[DEN].[ST]...............",Sequence.window)) %>%
    filter(spo13_WT_sig!="NC"))))+
    theme(legend.position="none")+
    scale_x_continuous(breaks=1:11,labels=-5:5)

# incr
spo13_WT_INCR_polo_logo<-phosphos_3reps_loc %>%
    filter(grepl(".............[DEN].[ST]...............",Sequence.window)) %>%
    filter(spo13_WT_sig=="INCR") %>%
    select(Sequence.window) %>% unlist() %>%
    substr(.,11,21) %>%
    ggseqlogo(.,method="prob")+
    ggtitle(paste0("spo13 v WT INCR sites, n=",nrow(phosphos_3reps_loc %>%
    filter(grepl(".............[DEN].[ST]...............",Sequence.window)) %>%
    filter(spo13_WT_sig=="INCR"))))+
    theme(legend.position="none")+
    scale_x_continuous(breaks=1:11,labels=-5:5)

# decr
spo13_WT_DECR_polo_logo<-phosphos_3reps_loc %>%
    filter(grepl(".............[DEN].[ST]...............",Sequence.window)) %>%
    filter(spo13_WT_sig=="DECR") %>%
    select(Sequence.window) %>% unlist() %>%
    substr(.,11,21) %>%
    ggseqlogo(.,method="prob")+
    ggtitle(paste0("spo13 v WT DECR sites, n=",nrow(phosphos_3reps_loc %>%
    filter(grepl(".............[DEN].[ST]...............",Sequence.window)) %>%
    filter(spo13_WT_sig=="DECR"))))+
    theme(legend.position="none")+
    scale_x_continuous(breaks=1:11,labels=-5:5)

# spo13m2 v WT ######
# all sig
spo13m2_WT_allsig_polo_logo<-phosphos_3reps_loc %>%
    filter(grepl(".............[DEN].[ST]...............",Sequence.window)) %>%
    filter(spo13m2_WT_sig!="NC") %>%
    select(Sequence.window) %>% unlist() %>%
    substr(.,11,21) %>%
    ggseqlogo(.,method="prob")+
    ggtitle(paste0("spo13m2 v WT all sig sites, n=",nrow(phosphos_3reps_loc %>%
    filter(grepl(".............[DEN].[ST]...............",Sequence.window)) %>%
    filter(spo13m2_WT_sig!="NC"))))+
    theme(legend.position="none")+
    scale_x_continuous(breaks=1:11,labels=-5:5)

# incr
spo13m2_WT_INCR_polo_logo<-phosphos_3reps_loc %>%
    filter(grepl(".............[DEN].[ST]...............",Sequence.window)) %>%
    filter(spo13m2_WT_sig=="INCR") %>%
    select(Sequence.window) %>% unlist() %>%
    substr(.,11,21) %>%
    ggseqlogo(.,method="prob")+
    ggtitle(paste0("spo13m2 v WT INCR sites, n=",nrow(phosphos_3reps_loc %>%
    filter(grepl(".............[DEN].[ST]...............",Sequence.window)) %>%
    filter(spo13m2_WT_sig=="INCR"))))+
    theme(legend.position="none")+
    scale_x_continuous(breaks=1:11,labels=-5:5)

# decr
spo13m2_WT_DECR_polo_logo<-phosphos_3reps_loc %>%
    filter(grepl(".............[DEN].[ST]...............",Sequence.window)) %>%
    filter(spo13m2_WT_sig=="DECR") %>%
    select(Sequence.window) %>% unlist() %>%
    substr(.,11,21) %>%
    ggseqlogo(.,method="prob")+
    ggtitle(paste0("spo13m2 v WT DECR sites, n=",nrow(phosphos_3reps_loc %>%
    filter(grepl(".............[DEN].[ST]...............",Sequence.window)) %>%
    filter(spo13m2_WT_sig=="DECR"))))+
    theme(legend.position="none")+
    scale_x_continuous(breaks=1:11,labels=-5:5)

# spo13 v spo13m2 ######
# all sig
spo13_spo13m2_allsig_polo_logo<-phosphos_3reps_loc %>%
    filter(grepl(".............[DEN].[ST]...............",Sequence.window)) %>%
    filter(spo13_spo13m2_sig!="NC") %>%
    select(Sequence.window) %>% unlist() %>%
    substr(.,11,21) %>%
    ggseqlogo(.,method="prob")+
    ggtitle(paste0("spo13 v spo13m2 all sig sites, n=",nrow(phosphos_3reps_loc %>%
    filter(grepl(".............[DEN].[ST]...............",Sequence.window)) %>%
    filter(spo13_spo13m2_sig!="NC"))))+
    theme(legend.position="none")+
    scale_x_continuous(breaks=1:11,labels=-5:5)

# incr
spo13_spo13m2_INCR_polo_logo<-phosphos_3reps_loc %>%
    filter(grepl(".............[DEN].[ST]...............",Sequence.window)) %>%
    filter(spo13_spo13m2_sig=="INCR") %>%
    select(Sequence.window) %>% unlist() %>%
    substr(.,11,21) %>%
    ggseqlogo(.,method="prob")+
    ggtitle(paste0("spo13 v spo13m2 INCR sites, n=",nrow(phosphos_3reps_loc %>%
    filter(grepl(".............[DEN].[ST]...............",Sequence.window)) %>%
    filter(spo13_spo13m2_sig=="INCR"))))+
    theme(legend.position="none")+
    scale_x_continuous(breaks=1:11,labels=-5:5)

# decr
spo13_spo13m2_DECR_polo_logo<-phosphos_3reps_loc %>%
    filter(grepl(".............[DEN].[ST]...............",Sequence.window)) %>%
    filter(spo13_spo13m2_sig=="DECR") %>%
    select(Sequence.window) %>% unlist() %>%
    substr(.,11,21) %>%
    ggseqlogo(.,method="prob")+
    ggtitle(paste0("spo13 v spo13m2 DECR sites, n=",nrow(phosphos_3reps_loc %>%
    filter(grepl(".............[DEN].[ST]...............",Sequence.window)) %>%
    filter(spo13_spo13m2_sig=="DECR"))))+
    theme(legend.position="none")+
    scale_x_continuous(breaks=1:11,labels=-5:5)


# print logos to pdf
# all 9 logos in 1 graphic (can be broken up in illustrator later)
print_plot((spo13_WT_allsig_polo_logo+spo13m2_WT_allsig_polo_logo+spo13_spo13m2_allsig_polo_logo)/
               (spo13_WT_INCR_polo_logo+spo13m2_WT_INCR_polo_logo+spo13_spo13m2_INCR_polo_logo)/
               (spo13_WT_DECR_polo_logo+spo13m2_WT_DECR_polo_logo+spo13_spo13m2_DECR_polo_logo),
           "DEN_Polo_sites_logos.pdf",14,8)

# export sub DEN-ST site seq lists

# Seq Lists used to make IceLogos
# single sheet with different columns for each sigdiff category

DEN.ST_phos_sig_cat_seq_dfs<-list()
DEN.ST_phos_sig_cat_seq_dfs[[1]]<-phosphos_3reps_loc %>%
    filter(grepl(".............[DEN].[ST]...............",Sequence.window)) %>%
   mutate(Sequence.window_5=substr(Sequence.window,11,21)) %>%
    arrange(spo13_WT_sig) %>%
    group_by(spo13_WT_sig) %>%
    mutate(id=row_number()) %>%
    pivot_wider(names_from=spo13_WT_sig,values_from=Sequence.window_5,id_cols=id) %>%
    select(-id)
DEN.ST_phos_sig_cat_seq_dfs[[2]]<-phosphos_3reps_loc %>%
    filter(grepl(".............[DEN].[ST]...............",Sequence.window)) %>%
   mutate(Sequence.window_5=substr(Sequence.window,11,21)) %>%
    arrange(spo13m2_WT_sig) %>%
    group_by(spo13m2_WT_sig) %>%
    mutate(id=row_number()) %>%
    pivot_wider(names_from=spo13m2_WT_sig,values_from=Sequence.window_5,id_cols=id) %>%
    select(-id)
DEN.ST_phos_sig_cat_seq_dfs[[3]]<-phosphos_3reps_loc %>%
    filter(grepl(".............[DEN].[ST]...............",Sequence.window)) %>%
   mutate(Sequence.window_5=substr(Sequence.window,11,21)) %>%
    arrange(spo13_spo13m2_sig) %>%
    group_by(spo13_spo13m2_sig) %>%
    mutate(id=row_number()) %>%
    pivot_wider(names_from=spo13_spo13m2_sig,values_from=Sequence.window_5,id_cols=id) %>%
    select(-id)

names(DEN.ST_phos_sig_cat_seq_dfs)<-c("spo13_WT_sig","spo13m2_WT_sig","spo13_spo13m2_sig")

write.xlsx(DEN.ST_phos_sig_cat_seq_dfs,file="MetaphaseI_sub_DEN.ST_sig_cat_seqs.xlsx")


# Pie charts of proportion of sig-cat sites that are canonical Polo motif

DEN.ST_phosphos_spo13_WT_sig_pie <- phosphos_3reps_loc %>% 
    filter(grepl(".............[DEN].[ST]...............",Sequence.window)) %>%
    group_by(spo13_WT_sig) %>%
    summarize(n=n()) %>%
    ggplot(aes(x="",y=n,fill=spo13_WT_sig,label=n))+
    geom_bar(stat="identity")+
    geom_label_repel()+
    coord_polar("y", start=0)+
    theme_void()+
    scale_fill_manual(values=c("#7CAE00", "#00BFC4", "#C77CFF"))+
    ggtitle("Metaphase I [DEN].[ST]* spo13 v WT sites")+
    theme(legend.title=element_blank())

# phosphos WT v spo13m2
DEN.ST_phosphos_spo13m2_WT_sig_pie <- phosphos_3reps_loc %>% 
    filter(grepl(".............[DEN].[ST]...............",Sequence.window)) %>%
    group_by(spo13m2_WT_sig) %>%
    summarize(n=n()) %>%
    ggplot(aes(x="",y=n,fill=spo13m2_WT_sig,label=n))+
    geom_bar(stat="identity")+
    geom_label_repel()+
    coord_polar("y", start=0)+
    theme_void()+
    scale_fill_manual(values=c("#7CAE00", "#00BFC4", "#C77CFF"))+
    ggtitle("Metaphase I [DEN].[ST]* spo13m2 v WT sites")+
    theme(legend.title=element_blank())

# phosphos spo13 v spo13m2
DEN.ST_phosphos_spo13_spo13m2_sig_pie <- phosphos_3reps_loc %>% 
    filter(grepl(".............[DEN].[ST]...............",Sequence.window)) %>%
    group_by(spo13_spo13m2_sig) %>%
    summarize(n=n()) %>%
    ggplot(aes(x="",y=n,fill=spo13_spo13m2_sig,label=n))+
    geom_bar(stat="identity")+
    geom_label_repel()+
    coord_polar("y", start=0)+
    theme_void()+
    scale_fill_manual(values=c("#7CAE00", "#00BFC4", "#C77CFF"))+
    ggtitle("Metaphase I [DEN].[ST]* spo13 v spo13m2 sites")+
    theme(legend.title=element_blank())

print_plot(DEN.ST_phosphos_spo13_WT_sig_pie+DEN.ST_phosphos_spo13m2_WT_sig_pie+DEN.ST_phosphos_spo13_spo13m2_sig_pie,
           "DEN.ST_sig_cat_phosphos_pies.pdf",12,4)

```

# +1F in Polo motif Pies
```{r,echo=F,message=F,warning=F}

# what proportion of sig diff sites are DEN-STF with INCR/DECR cat

DEN.STF_phosphos_spo13_WT_sig_pie <- phosphos_3reps_loc %>% 
    filter(grepl(".............[DEN].[ST]F..............",Sequence.window)) %>%
    group_by(spo13_WT_sig) %>%
    summarize(n=n()) %>%
    ggplot(aes(x="",y=n,fill=spo13_WT_sig,label=n))+
    geom_bar(stat="identity")+
    geom_label_repel()+
    coord_polar("y", start=0)+
    theme_void()+
    scale_fill_manual(values=c("#7CAE00", "#00BFC4", "#C77CFF"))+
    ggtitle("Metaphase I [DEN].[ST]*F spo13 v WT sites")+
    theme(legend.title=element_blank())

# phosphos WT v spo13m2
DEN.STF_phosphos_spo13m2_WT_sig_pie <- phosphos_3reps_loc %>% 
    filter(grepl(".............[DEN].[ST]F..............",Sequence.window)) %>%
    group_by(spo13m2_WT_sig) %>%
    summarize(n=n()) %>%
    ggplot(aes(x="",y=n,fill=spo13m2_WT_sig,label=n))+
    geom_bar(stat="identity")+
    geom_label_repel()+
    coord_polar("y", start=0)+
    theme_void()+
    scale_fill_manual(values=c("#7CAE00", "#00BFC4", "#C77CFF"))+
    ggtitle("Metaphase I [DEN].[ST]*F spo13m2 v WT sites")+
    theme(legend.title=element_blank())

# phosphos spo13 v spo13m2
DEN.STF_phosphos_spo13_spo13m2_sig_pie <- phosphos_3reps_loc %>% 
    filter(grepl(".............[DEN].[ST]F..............",Sequence.window)) %>%
    group_by(spo13_spo13m2_sig) %>%
    summarize(n=n()) %>%
    ggplot(aes(x="",y=n,fill=spo13_spo13m2_sig,label=n))+
    geom_bar(stat="identity")+
    geom_label_repel()+
    coord_polar("y", start=0)+
    theme_void()+
    scale_fill_manual(values=c("#7CAE00", "#00BFC4", "#C77CFF"))+
    ggtitle("Metaphase I [DEN].[ST]*F spo13 v spo13m2 sites")+
    theme(legend.title=element_blank())

print_plot(DEN.STF_phosphos_spo13_WT_sig_pie+DEN.STF_phosphos_spo13m2_WT_sig_pie+DEN.STF_phosphos_spo13_spo13m2_sig_pie,
           "DEN.STF_sig_cat_phosphos_pies.pdf",12,4)


# of DEN sites, how many have +1F in each of comparisons
# all sites proportion
DEN_F_allsites_pie<-phosphos_3reps_loc %>%
    filter(grepl(".............[DEN].[ST]...............",Sequence.window)) %>%
    mutate(motif=ifelse(grepl("...............[ST]F..............",Sequence.window),"F","no_F")) %>%
    group_by(motif) %>%
    summarize(n=n()) %>%
    ggplot(aes(x="",y=n,fill=motif,label=n))+
    geom_bar(stat="identity")+
    geom_label_repel()+
    coord_polar("y", start=0)+
    theme_void()+
    scale_fill_manual(values=c("#7CAE00", "#00BFC4", "#C77CFF"))+
    ggtitle(paste0("+1F in DEN motif all sites n=",nrow(phosphos_3reps_loc %>%
    filter(grepl(".............[DEN].[ST]...............",Sequence.window)))))+
    theme(legend.title=element_blank())

# spo13 v WT sigdiff
DEN_F_spo13_WT_sig_pie<-phosphos_3reps_loc %>%
    filter(grepl(".............[DEN].[ST]...............",Sequence.window)) %>%
    filter(spo13_WT_sig!="NC") %>%
    mutate(motif=ifelse(grepl("...............[ST]F..............",Sequence.window),"F","no_F")) %>%
    group_by(motif) %>%
    summarize(n=n()) %>%
    ggplot(aes(x="",y=n,fill=motif,label=n))+
    geom_bar(stat="identity")+
    geom_label_repel()+
    coord_polar("y", start=0)+
    theme_void()+
    scale_fill_manual(values=c("#7CAE00", "#00BFC4", "#C77CFF"))+
    ggtitle(paste0("+1F in DEN motif spo13 v WT sig n=",nrow(phosphos_3reps_loc %>%
    filter(grepl(".............[DEN].[ST]...............",Sequence.window)) %>% filter(spo13_WT_sig!="NC"))))+
    theme(legend.title=element_blank())


# WT v spo13m2 sigdiff
DEN_F_spo13m2_WT_sig_pie<-phosphos_3reps_loc %>%
    filter(grepl(".............[DEN].[ST]...............",Sequence.window)) %>%
    filter(spo13m2_WT_sig!="NC") %>%
   mutate(motif=ifelse(grepl("...............[ST]F..............",Sequence.window),"F","no_F")) %>%
    group_by(motif) %>%
    summarize(n=n()) %>%
    ggplot(aes(x="",y=n,fill=motif,label=n))+
    geom_bar(stat="identity")+
    geom_label_repel()+
    coord_polar("y", start=0)+
    theme_void()+
    scale_fill_manual(values=c("#7CAE00", "#00BFC4", "#C77CFF"))+
    ggtitle(paste0("+1F in DEN motif spo13m2 v WT sig n=",nrow(phosphos_3reps_loc %>%
    filter(grepl(".............[DEN].[ST]...............",Sequence.window)) %>% filter(spo13m2_WT_sig!="NC"))))+
    theme(legend.title=element_blank())

# spo13 v spo13m2 sigdiff
DEN_F_spo13_spo13m2_sig_pie<-phosphos_3reps_loc %>%
    filter(grepl(".............[DEN].[ST]...............",Sequence.window)) %>%
    filter(spo13_spo13m2_sig!="NC") %>%
    mutate(motif=ifelse(grepl("...............[ST]F..............",Sequence.window),"F","no_F")) %>%
    group_by(motif) %>%
    summarize(n=n()) %>%
    ggplot(aes(x="",y=n,fill=motif,label=n))+
    geom_bar(stat="identity")+
    geom_label_repel()+
    coord_polar("y", start=0)+
    theme_void()+
    scale_fill_manual(values=c("#7CAE00", "#00BFC4", "#C77CFF"))+
    ggtitle(paste0("+1F in DEN motif spo13 v spo13m2 sig n=",nrow(phosphos_3reps_loc %>%
    filter(grepl(".............[DEN].[ST]...............",Sequence.window)) %>% filter(spo13_spo13m2_sig!="NC"))))+
    theme(legend.title=element_blank())

# print to pdf
print_plot((DEN_F_allsites_pie)/(DEN_F_spo13_WT_sig_pie)/(DEN_F_spo13m2_WT_sig_pie)/
                (DEN_F_spo13_spo13m2_sig_pie),
           "DEN.STF_out_of_DEN_pies.pdf",5,10)


```

## Polo fisher test barplots
```{r,echo=F,message=F,warning=F}

library(scales)

fisher<-function(df1,df2,motif){
    total.df1 <- df1 %>% nrow() 
    total.df2 <- df2 %>% nrow()
    match.df1 <- df1 %>% filter(grepl(motif,Sequence.window)) %>% nrow()
    match.df2 <- df2  %>% filter(grepl(motif,Sequence.window)) %>% nrow()
    corr.mat<-matrix(c(match.df1,(total.df1-match.df1),match.df2,(total.df2-match.df2)),
                     nrow=2,
                     dimnames= list(c("match","no match"),
                                    c("df1","df2")))
    fisher.result<-fisher.test(corr.mat)
    
    corr.mat<-corr.mat %>% as.data.frame() %>%
    rbind(colSums(.)) %>%
    cbind(rowSums(.)) %>%
    rbind(perc_match=(.[1,]/.[3,])*100)
    
    rownames(corr.mat)[3]<-"col_totals"
    colnames(corr.mat)<-c("df1","df2","row_totals")
    
    corr.mat<-corr.mat %>%
        cbind("pval"=fisher.result$p.value)

    
    return(corr.mat)
}

library(ggsignif)

# note "total" in this case is sites with high loc score and detected in 9/10 ___1 TMT channels (all 3 strains 3/4 WT reps)

fisher_barplot<-function(df1,df2,motif,subset1,subset2,title){
    out_df<-fisher(df1,df2,motif) %>%
    tail(1) %>%
     mutate(stars=ifelse(pval<0.001,"***",
                      ifelse(pval<0.01,"**",
                             ifelse(pval<0.05,"*",NA)))) %>%
    select(df1,df2,pval,stars) %>%
    pivot_longer(-c(pval,stars),values_to="perc",names_to="sample") %>%
    mutate(sample=ifelse(grepl("df1",sample),subset1,subset2)) %>%
        mutate(sample=factor(sample,levels=c(subset1,subset2))) # have to make sure levels are consistent
        
    out_df %>%
    ggplot(aes(x=sample,y=perc,fill=sample))+
    geom_bar(aes(fill=sample),stat="identity")+
   geom_signif(comparisons = list(c(subset1,subset2)), 
              map_signif_level=TRUE,
              annotations = out_df$stars[1],
              size=0.25)+
    scale_y_continuous(expand=expansion(mult=c(0,0.2)),labels = label_number(accuracy=0.1))+
    theme_classic()+
    theme(axis.text.x = element_text(angle=90,vjust=0.6),legend.position="none",axis.text=element_text(size=rel(1)))+
    labs(y="percent matches",x="",title=title,,axis.line=element_line(linewidth=0.1))
}


# sig vs NC comparisons
# DEN sites 3 comparisons
spo13_WT_DEN_sig_v_NC_fish_bar<-fisher_barplot(phosphos_3reps_loc %>% filter(spo13_WT_sig=="NC"),phosphos_3reps_spo13_WT_sig,".............[DEN].[ST]...............","spo13_WT_NC","spo13_WT_sig","spo13 v WT [DEN].[ST]* sites")
spo13m2_WT_DEN_sig_v_NC_fish_bar<-fisher_barplot(phosphos_3reps_loc %>% filter(spo13m2_WT_sig=="NC"),phosphos_3reps_spo13m2_WT_sig,".............[DEN].[ST]...............","spo13m2_WT_NC","spo13m2_WT_sig","spo13m2 v WT [DEN].[ST]* sites")
spo13_spo13m2_DEN_sig_v_NC_fish_bar<-fisher_barplot(phosphos_3reps_loc %>% filter(spo13_spo13m2_sig=="NC"),phosphos_3reps_spo13_spo13m2_sig,".............[DEN].[ST]...............","spo13_spo13m2_NC","spo13_spo13m2_sig","spo13 v spo13m2 [DEN].[ST]* sites")


# DEN.STF sites 3 comparisons
spo13_WT_DEN.STF_sig_v_NC_fish_bar<-fisher_barplot(phosphos_3reps_loc %>% filter(spo13_WT_sig=="NC"),phosphos_3reps_spo13_WT_sig,".............[DEN].[ST]F..............","spo13_WT_NC","spo13_WT_sig","spo13 v WT [DEN].[ST]*F sites")
spo13m2_WT_DEN.STF_sig_v_NC_fish_bar<-fisher_barplot(phosphos_3reps_loc %>% filter(spo13m2_WT_sig=="NC"),phosphos_3reps_spo13m2_WT_sig,".............[DEN].[ST]F..............","spo13m2_WT_NC","spo13m2_WT_sig","spo13m2 v WT [DEN].[ST]*F sites")
spo13_spo13m2_DEN.STF_sig_v_NC_fish_bar<-fisher_barplot(phosphos_3reps_loc %>% filter(spo13_spo13m2_sig=="NC"),phosphos_3reps_spo13_spo13m2_sig,".............[DEN].[ST]F..............","spo13_spo13m2_NC","spo13_spo13m2_sig","spo13 v spo13m2 [DEN].[ST]*F sites")

print_plot(spo13_WT_DEN_sig_v_NC_fish_bar+spo13m2_WT_DEN_sig_v_NC_fish_bar+spo13_spo13m2_DEN_sig_v_NC_fish_bar,
           "DEN_fisher_sig_v_NC_barplot.pdf",13,8)

print_plot(spo13_WT_DEN.STF_sig_v_NC_fish_bar+spo13m2_WT_DEN.STF_sig_v_NC_fish_bar+spo13_spo13m2_DEN.STF_sig_v_NC_fish_bar,
           "DEN.STF_fisher_sig_v_NC_barplot.pdf",13,8)

# DECR vs NC comparisons
# DEN sites 3 comparisons
spo13_WT_DEN_DECR_v_NC_fish_bar<-fisher_barplot(phosphos_3reps_loc %>% filter(spo13_WT_sig=="NC"),phosphos_3reps_loc %>% filter(spo13_WT_sig=="DECR"),".............[DEN].[ST]...............","spo13_WT_NC","spo13_WT_DECR","spo13 v WT [DEN].[ST]* sites")

spo13m2_WT_DEN_DECR_v_NC_fish_bar<-fisher_barplot(phosphos_3reps_loc %>% filter(spo13m2_WT_sig=="NC"),phosphos_3reps_loc %>% filter(spo13m2_WT_sig=="DECR"),".............[DEN].[ST]...............","spo13m2_WT_NC","spo13m2_WT_DECR","spo13m2 v WT [DEN].[ST]* sites")

spo13_spo13m2_DEN_DECR_v_NC_fish_bar<-fisher_barplot(phosphos_3reps_loc %>% filter(spo13_spo13m2_sig=="NC"),phosphos_3reps_loc %>% filter(spo13_spo13m2_sig=="DECR"),".............[DEN].[ST]...............","spo13_spo13m2_NC","spo13_spo13m2_DECR","spo13 v spo13m2 [DEN].[ST]* sites")

# DEN.STF DECR sites 3 comparisons
spo13_WT_DEN.STF_DECR_v_NC_fish_bar<-fisher_barplot(phosphos_3reps_loc %>% filter(spo13_WT_sig=="NC"),phosphos_3reps_loc %>% filter(spo13_WT_sig=="DECR"),".............[DEN].[ST]F..............","spo13_WT_NC","spo13_WT_DECR","spo13 v WT [DEN].[ST]*F sites")

spo13m2_WT_DEN.STF_DECR_v_NC_fish_bar<-fisher_barplot(phosphos_3reps_loc %>% filter(spo13m2_WT_sig=="NC"),phosphos_3reps_loc %>% filter(spo13m2_WT_sig=="DECR"),".............[DEN].[ST]F..............","spo13m2_WT_NC","WT_spo13m2_DECR","spo13m2 v WT [DEN].[ST]*F sites")

spo13_spo13m2_DEN.STF_DECR_v_NC_fish_bar<-fisher_barplot(phosphos_3reps_loc %>% filter(spo13_spo13m2_sig=="NC"),phosphos_3reps_loc %>% filter(spo13_spo13m2_sig=="DECR"),".............[DEN].[ST]F..............","spo13_spo13m2_NC","spo13_spo13m2_DECR","spo13 v spo13m2 [DEN].[ST]*F sites")

print_plot(spo13_WT_DEN_DECR_v_NC_fish_bar+spo13m2_WT_DEN_DECR_v_NC_fish_bar+spo13_spo13m2_DEN_DECR_v_NC_fish_bar,
           "DEN_fisher_DECR_v_NC_barplot.pdf",13,8)

print_plot(spo13_WT_DEN.STF_DECR_v_NC_fish_bar+spo13m2_WT_DEN.STF_DECR_v_NC_fish_bar+spo13_spo13m2_DEN.STF_DECR_v_NC_fish_bar,
           "DEN.STF_fisher_DECR_v_NC_barplot.pdf",13,8)

```

## CDK site fisher test barplots
```{r,echo=F,message=F,warning=F}


# Pie charts of proportion of sig-cat sites that are min CDK SP/TP

STP_phosphos_spo13_WT_sig_pie <- phosphos_3reps_loc %>% 
    filter(grepl("...............[ST]P..............",Sequence.window)) %>%
    group_by(spo13_WT_sig) %>%
    summarize(n=n()) %>%
    ggplot(aes(x="",y=n,fill=spo13_WT_sig,label=n))+
    geom_bar(stat="identity")+
    geom_label_repel()+
    coord_polar("y", start=0)+
    theme_void()+
    scale_fill_manual(values=c("#7CAE00", "#00BFC4", "#C77CFF"))+
    ggtitle("Metaphase I [ST]*P spo13 v WT sites")+
    theme(legend.title=element_blank())


STP_phosphos_spo13m2_WT_sig_pie <- phosphos_3reps_loc %>% 
    filter(grepl("...............[ST]P..............",Sequence.window)) %>%
    group_by(spo13m2_WT_sig) %>%
    summarize(n=n()) %>%
    ggplot(aes(x="",y=n,fill=spo13m2_WT_sig,label=n))+
    geom_bar(stat="identity")+
    geom_label_repel()+
    coord_polar("y", start=0)+
    theme_void()+
    scale_fill_manual(values=c("#7CAE00", "#00BFC4", "#C77CFF"))+
    ggtitle("Metaphase I [ST]*P spo13m2 v WT sites")+
    theme(legend.title=element_blank())


STP_phosphos_spo13_spo13m2_sig_pie <- phosphos_3reps_loc %>% 
    filter(grepl("...............[ST]P..............",Sequence.window)) %>%
    group_by(spo13_spo13m2_sig) %>%
    summarize(n=n()) %>%
    ggplot(aes(x="",y=n,fill=spo13_spo13m2_sig,label=n))+
    geom_bar(stat="identity")+
    geom_label_repel()+
    coord_polar("y", start=0)+
    theme_void()+
    scale_fill_manual(values=c("#7CAE00", "#00BFC4", "#C77CFF"))+
    ggtitle("Metaphase I [ST]*P spo13 v spo13m2 sites")+
    theme(legend.title=element_blank())

print_plot(STP_phosphos_spo13_WT_sig_pie+STP_phosphos_spo13m2_WT_sig_pie+STP_phosphos_spo13_spo13m2_sig_pie,
           "STP_sig_cat_phosphos_pies.pdf",12,4)


######## sig vs NC comparisons #### 
########
# SP sites 3 comparisons
spo13_WT_SP_sig_v_NC_fish_bar<-fisher_barplot(phosphos_3reps_loc %>% filter(spo13_WT_sig=="NC"),phosphos_3reps_spo13_WT_sig,"...............[ST]P..............","spo13_WT_NC","spo13_WT_sig","spo13 v WT [ST]*P sites")
spo13m2_WT_SP_sig_v_NC_fish_bar<-fisher_barplot(phosphos_3reps_loc%>% filter(spo13m2_WT_sig=="NC"),phosphos_3reps_spo13m2_WT_sig,"...............[ST]P..............","spo13m2_WT_NC","spo13m2_WT_sig","spo13m2 v WT [ST]*P sites")
spo13_spo13m2_SP_sig_v_NC_fish_bar<-fisher_barplot(phosphos_3reps_loc%>% filter(spo13_spo13m2_sig=="NC"),phosphos_3reps_spo13_spo13m2_sig,"...............[ST]P..............","spo13_spo13m2_NC","spo13_spo13m2_sig","spo13 v spo13m2 [ST]*P sites")

print_plot(spo13_WT_SP_sig_v_NC_fish_bar+spo13m2_WT_SP_sig_v_NC_fish_bar+spo13_spo13m2_SP_sig_v_NC_fish_bar,
           "SP_fisher_sig_v_NC_barplot.pdf",13,8)


#SP.KR sites 
spo13_WT_SP.KR_sig_v_NC_fish_bar<-fisher_barplot(phosphos_3reps_loc %>% filter(spo13_WT_sig=="NC"),phosphos_3reps_spo13_WT_sig,"...............[ST]P.[KR]............","spo13_WT_NC","spo13_WT_sig","spo13 v WT [ST]*P.[KR] sites")
spo13m2_WT_SP.KR_sig_v_NC_fish_bar<-fisher_barplot(phosphos_3reps_loc%>% filter(spo13m2_WT_sig=="NC"),phosphos_3reps_spo13m2_WT_sig,"...............[ST]P.[KR]............","spo13m2_WT_NC","spo13m2_WT_sig","spo13m2 v WT [ST]*P.[KR] sites")
spo13_spo13m2_SP.KR_sig_v_NC_fish_bar<-fisher_barplot(phosphos_3reps_loc%>% filter(spo13_spo13m2_sig=="NC"),phosphos_3reps_spo13_spo13m2_sig,"...............[ST]P.[KR]............","spo13_spo13m2_NC","spo13_spo13m2_sig","spo13 v spo13m2 [ST]*P.[KR] sites")

print_plot(spo13_WT_SP.KR_sig_v_NC_fish_bar+spo13m2_WT_SP.KR_sig_v_NC_fish_bar+spo13_spo13m2_SP.KR_sig_v_NC_fish_bar,
           "SP.KR_fisher_sig_v_NC_barplot.pdf",13,8)


# # overlapping DEN and SP sites
# WT_spo13_DEN.SP_sig_v_NC_fish_bar<-fisher_barplot(phosphos_3reps_loc%>% filter(WT_spo13_sig=="NC"),phosphos_3reps_WT_spo13_sig,".............[DEN].[ST]P..............","WT_spo13_NC","WT_spo13_sig","WT v spo13 [DEN].[ST]P sites")
# WT_spo13m2_DEN.SP_sig_v_NC_fish_bar<-fisher_barplot(phosphos_3reps_loc%>% filter(WT_spo13m2_sig=="NC"),phosphos_3reps_WT_spo13m2_sig,".............[DEN].[ST]P..............","WT_spo13m2_NC","WT_spo13m2_sig","WT v spo13m2 [DEN].[ST]P sites")
# spo13_spo13m2_DEN.SP_sig_v_NC_fish_bar<-fisher_barplot(phosphos_3reps_loc%>% filter(spo13_spo13m2_sig=="NC"),phosphos_3reps_spo13_spo13m2_sig,".............[DEN].[ST]P..............","spo13_spo13m2_NC","spo13_spo13m2_sig","spo13 v spo13m2 [DEN].[ST]P sites")
# 
# print_plot(WT_spo13_DEN.SP_sig_v_NC_fish_bar+WT_spo13m2_DEN.SP_sig_v_NC_fish_bar+spo13_spo13m2_DEN.SP_sig_v_NC_fish_bar,
#            "DEN.STP_fisher_sig_v_NC_barplot.pdf",13,8)

######## DECR vs NC comparisons #### 
########
# SP sites 3 comparisons
spo13_WT_SP_DECR_v_NC_fish_bar<-fisher_barplot(phosphos_3reps_loc %>% filter(spo13_WT_sig=="NC"),phosphos_3reps_loc %>% filter(spo13_WT_sig=="DECR"),"...............[ST]P..............","spo13_WT_NC","spo13_WT_DECR","spo13 v WT [ST]*P sites")
spo13m2_WT_SP_DECR_v_NC_fish_bar<-fisher_barplot(phosphos_3reps_loc%>% filter(spo13m2_WT_sig=="NC"),phosphos_3reps_loc %>% filter(spo13m2_WT_sig=="DECR"),"...............[ST]P..............","spo13m2_WT_NC","spo13m2_WT_DECR","spo13m2 v WT [ST]*P sites")
spo13_spo13m2_SP_DECR_v_NC_fish_bar<-fisher_barplot(phosphos_3reps_loc%>% filter(spo13_spo13m2_sig=="NC"),phosphos_3reps_loc %>% filter(spo13_spo13m2_sig=="DECR"),"...............[ST]P..............","spo13_spo13m2_NC","spo13_spo13m2_DECR","spo13 v spo13m2 [ST]*P sites")

print_plot(spo13_WT_SP_DECR_v_NC_fish_bar+spo13m2_WT_SP_DECR_v_NC_fish_bar+spo13_spo13m2_SP_DECR_v_NC_fish_bar,
           "SP_fisher_DECR_v_NC_barplot.pdf",13,8)

#SP.KR sites 
spo13_WT_SP.KR_DECR_v_NC_fish_bar<-fisher_barplot(phosphos_3reps_loc%>% filter(spo13_WT_sig=="NC"),phosphos_3reps_loc %>% filter(spo13_WT_sig=="DECR"),"...............[ST]P.[KR]............","spo13_WT_NC","spo13_WT_DECR","spo13 v WT [ST]*P.[KR] sites")
spo13m2_WT_SP.KR_DECR_v_NC_fish_bar<-fisher_barplot(phosphos_3reps_loc%>% filter(spo13m2_WT_sig=="NC"),phosphos_3reps_loc %>% filter(spo13m2_WT_sig=="DECR"),"...............[ST]P.[KR]............","spo13m2_WT_NC","spo13m2_WT_DECR","spo13m2 v WT [ST]*P.[KR] sites")
spo13_spo13m2_SP.KR_DECR_v_NC_fish_bar<-fisher_barplot(phosphos_3reps_loc%>% filter(spo13_spo13m2_sig=="NC"),phosphos_3reps_loc %>% filter(spo13_spo13m2_sig=="DECR"),"...............[ST]P.[KR]............","spo13_spo13m2_NC","spo13_spo13m2_DECR","spo13 v spo13m2 [ST]*P.[KR] sites")

print_plot(spo13_WT_SP.KR_DECR_v_NC_fish_bar+spo13m2_WT_SP.KR_DECR_v_NC_fish_bar+spo13_spo13m2_SP.KR_DECR_v_NC_fish_bar,
           "SP.KR_fisher_DECR_v_NC_barplot.pdf",13,8)


# # overlapping DEN and SP sites
# spo13_WT_DEN.SP_DECR_v_NC_fish_bar<-fisher_barplot(phosphos_3reps_loc%>% filter(spo13_WT_sig=="NC"),phosphos_3reps_loc %>% filter(spo13_WT_sig=="DECR"),".............[DEN].[ST]P..............","spo13_WT_NC","spo13_WT_DECR","spo13 v WT [DEN].[ST]*P sites")
# spo13m2_WT_DEN.SP_DECR_v_NC_fish_bar<-fisher_barplot(phosphos_3reps_loc%>% filter(spo13m2_WT_sig=="NC"),phosphos_3reps_loc %>% filter(spo13m2_WT_sig=="DECR"),".............[DEN].[ST]P..............","spo13m2_WT_NC","spo13m2_WT_DECR","spo13m2 v WT [DEN].[ST]*P sites")
# spo13_spo13m2_DEN.SP_DECR_v_NC_fish_bar<-fisher_barplot(phosphos_3reps_loc%>% filter(spo13_spo13m2_sig=="NC"),phosphos_3reps_loc %>% filter(spo13_spo13m2_sig=="DECR"),".............[DEN].[ST]P..............","spo13_spo13m2_NC","spo13_spo13m2_DECR","spo13 v spo13m2 [DEN].[ST]*P sites")
# 
# print_plot(spo13_WT_DEN.SP_DECR_v_NC_fish_bar+spo13m2_WT_DEN.SP_DECR_v_NC_fish_bar+spo13_spo13m2_DEN.SP_DECR_v_NC_fish_bar,
#            "DEN.STP_fisher_DECR_v_NC_barplot.pdf",13,8)


```

## RK.ST/RK..ST sites fisher barplots
```{r,echo=F,message=F,warning=F}

# RK at -2 sites 3 comparisons
spo13_WT_RK.ST_sig_v_NC_fish_bar<-fisher_barplot(phosphos_3reps_loc %>% filter(spo13_WT_sig=="NC"),phosphos_3reps_spo13_WT_sig,".............[RK].[ST]...............","spo13_WT_NC","spo13_WT_sig","spo13 v WT [RK].[ST]* sites")
spo13m2_WT_RK.ST_sig_v_NC_fish_bar<-fisher_barplot(phosphos_3reps_loc%>% filter(spo13m2_WT_sig=="NC"),phosphos_3reps_spo13m2_WT_sig,".............[RK].[ST]...............","spo13m2_WT_NC","spo13m2_WT_sig","spo13m2 v WT [RK].[ST]* sites")
spo13_spo13m2_RK.ST_sig_v_NC_fish_bar<-fisher_barplot(phosphos_3reps_loc%>% filter(spo13_spo13m2_sig=="NC"),phosphos_3reps_spo13_spo13m2_sig,".............[RK].[ST]...............","spo13_spo13m2_NC","spo13_spo13m2_sig","spo13 v spo13m2 [RK].[ST]* sites")

print_plot(spo13_WT_RK.ST_sig_v_NC_fish_bar+spo13m2_WT_RK.ST_sig_v_NC_fish_bar+spo13_spo13m2_RK.ST_sig_v_NC_fish_bar,
           "RK.ST_fisher_sig_v_NC_barplot.pdf",13,8)

# RK at -3 sites 3 comparisons
spo13_WT_RK..ST_sig_v_NC_fish_bar<-fisher_barplot(phosphos_3reps_loc %>% filter(spo13_WT_sig=="NC"),phosphos_3reps_spo13_WT_sig,"............[RK]..[ST]...............","spo13_WT_NC","spo13_WT_sig","spo13 v WT [RK]..[ST]* sites")
spo13m2_WT_RK..ST_sig_v_NC_fish_bar<-fisher_barplot(phosphos_3reps_loc%>% filter(spo13m2_WT_sig=="NC"),phosphos_3reps_spo13m2_WT_sig,"............[RK]..[ST]...............","spo13m2_WT_NC","spo13m2_WT_sig","spo13m2 v WT [RK]..[ST]* sites")
spo13_spo13m2_RK..ST_sig_v_NC_fish_bar<-fisher_barplot(phosphos_3reps_loc%>% filter(spo13_spo13m2_sig=="NC"),phosphos_3reps_spo13_spo13m2_sig,"............[RK]..[ST]...............","spo13_spo13m2_NC","spo13_spo13m2_sig","spo13 v spo13m2 [RK]..[ST]* sites")

print_plot(spo13_WT_RK..ST_sig_v_NC_fish_bar+spo13m2_WT_RK..ST_sig_v_NC_fish_bar+spo13_spo13m2_RK..ST_sig_v_NC_fish_bar,
           "RK..ST_fisher_sig_v_NC_barplot.pdf",13,8)


# INCR v NC 
# RK at -2
spo13_WT_RK.ST_INCR_v_NC_fish_bar<-fisher_barplot(phosphos_3reps_loc %>% filter(spo13_WT_sig=="NC"),phosphos_3reps_loc %>% filter(spo13_WT_sig=="INCR"),".............[RK].[ST]...............","spo13_WT_NC","spo13_WT_INCR","spo13 v WT [RK].[ST]* sites")
spo13m2_WT_RK.ST_INCR_v_NC_fish_bar<-fisher_barplot(phosphos_3reps_loc%>% filter(spo13m2_WT_sig=="NC"),phosphos_3reps_loc %>% filter(spo13m2_WT_sig=="INCR"),".............[RK].[ST]...............","spo13m2_WT_NC","spo13m2_WT_INCR","spo13m2 v WT [RK].[ST]* sites")
spo13_spo13m2_RK.ST_INCR_v_NC_fish_bar<-fisher_barplot(phosphos_3reps_loc%>% filter(spo13_spo13m2_sig=="NC"),phosphos_3reps_loc %>% filter(spo13_spo13m2_sig=="INCR"),".............[RK].[ST]...............","spo13_spo13m2_NC","spo13_spo13m2_INCR","spo13 v spo13m2 [RK].[ST]* sites")

print_plot(spo13_WT_RK.ST_INCR_v_NC_fish_bar+spo13m2_WT_RK.ST_INCR_v_NC_fish_bar+spo13_spo13m2_RK.ST_INCR_v_NC_fish_bar,
           "RK.ST_fisher_INCR_v_NC_barplot.pdf",13,8)

# RK at -3
spo13_WT_RK..ST_INCR_v_NC_fish_bar<-fisher_barplot(phosphos_3reps_loc %>% filter(spo13_WT_sig=="NC"),phosphos_3reps_loc %>% filter(spo13_WT_sig=="INCR"),"............[RK]..[ST]...............","spo13_WT_NC","spo13_WT_INCR","spo13 v WT [RK]..[ST]* sites")
spo13m2_WT_RK..ST_INCR_v_NC_fish_bar<-fisher_barplot(phosphos_3reps_loc%>% filter(spo13m2_WT_sig=="NC"),phosphos_3reps_loc %>% filter(spo13m2_WT_sig=="INCR"),"............[RK]..[ST]...............","spo13m2_WT_NC","spo13m2_WT_INCR","spo13m2 v WT [RK]..[ST]* sites")
spo13_spo13m2_RK..ST_INCR_v_NC_fish_bar<-fisher_barplot(phosphos_3reps_loc%>% filter(spo13_spo13m2_sig=="NC"),phosphos_3reps_loc %>% filter(spo13_spo13m2_sig=="INCR"),"............[RK]..[ST]...............","spo13_spo13m2_NC","spo13_spo13m2_INCR","spo13 v spo13m2 [RK]..[ST]* sites")

print_plot(spo13_WT_RK..ST_INCR_v_NC_fish_bar+spo13m2_WT_RK..ST_INCR_v_NC_fish_bar+spo13_spo13m2_RK..ST_INCR_v_NC_fish_bar,
           "RK..ST_fisher_INCR_v_NC_barplot.pdf",13,8)

# RK at -3 and -2
spo13_WT_RKRK.ST_INCR_v_NC_fish_bar<-fisher_barplot(phosphos_3reps_loc %>% filter(spo13_WT_sig=="NC"),phosphos_3reps_loc %>% filter(spo13_WT_sig=="INCR"),"............[RK][RK].[ST]...............","spo13_WT_NC","spo13_WT_INCR","spo13 v WT [RK][RK].[ST]* sites")
spo13m2_WT_RKRK.ST_INCR_v_NC_fish_bar<-fisher_barplot(phosphos_3reps_loc%>% filter(spo13m2_WT_sig=="NC"),phosphos_3reps_loc %>% filter(spo13m2_WT_sig=="INCR"),"............[RK][RK].[ST]...............","spo13m2_WT_NC","spo13m2_WT_INCR","spo13m2 v WT [RK][RK].[ST]* sites")
spo13_spo13m2_RKRK.ST_INCR_v_NC_fish_bar<-fisher_barplot(phosphos_3reps_loc%>% filter(spo13_spo13m2_sig=="NC"),phosphos_3reps_loc %>% filter(spo13_spo13m2_sig=="INCR"),"............[RK][RK].[ST]...............","spo13_spo13m2_NC","spo13_spo13m2_INCR","spo13 v spo13m2 [RK][RK].[ST]* sites")

print_plot(spo13_WT_RKRK.ST_INCR_v_NC_fish_bar+spo13m2_WT_RKRK.ST_INCR_v_NC_fish_bar+spo13_spo13m2_RKRK.ST_INCR_v_NC_fish_bar,
           "RKRK.ST_fisher_INCR_v_NC_barplot.pdf",13,8)

# depletion of RK among decreased sites
# RK at -2
spo13_WT_RK.ST_DECR_v_NC_fish_bar<-fisher_barplot(phosphos_3reps_loc %>% filter(spo13_WT_sig=="NC"),phosphos_3reps_loc %>% filter(spo13_WT_sig=="DECR"),".............[RK].[ST]...............","spo13_WT_NC","spo13_WT_DECR","spo13 v WT [RK].[ST]* sites")
spo13m2_WT_RK.ST_DECR_v_NC_fish_bar<-fisher_barplot(phosphos_3reps_loc%>% filter(spo13m2_WT_sig=="NC"),phosphos_3reps_loc %>% filter(spo13m2_WT_sig=="DECR"),".............[RK].[ST]...............","spo13m2_WT_NC","spo13m2_WT_DECR","spo13m2 v WT [RK].[ST]* sites")
spo13_spo13m2_RK.ST_DECR_v_NC_fish_bar<-fisher_barplot(phosphos_3reps_loc%>% filter(spo13_spo13m2_sig=="NC"),phosphos_3reps_loc %>% filter(spo13_spo13m2_sig=="DECR"),".............[RK].[ST]...............","spo13_spo13m2_NC","spo13_spo13m2_DECR","spo13 v spo13m2 [RK].[ST]* sites")

print_plot(spo13_WT_RK.ST_DECR_v_NC_fish_bar+spo13m2_WT_RK.ST_DECR_v_NC_fish_bar+spo13_spo13m2_RK.ST_DECR_v_NC_fish_bar,
           "RK.ST_fisher_DECR_v_NC_barplot.pdf",13,8)
                                                  
# RK at -3
spo13_WT_RK..ST_DECR_v_NC_fish_bar<-fisher_barplot(phosphos_3reps_loc %>% filter(spo13_WT_sig=="NC"),phosphos_3reps_loc %>% filter(spo13_WT_sig=="DECR"),"............[RK]..[ST]...............","spo13_WT_NC","spo13_WT_DECR","spo13 v WT [RK]..[ST]* sites")
spo13m2_WT_RK..ST_DECR_v_NC_fish_bar<-fisher_barplot(phosphos_3reps_loc%>% filter(spo13m2_WT_sig=="NC"),phosphos_3reps_loc %>% filter(spo13m2_WT_sig=="DECR"),"............[RK]..[ST]...............","spo13m2_WT_NC","spo13m2_WT_DECR","spo13m2 v WT [RK]..[ST]* sites")
spo13_spo13m2_RK..ST_DECR_v_NC_fish_bar<-fisher_barplot(phosphos_3reps_loc%>% filter(spo13_spo13m2_sig=="NC"),phosphos_3reps_loc %>% filter(spo13_spo13m2_sig=="DECR"),"............[RK]..[ST]...............","spo13_spo13m2_NC","spo13_spo13m2_DECR","spo13 v spo13m2 [RK]..[ST]* sites")

print_plot(spo13_WT_RK..ST_DECR_v_NC_fish_bar+spo13m2_WT_RK..ST_DECR_v_NC_fish_bar+spo13_spo13m2_RK..ST_DECR_v_NC_fish_bar,
           "RK..ST_fisher_DECR_v_NC_barplot.pdf",13,8)

# RK at -3 and -2
spo13_WT_RKRK.ST_DECR_v_NC_fish_bar<-fisher_barplot(phosphos_3reps_loc %>% filter(spo13_WT_sig=="NC"),phosphos_3reps_loc %>% filter(spo13_WT_sig=="DECR"),"............[RK][RK].[ST]...............","spo13_WT_NC","spo13_WT_DECR","spo13 v WT [RK][RK].[ST]* sites")
spo13m2_WT_RKRK.ST_DECR_v_NC_fish_bar<-fisher_barplot(phosphos_3reps_loc%>% filter(spo13m2_WT_sig=="NC"),phosphos_3reps_loc %>% filter(spo13m2_WT_sig=="DECR"),"............[RK][RK].[ST]...............","spo13m2_WT_NC","spo13m2_WT_DECR","spo13m2 v WT [RK][RK].[ST]* sites")
spo13_spo13m2_RKRK.ST_DECR_v_NC_fish_bar<-fisher_barplot(phosphos_3reps_loc%>% filter(spo13_spo13m2_sig=="NC"),phosphos_3reps_loc %>% filter(spo13_spo13m2_sig=="DECR"),"............[RK][RK].[ST]...............","spo13_spo13m2_NC","spo13_spo13m2_DECR","spo13 v spo13m2 [RK][RK].[ST]* sites")

print_plot(spo13_WT_RKRK.ST_DECR_v_NC_fish_bar+spo13m2_WT_RKRK.ST_DECR_v_NC_fish_bar+spo13_spo13m2_RKRK.ST_DECR_v_NC_fish_bar,
           "RKRK.ST_fisher_DECR_v_NC_barplot.pdf",13,8)

```

## Polo sub-motifs fisher test barplots
```{r,echo=F,message=F,warning=F}

# +1 hydrophobic LIM or aromatic FY = [LIMFY]
# # DECR vs NC comparisons 
# DEN.[ST][LIMFY] sites 3 comparisons
spo13_WT_DEN.SThyd_DECR_v_NC_fish_bar<-fisher_barplot(phosphos_3reps_loc %>% filter(spo13_WT_sig=="NC"),phosphos_3reps_loc %>% filter(spo13_WT_sig=="DECR"),".............[DEN].[ST]*[FMYIL]..............","spo13_WT_NC","spo13_WT_DECR","spo13 v WT [DEN].[ST]*[LIMFY] sites")
spo13m2_WT_DEN.SThyd_DECR_v_NC_fish_bar<-fisher_barplot(phosphos_3reps_loc %>% filter(spo13m2_WT_sig=="NC"),phosphos_3reps_loc %>% filter(spo13m2_WT_sig=="DECR"),".............[DEN].[ST]*[FMYIL]..............","spo13m2_WT_NC","spo13m2_WT_DECR","spo13m2 v WT [DEN].[ST]*[LIMFY] sites")
spo13_spo13m2_DEN.SThyd_DECR_v_NC_fish_bar<-fisher_barplot(phosphos_3reps_loc %>% filter(spo13_spo13m2_sig=="NC"),phosphos_3reps_loc %>% filter(spo13_spo13m2_sig=="DECR"),".............[DEN].[ST][FMYIL]..............","spo13_spo13m2_NC","spo13_spo13m2_DECR","spo13 v spo13m2 [DEN].[ST]*[LIMFY] sites")

print_plot(spo13_WT_DEN.SThyd_DECR_v_NC_fish_bar+spo13m2_WT_DEN.SThyd_DECR_v_NC_fish_bar+spo13_spo13m2_DEN.SThyd_DECR_v_NC_fish_bar,
           "DEN.SThyd_fisher_DECR_v_NC_barplot.pdf",13,8)

## PRK1/ARK1/AKL1 motif in spo13m2 INCR 
# PRK= [LIM]….[ST]*G
# ARK1= [TS]*G
# AKL1=[LMI]..[QHM].[T]*[G]

# [DEN].[ST]*G motif
spo13_WT_DEN.STG_DECR_v_NC_fish_bar<-fisher_barplot(phosphos_3reps_loc %>% filter(spo13_WT_sig=="NC"),phosphos_3reps_loc %>% filter(spo13_WT_sig=="DECR"),".............[DEN].[ST]G..............","spo13_WT_NC","spo13_WT_DECR","spo13 v WT [DEN].[ST]*G sites")
spo13m2_WT_DEN.STG_DECR_v_NC_fish_bar<-fisher_barplot(phosphos_3reps_loc %>% filter(spo13m2_WT_sig=="NC"),phosphos_3reps_loc %>% filter(spo13m2_WT_sig=="DECR"),".............[DEN].[ST]G..............","spo13m2_WT_NC","spo13m2_WT_DECR","spo13m2 v WT [DEN].[ST]*G sites")
spo13_spo13m2_DEN.STG_DECR_v_NC_fish_bar<-fisher_barplot(phosphos_3reps_loc %>% filter(spo13_spo13m2_sig=="NC"),phosphos_3reps_loc %>% filter(spo13_spo13m2_sig=="DECR"),".............[DEN].[ST]G..............","spo13_spo13m2_NC","spo13_spo13m2_DECR","spo13 v spo13m2 [DEN].[ST]*G sites")

print_plot(spo13_WT_DEN.STG_DECR_v_NC_fish_bar+spo13m2_WT_DEN.STG_DECR_v_NC_fish_bar+spo13_spo13m2_DEN.STG_DECR_v_NC_fish_bar,
           "DEN.STG_fisher_DECR_v_NC_barplot.pdf",13,8)

# AKL1=[LMI]..[QHM].[T]*[G] --- LIM at -4
# because I only see the +1G in DEN sites, retain DEN at -2
# [LIM]..[DEN].[ST]G -- LIM at -4
spo13_WT_LIM..DEN.STG_DECR_v_NC_fish_bar<-fisher_barplot(phosphos_3reps_loc %>% filter(spo13_WT_sig=="NC"),phosphos_3reps_loc %>% filter(spo13_WT_sig=="DECR"),"..........[LIM]..[DEN].[ST]G..............","spo13_WT_NC","spo13_WT_DECR","spo13 v WT [LIM]..[DEN].[ST]*G sites")
spo13m2_WT_LIM..DEN.STG_DECR_v_NC_fish_bar<-fisher_barplot(phosphos_3reps_loc %>% filter(spo13m2_WT_sig=="NC"),phosphos_3reps_loc %>% filter(spo13m2_WT_sig=="DECR"),"..........[LIM]..[DEN].[ST]G..............","spo13m2_WT_NC","spo13m2_WT_DECR","spo13m2 v WT [LIM]..[DEN].[ST]*G sites")
spo13_spo13m2_LIM..DEN.STG_DECR_v_NC_fish_bar<-fisher_barplot(phosphos_3reps_loc %>% filter(spo13_spo13m2_sig=="NC"),phosphos_3reps_loc %>% filter(spo13_spo13m2_sig=="DECR"),"..........[LIM]..[DEN].[ST]G..............","spo13_spo13m2_NC","spo13_spo13m2_DECR","spo13 v spo13m2 [LIM]..[DEN].[ST]*G sites")


print_plot(spo13_WT_LIM..DEN.STG_DECR_v_NC_fish_bar+spo13m2_WT_LIM..DEN.STG_DECR_v_NC_fish_bar+spo13_spo13m2_LIM..DEN.STG_DECR_v_NC_fish_bar,
           "LIM..DEN.STG_fisher_DECR_v_NC_barplot.pdf",13,8) # no enrichment

```
   
# regular logo of sub-Polo motifs
```{r}

ggseqlogo(substr(phosphos_3reps_spo13_WT_sig %>% filter(spo13_WT_sig=="DECR") %>% filter(grepl(".............[DEN].[ST]...............",Sequence.window)) %>% select(Sequence.window) %>% unlist(),11,21),method="prob")+
    ggtitle(paste0("spo13 v WT DECR, n=",phosphos_3reps_spo13_WT_sig %>% filter(spo13_WT_sig=="DECR") %>% filter(grepl(".............[DEN].[ST]...............",Sequence.window)) %>% nrow()))+
    theme(legend.position="none")+
    scale_x_continuous(breaks=1:11,labels=-5:5)

```

## Non-Polo subset logo
```{r}

phosphos_3reps_loc %>%
    filter(!grepl(".............[DEN].[ST]...............",Sequence.window)) %>%
    filter(spo13_WT_sig=="DECR") %>%
    select(Sequence.window) %>% unlist() %>%
    substr(.,11,21) %>%
    ggseqlogo(.,method="prob")+
    ggtitle(paste0("spo13 v WT non-[DEN]x[ST]* DECR sites, n=",nrow(phosphos_3reps_loc %>%
    filter(!grepl(".............[DEN].[ST]...............",Sequence.window)) %>%
    filter(spo13_WT_sig=="DECR"))))+
    theme(legend.position="none")+
    scale_x_continuous(breaks=1:11,labels=-5:5)

phosphos_3reps_loc %>%
    filter(!grepl(".............[DEN].[ST]...............",Sequence.window)) %>%
    filter(spo13m2_WT_sig=="DECR") %>%
    select(Sequence.window) %>% unlist() %>%
    substr(.,11,21) %>%
    ggseqlogo(.,method="prob")+
    ggtitle(paste0("spo13m2 v WT non-[DEN]x[ST]* DECR sites, n=",nrow(phosphos_3reps_loc %>%
    filter(!grepl(".............[DEN].[ST]...............",Sequence.window)) %>%
    filter(spo13m2_WT_sig=="DECR"))))+
    theme(legend.position="none")+
    scale_x_continuous(breaks=1:11,labels=-5:5)

```


# Fisher barplots included in main figure
```{r}

# below first set of DECR v NC icelogos
print_plot(spo13_WT_DEN_DECR_v_NC_fish_bar+spo13m2_WT_DEN_DECR_v_NC_fish_bar+spo13_WT_SP_DECR_v_NC_fish_bar+spo13m2_WT_SP_DECR_v_NC_fish_bar,"main_fig_fisher_DECR_v_NC_barplot.pdf",8,13)

# basophilic motifs
# DECR v NC
print_plot(spo13_WT_RK..ST_DECR_v_NC_fish_bar+spo13m2_WT_RK..ST_DECR_v_NC_fish_bar+spo13_WT_RK.ST_DECR_v_NC_fish_bar+spo13m2_WT_RK.ST_DECR_v_NC_fish_bar,"main_fig_fisher_basophil_DECR_v_NC_barplot.pdf",8,13)

# INCR v NC
print_plot(spo13_WT_RK..ST_INCR_v_NC_fish_bar+spo13m2_WT_RK..ST_INCR_v_NC_fish_bar+spo13_WT_RK.ST_INCR_v_NC_fish_bar+spo13m2_WT_RK.ST_INCR_v_NC_fish_bar,"main_fig_fisher_basophil_INCR_v_NC_barplot.pdf",8,13)

# below canonical Polo sub-motif logos
print_plot(spo13_WT_DEN.STF_DECR_v_NC_fish_bar+spo13m2_WT_DEN.STF_DECR_v_NC_fish_bar+spo13_WT_DEN.STG_DECR_v_NC_fish_bar+spo13m2_WT_DEN.STG_DECR_v_NC_fish_bar,"main_fig_sub_DEN_fisher_DECR_v_NC_barplot.pdf",8,13)

```


# Clustering of proteins most different
```{r,echo=F,message=F,warning=F}

# function to produce pheatmap of clustering results
library(pheatmap)

get_clust_heatmap<-function(df,hclustdf,cols,clusternum,strain1,strain2,title){
    #cols<-gsub("nona_norm_","",cols)
    hclustdf.cutree<-cutree(hclustdf,k=clusternum)
  hclustdf.row_annots<-data.frame(cluster = as.factor(hclustdf.cutree))
  # strain.col_annots<-data.frame(strain=as.factor(c(rep("WT",10),rep("spo13",10))))
  # rownames(strain.col_annots)<-colnames(df[,meancols])
  rownames(hclustdf.row_annots)<-df$Gene.name
 rownames(df)<-df$Gene.name
 colnames(df[,cols])<-gsub("nona_norm_","",colnames(df[,cols]))
 
  clust.heatmap<-pheatmap(df[,cols], main=paste0(title," n=",nrow(df)),scale = 'row', clustering_method = "ward.D2",annotation_row=hclustdf.row_annots,cutree_rows = clusternum, show_rownames = T, show_colnames = T, cluster_cols = T,border_color = "NA",labels_col=gsub("nona_norm_","",colnames(df[,cols]))
                          )
  return(clust.heatmap)
}


# clustering heatmaps

protg_WT_cols<-grep("WT",nona_norm.tmt.cols,value=T)
protg_spo13_cols<-grep("spo13_",nona_norm.tmt.cols,value=T)
protg_spo13m2_cols<-grep("spo13m2",nona_norm.tmt.cols,value=T)

# spo13 v WT proteins
#hclust
protg_3reps_spo13_WT_sig.hclust<-hclust(dist(t(apply(as.matrix(protg_3reps_spo13_WT_sig[,c(protg_WT_cols,protg_spo13_cols)]),1,scale))),method="ward.D2")

# how many clusters are appropriate
wssplot(as.matrix(protg_3reps_spo13_WT_sig[,c(protg_WT_cols,protg_spo13_cols)]),nc=20,iter.max=50) #6?

spo13_WT_protein_clust_heatmap<-get_clust_heatmap(protg_3reps_spo13_WT_sig,protg_3reps_spo13_WT_sig.hclust,c(protg_WT_cols,protg_spo13_cols),6,"WT","spo13","spo13 v WT sigdiff proteins")
# 6 x 8 portrait

# spo13m2 v WT protein clustering
#hclust
protg_3reps_spo13m2_WT_sig.hclust<-hclust(dist(t(apply(as.matrix(protg_3reps_spo13m2_WT_sig[,c(protg_WT_cols,protg_spo13m2_cols)]),1,scale))),method="ward.D2")

# how many clusters are appropriate
wssplot(as.matrix(protg_3reps_spo13m2_WT_sig[,c(protg_WT_cols,protg_spo13m2_cols)]),nc=20,iter.max=50) #5?

spo13m2_WT_protein_clust_heatmap<-get_clust_heatmap(protg_3reps_spo13m2_WT_sig,protg_3reps_spo13m2_WT_sig.hclust,c(protg_WT_cols,protg_spo13m2_cols),6,"WT","spo13m2","spo13m2 v WT sigdiff proteins")

# spo13 v spo13m2 protein clustering
#hclust
protg_3reps_spo13_spo13m2_sig.hclust<-hclust(dist(t(apply(as.matrix(protg_3reps_spo13_spo13m2_sig[,c(protg_spo13_cols,protg_spo13m2_cols)]),1,scale))),method="ward.D2")

# how many clusters are appropriate
wssplot(as.matrix(protg_3reps_spo13_spo13m2_sig[,c(protg_spo13_cols,protg_spo13m2_cols)]),nc=20,iter.max=50) #4?

spo13_spo13m2_protein_clust_heatmap<-get_clust_heatmap(protg_3reps_spo13_spo13m2_sig,protg_3reps_spo13_spo13m2_sig.hclust,c(protg_spo13_cols,protg_spo13m2_cols),4,"spo13","spo13m2","spo13 v spo13m2 sigdiff proteins")


# add cluster col

protg_3reps_spo13_WT_sig<-protg_3reps_spo13_WT_sig %>%
    mutate(ward.cluster=cutree(spo13_WT_protein_clust_heatmap$tree_row,k=6))

protg_3reps_spo13m2_WT_sig<-protg_3reps_spo13m2_WT_sig %>%
    mutate(ward.cluster=cutree(spo13m2_WT_protein_clust_heatmap$tree_row,k=6))

# export protg clust ids
protg_3reps_spo13_WT_sig %>%
    select(Gene.name,ward.cluster) %>%
    group_by(ward.cluster) %>%
    mutate(id=row_number()) %>%
    pivot_wider(names_from=ward.cluster,values_from=Gene.name,id_cols=id) %>%
    select(-id) %>%
    rename_with(~paste0("cluster_",.x,recycle0=T)) %>%
    write.xlsx(.,"Metaphase_protg_spo13_WT_clust_ids.xlsx")

protg_3reps_spo13m2_WT_sig %>%
    select(Gene.name,ward.cluster) %>%
    group_by(ward.cluster) %>%
    mutate(id=row_number()) %>%
    pivot_wider(names_from=ward.cluster,values_from=Gene.name,id_cols=id) %>%
    select(-id) %>%
    rename_with(~paste0("cluster_",.x,recycle0=T)) %>%
    write.xlsx(.,"Metaphase_protg_spo13m2_WT_clust_ids.xlsx")

```

# Clustering of phospho-sites most different
```{r,echo=F,message=F,warning=F}
# there are far too many sites to label on the heatmap
# phosphos_3reps_WT_spo13_sig %>% nrow() #893

get_clust_heatmap_sites<-function(df,hclustdf,cols,clusternum,strain1,strain2,title){
    #cols<-gsub("nona_norm_","",cols)
    hclustdf.cutree<-cutree(hclustdf,k=clusternum)
  hclustdf.row_annots<-data.frame(cluster = as.factor(hclustdf.cutree))

  rownames(hclustdf.row_annots)<-df$gene.name_site
 rownames(df)<-df$gene.name_site
 colnames(df[,cols])<-gsub("nona_stoic_","",colnames(df[,cols]))
 
  clust.heatmap<-pheatmap(df[,cols], main=paste0(title," n=",nrow(df)),scale = 'row', clustering_method = "ward.D2",annotation_row=hclustdf.row_annots,cutree_rows = clusternum, show_rownames = F, show_colnames = T, cluster_cols = T,border_color = "NA",labels_col=gsub("nona_stoic_","",colnames(df[,cols]))
                          )
  return(clust.heatmap)
}

# clustering heatmaps

phos_WT_cols<-grep("WT",nona_phos.stoic.cols,value=T)
phos_spo13_cols<-grep("spo13_",nona_phos.stoic.cols,value=T)
phos_spo13m2_cols<-grep("spo13m2",nona_phos.stoic.cols,value=T)


# spo13 v WT sites
#hclust
phosphos_3reps_spo13_WT_sig.hclust<-hclust(dist(t(apply(as.matrix(phosphos_3reps_spo13_WT_sig[,c(phos_WT_cols,phos_spo13_cols)]),1,scale))),method="ward.D2")

# how many clusters are appropriate
wssplot(as.matrix(phosphos_3reps_spo13_WT_sig[,c(phos_WT_cols,phos_spo13_cols)]),nc=20,iter.max=50) #10

spo13_WT_phos_clust_heatmap<-get_clust_heatmap_sites(phosphos_3reps_spo13_WT_sig,phosphos_3reps_spo13_WT_sig.hclust,c(phos_WT_cols,phos_spo13_cols),10,"WT","spo13","spo13 v WT sigdiff sites")

# spo13m2 v WT sites
#hclust
phosphos_3reps_spo13m2_WT_sig.hclust<-hclust(dist(t(apply(as.matrix(phosphos_3reps_spo13m2_WT_sig[,c(phos_WT_cols,phos_spo13m2_cols)]),1,scale))),method="ward.D2")

# how many clusters are appropriate
wssplot(as.matrix(phosphos_3reps_spo13m2_WT_sig[,c(phos_WT_cols,phos_spo13m2_cols)]),nc=20,iter.max=50) #5

spo13m2_WT_phos_clust_heatmap<-get_clust_heatmap_sites(phosphos_3reps_spo13m2_WT_sig,phosphos_3reps_spo13m2_WT_sig.hclust,c(phos_WT_cols,phos_spo13m2_cols),5,"WT","spo13m2","spo13m2 v WT sigdiff sites")

# spo13 v spo13m2 sites
#hclust
phosphos_3reps_spo13_spo13m2_sig.hclust<-hclust(dist(t(apply(as.matrix(phosphos_3reps_spo13_spo13m2_sig[,c(phos_spo13_cols,phos_spo13m2_cols)]),1,scale))),method="ward.D2")

# how many clusters are appropriate
wssplot(as.matrix(phosphos_3reps_spo13_spo13m2_sig[,c(phos_spo13_cols,phos_spo13m2_cols)]),nc=20,iter.max=50) #3

spo13_spo13m2_phos_clust_heatmap<-get_clust_heatmap_sites(phosphos_3reps_spo13_spo13m2_sig,phosphos_3reps_spo13_spo13m2_sig.hclust,c(phos_spo13_cols,phos_spo13m2_cols),4,"spo13","spo13m2","spo13 v spo13m2 sigdiff sites")

# spo13_WT_phos_clust_heatmap
# spo13m2_WT_phos_clust_heatmap
# spo13_spo13m2_phos_clust_heatmap


# add cluster cols
phosphos_3reps_spo13_WT_sig<-phosphos_3reps_spo13_WT_sig %>%
    mutate(ward.cluster=cutree(spo13_WT_phos_clust_heatmap$tree_row,k=10))

phosphos_3reps_spo13m2_WT_sig<-phosphos_3reps_spo13m2_WT_sig %>%
    mutate(ward.cluster=cutree(spo13m2_WT_phos_clust_heatmap$tree_row,k=5))

phosphos_3reps_spo13_spo13m2_sig<-phosphos_3reps_spo13_spo13m2_sig %>%
    mutate(ward.cluster=cutree(spo13_spo13m2_phos_clust_heatmap$tree_row,k=4))

# export cluster lists to excel

phosphos_3reps_spo13_WT_sig %>%
    arrange(ward.cluster) %>%
    group_by(ward.cluster) %>%
    mutate(id=row_number()) %>%
    pivot_wider(names_from=ward.cluster,values_from=gene.name_site,id_cols=id) %>%
    select(-id) %>%
    rename_with(~paste0("cluster_",.x,recycle0=T)) %>%
    write.xlsx(.,file="MetaphaseI_spo13_WT_sig_phos_clust_ids.xlsx")

phosphos_3reps_spo13m2_WT_sig %>%
    arrange(ward.cluster) %>%
    group_by(ward.cluster) %>%
    mutate(id=row_number()) %>%
    pivot_wider(names_from=ward.cluster,values_from=gene.name_site,id_cols=id) %>%
    select(-id) %>%
    rename_with(~paste0("cluster_",.x,recycle0=T)) %>%
    write.xlsx(.,file="MetaphaseI_spo13m2_WT_sig_phos_clust_ids.xlsx")

phosphos_3reps_spo13_spo13m2_sig %>%
    arrange(ward.cluster) %>%
    group_by(ward.cluster) %>%
    mutate(id=row_number()) %>%
    pivot_wider(names_from=ward.cluster,values_from=gene.name_site,id_cols=id) %>%
    select(-id) %>%
    rename_with(~paste0("cluster_",.x,recycle0=T)) %>%
    write.xlsx(.,file="MetaphaseI_spo13_spo13m2_sig_phos_clust_ids.xlsx")
```

# Print pdfs of clustering
```{r,echo=F,message=F,warning=F}

# print to R clusterings
# WT_spo13_protein_clust_heatmap
# WT_spo13m2_protein_clust_heatmap
# spo13_spo13m2_protein_clust_heatmap
# 
# WT_spo13_phos_clust_heatmap
# WT_spo13m2_phos_clust_heatmap
# spo13_spo13m2_phos_clust_heatmap

# print to pdf clusterings
# protein 3 comparisons
print_plot(spo13_WT_protein_clust_heatmap,
           "spo13_WT_protein_clust_heatmap.pdf",6,18)


print_plot(spo13m2_WT_protein_clust_heatmap,
           "spo13m2_WT_protein_clust_heatmap.pdf",6,8)


print_plot(spo13_spo13m2_protein_clust_heatmap,
           "spo13_spo13m2_protein_clust_heatmap.pdf",6,8)

# phos 3 comparisons
print_plot(spo13_WT_phos_clust_heatmap,
           "spo13_WT_phos_clust_heatmap.pdf",5,6) 
print_plot(spo13m2_WT_phos_clust_heatmap,
           "spo13m2_WT_phos_clust_heatmap.pdf",5,6)
print_plot(spo13_spo13m2_phos_clust_heatmap,
           "spo13_spo13m2_phos_clust_heatmap.pdf",5,6)

```


# DEN.STF sites clustering

```{r,echo=F,message=F,warning=F}

 
# DEN.STF sites clustering among all 3 comparisons
# sub DEN.STF site df

DEN.STF_phos_df<-phosphos_3reps_loc %>% filter(grepl(".............[DEN].[ST]F..............",Sequence.window))

#hclust
phos_DEN.STF.hclust<-hclust(dist(t(apply(as.matrix(DEN.STF_phos_df[,c(phos_WT_cols,phos_spo13_cols,phos_spo13m2_cols)]),1,scale))),method="ward.D2")

# how many clusters are appropriate
wssplot(as.matrix(DEN.STF_phos_df[,c(phos_WT_cols,phos_spo13_cols,phos_spo13m2_cols)]),nc=20,iter.max=50) #4

## modified to show WT_spo13 sig catgories #####
get_clust_heatmap_sites_3<-function(df,hclustdf,cols,clusternum,strain1,strain2,title){
    #cols<-gsub("nona_norm_","",cols)
    hclustdf.cutree<-cutree(hclustdf,k=clusternum)
  hclustdf.row_annots<-data.frame(WT_spo13_sig=as.factor(df$spo13_WT_sig),
                                  WT_spo13m2_sig=as.factor(df$spo13m2_WT_sig),
                                  spo13_spo13m2_sig=as.factor(df$spo13_spo13m2_sig),
                                  cluster = as.factor(hclustdf.cutree))

  rownames(hclustdf.row_annots)<-df$gene.name_site
 rownames(df)<-df$gene.name_site
 colnames(df[,cols])<-gsub("nona_stoic_","",colnames(df[,cols]))
 
  clust.heatmap<-pheatmap(df[,cols], main=paste0(title," n=",nrow(df)),scale = 'row', clustering_method = "ward.D2",annotation_row=hclustdf.row_annots,cutree_rows = clusternum, show_rownames = T, show_colnames = T, cluster_cols = F,border_color = "NA",labels_col=gsub("nona_stoic_","",colnames(df[,cols]))
                          )
  return(clust.heatmap)
}

# re plot with sig levels labeled
DEN.STF_sites_clust_3<-get_clust_heatmap_sites_3(DEN.STF_phos_df,phos_DEN.STF.hclust,c(phos_WT_cols,phos_spo13_cols,phos_spo13m2_cols),4,"WT","spo13m2","All Exp40E DEN.STF sites")

print_plot(DEN.STF_sites_clust_3,
           "Exp40E_DEN.STF_phos_clust_heatmap_siglabel.pdf",9,14)

# add cluster col to df
DEN.STF_phos_df <- DEN.STF_phos_df %>%
  mutate(ward.cluster=cutree(DEN.STF_sites_clust_3$tree_row, k= 4))


# # SIG SSITES
# 
# DEN.STF_sig_phos_df<-phosphos_3reps_loc %>% filter(grepl(".............[DEN].[ST]F..............",Sequence.window)) %>%
#     filter(spo13_WT_sig!="NC"|spo13m2_WT_sig!="NC")
# 
# #nrow(DEN.STF_sig_phos_df) #22
# 
# #hclust
# phos_DEN.STF.sig.hclust<-hclust(dist(t(apply(as.matrix(DEN.STF_sig_phos_df[,c(phos_WT_cols,phos_spo13_cols,phos_spo13m2_cols)]),1,scale))),method="ward.D2")
# 
# # how many clusters are appropriate
# wssplot(as.matrix(DEN.STF_sig_phos_df[,c(phos_WT_cols,phos_spo13_cols,phos_spo13m2_cols)]),nc=19,iter.max=50) #2
# 
# DEN.STF_sig_sites_clust<-get_clust_heatmap_sites_2(DEN.STF_sig_phos_df,phos_DEN.STF.sig.hclust,c(phos_WT_cols,phos_spo13_cols,phos_spo13m2_cols),2,"WT","spo13","WT_spo13 or WT_spo13m2 DECR Exp40E DEN.STF sites")
# 
# print_plot(DEN.STF_sig_sites_clust,
#            "Exp40E_DEN.STF_sig_phos_clust_heatmap.pdf",8,6)

# # addcluster col
# DEN.STF_sig_phos_df <- DEN.STF_sig_phos_df %>%
#   mutate(ward.cluster=cutree(DEN.STF_sig_sites_clust$tree_row, k= 2))
# 
# # export
# DEN.STF_sig_clust_list<-list()
# 
# DEN.STF_sig_clust_list[[1]]<-DEN.STF_sig_phos_df %>%
#     select(Gene.name,gene.name_site,ward.cluster,spo13_WT_sig,spo13m2_WT_sig)
# 
# # GO TERMS
# DEN.STF_sig_clust_list[[2]]<-gost(DEN.STF_sig_phos_df %>%
#          select(Gene.name) %>% unlist(),organism='scerevisiae',evcodes=T, significant=T)$result %>%
#     select(term_name,term_id,source,p_value,intersection)
# 
# names(DEN.STF_sig_clust_list)<-c("all_sites","all_GO_terms")
# 
# write.xlsx(DEN.STF_sig_clust_list,"DEN.STF_sig_cluster_GO.xlsx")
# 
# # any ssites sig DECR in spo13 mut v WT
# # gost(DEN.STF_sig_phos_df %>%
# #          select(Gene.name) %>% unlist(),organism='scerevisiae',evcodes=T, significant=T)$result %>%
# #     select(term_name,term_id,source,p_value,intersection) %>%
# #     write_clip()
# 
# # ssites in cluter 3 or 3+2 in DEN.STF cluteirng
# 
# DEN.STF_clust_list<-list()
# 
# DEN.STF_clust_list[[1]]<-DEN.STF_phos_df %>%
#     select(Gene.name,gene.name_site,ward.cluster,spo13_WT_sig,spo13m2_WT_sig)
# 
# DEN.STF_clust_list[[2]]<-gost(DEN.STF_phos_df %>%
#          select(Gene.name) %>% unlist(),organism='scerevisiae',evcodes=T, significant=T)$result %>%
#     select(term_name,term_id,source,p_value,intersection) 
# 
# DEN.STF_clust_list[[3]]<-DEN.STF_phos_df %>%
#     filter(ward.cluster==3) %>%
#     select(Gene.name,gene.name_site,ward.cluster,spo13_WT_sig,spo13m2_WT_sig)
# 
# DEN.STF_clust_list[[4]]<-DEN.STF_phos_df %>%
#     filter(ward.cluster==3|ward.cluster==2) %>%
#     select(Gene.name,gene.name_site,ward.cluster,spo13_WT_sig,spo13m2_WT_sig)
# 
# DEN.STF_clust_list[[5]]<-gost(DEN.STF_phos_df %>%
#     filter(ward.cluster==3) %>%
#          select(Gene.name) %>% unlist(),organism='scerevisiae',evcodes=T, significant=T)$result %>%
#     select(term_name,term_id,source,p_value,intersection) 
# 
# DEN.STF_clust_list[[6]]<-gost(DEN.STF_phos_df %>%
#     filter(ward.cluster==3|ward.cluster==2) %>%
#          select(Gene.name) %>% unlist(),organism='scerevisiae',evcodes=T, significant=T)$result %>%
#     select(term_name,term_id,source,p_value,intersection) 
# 
# names(DEN.STF_clust_list)<-c("all_sites","all_sites_GO_terms","cluster_3","cluster_2_or_3","cluster_3_GO_terms","cluster_2_or_3_GO_terms")
# 
# write.xlsx(DEN.STF_clust_list,"DEN.STF_cluster_GO.xlsx")


```


# phos sig cat GO terms
```{r}

library(gprofiler2)

    
# GO terms enriched among spo13 v WT sigdiff sites

spo13_WT_sig_cat_GO_dfs<-list()
spo13_WT_sig_cat_GO_dfs[[1]]<-gost(phosphos_3reps_spo13_WT_sig %>%
    filter(spo13_WT_sig!="NC") %>% select(Gene.name) %>% unlist(),organism='scerevisiae',evcodes=T, significant=T)$result %>%
    select(term_name,term_id,source,p_value,intersection)
spo13_WT_sig_cat_GO_dfs[[2]]<-gost(phosphos_3reps_spo13_WT_sig %>%
    filter(spo13_WT_sig=="DECR") %>% select(Gene.name) %>% unlist(),organism='scerevisiae',evcodes=T, significant=T)$result %>%
    select(term_name,term_id,source,p_value,intersection)
spo13_WT_sig_cat_GO_dfs[[3]]<-gost(phosphos_3reps_spo13_WT_sig %>%
    filter(spo13_WT_sig=="INCR") %>% select(Gene.name) %>% unlist(),organism='scerevisiae',evcodes=T, significant=T)$result %>%
    select(term_name,term_id,source,p_value,intersection)

names(spo13_WT_sig_cat_GO_dfs)<-c("spo13_WT_allsig","spo13_WT_DECR","spo13_WT_INCR")

write.xlsx(spo13_WT_sig_cat_GO_dfs,"spo13_WT_sig_cat_GO_terms.xlsx")

# GO terms enriched among spo13m2 v WT sigdiff sites

spo13m2_WT_sig_cat_GO_dfs<-list()
spo13m2_WT_sig_cat_GO_dfs[[1]]<-gost(phosphos_3reps_spo13m2_WT_sig %>%
    filter(spo13m2_WT_sig!="NC") %>% select(Gene.name) %>% unlist(),organism='scerevisiae',evcodes=T, significant=T)$result %>%
    select(term_name,term_id,source,p_value,intersection)
spo13m2_WT_sig_cat_GO_dfs[[2]]<-gost(phosphos_3reps_spo13m2_WT_sig %>%
    filter(spo13m2_WT_sig=="DECR") %>% select(Gene.name) %>% unlist(),organism='scerevisiae',evcodes=T, significant=T)$result %>%
    select(term_name,term_id,source,p_value,intersection)
spo13m2_WT_sig_cat_GO_dfs[[3]]<-gost(phosphos_3reps_spo13m2_WT_sig %>%
    filter(spo13m2_WT_sig=="INCR") %>% select(Gene.name) %>% unlist(),organism='scerevisiae',evcodes=T, significant=T)$result %>%
    select(term_name,term_id,source,p_value,intersection)

names(spo13m2_WT_sig_cat_GO_dfs)<-c("spo13m2_WT_allsig","spo13m2_WT_DECR","spo13m2_WT_INCR")

write.xlsx(spo13m2_WT_sig_cat_GO_dfs,"spo13m2_WT_sig_cat_GO_terms.xlsx")


# GO terms enriched among spo13 v spo13m2 sigdiff sites

spo13_spo13m2_sig_cat_GO_dfs<-list()
spo13_spo13m2_sig_cat_GO_dfs[[1]]<-gost(phosphos_3reps_spo13_spo13m2_sig %>%
    filter(spo13_spo13m2_sig!="NC") %>% select(Gene.name) %>% unlist(),organism='scerevisiae',evcodes=T, significant=T)$result %>%
    select(term_name,term_id,source,p_value,intersection)
spo13_spo13m2_sig_cat_GO_dfs[[2]]<-gost(phosphos_3reps_spo13_spo13m2_sig %>%
    filter(spo13_spo13m2_sig=="DECR") %>% select(Gene.name) %>% unlist(),organism='scerevisiae',evcodes=T, significant=T)$result %>%
    select(term_name,term_id,source,p_value,intersection)
spo13_spo13m2_sig_cat_GO_dfs[[3]]<-gost(phosphos_3reps_spo13_spo13m2_sig %>%
    filter(spo13_spo13m2_sig=="INCR") %>% select(Gene.name) %>% unlist(),organism='scerevisiae',evcodes=T, significant=T)$result %>%
    select(term_name,term_id,source,p_value,intersection)

names(spo13_spo13m2_sig_cat_GO_dfs)<-c("spo13_spo13m2_allsig","spo13_spo13m2_DECR","spo13_spo13m2_INCR")

write.xlsx(spo13_spo13m2_sig_cat_GO_dfs,"spo13_spo13m2_sig_cat_GO_terms.xlsx")


# which GO terms are shared v unique in DECR spo13 v WT and sspo13m2 v WT

# intersect(spo13_WT_sig_cat_GO_dfs[[2]]$term_name ,spo13m2_WT_sig_cat_GO_dfs[[2]]$term_name) #137 overlap
# 
# spo13_WT_sig_cat_GO_dfs[[2]]$term_name[!spo13_WT_sig_cat_GO_dfs[[2]]$term_name %in% intersect(spo13_WT_sig_cat_GO_dfs[[2]]$term_name ,spo13m2_WT_sig_cat_GO_dfs[[2]]$term_name)] #206 unique to spo13_WT
# 
# length(spo13_WT_sig_cat_GO_dfs[[2]]$term_name) #343 terms enriched spo13_WT
# 
# #206+137 = 343
# 
# spo13m2_WT_sig_cat_GO_dfs[[2]]$term_name[!spo13m2_WT_sig_cat_GO_dfs[[2]]$term_name %in% intersect(spo13_WT_sig_cat_GO_dfs[[2]]$term_name ,spo13m2_WT_sig_cat_GO_dfs[[2]]$term_name)] #16 unique to spo13m2_WT
# 
# length(spo13m2_WT_sig_cat_GO_dfs[[2]]$term_name) #153 terms enriched spo13m2_WT
# 
# #153-137 = 16 

# export df that includes unique and intersecting GO terms from DECR spo13 v WT and spo13m2 v WT

overlap_DECR_spo13_spo13m2_phos_GO_dfs<-list()

overlap_DECR_spo13_spo13m2_phos_GO_dfs[[1]]<-spo13_WT_sig_cat_GO_dfs[[2]] %>%
    filter(term_name %in% intersect(spo13_WT_sig_cat_GO_dfs[[2]]$term_name ,spo13m2_WT_sig_cat_GO_dfs[[2]]$term_name)) # 137 GO terms overlap

overlap_DECR_spo13_spo13m2_phos_GO_dfs[[2]]<-spo13_WT_sig_cat_GO_dfs[[2]] %>%
    filter(term_name %in% spo13_WT_sig_cat_GO_dfs[[2]]$term_name[!spo13_WT_sig_cat_GO_dfs[[2]]$term_name %in% intersect(spo13_WT_sig_cat_GO_dfs[[2]]$term_name ,spo13m2_WT_sig_cat_GO_dfs[[2]]$term_name)]) # 206 GO terms unique to spo13 v WT

overlap_DECR_spo13_spo13m2_phos_GO_dfs[[3]]<-spo13m2_WT_sig_cat_GO_dfs[[2]] %>%
    filter(term_name %in% spo13m2_WT_sig_cat_GO_dfs[[2]]$term_name[!spo13m2_WT_sig_cat_GO_dfs[[2]]$term_name %in% intersect(spo13_WT_sig_cat_GO_dfs[[2]]$term_name ,spo13m2_WT_sig_cat_GO_dfs[[2]]$term_name)]) # 16 GO terms unique to spo13m2 v WT

names(overlap_DECR_spo13_spo13m2_phos_GO_dfs)<-c("spo13_spo13m2_DECR_both","spo13_DECR_unique","spo13m2_DECR_unique")

write.xlsx(overlap_DECR_spo13_spo13m2_phos_GO_dfs,"overlap_spo13_spo13m2_DECR_v_WT_phos_GO_terms.xlsx")

# export df that includes unique and intersecting GO terms from INCR spo13 v WT and spo13m2 v WT

overlap_INCR_spo13_spo13m2_phos_GO_dfs<-list()

overlap_INCR_spo13_spo13m2_phos_GO_dfs[[1]]<-spo13_WT_sig_cat_GO_dfs[[3]] %>%
    filter(term_name %in% intersect(spo13_WT_sig_cat_GO_dfs[[3]]$term_name ,spo13m2_WT_sig_cat_GO_dfs[[3]]$term_name)) # 137 GO terms overlap

overlap_INCR_spo13_spo13m2_phos_GO_dfs[[2]]<-spo13_WT_sig_cat_GO_dfs[[3]] %>%
    filter(term_name %in% spo13_WT_sig_cat_GO_dfs[[3]]$term_name[!spo13_WT_sig_cat_GO_dfs[[3]]$term_name %in% intersect(spo13_WT_sig_cat_GO_dfs[[3]]$term_name ,spo13m2_WT_sig_cat_GO_dfs[[3]]$term_name)]) # 206 GO terms unique to spo13 v WT

overlap_INCR_spo13_spo13m2_phos_GO_dfs[[3]]<-spo13m2_WT_sig_cat_GO_dfs[[3]] %>%
    filter(term_name %in% spo13m2_WT_sig_cat_GO_dfs[[3]]$term_name[!spo13m2_WT_sig_cat_GO_dfs[[3]]$term_name %in% intersect(spo13_WT_sig_cat_GO_dfs[[3]]$term_name ,spo13m2_WT_sig_cat_GO_dfs[[3]]$term_name)]) # 16 GO terms unique to spo13m2 v WT

names(overlap_INCR_spo13_spo13m2_phos_GO_dfs)<-c("spo13_spo13m2_INCR_both","spo13_INCR_unique","spo13m2_INCR_unique")

write.xlsx(overlap_INCR_spo13_spo13m2_phos_GO_dfs,"overlap_spo13_spo13m2_INCR_v_WT_phos_GO_terms.xlsx")

# select GO terms from each group and barplot:
# spo13_WT DECR 
# regulation of meiotic cell cycle GO:0051445
# histone acetylation GO:0016573
# autophagy GO:0006914
# regulation of cytoskeleton organization GO:0051493
# cortical actin cytoskeleton organization GO:0030866
# spo13_WT INCR 
# "cytoskeleton organization" GO:0007010 
# "chromatin remodeling" GO:0006338 
# cortical actin cytoskeleton organization GO:0030866
# "RNA biosynthetic process" GO:0032774 
# "prospore membrane" GO:0005628
# spo13m2_WT DECR
#  structural constituent of nuclear pore GO:0017056
#  telomere tethering at nuclear periphery GO:0034398
# spo13m2_WT INCR 
# "regulation of cell wall organization or biogenesis" GO:1903338

#meiotic cell cycle GO:0051321

# double sided barplots
# 4 colors
# spo13 INCR
# spo13 DECR
# spo13m2 INCR
# spo13m2 DECR


all_terms<-c("GO:0007010","GO:0006338", "GO:0030866","GO:0032774","GO:0005628","GO:0051321","GO:0016573","GO:0006914","GO:0051493","GO:0030866","GO:1903338","GO:0017056","GO:0034398","GO:0098813","GO:0007051")

# spo13 and spo13m2 DECR phospho-proteins enriched terms
phos_prot_GO_bar<-rbind(spo13_INCR=gost(phosphos_3reps_spo13_WT_sig %>%
    filter(spo13_WT_sig=="INCR") %>% select(Gene.name) %>% unlist(),organism='scerevisiae',evcodes=T, significant=T)$result %>%
    filter(term_id %in% all_terms) %>%
    select(term_name,term_id,p_value),
spo13_DECR=gost(phosphos_3reps_spo13_WT_sig %>%
    filter(spo13_WT_sig=="DECR") %>% select(Gene.name) %>% unlist(),organism='scerevisiae',evcodes=T, significant=T)$result %>%
    filter(term_id %in% all_terms) %>%
    select(term_name,term_id,p_value),
spo13m2_INCR=gost(phosphos_3reps_spo13m2_WT_sig %>%
    filter(spo13m2_WT_sig=="INCR") %>% select(Gene.name) %>% unlist(),organism='scerevisiae',evcodes=T, significant=T)$result %>%
    filter(term_id %in% all_terms) %>%
    select(term_name,term_id,p_value),
spo13m2_DECR=gost(phosphos_3reps_spo13m2_WT_sig %>%
    filter(spo13m2_WT_sig=="DECR") %>% select(Gene.name) %>% unlist(),organism='scerevisiae',evcodes=T, significant=T)$result %>%
    filter(term_id %in% all_terms) %>%
    select(term_name,term_id,p_value)) %>%
    mutate(direction=ifelse(grepl("INCR",rownames(.)),"INCR","DECR")) %>%
    mutate(p_value=ifelse(grepl("DECR",direction),log10(p_value),-log10(p_value))) %>%
    mutate(sample=gsub("(.+)_(.+)","\\1",rownames(.))) %>%
    ggplot(aes(x=term_name,y=p_value,fill=interaction(direction,sample)))+
    geom_bar(stat="identity",position="identity")+
    theme_classic()+
    theme(axis.text.x=element_text(angle=90),axis.text=element_text(size=rel(1)))+
    labs(x="",y="log10(p-value)",title="metaphase I sig changed phospho-proteins")+
    coord_flip()+
    scale_y_continuous(labels=label_number(accuracy=1))

print_plot(phos_prot_GO_bar,"spo13_spo13m2_phos_prot_GO_bar.pdf",13,4)


```

# DEN.STF GO bar
```{r}

# how many unique phospho-proteins have the motif
# phosphos_3reps_loc %>%
#     filter(grepl(".............[DEN].[ST]F..............",Sequence.window)) %>%
#     distinct(Gene.name) %>% nrow() #74

# chromosome organization GO:0051276
# meiotic chromosome separation GO:0051307
# chromatin binding GO:0003682
# nuclear division GO:0000280
# sexual reproduction GO:0019953

DEN.STF_terms<-c("GO:0051276","GO:0051307","GO:0003682","GO:0000280","GO:0019953")


DEN.STF_meta_GO_bar<-gost(phosphos_3reps_loc %>%
    filter(grepl(".............[DEN].[ST]F..............",Sequence.window)) %>%
        select(Gene.name) %>% unlist(),organism='scerevisiae',evcodes=T, significant=T)$result %>%
   filter(term_id %in% DEN.STF_terms) %>%
    select(term_name,term_id,p_value) %>%
    # mutate(direction=ifelse(grepl("INCR",rownames(.)),"INCR","DECR")) %>%
    # mutate(p_value=ifelse(grepl("DECR",direction),log10(p_value),-log10(p_value))) %>%
    #mutate(sample=gsub("(.+)_(.+)","\\1",rownames(.))) %>%
    ggplot(aes(x=term_name,y=-log10(p_value),fill=term_name))+
    geom_bar(stat="identity",position="identity")+
    theme_classic()+
    theme(axis.text.x=element_text(angle=90),axis.text=element_text(size=rel(1)),legend.position="none")+
    labs(x="",y="-log10(p-value)",title="metaphase I [DEN].[ST]*F phospho-proteins")+
    coord_flip()+
    scale_y_continuous(labels=label_number(accuracy=1),expand=expansion(mult=c(0,0.1)))


print_plot(DEN.STF_meta_GO_bar,
           "DEN.STF_meta_GO_bar.pdf",10,3)

```


# Percent Polo sites sigdiff METAPHASE pie
```{r}

perc_polo_sigdiff_metaI_pie<-phosphos_3reps_loc %>%
    filter(grepl(".............[DEN].[ST]...............",Sequence.window)) %>%
    group_by(spo13_WT_sig) %>% summarize(n=n()) %>%
ggplot(aes(x="",y=n,fill=spo13_WT_sig,label=n))+
    geom_bar(stat="identity")+
    geom_label_repel()+
    coord_polar("y", start=0)+
    theme_void()+
    scale_fill_manual(values=c("#7CAE00", "#00BFC4", "#C77CFF","blue"))+
    ggtitle("Meta I sigdiff Polo sites")+
    theme(legend.title=element_blank())

print_plot(perc_polo_sigdiff_metaI_pie,
           "perc_polo_sigdiff_metaI_pie.pdf",5,5)


```


# Number of sigdiff Polo sites barplot
```{r,echo=F,message=F,warning=F}


motif_sigcat_numbers_barplot<-function(df,motif,comp,title){
    df %>%
    filter(grepl(motif,Sequence.window)) %>% 
    group_by(.data[[comp]]) %>%
    summarize(n=n()) %>%
    ggplot(aes(x=.data[[comp]],y=n,fill=.data[[comp]]))+
    geom_bar(aes(fill=.data[[comp]]),stat="identity")+
    geom_text(aes(label=n),vjust=-1)+
        scale_y_continuous(expand=expansion(mult=c(0,0.2)))+
    theme_classic()+
    theme(axis.text.x = element_text(angle=90,vjust=0.6),legend.position="none",axis.line=element_line(linewidth=0.25))+
    labs(y="number of of sites",x="",title=title)
}

WT_spo13_DEN_sigcat_barplot<-motif_sigcat_numbers_barplot(phosphos_3reps_loc,".............[DEN].[ST]...............","spo13_WT_sig","[DEN].[ST] phospho-sites WT v spo13")
WT_spo13m2_DEN_sigcat_barplot<-motif_sigcat_numbers_barplot(phosphos_3reps_loc,".............[DEN].[ST]...............","spo13m2_WT_sig","[DEN].[ST] phospho-sites WT v spo13m2")
spo13_spo13m2_DEN_sigcat_barplot<-motif_sigcat_numbers_barplot(phosphos_3reps_loc,".............[DEN].[ST]...............","spo13_spo13m2_sig","[DEN].[ST] phospho-sites spo13 v spo13m2")


WT_spo13_DEN_sigcat_barplot+WT_spo13m2_DEN_sigcat_barplot+spo13_spo13m2_DEN_sigcat_barplot

print_plot(WT_spo13_DEN_sigcat_barplot+WT_spo13m2_DEN_sigcat_barplot+spo13_spo13m2_DEN_sigcat_barplot,
           "DEN_sigcat_barplot.pdf",13,4)

```

# Number of sigdiff CDK sites barplot
```{r,echo=F,message=F,warning=F}
# Minimal CDK STP
# 
# phosphos_3reps_loc %>% 
#     filter(grepl("...............[ST]P..............",Sequence.window)) %>% nrow() #1444 min CDK sites in all 9/10 samples

WT_spo13_SP_sigcat_barplot<-motif_sigcat_numbers_barplot(phosphos_3reps_loc,"...............[ST]P..............","spo13_WT_sig","[ST]P phospho-sites WT v spo13")
WT_spo13m2_SP_sigcat_barplot<-motif_sigcat_numbers_barplot(phosphos_3reps_loc,"...............[ST]P..............","spo13m2_WT_sig","[ST]P phospho-sites WT v spo13m2")
spo13_spo13m2_SP_sigcat_barplot<-motif_sigcat_numbers_barplot(phosphos_3reps_loc,"...............[ST]P..............","spo13_spo13m2_sig","[ST]P phospho-sites spo13 v spo13m2")

print_plot(WT_spo13_SP_sigcat_barplot+WT_spo13m2_SP_sigcat_barplot+spo13_spo13m2_SP_sigcat_barplot,
           "SP_sigcat_barplot.pdf",13,4)

# strict CDK sites
# phosphos_3reps_loc %>% 
#     filter(grepl("...............[ST]P.[KR]............",Sequence.window)) %>% nrow() #246 strict CDK sites in all 9/10 samples
    
WT_spo13_SPKR_sigcat_barplot<-motif_sigcat_numbers_barplot(phosphos_3reps_loc,"...............[ST]P.[KR]............","spo13_WT_sig","[ST]P.[KR] phospho-sites WT v spo13")
WT_spo13m2_SPKR_sigcat_barplot<-motif_sigcat_numbers_barplot(phosphos_3reps_loc,"...............[ST]P.[KR]............","spo13m2_WT_sig","[ST]P.[KR] phospho-sites WT v spo13m2")

# has to be manually made to add back missing INCR col
spo13_spo13m2_SPKR_sigcat_barplot<-phosphos_3reps_loc %>%
    filter(grepl("...............[ST]P.[KR]............",Sequence.window)) %>% 
    group_by(spo13_spo13m2_sig) %>%
    summarize(n=n()) %>%
    rbind(c("INCR","0")) %>%
    mutate(spo13_spo13m2_sig=factor(spo13_spo13m2_sig,levels=c("DECR","INCR","NC"))) %>%
    mutate(n=as.numeric(n)) %>%
    ggplot(aes(spo13_spo13m2_sig,y=n,fill=spo13_spo13m2_sig))+
    geom_bar(aes(fill=spo13_spo13m2_sig),stat="identity")+
    geom_text(aes(label=n),vjust=-1)+
        scale_y_continuous(expand=expansion(mult=c(0,0.2)))+
    theme_classic()+
    theme(axis.text.x = element_text(angle=90,vjust=0.6),legend.position="none",axis.line=element_line(linewidth=0.25))+
    labs(y="number of of sites",x="",title="[ST]P.[KR] phospho-sites spo13 v spo13m2")
    

print_plot(WT_spo13_SPKR_sigcat_barplot+WT_spo13m2_SPKR_sigcat_barplot+spo13_spo13m2_SPKR_sigcat_barplot,
           "SP.KR_sigcat_barplot.pdf",13,4)

```

# Number sigdiff RK.ST sites barplot
```{r,echo=F,message=F,warning=F}

#RK.ST sites
#
WT_spo13_KR.ST_sigcat_barplot<-motif_sigcat_numbers_barplot(phosphos_3reps_loc,".............[KR].[ST]P..............","spo13_WT_sig","[RK].[ST] phospho-sites WT v spo13")
WT_spo13m2_KR.ST_sigcat_barplot<-motif_sigcat_numbers_barplot(phosphos_3reps_loc,".............[KR].[ST]P..............","spo13m2_WT_sig","[RK].[ST] phospho-sites WT v spo13m2")

# spo13 v spo13_m2 has to be manually made since there are no INCR sites and the row has to be added back
spo13_spo13m2_KR.ST_sigcat_barplot<-phosphos_3reps_loc %>%
    filter(grepl(".............[KR].[ST]P..............",Sequence.window)) %>% 
    group_by(spo13_spo13m2_sig) %>%
    summarize(n=n()) %>%
    rbind(c("INCR","0")) %>%
    mutate(spo13_spo13m2_sig=factor(spo13_spo13m2_sig,levels=c("DECR","INCR","NC"))) %>%
    mutate(n=as.numeric(n)) %>%
    ggplot(aes(spo13_spo13m2_sig,y=n,fill=spo13_spo13m2_sig))+
    geom_bar(aes(fill=spo13_spo13m2_sig),stat="identity")+
    geom_text(aes(label=n),vjust=-1)+
        scale_y_continuous(expand=expansion(mult=c(0,0.2)))+
    theme_classic()+
    theme(axis.text.x = element_text(angle=90,vjust=0.6),legend.position="none",axis.line=element_line(linewidth=0.25))+
    labs(y="number of of sites",x="",title="[RK].[ST] phospho-sites spo13 v spo13m2")


print_plot(WT_spo13_KR.ST_sigcat_barplot+WT_spo13m2_KR.ST_sigcat_barplot+spo13_spo13m2_KR.ST_sigcat_barplot,
           "KR.ST_sigcat_barplot.pdf",13,4)

#RK..ST sites

WT_spo13_KR..ST_sigcat_barplot<-motif_sigcat_numbers_barplot(phosphos_3reps_loc,"............[KR]..[ST]...............","spo13_WT_sig","[RK]..[ST] phospho-sites WT v spo13")
WT_spo13m2_KR..ST_sigcat_barplot<-motif_sigcat_numbers_barplot(phosphos_3reps_loc,"............[KR]..[ST]...............","spo13m2_WT_sig","[RK]..[ST] phospho-sites WT v spo13m2")
spo13_spo13m2_KR..ST_sigcat_barplot<-motif_sigcat_numbers_barplot(phosphos_3reps_loc,"............[KR]..[ST]...............","spo13_spo13m2_sig","[RK]..[ST] phospho-sites WT v spo13m2")

print_plot(WT_spo13_KR..ST_sigcat_barplot+WT_spo13m2_KR..ST_sigcat_barplot+spo13_spo13m2_KR..ST_sigcat_barplot,
           "KR..ST_sigcat_barplot.pdf",13,4)

# KRKR.ST sites
WT_spo13_KRKR.ST_sigcat_barplot<-motif_sigcat_numbers_barplot(phosphos_3reps_loc,"............[KR][KR].[ST]...............","spo13_WT_sig","[RK][RK].[ST] phospho-sites WT v spo13")
WT_spo13m2_KRKR.ST_sigcat_barplot<-motif_sigcat_numbers_barplot(phosphos_3reps_loc,"............[KR][KR].[ST]...............","spo13m2_WT_sig","[RK][RK].[ST] phospho-sites WT v spo13m2")
spo13_spo13m2_KRKR.ST_sigcat_barplot<-motif_sigcat_numbers_barplot(phosphos_3reps_loc,"............[KR][KR].[ST]...............","spo13_spo13m2_sig","[RK][RK].[ST] phospho-sites WT v spo13m2")

print_plot(WT_spo13_KRKR.ST_sigcat_barplot+WT_spo13m2_KRKR.ST_sigcat_barplot+spo13_spo13m2_KRKR.ST_sigcat_barplot,
           "KRKR.ST_sigcat_barplot.pdf",13,4)

```

# Number sigdiff S[ST]P sites barplot
```{r,echo=F,message=F,warning=F}

# barplots of countss (no fisher test)

WT_spo13_SSTP_sigcat_barplot<-motif_sigcat_numbers_barplot(phosphos_3reps_loc,"..............S[ST]P..............","spo13_WT_sig","S[ST]*P phospho-sites WT v spo13")
WT_spo13m2_SSTP_sigcat_barplot<-motif_sigcat_numbers_barplot(phosphos_3reps_loc,"..............S[ST]P..............","spo13m2_WT_sig","S[ST]*P phospho-sites WT v spo13m2")
spo13_spo13m2_SSTP_sigcat_barplot<-phosphos_3reps_loc %>%
    filter(grepl("..............S[ST]P..............",Sequence.window)) %>% 
    group_by(spo13_spo13m2_sig) %>%
    summarize(n=n()) %>%
    rbind(c("INCR","0")) %>%
    mutate(spo13_spo13m2_sig=factor(spo13_spo13m2_sig,levels=c("DECR","INCR","NC"))) %>%
    mutate(n=as.numeric(n)) %>%
    ggplot(aes(spo13_spo13m2_sig,y=n,fill=spo13_spo13m2_sig))+
    geom_bar(aes(fill=spo13_spo13m2_sig),stat="identity")+
    geom_text(aes(label=n),vjust=-1)+
        scale_y_continuous(expand=expansion(mult=c(0,0.2)))+
    theme_classic()+
    theme(axis.text.x = element_text(angle=90,vjust=0.6),legend.position="none",axis.line=element_line(linewidth=0.25))+
    labs(y="number of of sites",x="",title="S[ST]P phospho-sites spo13 v spo13m2")


print_plot(WT_spo13_SSTP_sigcat_barplot+WT_spo13m2_SSTP_sigcat_barplot+spo13_spo13m2_SSTP_sigcat_barplot,
           "SSTP_sigcat_barplot.pdf",13,4)

# fish bar
spo13_WT_SSTP_sig_v_NC_fish_bar<-fisher_barplot(phosphos_3reps_loc %>% filter(spo13_WT_sig=="NC"),phosphos_3reps_loc %>% filter(spo13_WT_sig=="DECR"),"..............S[ST]P..............","spo13_WT_NC","spo13_WT_DECR","spo13 v WT S[ST]*P sites")
spo13m2_WT_SSTP_sig_v_NC_fish_bar<-fisher_barplot(phosphos_3reps_loc %>% filter(spo13m2_WT_sig=="NC"),phosphos_3reps_loc %>% filter(spo13m2_WT_sig=="DECR"),"..............S[ST]P..............","spo13m2_WT_NC","spo13m2_WT_DECR","spo13m2 v WT S[ST]*P sites")
spo13_WT_SSTP_polo_sig_v_NC_fish_bar<-fisher_barplot(phosphos_3reps_loc %>%
filter(grepl(".............[DEN].[ST]...............",Sequence.window)) %>% filter(spo13_WT_sig=="NC"),phosphos_3reps_loc %>%
    filter(grepl(".............[DEN].[ST]...............",Sequence.window)) %>%
    filter(spo13_WT_sig=="DECR"),"..............S[ST]P..............","spo13_WT_NC","spo13_WT_DECR","spo13 v WT polo [DEN]S[ST]*P sites")
spo13m2_WT_SSTP_polo_sig_v_NC_fish_bar<-fisher_barplot(phosphos_3reps_loc %>%
filter(grepl(".............[DEN].[ST]...............",Sequence.window)) %>% filter(spo13m2_WT_sig=="NC"),phosphos_3reps_loc %>%
    filter(grepl(".............[DEN].[ST]...............",Sequence.window)) %>%
    filter(spo13m2_WT_sig=="DECR"),"..............S[ST]P..............","spo13m2_WT_NC","spo13m2_WT_DECR","spo13m2 v WT [DEN]S[ST]*P sites")

print_plot(spo13_WT_SSTP_sig_v_NC_fish_bar+spo13m2_WT_SSTP_sig_v_NC_fish_bar+spo13_WT_SSTP_polo_sig_v_NC_fish_bar+spo13m2_WT_SSTP_polo_sig_v_NC_fish_bar,"SSTP_fisher_barplot.pdf",8,13)


# S[ST] sites
spo13_WT_SST_sig_v_NC_fish_bar<-fisher_barplot(phosphos_3reps_loc %>% filter(spo13_WT_sig=="NC"),phosphos_3reps_loc %>% filter(spo13_WT_sig=="DECR"),"..............S[ST]...............","spo13_WT_NC","spo13_WT_DECR","spo13 v WT S[ST]* sites")
spo13m2_WT_SST_sig_v_NC_fish_bar<-fisher_barplot(phosphos_3reps_loc %>% filter(spo13m2_WT_sig=="NC"),phosphos_3reps_loc %>% filter(spo13m2_WT_sig=="DECR"),"..............S[ST]...............","spo13m2_WT_NC","spo13m2_WT_DECR","spo13m2 v WT S[ST]* sites")
spo13_WT_SST_polo_sig_v_NC_fish_bar<-fisher_barplot(phosphos_3reps_loc %>%
filter(grepl(".............[DEN].[ST]...............",Sequence.window)) %>% filter(spo13_WT_sig=="NC"),phosphos_3reps_loc %>%
    filter(grepl(".............[DEN].[ST]...............",Sequence.window)) %>%
    filter(spo13_WT_sig=="DECR"),"..............S[ST]...............","spo13_WT_NC","spo13_WT_DECR","spo13 v WT polo [DEN]S[ST]* sites")
spo13m2_WT_SST_polo_sig_v_NC_fish_bar<-fisher_barplot(phosphos_3reps_loc %>%
filter(grepl(".............[DEN].[ST]...............",Sequence.window)) %>% filter(spo13m2_WT_sig=="NC"),phosphos_3reps_loc %>%
    filter(grepl(".............[DEN].[ST]...............",Sequence.window)) %>%
    filter(spo13m2_WT_sig=="DECR"),"..............S[ST]...............","spo13m2_WT_NC","spo13m2_WT_DECR","spo13m2 v WT [DEN]S[ST]* sites")

print_plot(spo13_WT_SST_sig_v_NC_fish_bar+spo13m2_WT_SST_sig_v_NC_fish_bar+spo13_WT_SST_polo_sig_v_NC_fish_bar+spo13m2_WT_SST_polo_sig_v_NC_fish_bar,"SST_fisher_barplot.pdf",8,13)

# new function that will print the numbers on the barplot
fisher_barplot_counts<-function(df1,df2,motif,subset1,subset2,title){
    out_df<-fisher(df1,df2,motif) %>%
    tail(1) %>%
     mutate(stars=ifelse(pval<0.001,"***",
                      ifelse(pval<0.01,"**",
                             ifelse(pval<0.05,"*",NA)))) %>%
    select(df1,df2,pval,stars) %>%
    pivot_longer(-c(pval,stars),values_to="perc",names_to="sample") %>%
    mutate(sample=ifelse(grepl("df1",sample),subset1,subset2)) %>%
        mutate(sample=factor(sample,levels=c(subset1,subset2))) # have to make sure levels are consistent
    
    ratios<-fisher(df1,df2,motif) %>%
        rbind(ratio=paste0(.[1,],"/",.[3,])) %>%
        tail(1) %>%
        select(df1,df2) %>%
        pivot_longer(cols=c(df1,df2),names_to="set",values_to="ratio") %>%
        select(ratio)
    
    out_df<-out_df %>%
        cbind(ratios)
        
    out_df %>%
    ggplot(aes(x=sample,y=perc,fill=sample))+
    geom_bar(aes(fill=sample),stat="identity")+
        geom_text(aes(label=ratio),vjust=2)+
   geom_signif(comparisons = list(c(subset1,subset2)),
              map_signif_level=TRUE,
              annotations = out_df$stars[1],
              size=0.25)+
    scale_y_continuous(expand=expansion(mult=c(0,0.2)),labels = label_number(accuracy=0.1))+
    theme_classic()+
    theme(axis.text.x = element_text(angle=90,vjust=0.6),legend.position="none",axis.text=element_text(size=rel(1)))+
    labs(y="percent matches",x="",title=title,,axis.line=element_line(linewidth=0.1))
}

# fish bar
spo13_WT_SSTP_sig_v_NC_fish_bar_count<-fisher_barplot_counts(phosphos_3reps_loc %>% filter(spo13_WT_sig=="NC"),phosphos_3reps_loc %>% filter(spo13_WT_sig=="DECR"),"..............S[ST]P..............","spo13_WT_NC","spo13_WT_DECR","spo13 v WT S[ST]*P sites")
spo13m2_WT_SSTP_sig_v_NC_fish_bar_count<-fisher_barplot_counts(phosphos_3reps_loc %>% filter(spo13m2_WT_sig=="NC"),phosphos_3reps_loc %>% filter(spo13m2_WT_sig=="DECR"),"..............S[ST]P..............","spo13m2_WT_NC","spo13m2_WT_DECR","spo13m2 v WT S[ST]*P sites")
spo13_WT_SSTP_polo_sig_v_NC_fish_bar_count<-fisher_barplot_counts(phosphos_3reps_loc %>%
filter(grepl(".............[DEN].[ST]...............",Sequence.window)) %>% filter(spo13_WT_sig=="NC"),phosphos_3reps_loc %>%
    filter(grepl(".............[DEN].[ST]...............",Sequence.window)) %>%
    filter(spo13_WT_sig=="DECR"),"..............S[ST]P..............","spo13_WT_NC","spo13_WT_DECR","spo13 v WT [DEN]S[ST]*P sites")
spo13m2_WT_SSTP_polo_sig_v_NC_fish_bar_count<-fisher_barplot_counts(phosphos_3reps_loc %>%
filter(grepl(".............[DEN].[ST]...............",Sequence.window)) %>% filter(spo13m2_WT_sig=="NC"),phosphos_3reps_loc %>%
    filter(grepl(".............[DEN].[ST]...............",Sequence.window)) %>%
    filter(spo13m2_WT_sig=="DECR"),"..............S[ST]P..............","spo13m2_WT_NC","spo13m2_WT_DECR","spo13m2 v WT [DEN]S[ST]*P sites")

print_plot(spo13_WT_SSTP_sig_v_NC_fish_bar_count+spo13m2_WT_SSTP_sig_v_NC_fish_bar_count+spo13_WT_SSTP_polo_sig_v_NC_fish_bar_count+spo13m2_WT_SSTP_polo_sig_v_NC_fish_bar_count,"SSTP_fisher_barplot_counts.pdf",8,13)


# S[ST] sites
spo13_WT_SST_sig_v_NC_fish_bar_count<-fisher_barplot_counts(phosphos_3reps_loc %>% filter(spo13_WT_sig=="NC"),phosphos_3reps_loc %>% filter(spo13_WT_sig=="DECR"),"..............S[ST]...............","spo13_WT_NC","spo13_WT_DECR","spo13 v WT S[ST]* sites")
spo13m2_WT_SST_sig_v_NC_fish_bar_count<-fisher_barplot_counts(phosphos_3reps_loc %>% filter(spo13m2_WT_sig=="NC"),phosphos_3reps_loc %>% filter(spo13m2_WT_sig=="DECR"),"..............S[ST]...............","spo13m2_WT_NC","spo13m2_WT_DECR","spo13m2 v WT S[ST]* sites")
spo13_WT_SST_polo_sig_v_NC_fish_bar_count<-fisher_barplot_counts(phosphos_3reps_loc %>%
filter(grepl(".............[DEN].[ST]...............",Sequence.window)) %>% filter(spo13_WT_sig=="NC"),phosphos_3reps_loc %>%
    filter(grepl(".............[DEN].[ST]...............",Sequence.window)) %>%
    filter(spo13_WT_sig=="DECR"),"..............S[ST]...............","spo13_WT_NC","spo13_WT_DECR","spo13 v WT [DEN]S[ST]* sites")
spo13m2_WT_SST_polo_sig_v_NC_fish_bar_count<-fisher_barplot_counts(phosphos_3reps_loc %>%
filter(grepl(".............[DEN].[ST]...............",Sequence.window)) %>% filter(spo13m2_WT_sig=="NC"),phosphos_3reps_loc %>%
    filter(grepl(".............[DEN].[ST]...............",Sequence.window)) %>%
    filter(spo13m2_WT_sig=="DECR"),"..............S[ST]...............","spo13m2_WT_NC","spo13m2_WT_DECR","spo13m2 v WT [DEN]S[ST]* sites")

print_plot(spo13_WT_SST_sig_v_NC_fish_bar_count+spo13m2_WT_SST_sig_v_NC_fish_bar_count+spo13_WT_SST_polo_sig_v_NC_fish_bar_count+spo13m2_WT_SST_polo_sig_v_NC_fish_bar_count,"SST_fisher_barplot_counts.pdf",8,13)


# of the proteinss that have a stat sig polo site decr in spo13,
# how many also have an SSTP phosphosite (on any site -- not the same ssite as above)

# lists of protein names that have one sig decr polo site in spo13 or spo13m2
spo13_WT_polo_prots<-phosphos_3reps_loc %>%
    filter(spo13_WT_sig=="DECR") %>%
    filter(grepl(".............[DEN].[ST]...............",Sequence.window)) %>%
    distinct(Gene.name) %>% unlist() %>% unname()

spo13m2_WT_polo_prots<-phosphos_3reps_loc %>%
    filter(spo13m2_WT_sig=="DECR") %>%
    filter(grepl(".............[DEN].[ST]...............",Sequence.window)) %>%
    distinct(Gene.name) %>% unlist() %>% unname()

# S[ST]P motif fisher test
# spo13 v WT
spo13_WT_polo_prot_SSTP_fish_bar_counts<-fisher_barplot_counts(phosphos_3reps_loc %>%
    filter(Gene.name %in% spo13_WT_polo_prots) %>% 
    filter(spo13_WT_sig=="NC"),phosphos_3reps_loc %>%
    filter(Gene.name %in% spo13_WT_polo_prots) %>%
    filter(spo13_WT_sig=="DECR"),"..............S[ST]P..............","spo13_WT_NC","spo13_WT_DECR","spo13 v WT S[ST]*P sites among DECR polo phos prots")

#spo13m2 v WT
spo13m2_WT_polo_prot_SSTP_fish_bar_counts<-fisher_barplot_counts(phosphos_3reps_loc %>%
    filter(Gene.name %in% spo13m2_WT_polo_prots) %>% 
    filter(spo13m2_WT_sig=="NC"),phosphos_3reps_loc %>%
    filter(Gene.name %in% spo13m2_WT_polo_prots) %>%
    filter(spo13m2_WT_sig=="DECR"),"..............S[ST]P..............","spo13m2_WT_NC","spo13m2_WT_DECR","spo13m2 v WT S[ST]*P sites among DECR polo phos prots")

# S[ST] motif
 # spo13 v WT
spo13_WT_polo_prot_SST_fish_bar_counts<-fisher_barplot_counts(phosphos_3reps_loc %>%
    filter(Gene.name %in% spo13_WT_polo_prots) %>% 
    filter(spo13_WT_sig=="NC"),phosphos_3reps_loc %>%
    filter(Gene.name %in% spo13_WT_polo_prots) %>%
    filter(spo13_WT_sig=="DECR"),"..............S[ST]...............","spo13_WT_NC","spo13_WT_DECR","spo13 v WT S[ST]* sites among DECR polo phos prots")

#spo13m2 v WT
spo13m2_WT_polo_prot_SST_fish_bar_counts<-fisher_barplot_counts(phosphos_3reps_loc %>%
    filter(Gene.name %in% spo13m2_WT_polo_prots) %>% 
    filter(spo13m2_WT_sig=="NC"),phosphos_3reps_loc %>%
    filter(Gene.name %in% spo13m2_WT_polo_prots) %>%
    filter(spo13m2_WT_sig=="DECR"),"..............S[ST]...............","spo13m2_WT_NC","spo13m2_WT_DECR","spo13m2 v WT S[ST]* sites among DECR polo phos prots")

print_plot(spo13_WT_polo_prot_SSTP_fish_bar_counts+spo13m2_WT_polo_prot_SSTP_fish_bar_counts+spo13_WT_polo_prot_SST_fish_bar_counts+spo13m2_WT_polo_prot_SST_fish_bar_counts,"polo_prot_SST_fisher_barplot_counts.pdf",8,13)


```


# export sigcat ids

```{r}


# spo13 v WT protg sig cats
protg_3reps %>%
   #mutate(Sequence.window_5=substr(Sequence.window,11,21)) %>%
    select(Gene.name,spo13_WT_sig) %>%
    arrange(spo13_WT_sig) %>%
    mutate(spo13_WT_sig=factor(spo13_WT_sig,levels=c("NC","INCR","DECR"))) %>%
    arrange(spo13_WT_sig) %>%
    group_by(spo13_WT_sig) %>%
    mutate(id=row_number()) %>% 
    pivot_wider(names_from=spo13_WT_sig,values_from=Gene.name,id_cols=id) %>%
    select(-id) %>%
    write.xlsx(.,"Metaphase_protg_spo13_WT_sigcat_ids.xlsx")

protg_3reps %>%
   #mutate(Sequence.window_5=substr(Sequence.window,11,21)) %>%
    select(Gene.name,spo13m2_WT_sig) %>%
    arrange(spo13m2_WT_sig) %>%
    mutate(spo13m2_WT_sig=factor(spo13m2_WT_sig,levels=c("NC","INCR","DECR"))) %>%
    arrange(spo13m2_WT_sig) %>%
    group_by(spo13m2_WT_sig) %>%
    mutate(id=row_number()) %>% 
    pivot_wider(names_from=spo13m2_WT_sig,values_from=Gene.name,id_cols=id) %>%
    select(-id) %>%
    write.xlsx(.,"Metaphase_protg_spo13m2_WT_sigcat_ids.xlsx")


# phos sigcat ids
# single sheet with different columns for each sigdiff category

# spo13 v WT phos sig cats
phosphos_3reps_loc %>%
   #mutate(Sequence.window_5=substr(Sequence.window,11,21)) %>%
    select(gene.name_site,spo13_WT_sig) %>%
    arrange(spo13_WT_sig) %>%
    mutate(spo13_WT_sig=factor(spo13_WT_sig,levels=c("NC","INCR","DECR"))) %>%
    arrange(spo13_WT_sig) %>%
    group_by(spo13_WT_sig) %>%
    mutate(id=row_number()) %>% 
    pivot_wider(names_from=spo13_WT_sig,values_from=gene.name_site,id_cols=id) %>%
    select(-id) %>%
    write.xlsx(.,"Metaphase_phos_spo13_WT_sigcat_ids.xlsx")

# spo13m2 v WT phos sig cats
phosphos_3reps_loc %>%
   #mutate(Sequence.window_5=substr(Sequence.window,11,21)) %>%
    select(gene.name_site,spo13m2_WT_sig) %>%
    arrange(spo13m2_WT_sig) %>%
    mutate(spo13m2_WT_sig=factor(spo13m2_WT_sig,levels=c("NC","INCR","DECR"))) %>%
    arrange(spo13m2_WT_sig) %>%
    group_by(spo13m2_WT_sig) %>%
    mutate(id=row_number()) %>% 
    pivot_wider(names_from=spo13m2_WT_sig,values_from=gene.name_site,id_cols=id) %>%
    select(-id) %>%
    write.xlsx(.,"Metaphase_phos_spo13m2_WT_sigcat_ids.xlsx")


```


# export results tables for cross-analysis with timecourse
```{r,echo=F,message=F,warning=F}

write.csv(protg_3reps,"Exp40E_protg.csv")
write.csv(phosphos_3reps_loc,"Exp40E_phos.csv")

```
