# Supplementary material for: Rewiring of the phosphoproteome executes two meiotic divisions in budding yeast
Source: EMBO J. 2024 Feb 27;43(7):11. doi: 10.1038/s44318-024-00059-8 (PMC10987667; doi:10.1038/s44318-024-00059-8)
Supplement: Supplementary file 3 — Dataset EV1 [file 44318_2024_59_MOESM3_ESM.xlsx]

## Sheet: Dataset EV1 Legend
Dataset EV1
Significantly dynamic proteins in the wild type timecourse. Lists of proteins in each significance category from Appendix Fig S2A.

## Sheet: Dataset EV1
NC	INCR	DECR	VAR
TFC3	LDS1	FUN30	SGO1
EFB1	SEC17	CYC3
ERP2	CDC27	GDH3
FUN14	GAL7	POL12
MDM10	CHS3	UBP13
CYS3	GIP1	PHO3
DEP1	YBR063C	SLI15
SYN8	TAT1	DUR1,2
TPD3	YBR071W	MET8
PSK1	YSW1	REI1
CCR4	CDC28	MRPL27
PMT2	DTR1	PHO89
MAK16	MSI1	SPB1
DRS2	PBP2	CIT2
GIP4	SPO23	MSH5
PRP45	RIF1	GLT1
MTW1	PPS1	YDL199C
FUN12	YBR285W	RTN2
RBG1	YCL021W-A	COX20
CDC19	LSB5	HEM1
CDC24	SPS22	YAP6
ERV46	CDC10	PIB1
PTA1	HTL1	RMT2
GCV3	RRT12	DLD3
BOL1	APC11	RAD51
BOL3	QRI1	AST2
GEM1	PHO2	DMC1
AIM2	UBP1	SMC1
OAF1	YDL186W	LOC1
FLC2	ADY3	YGL036W
ACS1	GIS1	YGL101W
PEX22	TRS85	HUL5
CNE1	TMA64	YGR021W
BDH1	APC4	TAM41
ERP1	UBC1	MRPL25
NUP60	PLP1	SHY1
RFA1	CAB5	ERG1
SEN34	SPR28	MPC3
BUD14	SWM1	BRF1
ADE1	CCC2	RIM4
CDC15	DON1	COS8
SWH1	SUR2	LIN1
ECM15	HIM1	YAP1801
HTA1	DAD4	EPS1
UTP20	YDR476C	HOP1
LDB7	PSP1	SPO22
SLA1	GNP1	TIM54
HIR1	EMI2	YJL070C
FMT1	SPS2	SMC3
ACH1	SPS1	BCK1
PEP1	GLY1	YAK1
HAP3	PCM1	MNN11
PIM1	CIN8	REC107
MCM2	SPC25	EMC2
NCL1	SPO73	ACS2
LSM2	NUP157	MMR1
RPL19A	YCK3	THI7
YBL029C-A	BEM2	TMA10
PET9	ECM32	REH1
RIB1	ISC10	HMG2
STU1	SLO1	SML1
YBL036C	GNA1	HMG1
MRPL16	FRS2	MOT3
URA7	YPT1	PAH1
PRE7	YFL040W	APJ1
COR1	FET5	POL1
EDE1	PES4	NSG2
MOH1	CDC26	SKO1
PIN4	CDH1	SLZ1
YBL055C	GPG1	BNI1
PTC3	YGL138C	TOP1
PTH2	SPO74	GAL11
SHP1	VAM7	MSH2
CMC2	BOL2	YOL131W
SKT5	GSC2	YNG1
KIP1	SPR3	LIP5
PRX1	YGR111W	MEK1
SEF1	YGR161W-C	INA17
PRS4	PCT1	PRM4
AST1	CPD1	CTI6
RPS8A	YGR266W	IPL1
SSA3	YGR273C	GYP5
ILS1	RNH70	REC8
ATG8	YHL012W	NTO1
NUP170	MIP6	JID1
PET112	NDT80
ALG3	SPO12
YBL086C	CDC23
RPL23B	SSP1
MRP21	PFS1
MAP2	GPP1
SCS22	YIL055C
RPL32	SER33
ROX3	SGA1
MRX3	HOS4
BRN1	NDC80
BNA4	SLN1
ATP1	BNR1
ECM21	DJP1
SFT2	GAT4
RTG3	IRC18
SEA4	IME2
PKC1	FBP26
MIX23	MET3
NTH2	GRR1
COQ1	BUD4
RCR1	YUH1
UGA2	YJR107W
HHF2	PRP40
HHT2	CDC16
IPP1	SPC42
GRX7	CWP1
MNN2	YKL100C
KAP104	YKL133C
GAL10	MRP8
POA1	HYM1
SCO2	PAP1
OLA1	YKR005C
ETR1	YKR015C
CDS1	SPO14
HMT1	TGL4
PDX3	SKG1
SCO1	YEH1
ATP3	YLL032C
FAT1	STU2
CST26	OSW2
TCM62	RAX2
ZTA1	NYV1
RPS11A	YLR126C
REB1	APC2
RFS1	NMT1
YBR053C	PNP1
YRO2	CRR1
PRP6	CCC1
YBR056W	LCB5
MUM2	ECM38
UBP14	CDA1
TSC3	ATG39
AKL1	CDC3
TRM7	GAS2
YBR062C	YLR345W
HSP26	VID22
PFF1	CSR1
SLM4	SRC1
ECM33	MFT1
RPG1	YML119W
SEC18	CDC5
SPT7	NUP116
UBC4	TVP18
MIS1	ABF2
YBR085C-A	SEC14
AAC3	STO1
IST2	ADD37
RFC5	YMR252C
POL30	SCS7
NHP6B	HEF3
TIM12	YNL019C
PBY1	SAM50
RXT2	YIP3
YBR096W	COG5
FES1	PHO23
EXO84	TOM70
SIF2	TEP1
PHO88	YCK2
AIM3	APC1
CMD1	SPS19
ALG1	ALG9
YSA1	CNM67
SUS1	PDR17
CYC8	MET2
LYS2	HXT14
TKL2	ATG3
MUD1	SEC12
CBP6	SOL1
GRS1	TRM112
MRPL36	IRC10
TFC1	YOL024W
PTC4	LDS2
TPS1	HST1
YBR126W-A	SPO21
VMA2	ITR2
SHE3	GAS4
CKS1	ZPS1
YBR137W	EXO1
YBR139W	KTR1
MAK5	ATG40
SUP45	LCB4
ADH5	ALE1
MRPS9	MPC54
ARA1	DCI1
APD1	SPR1
SPP381	YOR214C
RPB5	TUM1
CNS1	YPK9
IFA38	TIM18
ARL1	MUM3
TYR1	RAX1
SSE2	SPS4
NPL4	YOR338W
SEC66	SCP1
SMY2	SMA1
UMP1	SRL4
ECM31	YPL071C
EHT1	GDE1
FZO1	CBC2
YPC1	HRR25
MBA1	TYW1
PCH2	SSO1
NTC20	DSS4
RPS9B	SMK1
RPL21A	KRE6
RIM2
PGI1
TAF5
KTR4
BEM1
MCM7
LDH1
KTR3
FTH1
NGR1
SDS24
HPC2
YBP1
ATG12
PYC2
PDB1
PCS60
YBR225W
MCX1
ROT2
OM14
SWC5
DAD3
ARC40
VHC1
ABD1
PRP5
YBR241C
ISW1
ENP1
HIS7
ARO4
MRPS5
DUT1
YBR255C-A
RIB5
SHG1
RGD1
TAE1
MIC12
SHM1
YPT10
TSC10
MRPL37
SDH8
HSM3
UBX7
DPB3
PAF1
SAF1
DUG2
SSH1
APE3
YBR287W
APM3
SNF5
RER1
PGS1
VMA9
STP22
ILV6
SGF29
GBP2
DCC1
NFS1
HBN1
RNQ1
BIK1
HIS4
RRP7
STE50
MXR2
GRX1
SRO9
GID7
GLK1
PDI1
MGR1
EMC1
POF1
YCL049C
APA1
LRE1
PBN1
MIC10
PRD1
KRR1
MRPL32
YCP4
RVS161
ADY2
ADP1
PGK1
CTO1
YCR016W
CWH43
MAK32
YCR023C
SLM5
NPP1
RIM1
SYP1
ELO2
RRP43
RBK1
TAF2
IMG1
YCR051W
RSC6
THR4
CTR86
PWP2
YIH1
TAH1
BUD31
RAD18
SED4
ATG15
CPR4
IMG2
RSA4
SOL2
YCR075W-A
FUB1
PAT1
PTC6
TRX3
TUP1
CSM1
ABP1
YCR090C
CDC39
OCA4
RMD1
NHP10
ATP16
MED2
PTC1
RPT2
NOP1
TSC13
CDC7
ERP3
OSH2
GPM2
GPD1
RTK1
MRX9
ARP2
PRP9
DBP10
SLM3
NAT1
SIR2
PRP11
MTF2
FAD1
MRP10
NPC2
SIT4
LHP1
SLC1
PBP4
PSA1
MBP1
USO1
TSR1
RPS29B
SYO1
UBC9
PEX19
IDP1
COX9
YET3
BRE1
RPL31A
RXT3
VAM6
MDH3
MRK1
RPP1A
RPS16B
SUB2
YDL085C-A
NDE2
YDL086W
LUC7
ASM4
RAM1
UBX3
SRP14
PMT1
RPN6
SNU23
BUG1
GET3
DUN1
QRI7
MSS2
KIN28
TMA17
RRP42
TRM3
ATG20
YDL114W
IWR1
NUP84
YFH1
EXP1
YDL124W
HNT1
CDC48
RPP1B
STF1
LYS21
CDC53
RDI1
RPL35A
ARF2
RPO21
BPL1
CCT4
YDL144C
COP1
RPN5
NOP14
ATG9
RPC53
SAS10
CMR1
YDL157C
DHH1
ENT1
CDC9
CDC36
FAP7
SFA1
UGX2
PAR32
DLD1
DLD2
INH1
PPH22
UFD2
ARF1
NUS1
SEC31
ASF2
GGC1
TRM8
MRPL11
HEM3
GLE1
NHP2
CWC2
SHR3
NOP6
GDH2
RRI1
TIM22
DTD1
FMP45
HBT1
WHI4
SHS1
GCS1
PTP1
GYP7
YPD1
PHO13
AIM6
NTH1
YRB1
MAF1
SOK1
TRP1
SNQ2
HED1
DAD1
KCS1
YDR018C
GCV1
DAS2
SES1
VPS54
REG1
MIX14
PST2
MRH1
ARO3
EHD3
KRS1
ENA1
RSM10
HEM13
RPC11
HEM12
VMS1
TPI1
DET1
CDC34
PST1
EMC10
YOS9
UBC5
MAK21
YDR061W
LCB2
AIM7
RPS13
DOS2
FMP16
PAA1
TPS2
PET100
VPS41
RRP8
TVP23
AFR1
SSS1
RRP1
SLU7
RLI1
UBC13
MSH6
GRX3
BMH2
ARX1
ALT2
PDS1
YDR115W
MRPL1
COX26
TRM1
DPB4
KIN1
ARO1
MTC5
SAC6
FIN1
YDR132C
YCF1
RGP1
HPR1
DOP1
PEX7
SAN1
TAF12
EKI1
KGD2
NUM1
GIR2
ENT5
CPR1
HOM2
ACL4
NBP2
CWC15
SEC1
TRM82
SEC5
TAF10
CDC37
STB3
SEC7
HSP42
SUP35
ARG82
HMO1
RSM24
NGG1
SDH4
SCC2
SAS4
CDC1
SND1
CCT6
SLY1
RVB1
MSS116
REF2
VPS64
SPC19
RAV2
COQ4
MSS4
GCD6
TCP1
AHA1
GTB1
HTB1
ADK1
SIR4
PCF11
IVY1
RTN1
LYS4
FMN1
MRPL7
SEC26
YDR239C
PRP28
PEX5
MNN10
TRS23
YDR248C
PAM1
RMD5
CTA1
RKM4
HSP78
EXG2
YDR262W
AKR1
HEL2
CIA1
MSW1
GLO2
BSC2
RRP45
PHM6
GCN2
DPP1
ZIP1
RTT103
SRP101
SSD1
DPL1
HDA2
MHR1
ATP5
BFR2
PRO1
CFT1
RSC3
CPR5
HNT2
PMT7
TFB1
SSF2
OMS1
SWA2
ASP1
TIM11
MRPL35
PEP7
UTP4
YCG1
YSP2
SKP1
PEX3
UBX5
RQC1
MSN5
MRPS28
YDR341C
SVF1
MRP1
PAL1
TRR1
TRP4
SPC110
CNL1
GGA1
EAF1
BCP1
TFC6
ESC2
SEM1
CDC40
ESF1
YPR1
XRS2
CTS2
VPS74
FRQ1
PHO92
BCS1
ARH1
ATP17
LSM6
SDH6
RGA2
ARO10
YDR381C-A
YRA1
RPP2B
NKP1
ATO3
RVS167
SAC7
UBA2
YDR391C
SPT3
SHE9
RPT3
SXM1
NCB2
UTP5
HPT1
URH1
RPB7
MRP20
ADE8
DFM1
RRP17
YDR415C
SYF1
RPL12A
ARO80
CAD1
DYN2
SNX41
RPN9
TIF35
CYM1
NPL3
GPI17
PPM1
PPZ2
LRS4
APT2
YDR444W
ECM11
RPS17A
ADA2
UTP6
RPS18B
PPN1
GUK1
TOM1
HEH2
TFB3
MRPL28
SPP41
PKH3
SDC1
UGO1
RPL27A
PRP3
JIP4
SNF1
PHO8
CWC21
KRE2
VPS60
RIB3
PKH1
MZM1
RSM28
PUF6
SEC20
RPL37B
SAM2
GMC1
SMT3
SDH7
GRX2
SLF1
GRH1
EUG1
FPR2
RBA50
QCR7
APA2
CAB1
KRE28
HSP31
WBP1
GIM4
MIT1
GLC3
UBC8
VAC8
EDC3
GTT3
MMS21
YEL020C
TIM9
URA3
GEA2
RIP1
SNU13
VMA3
SPF1
MCM3
HYP2
ANP1
RAD23
UTR4
CYC7
UTR2
GDA1
IES6
FRD1
RML2
VMA8
AFG1
HAT2
SOM1
PRB1
NPR2
HPA3
NOP16
PMI40
FMP52
NUG1
TMA20
SEC3
NTF2
YER010C
PRE1
PRP22
HEM14
FAA2
AFG3
SBH2
ISC1
GPA2
RPN3
SRB4
PRO3
YAT2
GCD11
CHO1
GAL83
SMB1
CHZ1
YPT31
ARB1
GLN3
MXR1
SAH1
ERG28
SAP1
CAJ1
ISD11
TPA1
RSM18
HOM3
PIC2
GIP2
HIS1
RPL34B
HMF1
PET117
PCL6
CEM1
GPP2
THO1
ICL1
RGI1
MOT2
ARG5,6
RNR1
TDA2
VTC1
ALD5
RPS24B
ICP55
AIM9
SER3
UTP7
GET2
ILV1
SBH1
AIM10
DOT6
PTC2
TRP2
MET6
IES5
PUP3
UBP9
PRS2
SSA4
MAM1
GLE2
KAP123
LSM4
BOI2
SCS2
GLO3
RSP5
NSA2
VFA1
RPS26B
GLC7
YER134C
GDI1
RTR1
COX15
MAG1
DDI1
UBP5
LSM5
SPT15
PEA2
UBP3
YER152C
OXA1
YER156C
COG3
YER158C
BUR6
SPT2
GCG1
CHD1
PAB1
DNF1
BCK2
CCA1
RPH1
ADK2
RAD3
BRR2
GRX4
TMT1
BMH1
PDA1
FMP10
FAU1
DEG1
SPB4
MSH4
VTC2
SEC4
BLM10
WWM1
IES1
HSP12
MDJ1
LPD1
CAF16
CAK1
AGX1
RIM15
RPL22B
TUB2
ACT1
LAM5
OTU1
SEC53
FMP32
RGD2
EMP47
SWP82
SNZ3
SNO3
NIC96
YPI1
RPN11
SAD1
YFR006W
YFH7
GCN20
UBP6
MIC19
IOC3
CMK1
GSY1
YFR016C
IGD1
YFR018C
FAB1
CSS2
ATG18
LSB3
HIS2
CDC14
PTR3
SMC2
RRT5
QCR6
RSC8
ERJ5
DUG1
YFR045W
BNA6
RMD8
YMR31
PRE4
RET2
RPN12
HXK1
IRC7
ERG26
RPN14
PMC1
PMA1
LEU1
YGL010W
SCL1
ERG4
PDR1
PUF4
KAP122
JAC1
CKB1
GET1
STT3
PIB2
PGD1
TRP5
CWH41
CGR1
RPL30
RPL24A
HOP2
PNC1
OCH1
YGL039W
HEM2
YGL041W-A
DST1
RNA15
ALG13
RPT6
TIF4632
TYW3
OLE1
SDS23
GEP7
DUO1
PYC1
MRH4
ALG2
SGF73
NPY1
MNP1
RPB9
HSF1
MPS2
KXD1
MPC1
YGL081W
YGL082W
GUP1
MAD1
MMS2
NBP35
NUP145
VPS45
SRM1
LSG1
SEH1
RPL28
ARC1
MLC1
RMD9
YGL108C
CUE3
NSA1
TAF6
SNF4
COQ8
PRP43
NAB2
RPS2
MET13
SCS3
RSM23
CEG1
MRM2
SEC27
YGL140C
MRF1
TIP20
RRT6
RPL9A
ARO2
INO80
NUT1
PEX14
AMS1
YGL159W
AIM14
YIP5
YRB30
PMR1
SUA5
NUP49
XRN1
BUD13
ATG1
GTS1
MND1
YGL185C
COX4
RPS26A
CDC55
COX13
IME4
GCN1
DSD1
MDS3
YIP4
EMP24
MCM6
ARO8
KEX1
POX1
CHC1
SPT16
SIP2
YPT32
SKI8
KIP3
NIF3
COG1
OST5
MTC3
VID30
SHE10
EMC4
ADE5,7
HAP2
CSE1
DOC1
KAP114
YGL242C
RTF1
GUS1
RAI1
PDE1
ZIP2
RMR1
RTG2
HXK2
FZF1
ADH4
SWC4
PEX31
TFG2
STF2
SEC9
NMA2
YGR012W
SNU71
EAT1
YGR017W
UGA1
VMA7
RPS25B
MSP1
IMO32
TIM21
RPL26A
ACB1
ORM1
KSS1
NQM1
TFC4
UFD1
SCM4
YGR054W
RSC1
ERG25
ADE6
SPT4
UPF3
PRP38
PAC10
TWF1
TOM20
GCD2
MRP13
RPL11A
PIL1
CTT1
UTP22
PRP31
DRN1
VAS1
RRP46
ASK10
TEL2
MDR1
PCP1
GTF1
NOP7
SRB5
VOA1
CLB1
CLD1
DAM1
SPT6
YGR117C
RPS23B
NUP57
COG2
YGR122W
PPT1
ASN2
YGR125W
YGR126W
YGR127W
UTP8
SYF2
YGR130C
PHB1
CAF130
PRE9
LSB1
CBF2
SKN1
ENP2
NAT2
RPL24B
GPC1
RSR1
CYS4
PTI1
CHO2
MTR3
NSR1
RTS3
TIF4631
GTR2
MRPS35
TRS65
CLC1
LSO2
MSM1
RBG2
CBP4
PBP1
OKP1
RNR4
TIM13
TYS1
TFG1
HGH1
BUB1
CRH1
PDX1
XKS1
SKI6
FYV8
SNG1
YPP1
PMT6
ELP2
YCH1
ADE3
TDA10
CIR1
SER2
TRX2
ZPR1
RPS0A
RSM27
CRM1
MRPL9
PET54
HSV2
SMI1
PHB2
NAS6
PHO81
YHB1
MIC26
YGR237C
KEL2
PFK1
YAP1802
LSC2
SOL4
YGR250C
GCN5
PUP2
ENO1
COQ6
GND2
APL6
SAY1
MES1
FOL2
HUA1
YTA7
EFG1
SLH1
TAF1
RTT102
CAB4
CWC22
SCW4
BGL2
ERV29
ZUO1
RPL14A
HSE1
MRP4
STE20
YAP3
PRS3
OTU2
YLF2
RPS20
YHL018W
OPI1
AIM17
SPO11
ECM29
GOS1
GUT1
RPL8A
SBP1
CBP2
EFM1
OSH7
QCR10
TCD1
NEM1
TIM10
ERG11
SOD2
TDA3
DIA4
VPS29
ARD1
SPO13
YSC84
YSC83
ARG4
DED81
YHR020W
RPS27A
MYO1
MAS2
THR1
RPN1
DAP2
YHI9
SLT2
YHR033W
PIH1
PUT2
RRF1
MSC7
VMA10
BCD1
SRB2
NCP1
DOG1
YHR045W
AAP1
FSH1
COX6
CIC1
RSC30
CPR2
MED6
FYV4
VMA22
RPP1
PAN5
SSZ1
DYS1
RRP4
TRM5
ERG7
NOP10
OSH3
QNS1
PPE1
PTC7
NMD2
SAE3
KSP1
SAM35
RTC3
RPF1
GAR1
MSR1
YHR097C
SFB3
TRA1
BIG1
GRE3
TRR2
CDC12
GGA2
ERP5
UBA4
APE4
BZZ1
COX23
TOM71
SET1
LSM12
YHR122W
YHR127W
FUR1
ECM14
IGO2
NSG1
YCK1
ARO9
YHR138C
RPL42A
RPC10
CRP1
MRPL6
IMP3
PEX28
SPO16
KEL1
SOL3
DNA2
PRP8
THP2
MTG2
DBP8
NMD3
ATG7
SPC97
FMO1
YHR177W
OYE2
SVP26
YHR182W
GND1
KOG1
IKI1
GPI16
ERG9
CTF8
LNP1
EGD2
NVJ1
UTP9
RIX1
AIM18
AIM46
RPN10
PPX1
YHR202W
SCH9
SET5
BAT1
CRG1
INP51
YIL002W-A
CFD1
YIA6
NAS2
FAA3
DOT5
PDR11
VID28
FAF1
HIS6
RPB3
TIM44
YIL024C
IRR1
EMC5
SSM4
BCY1
CAP2
CKA1
CST6
NOT3
TED1
GVP36
PKP1
CBR1
AGE2
NEO1
MMF1
RGI2
SNP1
ARC15
YRB2
EFM4
FIS1
SEC6
MAM33
RPN2
SEC28
THS1
CAB2
SDS3
AIM19
UTP25
RSM25
LYS12
FYV10
FMC1
SLM1
MOB1
PFK26
YIL108W
SEC24
HPM1
COX5B
NUP159
HIS5
PRM5
RHO3
SUN4
AYR1
KGD1
STH1
RRT14
MET18
TAO3
ASG1
RPL16A
VHS2
OM45
TMA108
TPM2
CCT2
SSL2
PAN6
ATG32
MLP2
RRD1
IMP2'
GUT2
COA1
POT1
SGN1
AIM21
IST3
PAN1
EGH1
PRI1
SQT1
SEC11
DAL81
MND2
YVH1
DAL2
MGA2
LYS1
YIR035C
IRC24
HYR1
GTT1
YPS6
PRE3
OST1
COX16
CYR1
CTK2
CCT8
NOP9
RPC17
VTC4
MAD3
CCT3
MPS3
BBC1
APS3
RNR2
VPS53
MAD2
BET4
HCA4
KAR2
SNX4
LOH1
NUP192
YJL043W
GYP6
YJL045W
UBX6
MTR4
TDH1
PEP8
YJL055W
IKS1
BIT61
BNA3
NUP82
COA3
MRPL8
DLS1
MPM1
YJL068C
UTP18
ARG2
JEM1
NET1
PRY1
SCP160
ARP4
IML2
EXO70
TRL1
ARG3
KHA1
MRPL49
CHS6
MEF2
PAM16
UTP10
CCT7
MDV1
ASF1
NCA3
PHO86
RPE1
MTC1
LSM1
GCD14
NIT2
PBS2
URA2
AIM23
YJL132W
RPS21B
GLG2
RPB4
SFH5
IDS2
RPA34
INO1
VPS35
SSY5
CIS3
HSP150
PIR5
TPK1
HAL5
QCR8
ERG20
YJL171C
CPS1
RFA3
KRE9
SWI3
RPL17B
ATG27
PFD1
ATP12
GON7
MNN5
RPL39
RPS14B
SOP4
ELO1
UBP12
ACO2
PRP21
RCY1
NUC1
CBP1
YJL218W
AVT1
MPP10
POL31
SUI2
MHO1
SPC1
TMA22
ILV3
ESS1
TES1
LSM8
MDE1
BNA1
CPR7
RAV1
PET191
POL32
SSC1
TAH11
ANB1
CYC1
ISY1
OSM1
RAD7
CDC8
PTK2
CBF1
RPA12
CCT5
ARP3
TOR1
RFC2
HAM1
LIA1
NPA3
OPI3
MOG1
HOC1
CDC11
MIR1
AIM24
EAF6
ACF4
CSN12
JSN1
FIP1
RPL43A
SFC1
YJR096W
YJR098C
AIM25
RSM26
VPS25
URA8
SOD1
ADO1
CPA2
YJR111C
NNF1
RSM7
STE24
ILM1
ATP2
IBA57
RPS5
ENT3
VPS70
STR2
MNS1
XPT1
SGM1
TIM8
MET5
HOM6
HIR3
YJR142W
PMT4
MGM101
BAT2
YJR149W
DID4
MRP17
BYE1
CAP1
LAC1
MRT4
UFD4
ARC19
ATP7
HCS1
YKL018C-A
SWD2
RAM2
MAK11
YKL023W
URA6
PAN3
TCD2
TFA1
MAE1
IXR1
YKL033W-A
TUL1
UGP1
RGT1
PTM1
NFU1
VPS24
DCW1
ANR2
ELM1
MDM35
DEF1
TMA19
NUP120
TOA2
MPE1
FBA1
BLI1
YKL063C
MNR2
YET1
YNK1
NUP100
YKL069W
LHS1
MUD2
PSG1
SMY1
VMA5
TEF4
RRP14
MDH1
CYT2
CAB3
YKL091C
BUD2
MBR1
YJU3
UTP11
HSL1
APE1
GFA1
YKL107W
KTI12
ABF1
RAD27
APN1
PRR1
SBA1
OAC1
DGR2
SRP21
YPK1
PGM1
MYO3
OCT1
APL2
CMC1
MRPL31
HSK3
TGL1
SDH3
LTV1
RPC25
RPT1
SDH1
MCR1
NNR2
GPM1
SRP102
RSM22
APE2
ELF1
MCD4
MRP49
KKQ8
MRPL38
NNK1
EBP2
SNU114
COY1
RPL17A
PRS1
FAS1
YKL187C
PXA2
CNB1
DPH2
ACP1
SDS22
MST1
MIA40
YKT6
TOR2
EAP1
LOS1
ADD66
UBA1
TRP3
SAC1
DOA1
YRA2
OXP1
URA1
SRY1
COS9
VPS1
OSH6
ECM9
MRPL13
MEH1
RSC4
FOX2
TOF2
YKR011C
YPT52
MIC60
YKR018C
VPS51
YKR023W
DBP7
RPC37
GCN3
SAP190
SET3
GMH1
DID2
SPC34
KAE1
SHB17
PET10
NAP1
FMP46
MRS4
TRM2
RPS21A
GLG1
TFA2
PAM17
CCP1
GPT2
BET3
YKR070W
DRE2
SIS2
AIM29
ECM4
TRZ1
MTD1
RPF2
NUP133
DAD2
HBS1
MRPL20
OMA1
PXL1
MLP1
PCC1
ESL2
PCK1
DNM1
RTT109
MMM1
DRS1
COX17
PSR1
SOF1
PUF3
BPT1
DPS1
COX19
KNS1
SPA2
HIF1
POM33
HSP104
ISA1
FRA1
RIX7
PRP19
VPS13
SDH2
RNP1
YBT1
COF1
YLL058W
GTT2
MHT1
YLR001C
NOC3
CMS1
SSL1
SSK1
PAM18
RLP24
LOT6
BRE2
PML1
MEU1
POM34
IRC25
SDO1
UBR2
SNF7
SED5
AAT2
ADE16
RPL15A
YLR031W
RSC58
SMF3
COX12
TRX1
PDC1
RPS0B
YLR050C
FCF2
IES3
SPT8
ERG3
MNL2
SHM2
REX2
FRS1
RPL22A
PER33
ENV10
SPC3
MEF1
RGR1
RPL10
FMP25
BOS1
EMP46
SRL2
[truncated: 1,203 more rows]
