# Supplementary material for: Rewiring of the phosphoproteome executes two meiotic divisions in budding yeast
Source: EMBO J. 2024 Feb 27;43(7):11. doi: 10.1038/s44318-024-00059-8 (PMC10987667; doi:10.1038/s44318-024-00059-8)
Supplement: Supplementary file 4 — Dataset EV2 [file 44318_2024_59_MOESM4_ESM.xlsx]

## Sheet: Dataset EV2 Legend
Dataset EV2
Wild type timecourse protein clustering. Lists of proteins included in each cluster from Fig 2A.

## Sheet: Dataset EV2
cluster_1	cluster_2	cluster_3	cluster_4	cluster_5	cluster_6
LDS1	FUN30	CYC3	SEC17	SPO23	LSB5
GAL7	POL12	GDH3	CDC27	RIF1	HTL1
TAT1	SLI15	UBP13	CHS3	PPS1	TRS85
YBR071W	REI1	PHO3	GIP1	APC11	GPG1
YSW1	PHO89	DUR1,2	YBR063C	YDL186W	BOL2
CDC28	SPB1	MET8	YBR285W	DAD4	MET3
DTR1	CIT2	MRPL27	SPS22	NUP157	PRP40
MSI1	MSH5	GLT1	RRT12	ECM32	MET2
PBP2	YDL199C	RTN2	QRI1	SLO1	TRM112
YCL021W-A	HEM1	COX20	UBP1	YGL138C	YPL071C
CDC10	PIB1	YAP6	GIS1	SPO74	DSS4
PHO2	RMT2	DLD3	TMA64	YGR111W
ADY3	RAD51	HUL5	CAB5	NDT80
APC4	AST2	YGR021W	CCC2	SPO12
UBC1	DMC1	TAM41	PSP1	GPP1
PLP1	SMC1	MRPL25	GNP1	HOS4
SPR28	LOC1	SHY1	EMI2	NDC80
SWM1	YGL036W	BRF1	SPS2	SLN1
DON1	YGL101W	LIN1	SPS1	IME2
SUR2	ERG1	EPS1	GLY1	YEH1
HIM1	MPC3	HOP1	SPO73	YML119W
YDR476C	RIM4	TIM54	BEM2	CDC5
PCM1	COS8	YJL070C	GNA1	STO1
CIN8	YAP1801	EMC2	FRS2	COG5
SPC25	SPO22	ACS2	YPT1	TEP1
YCK3	SMC3	TMA10	CDH1	HST1
ISC10	BCK1	HMG2	GSC2	EXO1
YFL040W	YAK1	SML1	YGR161W-C	TUM1
FET5	MNN11	HMG1	PCT1	YPK9
PES4	REC107	PAH1	YGR266W	TIM18
CDC26	MMR1	POL1	YHL012W	MUM3
VAM7	THI7	NSG2	YIL055C	SPS4
SPR3	REH1	TOP1	SER33	YOR338W
CPD1	MOT3	GAL11	SGA1	CBC2
YGR273C	APJ1	YOL131W	DJP1
RNH70	PHO23	GYP5	GAT4
MIP6	SKO1		IRC18
CDC23	SLZ1		YUH1
SSP1	BNI1		CDC16
PFS1	MSH2		CWP1
BNR1	YNG1		YKL100C
FBP26	SGO1		MRP8
GRR1	LIP5		HYM1
BUD4	MEK1		PAP1
YJR107W	INA17		YKR015C
SPC42	PRM4		SKG1
YKL133C	CTI6		OSW2
YKR005C	IPL1		RAX2
SPO14	REC8		NYV1
TGL4	NTO1		YLR126C
YLL032C	JID1		NMT1
STU2			CRR1
APC2			CCC1
PNP1			CDA1
LCB5			CDC3
ECM38			GAS2
ATG39			YLR345W
VID22			CSR1
SRC1			NUP116
MFT1			TVP18
ABF2			SCS7
SEC14			HEF3
ADD37			YNL019C
YMR252C			TOM70
SAM50			YCK2
YIP3			ALG9
APC1			HXT14
SPS19			ATG3
CNM67			SOL1
PDR17			GAS4
SEC12			KTR1
IRC10			ATG40
YOL024W			LCB4
LDS2			MPC54
SPO21			DCI1
ITR2			SPR1
ZPS1			YOR214C
ALE1			RAX1
SMA1			SCP1
SRL4			TYW1
GDE1
HRR25
SSO1
SMK1
KRE6
