# Supplementary material for: Rewiring of the phosphoproteome executes two meiotic divisions in budding yeast
Source: EMBO J. 2024 Feb 27;43(7):11. doi: 10.1038/s44318-024-00059-8 (PMC10987667; doi:10.1038/s44318-024-00059-8)
Supplement: Supplementary file 5 — Dataset EV3 [file 44318_2024_59_MOESM5_ESM.xlsx]

## Sheet: Dataset EV3 Legend
Dataset EV3
Significantly dynamic phospho-sites in the wild type timecourse. Lists of phospho-sites in each significance category from Appendix Fig S2B.

## Sheet: Dataset EV3
NC	INCR	DECR	VAR
CYS3-S-40	GIP4-S-472	RFA1-S-178	SIR4-S-171
PSK1-S-40	FUN12-S-257	SWH1-S-677	SPC110-S-36
PMT2-S-39	FUN12-S-49	SLA1-S-785	LRS4-S-308
DRS2-S-1352	FUN12-S-51	STU1-S-690	RPH1-S-689
GIP4-S-609	PTA1-S-553	STU1-S-1167	SPO13-S-74
GIP4-S-568	PTA1-S-383	STU1-S-653	MIP6-S-4
CDC24-S-741	ACS1-S-30	EDE1-S-1100	IME2-S-9
OAF1-S-144	ACS1-S-689	EDE1-S-931	MTC1-S-46
OAF1-S-155	ACS1-S-696	EDE1-S-527	EIS1-S-401
ACS1-S-26	ACS1-S-699	ECM21-S-18	EFR3-S-611
ACS1-S-28	ACS1-S-582;539	RTG3-S-269	SEC16-S-1986
ACS1-S-67	NUP60-S-171	AKL1-S-1072	RLF2-S-514
ACS1-S-2	NUP60-S-185	IST2-S-767	SPT5-T-906
ACS1-S-4	NUP60-S-473	IST2-S-638
ACS1-S-282	NUP60-S-81	EXO84-S-490
NUP60-S-162	NUP60-S-89	SHE3-S-394
NUP60-S-246	NUP60-S-483	YSW1-S-245
NUP60-S-10	SWH1-S-1055	SLI15-S-97
NUP60-S-312	PIM1-S-162	YBR225W-S-156
NUP60-S-382	RPL19A-S-30;30	BIK1-S-163
BUD14-S-254	STU1-S-1113	YCR023C-S-313
CDC15-S-946	POL12-S-81	SOL2-S-64
SWH1-S-707	POL12-S-126	RPS16B-S-15;27
SWH1-S-711	EDE1-S-1020	IWR1-S-55
SWH1-S-682	PIN4-S-466	SAS10-S-314
SWH1-S-495	PTC3-S-353	SAS10-S-387
SWH1-S-442	SHP1-S-75	CDC9-S-75
SLA1-S-817	SHP1-S-156	SEC31-S-974
SLA1-S-467	SEF1-S-533	SEC31-S-980
SLA1-S-799	CDC27-S-293	WHI4-S-509
SLA1-S-996	ROX3-S-180	SHS1-S-548
HIR1-S-610	SFT2-S-60	GCS1-S-168
STU1-S-574	SFT2-S-203	KCS1-S-537
STU1-S-1018	SFT2-S-28	REG1-S-346
STU1-S-271	RTG3-S-474	PDS1-S-158
STU1-S-581	PKC1-S-761	DPB4-S-184
POL12-S-168	PKC1-S-154	FIN1-S-74
EDE1-S-1087	CHS3-S-75	FIN1-S-36
EDE1-S-1145	OLA1-S-101	STB3-S-234
EDE1-S-241	GIP1-S-166	YAP6-S-34
EDE1-S-244	GIP1-S-217	GCN2-S-577
EDE1-S-848	GIP1-S-233	ZIP1-S-95
EDE1-S-265	REB1-S-389	SSD1-S-492
EDE1-S-898	REB1-S-805	RSC3-S-236
EDE1-S-1006	REB1-S-56	PAL1-S-114
EDE1-S-950	REB1-S-345	PAL1-S-49
EDE1-S-1187	AKL1-S-10	SPC110-S-60
PIN4-S-454	TAT1-S-13	SAC7-S-37
PIN4-S-653	YBR071W-S-67	UBA2-S-630
PIN4-S-655	PFF1-S-614	NCB2-S-126
PIN4-S-638	SEC18-S-226	PPZ2-S-299
PTC3-S-332	SPT7-S-827	LRS4-S-146
SHP1-S-129	AIM3-S-811	ECM11-S-176
SHP1-S-189	AIM3-S-450	ECM11-S-156
SHP1-S-316	AIM3-S-608	SNF1-S-632
SHP1-S-225	CYC8-S-707	PSP1-S-34
SHP1-S-227	VMA2-S-503	EDC3-S-261
SKT5-S-78	VMA2-S-515	MCM3-S-801
SKT5-S-32	YSW1-S-160	HYP2-S-2
KIP1-S-1037	YSW1-S-215	CIN8-S-261
SEF1-S-8	SLI15-S-95	YAT2-S-862
SEF1-S-263	SLI15-S-73	YAT2-S-784
SSA3-S-632	SLI15-S-335	YAT2-S-786
CDC27-S-285	SMY2-S-591	SAP1-S-406
CDC27-S-328	DTR1-S-29	PCL6-S-16
MAP2-S-35	DTR1-S-41	THO1-S-68
BRN1-S-254	NTC20-S-139	BOI2-S-375
ATP1-S-178	RPS9B-S-184	GLO3-S-389
ECM21-S-1007	TAF5-S-139	GLO3-S-398
ECM21-S-301	BEM1-S-72	UBP3-S-400
ECM21-S-522	FTH1-S-461	BEM2-S-303
ECM21-S-140	HPC2-S-159	RPH1-S-459
ECM21-S-545	ATG12-S-38	ECM32-S-212
ECM21-S-108	YBR225W-S-598	MSH4-S-41
ECM21-S-770	DAD3-S-93	IES1-S-27
ECM21-S-955	VHC1-S-870	HSP12-S-21
ECM21-S-957	ABD1-S-115	UBP6-S-383
RTG3-S-142	ISW1-S-1082	CMK1-S-418
SEA4-S-123	ENP1-S-190	YFR016C-S-540
SEA4-S-983	SPO23-S-522	IGD1-S-82
SEA4-S-903	RIF1-S-1755	IGD1-S-83
PKC1-S-713	RIF1-S-1308	PES4-S-520
PKC1-S-657	RIF1-S-1567	LSB3-S-297
PKC1-S-75	YBR285W-S-113	SGF73-S-22
PKC1-S-797	YBR285W-S-117	PEX14-S-313
PKC1-S-577	BIK1-S-83	XRN1-S-1510
PKC1-S-579	SRO9-S-40	MDS3-S-693
NTH2-S-112	LRE1-S-125	MDS3-S-817
NTH2-S-90	LRE1-S-276	MDS3-S-828
IPP1-S-266	LRE1-S-474	VID30-S-248
IPP1-S-286	YCR016W-S-20	VID30-S-363
GAL7-S-27	SYP1-S-465	STF2-S-69
CHS3-S-147	CTR86-S-555	DAM1-S-292
OLA1-S-116	FUB1-S-231	SPT6-S-134
GIP1-S-428	TUP1-S-4	YGR130C-S-799
GIP1-S-163	ABP1-S-514	RTS3-S-172
GIP1-S-626	CDC39-S-2095	RTS3-S-237
GIP1-S-416	NHP10-S-202	RTS3-S-110
GIP1-S-220	MED2-S-321	PFK1-S-188
GIP1-S-286	PTC1-S-133	PFK1-S-189
GIP1-S-308	LHP1-S-263	STE20-S-502
REB1-S-311	PBP4-S-8	RIM4-S-16
REB1-S-357	PEX19-S-53	RIM4-S-525
AKL1-S-801	PEX19-S-304	RIM4-S-328
AKL1-S-829	MRK1-S-325	RIM4-S-183
AKL1-S-971	SUB2-S-37	RIM4-S-540
AKL1-S-496	ASM4-S-464	SPO13-S-139
AKL1-S-504	BUG1-S-46	SPO13-S-14
AKL1-S-541	DUN1-S-156	BCD1-S-330
AKL1-S-458	TMA17-S-138	KSP1-S-827
YBR062C-S-24	TMA17-S-76	KSP1-S-845
YBR062C-S-84	TMA17-S-38	YHR097C-S-222
YBR071W-S-183	ATG20-S-529	YHR177W-S-298
YBR071W-S-116	UBP1-S-530	PFS1-S-29
YBR071W-S-8	UBP1-S-531	PFK26-S-655
HSP26-S-211	UBP1-S-638	NUP159-S-940
SPT7-S-88	UBP1-S-654	NUP159-S-805
SPT7-S-1223	CDC48-S-12	NUP159-S-1042
SPT7-S-1293	LYS21-S-532	POT1-S-169
YBR085C-A-S-18	CDC53-S-717	AIM21-S-36
IST2-S-704	ATG9-S-250	AIM21-S-477
IST2-S-793	ATG9-S-135	PAN1-S-1223
IST2-S-925	SAS10-S-582	PAN1-S-1003
AIM3-S-529	CMR1-S-79	MTR4-S-84
AIM3-S-883	ENT1-S-328	YJL070C-S-43
AIM3-S-887	YDL186W-S-35	BCK1-S-249
AIM3-S-444	SEC31-S-988	SWI3-S-88
CMD1-S-79	SEC31-S-358	CBF1-S-45
CMD1-S-82	SEC31-S-830	JSN1-S-64
CYC8-S-818	SEC31-S-836	RGT1-S-202
CYC8-S-828	YDL199C-S-90	NNK1-S-65
CYC8-S-742	YDL199C-S-20	YKL187C-S-678
CYC8-S-745	RTN2-S-278	RSC4-S-406
CYC8-S-757	HBT1-S-850	TOF2-S-766
CYC8-S-850	HBT1-S-464	YKR023W-S-457
CYC8-S-693	HBT1-S-559	GPT2-S-631
LYS2-S-926	HBT1-S-516	DRE2-S-206
GRS1-S-203	HBT1-S-361	MLP1-S-1733
VMA2-S-511	HBT1-S-1036	SPA2-S-986
SHE3-S-417	HBT1-S-791	SPA2-S-988
SHE3-S-37	HBT1-S-669	VPS13-S-1715
SHE3-S-361	HBT1-S-489	YLR149C-S-89
MAK5-S-681	WHI4-S-31	RCK2-S-187
YSW1-S-96	WHI4-S-490	YLR257W-S-254
YSW1-S-120	WHI4-S-480	LCB5-S-55
YSW1-S-19	SHS1-S-447	RED1-S-692
YSW1-S-186	ADY3-S-283	RED1-S-646
YSW1-S-384	YRB1-S-23	CDC3-S-9
YSW1-S-69	YRB1-S-27	BUD6-S-347
SPP381-S-182	HED1-S-77	BUD6-S-342
SLI15-S-578	HED1-S-42	TMA10-S-79
SLI15-S-183	VPS54-S-194	NUP2-S-399
SLI15-S-554	REG1-S-421	YLR345W-S-6
SLI15-S-649	REG1-S-575	CST9-S-417
SSE2-S-384;384	PST2-S-175	BDF1-S-269
SMY2-S-545	DOS2-S-38	DUS3-S-24
SMY2-S-84	VPS41-S-16	PPZ1-S-690
SMY2-S-128	GIS1-S-70	SRC1-S-223
UMP1-S-116	KIN1-S-46	ORC1-S-237
UMP1-S-20	SAN1-S-549	TCB3-S-67
DTR1-S-68	TAF12-S-354	HMG1-S-551
DTR1-S-315	CDC37-S-367	VAN1-S-25
DTR1-S-20	SEC7-S-1747	EIS1-S-161
RPL21A-S-142;142	SEC7-S-767	EIS1-S-701
MSI1-S-13	SUP35-S-121	EIS1-S-130
MCM7-S-838	SUP35-S-234	STV1-S-223
FTH1-S-116	SUP35-S-150	FET3-S-622
FTH1-S-452	SCC2-S-157	SEG1-S-63
FTH1-S-453	SND1-S-684	SEG1-S-217
FTH1-S-463	SND1-S-542	SEG1-S-459
FTH1-S-106	GCD6-S-449	YMR124W-S-769
FTH1-S-449	SPR28-S-362	REC114-S-324
NGR1-S-459	SIR4-S-250	PAH1-S-814
SDS24-S-94	SIR4-S-259	PFK2-S-171
SDS24-S-458	IVY1-S-12	EFR3-S-564
HPC2-S-47	DON1-S-348	EFR3-S-771
HPC2-S-176	DON1-S-166	SKY1-S-442
ATG12-S-55	DON1-S-173	ESC1-S-444
YBR225W-S-599	DON1-S-295	MRE11-S-560
YBR225W-S-105	DON1-S-35	TPS3-S-148
YBR225W-S-108	SSD1-S-487	BUL1-S-106
YBR225W-S-109	SSD1-S-267	BUL1-S-70
YBR225W-S-359	SSD1-S-286	JNM1-S-91
OM14-S-19	SSD1-S-183	HRB1-S-27
PBP2-S-53	BFR2-S-30	CRZ1-S-68
DAD3-S-43	BFR2-S-10	SFB2-S-51
PRP5-S-519	PIB1-S-191	GCD10-S-464
ISW1-S-147	PIB1-S-132	MKS1-S-264
ENP1-S-172	SWA2-S-533	RAS2-S-225
SPO23-S-26	YCG1-S-973	POL1-S-274
RGD1-S-10	SKP1-S-110	FAR11-S-81
RIF1-S-110	UBX5-S-387	SKO1-S-399
RIF1-S-1795	PAL1-S-152	RTT106-S-408
RIF1-S-1396	GGA1-S-406	MSB3-S-33
RIF1-S-1637	GGA1-S-374	RFA2-S-122
DPB3-S-166	XRS2-S-533	VNX1-S-110
PAF1-S-388	XRS2-S-534	VNX1-S-120
PAF1-S-147	YRA1-S-8	ACC1-S-1157
SAF1-S-159	NKP1-S-78	ACC1-S-1159
YBR285W-S-43	SAC7-S-435	MPP6-S-150
YBR285W-S-48	SAC7-S-99	SIN3-S-391
YBR287W-S-228	SAC7-S-632	CUE5-S-266
APM3-S-186	UBA2-S-577	GYP1-S-69
SNF5-S-808	TIF35-S-168	INP53-S-986
PHO89-S-314	PPZ2-S-338	LEO1-S-105
SGF29-S-83	ECM11-S-130	LEO1-S-372
BIK1-S-167	ECM11-S-185	MED4-S-20
STE50-S-202	ECM11-S-162	RCN2-S-187
LSB5-S-177	ECM11-S-169	RCN2-S-188
LSB5-S-183	ECM11-S-170	HER1-S-283
LSB5-S-191	ECM11-S-16	HRK1-S-472
SRO9-S-39	ADA2-S-94	HRK1-S-122
GID7-S-20	UTP6-S-254	ULP1-S-127
GID7-S-294	SPP41-S-519	YPL071C-S-21
LRE1-S-393	PKH3-S-753	SEC16-S-1778
SPB1-S-529	SDC1-S-95	SEC16-S-806
CIT2-S-14	PKH1-S-513	ELP4-S-222
CIT2-S-18	GRX2-S-91	TCO89-S-73
CIT2-S-8	GRX2-S-80	HRR25-S-438
ADY2-S-65	GRH1-S-155	SUI3-S-92
ADP1-S-702	MCM3-S-824	YPL247C-S-65
SYP1-S-275	MCM3-S-875	REC8-S-421
SYP1-S-496	HYP2-S-45;45	HAA1-S-330
SYP1-S-477	NUG1-S-486	MRL1-S-335
SYP1-S-485	SEC3-S-464	YPR091C-S-640
SYP1-S-347	GPA2-S-61	RGC1-S-966
SYP1-S-390	YAT2-S-387	SPN1-S-23
RRP43-S-26	CHO1-S-50	SGV1-S-417
YCR051W-S-145	CHZ1-S-98	VPS4-S-100
CTR86-S-559	GIP2-S-93	YPR174C-S-158
PWP2-S-651	GIP2-S-301	YPR174C-S-185
RAD18-S-464	GIP2-S-238	SLA1-T-993
RAD18-S-470	RGI1-S-75	TAF2-T-161
RAD18-S-431	MOT2-S-277	RSC6-T-92
SOL2-S-42	RNR1-S-816	PTC1-T-13
FUB1-S-194	RNR1-S-887	ENT1-T-384
PAT1-S-255	DOT6-S-322	HPR1-T-677
PAT1-S-435	GLO3-S-153	STB3-T-370
PAT1-S-382	RSP5-S-216	SPC110-T-18
PAT1-S-78	RPS26A-S-54;54	BOI2-T-372
TUP1-S-283	RTR1-S-217	GTS1-T-249
ABP1-S-327	DDI1-S-378	VPS29-T-207
ABP1-S-478	UBP5-S-3	PFK26-T-157
ABP1-S-183	SPT2-S-183	POT1-T-269
ABP1-S-313	RPH1-S-430	PAN1-T-993
ABP1-S-512	ISC10-S-97	PAN1-T-570
ABP1-S-458	ISC10-S-109	MTR4-T-34
ABP1-S-515	VTC2-S-597	YAK1-T-292
ABP1-S-169	SEC4-S-11	PTK2-T-160
MED2-S-266	HSP12-S-73	PRP40-T-576
OSH2-S-445	HSP12-S-59	KNS1-T-183
OSH2-S-787	RIM15-S-373	SMC4-T-43
OSH2-S-486	OTU1-S-80	ENT2-T-470
OSH2-S-451	NIC96-S-177	YLR257W-T-8
OSH2-S-1151	YFR016C-S-975	PPZ1-T-171
GPD1-S-12	YFR016C-S-529	EIS1-T-132
GPD1-S-22	YFR016C-S-1012	YDJ1-T-183
GPD1-S-24	YFR016C-S-180	NSG2-T-60
GPD1-S-27	YFR016C-S-510	HIR2-T-460
RTK1-S-104	YFR016C-S-202	INP53-T-1061
RTK1-S-60	IGD1-S-164	RGC1-T-1046
RTK1-S-619	ATG18-S-202
DBP10-S-101	LSB3-S-375
SIR2-S-23	CDC14-S-537
LHP1-S-19	RRT5-S-277
MBP1-S-221	CDH1-S-125
PEX19-S-62	PDR1-S-138
RPP1A-S-96	RPL24A-S-86;86
SUB2-S-43	RPL24A-S-130
SUB2-S-13	SDS23-S-395
ASM4-S-458	HSF1-S-626
RAM1-S-429	MPS2-S-232
UBX3-S-39	MMS2-S-71
UBX3-S-14	NUP145-S-678
SRP14-S-8	ARO2-S-20
BUG1-S-87	INO80-S-133
TMA17-S-147	INO80-S-302
TMA17-S-68	PEX14-S-242
ATG20-S-114	YIP5-S-56
ATG20-S-363	YRB30-S-319
IWR1-S-194	SPO74-S-94
IWR1-S-86	SPO74-S-95
UBP1-S-593	BUD13-S-141
UBP1-S-555	GTS1-S-219
UBP1-S-778	CDC55-S-124
UBP1-S-618	KEX1-S-719
UBP1-S-755	KEX1-S-656
CDC48-S-599	VID30-S-228
CDC48-S-565	HAP2-S-239
CDC48-S-770	RAI1-S-151
CDC48-S-362	STF2-S-28
RPP2A-S-96;96	SEC9-S-359
ATG9-S-787	SEC9-S-92
RPC53-S-119	SEC9-S-294
RPC53-S-138	GSC2-S-284
SAS10-S-475	RSC1-S-678
SAS10-S-339	SPR3-S-9
CMR1-S-224	SPR3-S-33
CMR1-S-64	SPR3-S-34
DHH1-S-14	TWF1-S-167
ENT1-S-163	PIL1-S-26
ENT1-S-317	PIL1-S-45
FAP7-S-188	UTP22-S-13
UGX2-S-186	PRP31-S-430
UGX2-S-210	ASK10-S-969
PAR32-S-174	ASK10-S-973
YDL186W-S-212	ASK10-S-1021
YDL186W-S-175	MDR1-S-930
PPH22-S-56	SRB5-S-139
SEC31-S-992	CLB1-S-84
SEC31-S-999	CLB1-S-24
SEC31-S-473	CLB1-S-137
SEC31-S-349	CLB1-S-121
SEC31-S-1053	CLB1-S-52
YDL199C-S-65	DAM1-S-31
CWC2-S-298	SPT6-S-74
NOP6-S-45	YGR126W-S-60
RRI1-S-378	YGR126W-S-85
FMP45-S-290	SYF2-S-55
HBT1-S-686	YGR130C-S-377
HBT1-S-857	YGR130C-S-380
HBT1-S-950	RPL24B-S-130
HBT1-S-570	RTS3-S-192
HBT1-S-1005	RTS3-S-51
HBT1-S-1034	RTS3-S-201
HBT1-S-956	PBP1-S-215
HBT1-S-959	PBP1-S-264
HBT1-S-39	PBP1-S-284
WHI4-S-258	PBP1-S-442
WHI4-S-514	TFG1-S-179
WHI4-S-283	PMT6-S-32
WHI4-S-236	PCT1-S-346
WHI4-S-477	KEL2-S-62
SHS1-S-408	PFK1-S-201
SHS1-S-460	YGR250C-S-529
GCS1-S-157	YGR250C-S-690
GCS1-S-206	YGR250C-S-695
GCS1-S-247	YGR250C-S-651
GCS1-S-260	YGR250C-S-590
GYP7-S-265	YGR250C-S-599
ADY3-S-138	YGR250C-S-485
ADY3-S-234	HUA1-S-12
ADY3-S-88	RTT102-S-113
ADY3-S-98	RTT102-S-122
ADY3-S-49	RTT102-S-140
ADY3-S-60	CAB4-S-292
ADY3-S-71	ERV29-S-23
ADY3-S-72	STE20-S-226
ADY3-S-76	STE20-S-562
ADY3-S-213	YAP3-S-80
ADY3-S-214	RIM4-S-84
ADY3-S-222	RIM4-S-532
ADY3-S-162	RIM4-S-10
ADY3-S-256	RIM4-S-190
NTH1-S-83	RIM4-S-578
NTH1-S-60	GOS1-S-164
YRB1-S-60	SBP1-S-289
MAF1-S-90	COS8-S-208
MAF1-S-177	TDA3-S-200
MAF1-S-179	SPO13-S-36
SOK1-S-838	YSC84-S-374
HED1-S-9	YSC84-S-274
HED1-S-11	YSC84-S-279
DAD1-S-89	RPN1-S-647
KCS1-S-593	OSH3-S-605
KCS1-S-600	KSP1-S-646
KCS1-S-670	YHR097C-S-69
KCS1-S-646	BZZ1-S-463
KCS1-S-1049	TOM71-S-73
VPS54-S-29	NDT80-S-623
VPS54-S-69	NDT80-S-391
REG1-S-701	NDT80-S-395
REG1-S-885	IGO2-S-31
REG1-S-254	YHR138C-S-41
REG1-S-913	CRP1-S-440
REG1-S-407	KEL1-S-734
REG1-S-75	KEL1-S-997
REG1-S-924	KEL1-S-1161
PST2-S-43	KEL1-S-503
TPI1-S-215	KEL1-S-94
CDC34-S-282	KEL1-S-689
CDC34-S-186	DNA2-S-148
MAK21-S-62	DNA2-S-237
MAK21-S-710	SPC97-S-818
MAK21-S-1024	YHR182W-S-23
AIM7-S-137	SSP1-S-19
DOS2-S-281	SSP1-S-498
TPS2-S-890	SSP1-S-528
VPS41-S-983	SSP1-S-405
VPS41-S-10	YIL024C-S-107
RLI1-S-349	IRR1-S-28
GIS1-S-115	BCY1-S-145
GIS1-S-425	CST6-S-345
GIS1-S-435	CST6-S-405
GIS1-S-690	SER33-S-20
GIS1-S-670	SER33-S-22
GIS1-S-747	SER33-S-29
MSH6-S-201	SDS3-S-166
MSH6-S-130	SLM1-S-530
BMH2-S-33	PFK26-S-42
PDS1-S-121	HOS4-S-690
PDS1-S-277	HOS4-S-290
PDS1-S-98	HOS4-S-130
APC4-S-523	HOS4-S-134
DPB4-S-132	PRM5-S-197
KIN1-S-765	TAO3-S-275
KIN1-S-613	VHS2-S-46
KIN1-S-594	TPM2-S-157
KIN1-S-522	TPM2-S-74
KIN1-S-664	SSL2-S-81
KIN1-S-105	ATG32-S-189
FIN1-S-124	ATG32-S-148
YCF1-S-877	RRD1-S-341
YCF1-S-878	IMP2'-S-32
YCF1-S-903	BNR1-S-69
YCF1-S-251	SGN1-S-38
YCF1-S-873	AIM21-S-299
HPR1-S-694	AIM21-S-206
HPR1-S-707	PAN1-S-737
HPR1-S-675	PAN1-S-748
HPR1-S-234	PAN1-S-1189
DOP1-S-244	CYR1-S-28
SAN1-S-538	MAD3-S-470
TAF12-S-499	MPS3-S-70
EKI1-S-23	BBC1-S-103
NUM1-S-753	BBC1-S-174
GIR2-S-249	MTR4-S-90
CPR1-S-145	BIT61-S-139
HOM2-S-318	YJL070C-S-188
NBP2-S-193	NET1-S-474
NBP2-S-42	NET1-S-1032
NBP2-S-153	NET1-S-1056
TRM82-S-67	NET1-S-611
TRM82-S-93	NET1-S-615
SEC5-S-184	NET1-S-242
TAF10-S-58	NET1-S-252
TAF10-S-141	NET1-S-497
TAF10-S-146	NET1-S-148
CDC37-S-14	NET1-S-1164
CDC37-S-17	NET1-S-1166
CDC37-S-484	NET1-S-785
STB3-S-392	NET1-S-447
STB3-S-9	NET1-S-43
STB3-S-146	BCK1-S-265
STB3-S-341	IME2-S-608
STB3-S-235	IME2-S-581
STB3-S-254	IME2-S-448
STB3-S-285	IME2-S-520
SEC7-S-804	YAK1-S-58
SEC7-S-1221	VPS35-S-868
HSP42-S-215	MPP10-S-176
HSP42-S-223	RAV1-S-1313
HSP42-S-118	RAD7-S-64
ARG82-S-97	PTK2-S-630
HMO1-S-137	CBF1-S-19
SAS4-S-225	ACF4-S-9
SAS4-S-432	JSN1-S-267
SND1-S-564	JSN1-S-247
SND1-S-602	BUD4-S-811
SND1-S-692	BUD4-S-494
SND1-S-311	BUD4-S-167
SND1-S-715	BUD4-S-538
VPS64-S-26	FIP1-S-152
SPC19-S-116	FIP1-S-27
MSS4-S-662	ENT3-S-407
MSS4-S-235	ENT3-S-174
GCD6-S-204	ENT3-S-176
GCD6-S-465	SGM1-S-336
AHA1-S-196	SGM1-S-326
SPR28-S-364	CDC16-S-103
SPR28-S-353	RGT1-S-282
SPR28-S-359	RGT1-S-109
HTB1-S-27	SPC42-S-328
IVY1-S-59	SPC42-S-284
COX20-S-142	ELM1-S-581
RTN1-S-249	DEF1-S-282
RTN1-S-220	DEF1-S-108
RTN1-S-235	FBA1-S-63
YDR239C-S-684	MNR2-S-451
YDR239C-S-363	CAB3-S-275
YDR239C-S-74	MBR1-S-69
YDR239C-S-63	CWP1-S-138
YDR239C-S-785	ABF1-S-478
PEX5-S-192	PRR1-S-132
PAM1-S-711	DGR2-S-716
PAM1-S-659	DGR2-S-17
CTA1-S-25	YPK1-S-653
CTA1-S-13	YPK1-S-79
SWM1-S-66	YPK1-S-671
SWM1-S-169	KKQ8-S-232
SWM1-S-71	KKQ8-S-21
AKR1-S-51	NNK1-S-203
AKR1-S-57	NNK1-S-179
HEL2-S-346	NNK1-S-630
HEL2-S-350	EAP1-S-327
HEL2-S-485	ADD66-S-248
HEL2-S-360	DOA1-S-332
CCC2-S-993	VPS1-S-391
DON1-S-46	MEH1-S-29
DON1-S-47	TOF2-S-72
DON1-S-205	YKR018C-S-246
DON1-S-181	YKR023W-S-313
DON1-S-194	SET3-S-46
DON1-S-150	SPO14-S-20
DON1-S-328	PET10-S-275
DON1-S-29	PET10-S-179
DON1-S-220	NAP1-S-82
DON1-S-224	TFA2-S-106
GCN2-S-549	SIS2-S-228
DPP1-S-285	SIS2-S-18
ZIP1-S-144	TRZ1-S-824
ZIP1-S-127	TGL4-S-669
ZIP1-S-763	TGL4-S-756
ZIP1-S-783	TGL4-S-713
ZIP1-S-82	PXL1-S-335
ZIP1-S-89	PXL1-S-63
ZIP1-S-75	MLP1-S-1767
RTT103-S-303	PCK1-S-97
SSD1-S-1188	PCK1-S-329
SSD1-S-164	PUF3-S-186
SSD1-S-480	PUF3-S-82
SSD1-S-155	SPA2-S-910
BFR2-S-379	SPA2-S-961
PIB1-S-197	SPA2-S-883
HIM1-S-111	PRP19-S-140
SWA2-S-264	BRE2-S-160
YCG1-S-198	POM34-S-294
YCG1-S-981	SNF7-S-213
YCG1-S-964	SMC4-S-21
YSP2-S-535	IOC2-S-614
YSP2-S-44	KIN2-S-634
YSP2-S-1028	KIN2-S-549
YSP2-S-157	AVL9-S-756
YSP2-S-495	MSL5-S-93
YSP2-S-397	CKI1-S-12
YSP2-S-399	CKI1-S-14
YSP2-S-411	NHA1-S-492
YSP2-S-572	STM1-S-41
YSP2-S-574	STM1-S-73
SKP1-S-59	STM1-S-150
UBX5-S-139	YLR173W-S-5
RQC1-S-119	VTA1-S-269
RQC1-S-234	SWI6-S-149
PAL1-S-401	SKG3-S-580
PAL1-S-270	MMR1-S-37
PAL1-S-61	ENT2-S-436
SPC110-S-529	MSC3-S-648
SPC110-S-80	RSA3-S-7
GGA1-S-378	CSC1-S-760
GGA1-S-396	RCK2-S-605
GGA1-S-397	YEF3-S-1016
TFC6-S-15	LCB5-S-39
TFC6-S-112	YCS4-S-475
TFC6-S-143	CDC25-S-742
TFC6-S-145	CDC25-S-649
ESF1-S-86	CDC3-S-77
XRS2-S-349	CDC3-S-509
XRS2-S-783	PEX30-S-472
XRS2-S-628	PEX30-S-416
RGA2-S-288	CHS5-S-566
RPP2B-S-100	CHS5-S-572
ATO3-S-7	CHS5-S-546
ARO80-S-105	NUP2-S-284
CAD1-S-160	SGD1-S-604
NPL3-S-224	NMD4-S-217
NPL3-S-182	VAC14-S-805
PPZ2-S-203	AFG2-S-8
PPZ2-S-71	BDF1-S-618
PPZ2-S-188	DUS3-S-56
PPZ2-S-362	RPN13-S-153
PPZ2-S-282	SPP382-S-611
PPZ2-S-117	GMC2-S-12
PPZ2-S-118	YAP1-S-562
PPZ2-S-40	SPT5-S-136
LRS4-S-168	SRC1-S-328
LRS4-S-333	AMD1-S-138
LRS4-S-34	RSE1-S-1274
YDR444W-S-665	SML1-S-75
YDR444W-S-505	SML1-S-14
ECM11-S-150	POB3-S-194
ECM11-S-157	POB3-S-219
ECM11-S-19	TUB1-S-440
RPS17A-S-125;125	TSL1-S-77
TOM1-S-2376	TSL1-S-135
TOM1-S-1890	TSL1-S-161
TOM1-S-2406	NAB6-S-1016
HEH2-S-243	YML119W-S-2
SPP41-S-1014	TUB3-S-440
RMT2-S-184	RSC9-S-44
PKH3-S-742	MVP1-S-162
PKH3-S-696	CLU1-S-1222
PKH3-S-871	CLU1-S-1224
PRP3-S-71	FAR8-S-115
JIP4-S-709	FAR8-S-65
JIP4-S-321	FAR8-S-165
JIP4-S-48	FAR8-S-167
SNF1-S-413	EIS1-S-444
PHO8-S-123	EIS1-S-56
PSP1-S-520	NUP116-S-767
PSP1-S-51	ERB1-S-23
PSP1-S-238	SEG1-S-412
PSP1-S-69	SRT1-S-326
GNP1-S-45	SRT1-S-336
SMT3-S-2	YPK2-S-46
SMT3-S-33	PGM2-S-119
GRX2-S-123	SPG4-S-55
SLF1-S-36	YMR114C-S-338
SLF1-S-42	YMR124W-S-589
SLF1-S-45	YMR124W-S-622
GRH1-S-357	YMR124W-S-667
GRH1-S-360	RRB1-S-5
GRH1-S-164	GID8-S-381
SPS1-S-22	HLJ1-S-109
GLC3-S-190	GYL1-S-37
GLC3-S-204	VTI1-S-122
VAC8-S-16	INP1-S-398
EDC3-S-259	YMR206W-S-222
GEA2-S-284	YMR206W-S-35
MCM3-S-859	SKY1-S-432
MCM3-S-777	ESC1-S-433
MCM3-S-794	ESC1-S-883
RAD23-S-136	ESC1-S-579
RAD23-S-138	FMP42-S-499
RAD23-S-91	FMP42-S-269
FRD1-S-66	RRP5-S-60
PCM1-S-67	CUS1-S-215
PRB1-S-58	CUE1-S-167
CIN8-S-972	ZDS1-S-444
NPR2-S-362	ZDS1-S-445
SEC3-S-606	CAT8-S-1336
GPA2-S-103	HAS1-S-9
YAT2-S-785	ADE4-S-493
YAT2-S-805	GLC8-S-224
CHO1-S-34	GLC8-S-184
CHO1-S-42	GLC8-S-158
CHO1-S-4	HEF3-S-1039
CHZ1-S-103	SLM2-S-47
CHZ1-S-68	SLM2-S-649
GLN3-S-552	MKS1-S-239
GLN3-S-395	NST1-S-240
MXR1-S-107	RAS2-S-311
SPO73-S-87	POL1-S-170
GIP2-S-51	POL1-S-240
GIP2-S-137	YNL115C-S-222
GIP2-S-194	YNL115C-S-22
GIP2-S-221	DCP2-S-751
GIP2-S-155	FAR11-S-479
PCL6-S-61	FAR11-S-210
PCL6-S-141	KRE33-S-1001
THO1-S-78	PGA2-S-83
THO1-S-79	YCK2-S-465
MOT2-S-566	YCK2-S-456
DOT6-S-563	NSG2-S-82
DOT6-S-48	SKO1-S-559
NUP157-S-685	APC1-S-1461
BOI2-S-519	RHO5-S-223
BOI2-S-191	NPR1-S-689
BOI2-S-24	NPR1-S-222
BOI2-S-33	UBP10-S-270
BOI2-S-18	SRP1-S-28
BOI2-S-497	YNL195C-S-48
SCS2-S-153	YNL195C-S-193
SCS2-S-203	YNL195C-S-250
GLO3-S-162	YNL195C-S-201
GLO3-S-182	RTT106-S-318
GLO3-S-444	YNL208W-S-53
GLO3-S-306	IES2-S-145
GLO3-S-327	IES2-S-148
GLO3-S-299	IES2-S-176
YCK3-S-403	RAP1-S-142
YCK3-S-374	RAP1-S-342
YCK3-S-392	CNM67-S-74
YCK3-S-214;236;243	ATG2-S-236
YCK3-S-431	SUI1-S-23
DDI1-S-353	DSL1-S-395
PEA2-S-226	BNI1-S-1141
UBP3-S-243	BNI1-S-1346
UBP3-S-341	SEC2-S-524
UBP3-S-396	SEC2-S-542
BEM2-S-1813	RPS19B-S-20;20
BEM2-S-1046	RFA2-S-205
BEM2-S-1803	RFA2-S-189
BEM2-S-1843	VNX1-S-146
BEM2-S-37	VPS27-S-274
BEM2-S-38	VPS27-S-280
COG3-S-645	ATG3-S-127
BUR6-S-141	ATG3-S-128
SPT2-S-173	LRO1-S-50
SPT2-S-78	YNR029C-S-59
SPT2-S-182	SIN3-S-1475
CHD1-S-36	TLG2-S-242
CHD1-S-1336	TSR4-S-151
DNF1-S-1552	RPP2A-S-71
DNF1-S-81	GAL11-S-995
BCK2-S-334	GAL11-S-773
RPH1-S-652	GAL11-S-787
BRR2-S-403	GAL11-S-723
TMT1-S-84	DUF1-S-649
PDA1-S-313	YPQ1-S-146
ISC10-S-99	YPQ1-S-147
VTC2-S-196	HRP1-S-483
VTC2-S-657	CDC33-S-15
VTC2-S-489	PEX11-S-165
SEC4-S-201	RRP6-S-107
BLM10-S-62	YOR019W-S-699
SMC1-S-1098	STI1-S-523
SMC1-S-76	CRS5-S-41
HSP12-S-24	CUE5-S-244
HSP12-S-97	CUE5-S-21
RIM15-S-1124	CUE5-S-27
RIM15-S-1757	CUE5-S-185
RIM15-S-1511	CUE5-S-186
RIM15-S-1531	CUE5-S-188
RIM15-S-1588	CUE5-S-351
YPT1-S-172	CUE5-S-60
YPT1-S-174	CUE5-S-61
YFL040W-S-521	WHI2-S-130
FET5-S-620	SGT1-S-341
LAM5-S-149	SGT1-S-302
SEC53-S-240	VPS5-S-142
YPI1-S-41	VPS5-S-252
YPI1-S-131	VPS21-S-181
YPI1-S-133	VPS21-S-188
YPI1-S-22	NUP1-S-356
CMK1-S-11	NUP1-S-18
CMK1-S-417	INP53-S-973
YFR016C-S-954	TFC7-S-225
YFR016C-S-1063	RTC5-S-566
YFR016C-S-523	VPS17-S-488
YFR016C-S-530	ISN1-S-88
YFR016C-S-1097	GLN4-S-205
YFR016C-S-261	LCB4-S-150
YFR016C-S-1037	SLK19-S-707
YFR016C-S-1046	SLK19-S-72
IGD1-S-95	SLK19-S-45
IGD1-S-96	DED1-S-539
IGD1-S-64	DED1-S-585
FAB1-S-1704	RUD3-S-55
FAB1-S-1705	RCN2-S-110
PES4-S-516	RCN2-S-193
PES4-S-519	HER1-S-121
LSB3-S-391	HER1-S-67
LSB3-S-396	HRK1-S-498
LSB3-S-374	RDL1-S-20
LSB3-S-377	RDL1-S-90
LSB3-S-382	MBF1-S-28
LSB3-S-429;444	MBF1-S-143
CDC14-S-506	FAA1-S-621
CDC14-S-407	YOR338W-S-82
CDC14-S-429	YOR338W-S-194
CDC26-S-87	YOR338W-S-96
CDC26-S-12	RPA43-S-285
RSC8-S-44	RPA190-S-1431
DUG1-S-288	YOR352W-S-105
RMD8-S-86	LSP1-S-26
RMD8-S-397	TAF3-S-319
RPN12-S-269	ULP1-S-200
HXK1-S-158	RAD1-S-40
HXK1-S-15	NOP4-S-141
IRC7-S-289	LGE1-S-92
PMA1-S-911	MUK1-S-245
LEU1-S-488	SEC16-S-969
PDR1-S-948	SEC16-S-338
PDR1-S-942	SEC16-S-242
PIB2-S-53	SEC16-S-759
PIB2-S-124	SEC16-S-1511
PIB2-S-300	SEC16-S-268
PIB2-S-113	SEC16-S-1760
PIB2-S-165	SEC16-S-401
PIB2-S-174	SYH1-S-340
PIB2-S-381	SPC29-S-43
RPL30-S-6	SPC29-S-250
HOP2-S-170	YPL150W-S-456
YGL036W-S-900	CBC2-S-136
YGL036W-S-858	CTI6-S-196
RNA15-S-268	MRN1-S-79
TIF4632-S-913	UIP4-S-146
SDS23-S-430	HRR25-S-313
SDS23-S-46	HRR25-S-491
SGF73-S-182	BMS1-S-478
HSF1-S-545	NEW1-S-48
HSF1-S-450	NEW1-S-40
HSF1-S-458	CET1-S-144
NUP145-S-690	HSP82-S-601
NUP145-S-700	GYP5-S-159
NUP145-S-415	GYP5-S-160
NUP145-S-425	GYP5-S-25
SEH1-S-261	GYP5-S-56
SEH1-S-280	REC8-S-197
PRP43-S-38	REC8-S-426
CEG1-S-458	HAA1-S-314
YGL140C-S-1167	MCM4-S-68
ARO2-S-269	MCM4-S-69
NUT1-S-682	MCM4-S-56
YIP5-S-60	TIF5-S-228
SPO74-S-279	TIF5-S-170
SPO74-S-78	RPN7-S-8
SPO74-S-41	RGC1-S-1082
SPO74-S-145	SCD6-S-163
SPO74-S-253	SCD6-S-165
SPO74-S-263	SPN1-S-123
SPO74-S-154	YPR148C-S-335
SPO74-S-379	TIF3-S-86
SPO74-S-409	YPR174C-S-216
SPO74-S-302	ATG13-S-348
XRN1-S-1483	PRP45-T-18
XRN1-S-1329	ACS1-T-31
ATG1-S-351	NUP60-T-460
ATG1-S-515	STU1-T-719
ATG1-S-647	POL12-T-190
GTS1-S-153	EDE1-T-1040
CDC55-S-410	PTC3-T-373
CDC55-S-403	SSA3-T-644
MDS3-S-747	ECM21-T-128
MDS3-S-781	PKC1-T-751
MDS3-S-934	REB1-T-230
MDS3-S-698	NHP6B-T-53
MDS3-S-1202	SIF2-T-111
YIP4-S-24	AIM3-T-454
MCM6-S-1017	YSW1-T-169
KEX1-S-669	SLI15-T-474
SPT16-S-526	VHC1-T-43
SPT16-S-235	ISW1-T-1100
SIP2-S-66	RIF1-T-1696
SIP2-S-152	CDC10-T-216
VID30-S-229	FUB1-T-143
VID30-S-147	ABP1-T-552
VID30-S-305	CDC48-T-735
VID30-S-288	SEC31-T-755
VID30-S-289	HBT1-T-574
RTF1-S-90	GCS1-T-217
ZIP2-S-423	ADY3-T-171
HXK2-S-15	ADY3-T-51
TFG2-S-34	TAF12-T-329
SEC9-S-632	STB3-T-175
SEC9-S-190	HSP42-T-372
SEC9-S-213	SPR28-T-376
SEC9-S-304	UBX5-T-388
NMA2-S-85	UBX5-T-108
MSP1-S-358	CAD1-T-253
UFD1-S-354	ECM11-T-111
UFD1-S-314	PKH3-T-760
UFD1-S-318	YAT2-T-848
UFD1-S-320	SCS2-T-204
UFD1-S-321	YCK3-T-380
UFD1-S-331	DDI1-T-379
UFD1-S-239	RRT5-T-114
RSC1-S-670	YGL036W-T-768
SPR3-S-57	SPO74-T-81
SPR3-S-59	RTS3-T-152
SPR3-S-47	PBP1-T-267
SPR3-S-378	TYS1-T-359
TWF1-S-308	FYV8-T-224
TWF1-S-172	FYV8-T-673
PIL1-S-188;188	STE20-T-573
PIL1-S-230	RIM4-T-79
PIL1-S-16	RIM4-T-80
PIL1-S-10	RIM4-T-83
UTP22-S-10	RIM4-T-85
DRN1-S-242	RIM4-T-412
ASK10-S-1070	SBP1-T-287
ASK10-S-627	SBP1-T-230
ASK10-S-1045	SPO13-T-251
MDR1-S-764	SPO13-T-16
DAM1-S-265	RPN1-T-24
DAM1-S-257	RSC30-T-129
SPT6-S-94	YHR097C-T-76
SPT6-S-155	NDT80-T-577
SPT6-S-136	YCK2-T-63;70
NUP57-S-344	CRP1-T-344
YGR125W-S-42	SSP1-T-386
YGR125W-S-140	YIL024C-T-110
YGR126W-S-129	SDS3-T-175
YGR127W-S-256	VHS2-T-435
SYF2-S-125	CYR1-T-389
SYF2-S-61	BBC1-T-175
YGR130C-S-343	TDH1-T-235
YGR130C-S-277	NET1-T-603
CAF130-S-1121	NET1-T-297
ENP2-S-529	KHA1-T-461
RSR1-S-182	IME2-T-644
PTI1-S-272	IME2-T-528
NSR1-S-157	ACF4-T-239
RTS3-S-47	HIR3-T-302
RTS3-S-238	UFD4-T-135
RTS3-S-241	RGT1-T-1136
RTS3-S-219	SPC42-T-32
YGR161W-C-S-83	SPC42-T-357
TIF4631-S-948	DEF1-T-338
TIF4631-S-195	DEF1-T-357
CLC1-S-52	DEF1-T-112
PBP1-S-213	FBA1-T-290
PBP1-S-446	CWP1-T-137
PBP1-S-106	ABF1-T-153
OKP1-S-70	ABF1-T-633
TFG1-S-655	DGR2-T-25
TFG1-S-515	TGL1-T-508
TFG1-S-198	EAP1-T-391
TFG1-S-579	PET10-T-261
FYV8-S-163	MLP1-T-1807
FYV8-S-180	PCK1-T-9
FYV8-S-182	SKG1-T-273
FYV8-S-280	BPT1-T-641
FYV8-S-100	SNF7-T-129
FYV8-S-66	KIN2-T-1031
FYV8-S-301	STM1-T-248
FYV8-S-303	STM1-T-146
FYV8-S-384	ENT2-T-190
FYV8-S-388	ENT2-T-452
FYV8-S-92	ENT2-T-165
PCT1-S-19	YLR257W-T-159
ADE3-S-322	RSC2-T-205
TDA10-S-267	CRN1-T-422
SMI1-S-394	YAP1-T-40
SMI1-S-350	ERG6-T-382
SMI1-S-355	RAD52-T-304
YGR237C-S-12	SEG1-T-675
YGR237C-S-708	ESC1-T-500
YGR237C-S-234	NOP2-T-39
KEL2-S-504	RPC19-T-33
PFK1-S-179	DMA2-T-46
PFK1-S-185	NPR1-T-31
PFK1-S-166	YNL195C-T-171
PFK1-S-895	SIN3-T-1474
BRF1-S-371	SIN3-T-304
YGR250C-S-501	SIN3-T-1100
YGR250C-S-643	GAL11-T-172
YGR250C-S-588	PKH2-T-74
YGR250C-S-598	YOR019W-T-56
PUP2-S-56	CUE5-T-384
PUP2-S-251	CUE5-T-364
ENO1-S-104	CUE5-T-367
APL6-S-698	WHI2-T-352
APL6-S-707	WHI5-T-215
YTA7-S-259	RAS1-T-188
YTA7-S-11	UBP2-T-875
YGR273C-S-143	YRR1-T-81
YGR273C-S-147	MED4-T-240
RTT102-S-77	SLK19-T-265
CWC22-S-494	BFR1-T-49
ERV29-S-18	BFR1-T-336
HSE1-S-162	RFC1-T-63
STE20-S-576	ISW2-T-1079
STE20-S-924	LSP1-T-233
OPI1-S-46	TAF3-T-340
RIM4-S-23	EGD1-T-151
RIM4-S-87	LGE1-T-117
RIM4-S-529	SEC16-T-1505
RIM4-S-531	SEC16-T-159
RIM4-S-320	SEC16-T-1882
RIM4-S-544	SPC29-T-240
RIM4-S-577	SPC29-T-42
SBP1-S-214	RVB2-T-470
TDA3-S-313	RBD2-T-257
TDA3-S-212	GYP5-T-95
TDA3-S-306	REC8-T-209
VPS29-S-188	NHP6A-T-47
SPO13-S-134	GPH1-T-18
MIP6-S-517	RIM4-Y-332
YSC84-S-301
RPN1-S-16
RPN1-S-19
SLT2-S-399
CIC1-S-365
RSC30-S-152
SSZ1-S-480
KSP1-S-1006
KSP1-S-1014
KSP1-S-903
KSP1-S-883
KSP1-S-884
KSP1-S-787
KSP1-S-814
YHR097C-S-338
YHR097C-S-315
YHR097C-S-25
TRA1-S-542
NDT80-S-24
NDT80-S-584
YHR127W-S-95
IGO2-S-106
IGO2-S-107
IGO2-S-109
IGO2-S-115
IGO2-S-119
IGO2-S-128
IGO2-S-63
YCK1-S-480
YCK1-S-488
YCK1-S-39
ARO9-S-5
RPC10-S-20
CRP1-S-266
CRP1-S-271
CRP1-S-343
CRP1-S-119
CRP1-S-124
CRP1-S-445
CRP1-S-390
CRP1-S-156
CRP1-S-332
SPO12-S-118
KEL1-S-1022
KEL1-S-613
KEL1-S-1107
KEL1-S-23
CDC23-S-167
THP2-S-247
NMD3-S-427
ATG7-S-626
YHR182W-S-19
YHR182W-S-356
SSP1-S-509
SSP1-S-512
SSP1-S-174
SSP1-S-543
SSP1-S-12
SSP1-S-488
SSP1-S-496
SSP1-S-112
PFS1-S-30
KOG1-S-491
EGD2-S-93
NVJ1-S-250
NVJ1-S-199
NVJ1-S-298
UTP9-S-564
SCH9-S-726
SCH9-S-288
CFD1-S-291
YIL024C-S-99
YIL024C-S-172
IRR1-S-628
BCY1-S-70
BCY1-S-74
BCY1-S-89
BCY1-S-84
CAP2-S-268
CST6-S-180
NOT3-S-798
NOT3-S-450
NOT3-S-419
NOT3-S-792
NOT3-S-348
NOT3-S-442
AGE2-S-207
YIL055C-S-559
YIL055C-S-482
MAM33-S-76
SDS3-S-179
SDS3-S-230
SLM1-S-633
MOB1-S-79
MOB1-S-36
PFK26-S-667
PFK26-S-70
PFK26-S-644
PFK26-S-652
SEC24-S-693
HOS4-S-507
HOS4-S-274
HOS4-S-778
NUP159-S-441
NUP159-S-951
NUP159-S-964
NUP159-S-1041
NUP159-S-980
NUP159-S-404
NUP159-S-889
NUP159-S-713
STH1-S-51
ASG1-S-960
VHS2-S-202
VHS2-S-87
VHS2-S-88
VHS2-S-415
VHS2-S-53
VHS2-S-61
VHS2-S-68
VHS2-S-75
VHS2-S-159
VHS2-S-301
VHS2-S-172
VHS2-S-175
VHS2-S-183
VHS2-S-314
NDC80-S-37
SLN1-S-832
SLN1-S-833
MLP2-S-137
MLP2-S-1670
IMP2'-S-58
BNR1-S-621
AIM21-S-620
AIM21-S-623
AIM21-S-625
AIM21-S-627
AIM21-S-576
AIM21-S-256
AIM21-S-164
AIM21-S-324
AIM21-S-281
AIM21-S-284
AIM21-S-119
AIM21-S-19
AIM21-S-183
PAN1-S-1150
PAN1-S-1105
PAN1-S-1047
PAN1-S-1049
PAN1-S-1050
MND2-S-156
MND2-S-20
MND2-S-292
MND2-S-272
MGA2-S-70
CYR1-S-535
CYR1-S-241
CYR1-S-486
CYR1-S-487
CYR1-S-465
MAD3-S-488
BBC1-S-78
BBC1-S-381
BBC1-S-558
BBC1-S-151
BBC1-S-624
BBC1-S-631
RNR2-S-15
VPS53-S-790
SNX4-S-346
TDH1-S-201
TDH1-S-207
TDH1-S-149
PEP8-S-216
IKS1-S-96
IKS1-S-295
IKS1-S-299
IKS1-S-145
IKS1-S-67
BIT61-S-59
YJL070C-S-9
NET1-S-259
NET1-S-362
NET1-S-231
NET1-S-1082
NET1-S-166
NET1-S-56
NET1-S-60
NET1-S-511
NET1-S-48
NET1-S-211
SCP160-S-63
SCP160-S-1112
IML2-S-185
KHA1-S-455
KHA1-S-557
BCK1-S-343
BCK1-S-490
IME2-S-605
IME2-S-453
IME2-S-522
MTC1-S-88
MTC1-S-338
MTC1-S-342
MTC1-S-438
MTC1-S-197
PBS2-S-68
PBS2-S-83
URA2-S-1857
YAK1-S-38
YAK1-S-244
YAK1-S-251
YAK1-S-210
YAK1-S-104
IDS2-S-136
IDS2-S-122
IDS2-S-39
IDS2-S-80
IDS2-S-81
IDS2-S-147
IDS2-S-148
IDS2-S-166
INO1-S-42
VPS35-S-846
FBP26-S-435
FBP26-S-446
TPK1-S-37
HAL5-S-17
HAL5-S-336
HAL5-S-116
HAL5-S-324
HAL5-S-479
SWI3-S-154
SWI3-S-185
SWI3-S-210
RPS14B-S-12
UBP12-S-1179
RCY1-S-676
AVT1-S-187
AVT1-S-35
AVT1-S-37
AVT1-S-90
AVT1-S-8
MPP10-S-177
SUI2-S-52
REC107-S-312
BNA1-S-176
RAD7-S-85
PTK2-S-104
PTK2-S-711
CBF1-S-48
CBF1-S-59
RPA12-S-59
NPA3-S-352
ACF4-S-156
ACF4-S-62
ACF4-S-44
GRR1-S-899
JSN1-S-951
JSN1-S-913
JSN1-S-916
JSN1-S-279
JSN1-S-245
BUD4-S-805
BUD4-S-353
BUD4-S-96
FIP1-S-50
SOD1-S-39
ENT3-S-227
SGM1-S-470
SGM1-S-31
BYE1-S-49
ATP7-S-109
MAK11-S-434
CDC16-S-789
UGP1-S-11
RGT1-S-599
RGT1-S-410
RGT1-S-283
RGT1-S-229
SPC42-S-213
SPC42-S-223
SPC42-S-151
DEF1-S-260
DEF1-S-628
DEF1-S-295
DEF1-S-307
DEF1-S-110
TOA2-S-102
FBA1-S-313
MNR2-S-576
MNR2-S-175
MNR2-S-152
MNR2-S-461
MNR2-S-632
RRP14-S-107
CAB3-S-81
CAB3-S-233
CAB3-S-42
CAB3-S-54
CAB3-S-121
BUD2-S-1055
BUD2-S-854
MBR1-S-145
MBR1-S-98
MBR1-S-177
MBR1-S-214
MBR1-S-226
MBR1-S-227
MBR1-S-12
MBR1-S-256
GFA1-S-253
GFA1-S-332
GFA1-S-15
YKL107W-S-302
ABF1-S-720
ABF1-S-683
ABF1-S-215
ABF1-S-496
ABF1-S-193
ABF1-S-618
ABF1-S-467
PRR1-S-123
PRR1-S-151
DGR2-S-48
DGR2-S-837
DGR2-S-10
YPK1-S-46
YPK1-S-71
YPK1-S-672
PGM1-S-120
MYO3-S-1134
MYO3-S-357
MYO5-S-777;777
APL2-S-713
TGL1-S-538
TGL1-S-521
TGL1-S-492
TGL1-S-469
TGL1-S-484
TGL1-S-462
TGL1-S-457
MRP8-S-13
GPM1-S-116
GPM1-S-127
GPM1-S-128
GPM1-S-131
ELF1-S-142
KKQ8-S-212
KKQ8-S-37
KKQ8-S-111
KKQ8-S-113
KKQ8-S-105
KKQ8-S-238
KKQ8-S-241
KKQ8-S-340
KKQ8-S-245
KKQ8-S-63
KKQ8-S-66
NNK1-S-193
NNK1-S-737
NNK1-S-149
NNK1-S-432
NNK1-S-626
NNK1-S-234
NNK1-S-388
COY1-S-364
PRS1-S-199
HYM1-S-352
EAP1-S-265
EAP1-S-338
EAP1-S-282
EAP1-S-198
EAP1-S-30
VPS1-S-579
VPS1-S-599
MEH1-S-144
TOF2-S-397
YKR011C-S-248
YKR015C-S-444
YKR018C-S-380
YKR023W-S-342
RPC37-S-28
SAP190-S-775
SAP190-S-858
SPO14-S-53
SPO14-S-1461
SPO14-S-30
NAP1-S-69
NAP1-S-177
NAP1-S-76
TRM2-S-56
GPT2-S-632
GPT2-S-671
GPT2-S-693
GPT2-S-668
HBS1-S-124
TGL4-S-666
TGL4-S-884
TGL4-S-737
TGL4-S-722
PXL1-S-485
PXL1-S-320
PXL1-S-46
PXL1-S-344
MLP1-S-1803
MLP1-S-1682
ESL2-S-194
PCK1-S-14
PCK1-S-330
PCK1-S-4
SKG1-S-342
SKG1-S-142
SKG1-S-160
SKG1-S-216
SKG1-S-276
DNM1-S-648
DNM1-S-77
DNM1-S-629
DRS1-S-205
PSR1-S-78
YEH1-S-141
YEH1-S-555
YEH1-S-558
PUF3-S-201
PUF3-S-484
PUF3-S-205
PUF3-S-208
BPT1-S-645
BPT1-S-1434
BPT1-S-885
BPT1-S-893
BPT1-S-895
DPS1-S-14
KNS1-S-109
KNS1-S-185
SPA2-S-1027
SPA2-S-1006
SPA2-S-254
HIF1-S-174
HSP104-S-535
HSP104-S-155
HSP104-S-206
FRA1-S-14
FRA1-S-68
YLL032C-S-762
VPS13-S-1364
YBT1-S-945
YBT1-S-1519
SSL1-S-9
SSK1-S-351
SSK1-S-706
SSK1-S-90
SSK1-S-673
YLR031W-S-163
STU2-S-813
OSW2-S-447
OSW2-S-519
OSW2-S-478
SPT8-S-104
RGR1-S-46
RGR1-S-1081
SMC4-S-31
SMC4-S-128
IOC2-S-245
KIN2-S-22
KIN2-S-615
KIN2-S-609
KIN2-S-151
KIN2-S-641
KIN2-S-643
KIN2-S-706
AVL9-S-560
MSL5-S-95
NHA1-S-568
DPH6-S-582
YLR149C-S-483
STM1-S-118
RPS31-S-57;57
DPH5-S-298
CBF5-S-399
YLR177W-S-84
VTA1-S-67
SKG3-S-592
SKG3-S-488
SKG3-S-466
SKG3-S-684
HCR1-S-65
PWP1-S-52
PBA1-S-88
YKE2-S-109
ENT2-S-173
MSC3-S-155
MSC3-S-127
MSC3-S-363
MSC3-S-80
CCC1-S-29
CCC1-S-31
CCC1-S-52
CCC1-S-53
CCC1-S-83
CCC1-S-71
RSA3-S-2
BUR2-S-24
BUR2-S-29
THI7-S-560
RCK2-S-515
RCK2-S-46
RCK2-S-32
YEF3-S-1039
YLR257W-S-137
YLR257W-S-66
YLR257W-S-197
YLR257W-S-7
YLR257W-S-270
YLR257W-S-24
GSY2-S-651
GSY2-S-467
LCB5-S-526
LCB5-S-527
RED1-S-389
RED1-S-469
YHC1-S-155
IMH1-S-308
IMH1-S-25
CDC25-S-1554
CDC25-S-629
CDC25-S-596
CDC25-S-233
CDC3-S-60
CDC3-S-75
CDC3-S-503
BUD6-S-312
BUD6-S-233
BUD6-S-208
CWC24-S-33
CWC24-S-105
PEX30-S-484
PEX30-S-45
PEX30-S-434
CHS5-S-583
CHS5-S-593
CHS5-S-417
CHS5-S-636
NUP2-S-84
NUP2-S-203
NUP2-S-581
NUP2-S-17
NUP2-S-20
NUP2-S-348
NUP2-S-163
NUP2-S-540
VRP1-S-731
VRP1-S-262
VRP1-S-709
ORM2-S-9
RSC2-S-167
RSC2-S-678
RSC2-S-682
STE11-S-323
STE11-S-241
FBP1-S-12
VAC14-S-806
CST9-S-333
CST9-S-413
CST9-S-350
CST9-S-351
CST9-S-443
CST9-S-445
AFG2-S-15
AFG2-S-5
BDF1-S-630
BDF1-S-615
BDF1-S-270
VIP1-S-141
VIP1-S-54
VIP1-S-1132
VIP1-S-31
VIP1-S-898
VIP1-S-916
YLR419W-S-816
RPN13-S-132
RPN13-S-133
RPN13-S-135
RPN13-S-140
SPP382-S-613
CRN1-S-501
CRN1-S-410
ATG23-S-258
DIF1-S-83
RPS1B-S-236;236
GMC2-S-82
GMC2-S-83
GMC2-S-28
FPR4-S-80
FPR4-S-82
HMG2-S-546
YAP1-S-528
YAP1-S-204
YAP1-S-14
YAP1-S-17
ERG6-S-375
ERG6-S-378
SPT5-S-57
SPT5-S-43
SPT5-S-1044
SPT5-S-220
SPT5-S-1059
SPT5-S-1010
UBX2-S-316
PPZ1-S-69
PSP2-S-576
PSP2-S-340
PSP2-S-238
SRC1-S-183
SRC1-S-208
SRC1-S-35
SRC1-S-261
SRC1-S-233
SRC1-S-67
SRC1-S-429
AMD1-S-19
AMD1-S-26
CMP2-S-28
CMP2-S-489
NTE1-S-670
NTE1-S-618
PIF1-S-169
PIF1-S-170
PIF1-S-184
MFT1-S-266
DAK1-S-365
DAK1-S-233
COG8-S-125
TCB3-S-80
TCB3-S-1340
TCB3-S-1342
TCB3-S-1318
TCB3-S-112
TSL1-S-216
TSL1-S-49
TSL1-S-53
TSL1-S-147
TSL1-S-155
CUE4-S-48
NAB6-S-464
NAB6-S-448
NAB6-S-449
YML119W-S-310
YML119W-S-61
YML119W-S-72
YML119W-S-176
PHO84-S-316
PHO84-S-303
PHO84-S-581
RSC9-S-513
TAF4-S-130
TAF4-S-9
TAF4-S-49
TAF4-S-51
TAF4-S-80
TAF4-S-89
CLU1-S-1247
CLU1-S-1218
BUD22-S-285
SPO20-S-133
RSF1-S-73
EIS1-S-762
EIS1-S-763
EIS1-S-775
EIS1-S-584
EIS1-S-710
EIS1-S-649
EIS1-S-780
EIS1-S-19
EIS1-S-27
HOF1-S-370
SUB1-S-119
NUP116-S-357
STB2-S-594
AVO2-S-333
YMR074C-S-126
RCO1-S-683
RCO1-S-40
PDS5-S-538
SEG1-S-352
SEG1-S-818
SEG1-S-85
SEG1-S-248
SEG1-S-339
SEG1-S-450
SEG1-S-461
NPL6-S-86
SRT1-S-338
YPK2-S-650
YPK2-S-73
YPK2-S-669
YPK2-S-21
SPG4-S-90
SPG4-S-93
SPG4-S-60
SPG4-S-63
SPG4-S-66
SPG4-S-67
MYO5-S-357
MYO5-S-1205
MYO5-S-992
YMR124W-S-798
YMR124W-S-684
YMR124W-S-750
POM152-S-45
REC114-S-377
REC114-S-379
REC114-S-245
GID8-S-15
SIP5-S-239
SIP5-S-450
RPL13B-S-140
YMR147W-S-83
YMR147W-S-124
NUP53-S-23
HLJ1-S-105
PAH1-S-823
PAH1-S-744
PAH1-S-748
PAH1-S-617
HOT1-S-153
HOT1-S-319
HOT1-S-132
ADD37-S-79
GYL1-S-73
YMR196W-S-1081
YMR196W-S-966
VTI1-S-149
VTI1-S-110
INP1-S-273
INP1-S-56
INP1-S-413
INP1-S-392
PFK2-S-42
YMR206W-S-168
YMR206W-S-225
YMR206W-S-229
YMR206W-S-298
YMR206W-S-73
YMR206W-S-186
SKY1-S-4
SKY1-S-445
SKY1-S-21
ESC1-S-1124
ESC1-S-1326
ESC1-S-888
ESC1-S-1409
ESC1-S-532
ESC1-S-1591
FMP42-S-238
FMP42-S-249
TRI1-S-225
TRI1-S-113
TAF9-S-16
BCH1-S-516
CUS1-S-114
TPS3-S-181
BUL1-S-195
DSK2-S-360
FCP1-S-701
PRM15-S-158
CAT8-S-1328
CAT8-S-1347
CAT8-S-55
HAS1-S-12
YMR295C-S-14
ADE4-S-488
ADH2-S-324
ADH2-S-325
FKS3-S-810
FKS3-S-811
GLC8-S-12
TGL3-S-478
PRE5-S-14
HRB1-S-343
YNL011C-S-270
HEF3-S-1016
PUB1-S-295
PUB1-S-296
CRZ1-S-448
CRZ1-S-449
CRZ1-S-65
CRZ1-S-173
CRZ1-S-411
CRZ1-S-414
YNL035C-S-351
BDP1-S-49
BDP1-S-178
SLM2-S-626
VAC7-S-443
VAC7-S-164
POR1-S-109
ARP5-S-383
ARP5-S-38
ARP5-S-7
NOP2-S-38
MKS1-S-518
MKS1-S-247
MKS1-S-167
APJ1-S-166
TPM1-S-195
END3-S-258
NST1-S-1240
NST1-S-266
RPS7B-S-31
PHO23-S-260
RAS2-S-214
RAS2-S-273
MET4-S-564
LEU4-S-415
YNL115C-S-56
YNL115C-S-251
YNL115C-S-244
YNL115C-S-42
DMA2-S-56
DMA2-S-44
DMA2-S-206
DMA2-S-71
DCP2-S-682
DCP2-S-439
DCP2-S-598
DCP2-S-819
NCS2-S-489
NMA111-S-993
FAR11-S-938
FAR11-S-503
TOM22-S-46
FPR1-S-51
EAF7-S-225
EAF7-S-397
EAF7-S-143
PGA2-S-119
NSG2-S-90
NSG2-S-18
NSG2-S-81
NSG2-S-52
RIA1-S-430
SKO1-S-380
SKO1-S-384
APC1-S-269
MDG1-S-263
MDG1-S-106
MDG1-S-291
MDG1-S-233
MDG1-S-160
MDG1-S-211
MDG1-S-225
RPS3-S-221
RHO5-S-72
NPR1-S-169
NPR1-S-249
YNL194C-S-278
YNL195C-S-173
YNL195C-S-190
YNL195C-S-7
YNL195C-S-13
YNL195C-S-72
YNL195C-S-87
SLZ1-S-189
WHI3-S-36
SPS18-S-167
SPS18-S-228
RTT106-S-450
RTT106-S-331
VID27-S-405
VID27-S-375
VID27-S-451
IES2-S-82
IES2-S-129
IES2-S-107
RAP1-S-731
SSU72-S-43
ATG4-S-488
SQS1-S-372
SQS1-S-105
CNM67-S-103
CNM67-S-72
CNM67-S-120
CNM67-S-85
CNM67-S-89
URE2-S-283
URE2-S-68
URE2-S-95
CSL4-S-94
BNI4-S-503
BNI4-S-787
SLA2-S-555
NRD1-S-263
NRD1-S-265
PIK1-S-605
BNI1-S-1891
BNI1-S-1170
SEC2-S-632
SEC2-S-705
SEC2-S-515
SEC2-S-545
MET2-S-253
CLA4-S-26
CLA4-S-444
MCK1-S-24
MCK1-S-198
KRI1-S-486
RFA2-S-115
RFA2-S-116
RFA2-S-187
ATP11-S-107
VNX1-S-121
LEM3-S-36
RPD3-S-408
ATO2-S-21
ATO2-S-22
ATO2-S-28
ATO2-S-40
ATG3-S-111
PHO91-S-312
PHO91-S-295
ARE2-S-175
ARE2-S-176
MPP6-S-42
SSK2-S-118
SSK2-S-74
SSK2-S-78
SOL1-S-76
MVD1-S-40
FPK1-S-414
FPK1-S-426
FPK1-S-303
FPK1-S-292
BRE5-S-398
BRE5-S-282
BRE5-S-340
POP2-S-36
SIN3-S-1483
SIN3-S-316
SIN3-S-1126
SIN3-S-1046
TOP1-S-49
TOP1-S-76
IRC10-S-541
IRC10-S-494
IRC10-S-366
IRC10-S-369
TLG2-S-200
TSR4-S-167
PRE6-S-69
RPP2A-S-49
NOP12-S-184
LDS2-S-329
GAL11-S-980
GAL11-S-1011
GAL11-S-760
GAL11-S-808
PSH1-S-191
PSH1-S-403
PSH1-S-143
GPD2-S-72
MAM3-S-637
MAM3-S-562
MAM3-S-538
PRS5-S-123
PRS5-S-372
PRS5-S-168
AVO1-S-400
AVO1-S-433
AVO1-S-65
AVO1-S-46
DUF1-S-771
DUF1-S-668
SPO21-S-20
SPO21-S-45
SPO21-S-342
SPO21-S-127
SPO21-S-115
SPO21-S-607
SPO21-S-81
SPO21-S-90
PKH2-S-619
ZEO1-S-40
ZEO1-S-85
ZEO1-S-89
HRP1-S-51
HRP1-S-63
HRP1-S-87
MDH2-S-4
YOL131W-S-67
RTC1-S-1121
CDC33-S-30
NOP8-S-268
NOP8-S-323
NOP8-S-371
SPT20-S-432
SPT20-S-54
DCP1-S-112
UTP23-S-215
TSR3-S-289
ROD1-S-436
ROD1-S-722
ROD1-S-123
ROD1-S-713
YOR019W-S-580
AHC1-S-505
STI1-S-227
CUE5-S-220
CUE5-S-407
CUE5-S-91
CUE5-S-36
DBP5-S-69
ETT1-S-41
TMC1-S-54
TMC1-S-69
VHS3-S-57
SGT1-S-165
SGT1-S-171
SGT1-S-338
ASE1-S-745
SGO1-S-482
SGO1-S-421
SGO1-S-364
UFE1-S-25
BUD21-S-144
WHI5-S-288
RPS7A-S-187
NUP1-S-176
NUP1-S-252
NUP1-S-387
RAS1-S-199
RAS1-S-281
VAM3-S-157
LEU9-S-414
INP53-S-975
TFC7-S-378
CEX1-S-755
[truncated: 645 more rows]
