# Supplementary material for: Rewiring of the phosphoproteome executes two meiotic divisions in budding yeast
Source: EMBO J. 2024 Feb 27;43(7):11. doi: 10.1038/s44318-024-00059-8 (PMC10987667; doi:10.1038/s44318-024-00059-8)
Supplement: Supplementary file 6 — Dataset EV4 [file 44318_2024_59_MOESM6_ESM.xlsx]

## Sheet: Dataset EV4 Legend
Dataset EV4
Wild type timecourse phospho-site clustering. Lists of phospho-sites included in each cluster in Fig3A.

## Sheet: Dataset EV4
cluster_1	cluster_2	cluster_3	cluster_4	cluster_5	cluster_6	cluster_7	cluster_8	cluster_9	cluster_10	cluster_11
GIP4-S-472	FUN12-S-257	FUN12-S-49	PTA1-S-553	PTA1-S-383	ACS1-S-30	NUP60-S-473	RFA1-S-178	SLA1-S-785	GIP1-S-166	IST2-S-638
ACS1-S-699	NUP60-S-81	FUN12-S-51	REB1-S-389	ACS1-S-696	ACS1-S-689	NUP60-S-89	SWH1-S-677	STU1-S-1167	VHC1-S-870	YBR225W-S-156
PIM1-S-162	POL12-S-81	SEF1-S-533	SHE3-S-394	NUP60-S-171	ACS1-S-582;539	NUP60-S-483	STU1-S-690	EDE1-S-527	REG1-S-575	SEC31-S-974
STU1-S-1113	POL12-S-126	REB1-S-805	RIF1-S-1308	NUP60-S-185	SWH1-S-1055	RPL19A-S-30;30	STU1-S-653	ECM21-S-18	SPR28-S-362	STB3-S-234
EDE1-S-1020	PIN4-S-466	AIM3-S-811	YBR285W-S-117	SHP1-S-156	SHP1-S-75	PTC3-S-353	EDE1-S-1100	RTG3-S-269	SIR4-S-250	PAL1-S-114
CHS3-S-75	SLI15-S-73	YSW1-S-215	BIK1-S-83	CDC27-S-293	ROX3-S-180	SFT2-S-203	EDE1-S-931	SLI15-S-97	PAL1-S-49	LRS4-S-146
GIP1-S-217	BEM1-S-72	DTR1-S-29	LHP1-S-263	SFT2-S-60	PKC1-S-761	SFT2-S-28	AKL1-S-1072	SLI15-S-335	GRX2-S-91	PSP1-S-34
GIP1-S-233	FTH1-S-461	ABD1-S-115	CDC48-S-12	PKC1-S-154	REB1-S-56	RTG3-S-474	IST2-S-767	RPS16B-S-15;27	GIP2-S-93	YAT2-S-786
AKL1-S-10	YBR225W-S-598	RIF1-S-1567	LYS21-S-532	REB1-S-345	PFF1-S-614	OLA1-S-101	EXO84-S-490	CDC9-S-75	RNR1-S-816	GLO3-S-389
YBR071W-S-67	SPO23-S-522	BIK1-S-163	SIR4-S-171	SEC18-S-226	YBR285W-S-113	TAT1-S-13	YSW1-S-245	SEC31-S-980	GLO3-S-153	BEM2-S-303
CYC8-S-707	LRE1-S-125	DUN1-S-156	ECM11-S-176	SPT7-S-827	NHP10-S-202	VMA2-S-515	YCR023C-S-313	GCS1-S-168	ASK10-S-973	RPH1-S-459
VMA2-S-503	LRE1-S-276	YDL199C-S-90	ECM11-S-169	AIM3-S-450	SUB2-S-37	SLI15-S-95	SOL2-S-64	HED1-S-77	ASK10-S-1021	ECM32-S-212
YSW1-S-160	CTR86-S-555	PST2-S-175	UTP6-S-254	AIM3-S-608	TMA17-S-76	SMY2-S-591	IWR1-S-55	KCS1-S-537	CLB1-S-121	UBP6-S-383
DTR1-S-41	ENT1-S-328	SCC2-S-157	CHZ1-S-98	NTC20-S-139	TMA17-S-38	TAF5-S-139	SAS10-S-314	FIN1-S-74	YGR126W-S-85	PES4-S-520
RPS9B-S-184	SEC31-S-836	PIB1-S-132	OTU1-S-80	HPC2-S-159	YDL186W-S-35	ATG12-S-38	SAS10-S-387	FIN1-S-36	RIM4-S-578	RIM4-S-183
TUP1-S-4	YDL199C-S-20	YRA1-S-8	HAP2-S-239	ISW1-S-1082	SEC31-S-988	DAD3-S-93	WHI4-S-509	YAP6-S-34	SPO13-S-14	YHR177W-S-298
ABP1-S-514	HBT1-S-559	NKP1-S-78	UTP22-S-13	ENP1-S-190	HBT1-S-464	LRE1-S-474	SHS1-S-548	GCN2-S-577	SPO13-S-36	PFS1-S-29
CDC39-S-2095	HBT1-S-669	SAC7-S-99	MDR1-S-930	RIF1-S-1755	HBT1-S-516	SYP1-S-465	REG1-S-346	SSD1-S-492	KSP1-S-646	AIM21-S-36
PBP4-S-8	HED1-S-42	ECM11-S-130	PBP1-S-442	SRO9-S-40	HBT1-S-361	FUB1-S-231	PDS1-S-158	RSC3-S-236	NDT80-S-395	VAN1-S-25
PEX19-S-53	SAN1-S-549	ECM11-S-16	TDA3-S-200	YCR016W-S-20	WHI4-S-31	MED2-S-321	DPB4-S-184	SPC110-S-36	SSP1-S-19	PFK2-S-171
PEX19-S-304	SND1-S-684	MCM3-S-824	SPO13-S-74	PTC1-S-133	ADY3-S-283	MRK1-S-325	ZIP1-S-95	SAC7-S-37	BCY1-S-145	MRE11-S-560
CDC53-S-717	SSD1-S-267	NUG1-S-486	BZZ1-S-463	BUG1-S-46	VPS41-S-16	ASM4-S-464	SPC110-S-60	ECM11-S-156	SER33-S-22	JNM1-S-91
ATG9-S-250	SSD1-S-286	HSF1-S-626	SSP1-S-498	TMA17-S-138	SUP35-S-234	ATG20-S-529	UBA2-S-630	YAT2-S-862	BIT61-S-139	FAR11-S-81
SEC31-S-358	GGA1-S-374	BUD13-S-141	PAN1-S-737	UBP1-S-654	GCD6-S-449	UBP1-S-530	NCB2-S-126	YAT2-S-784	NET1-S-1056	VNX1-S-110
HBT1-S-850	SAC7-S-632	VID30-S-228	MTR4-S-90	ATG9-S-135	DON1-S-348	UBP1-S-531	PPZ2-S-299	SAP1-S-406	RGT1-S-282	ACC1-S-1157
WHI4-S-490	PPZ2-S-338	SRB5-S-139	NET1-S-611	SAS10-S-582	DON1-S-166	UBP1-S-638	SNF1-S-632	THO1-S-68	CDC25-S-742	ACC1-S-1159
WHI4-S-480	LRS4-S-308	CLB1-S-24	NET1-S-785	SEC31-S-830	DON1-S-295	CMR1-S-79	EDC3-S-261	BOI2-S-375	BUD6-S-342	CUE5-S-266
SHS1-S-447	ECM11-S-170	PBP1-S-264	IME2-S-581	HBT1-S-489	SSD1-S-487	RTN2-S-278	MCM3-S-801	MSH4-S-41	INP1-S-398	LEO1-S-372
YRB1-S-27	MCM3-S-875	STE20-S-562	ENT3-S-174	YRB1-S-23	SSD1-S-183	HBT1-S-1036	HYP2-S-2	HSP12-S-21	FMP42-S-269	MED4-S-20
GIS1-S-70	GIP2-S-301	STE20-S-502	ENT3-S-176	TAF12-S-354	BFR2-S-30	HBT1-S-791	CIN8-S-261	XRN1-S-1510	YCK2-S-456	HER1-S-283
SKP1-S-110	DDI1-S-378	NDT80-S-391	RGT1-S-109	CDC37-S-367	SWA2-S-533	VPS54-S-194	PCL6-S-16	MDS3-S-817	ATG2-S-236	SPN1-S-23
ECM11-S-185	NIC96-S-177	CST6-S-345	FBA1-S-63	SUP35-S-150	XRS2-S-533	REG1-S-421	GLO3-S-398	VID30-S-363	RPP2A-S-71	SGV1-S-417
GRX2-S-80	PDR1-S-138	SDS3-S-166	NNK1-S-65	SIR4-S-259	XRS2-S-534	DOS2-S-38	UBP3-S-400	RTS3-S-237	WHI2-S-130	TAF2-T-161
GRH1-S-155	ARO2-S-20	SSL2-S-81	SRC1-S-328	DON1-S-173	UBA2-S-577	KIN1-S-46	IES1-S-27	PFK1-S-188	HRK1-S-472	GTS1-T-249
GPA2-S-61	PEX14-S-242	CYR1-S-28	POB3-S-194	BFR2-S-10	ECM11-S-162	SEC7-S-1747	CMK1-S-418	PFK1-S-189	SEC16-S-1986	PRP40-T-576
CHO1-S-50	PIL1-S-45	NET1-S-474	SKY1-S-442	SPP41-S-519	SDC1-S-95	SEC7-S-767	YFR016C-S-540	RIM4-S-328	SIF2-T-111	YLR257W-T-8
GIP2-S-238	DAM1-S-31	NET1-S-242	YCK2-S-465	DOT6-S-322	HYP2-S-45;45	SUP35-S-121	IGD1-S-82	RIM4-S-540	STB3-T-175	INP53-T-1061
RGI1-S-75	YGR130C-S-377	BUD4-S-811	APC1-S-1461	RPS26A-S-54;54	RNR1-S-887	SND1-S-542	IGD1-S-83	YHR097C-S-222	SPO13-T-16
RTR1-S-217	KEL2-S-62	BUD4-S-494	RAP1-S-142	SPT2-S-183	UBP5-S-3	IVY1-S-12	LSB3-S-297	KEL1-S-689	CYR1-T-389
RPH1-S-689	RIM4-S-16	BUD4-S-167	SLK19-S-707	YFR016C-S-529	ISC10-S-97	DON1-S-35	SGF73-S-22	NUP159-S-1042
RPH1-S-430	NDT80-S-623	MSL5-S-93	YOR338W-S-96	IGD1-S-164	HSP12-S-73	PIB1-S-191	PEX14-S-313	POT1-S-169
VTC2-S-597	DNA2-S-237	SWI6-S-149	CET1-S-144	ATG18-S-202	HSP12-S-59	YCG1-S-973	MDS3-S-693	AIM21-S-477
YFR016C-S-975	SER33-S-29	ENT2-S-436	RIF1-T-1696	MPS2-S-232	RIM15-S-373	UBX5-S-387	MDS3-S-828	YJL070C-S-43
CDC14-S-537	PRM5-S-197	RSA3-S-7	PTC1-T-13	INO80-S-302	YFR016C-S-510	PAL1-S-152	VID30-S-248	BCK1-S-265
RPL24A-S-86;86	ATG32-S-189	RED1-S-692	TAF12-T-329	YIP5-S-56	YFR016C-S-202	GGA1-S-406	STF2-S-69	IME2-S-9
SDS23-S-395	RRD1-S-341	SGD1-S-604	UBX5-T-108	SPO74-S-94	LSB3-S-375	SAC7-S-435	DAM1-S-292	CBF1-S-45
CDC55-S-124	PAN1-S-748	SPT5-S-136	CAD1-T-253	SPO74-S-95	CDH1-S-125	TIF35-S-168	SPT6-S-134	JSN1-S-64
KEX1-S-656	MAD3-S-470	SML1-S-75	YGL036W-T-768	RAI1-S-151	MMS2-S-71	ADA2-S-94	YGR130C-S-799	YKL187C-S-678
RTS3-S-51	NET1-S-1032	SML1-S-14	RIM4-T-80	SEC9-S-359	INO80-S-133	PKH3-S-753	RTS3-S-172	MLP1-S-1733
PBP1-S-215	NET1-S-447	POB3-S-219	SPO13-T-251	RSC1-S-678	YRB30-S-319	PKH1-S-513	RTS3-S-110	RCK2-S-187
PMT6-S-32	CDC16-S-103	ERB1-S-23	ABF1-T-153	PRP31-S-430	SEC9-S-92	SEC3-S-464	RIM4-S-525	YLR257W-S-254
PCT1-S-346	PRR1-S-132	SEG1-S-412	RAD52-T-304	ASK10-S-969	GSC2-S-284	YAT2-S-387	SPO13-S-139	NUP2-S-399
YGR250C-S-529	NNK1-S-179	PGM2-S-119	ESC1-T-500	CLB1-S-84	SPR3-S-9	MOT2-S-277	BCD1-S-330	YLR345W-S-6
YGR250C-S-690	TGL4-S-756	ESC1-S-433	MED4-T-240	CLB1-S-52	SPR3-S-33	RSP5-S-216	KSP1-S-827	BDF1-S-269
YGR250C-S-651	TGL4-S-713	ESC1-S-883		SPT6-S-74	SPR3-S-34	ISC10-S-109	KSP1-S-845	DUS3-S-24
YGR250C-S-599	SPA2-S-961	UBP10-S-270		PBP1-S-284	PIL1-S-26	SEC4-S-11	PFK26-S-655	ORC1-S-237
YSC84-S-279	KIN2-S-549	YNL195C-S-201		HUA1-S-12	YGR250C-S-695	YFR016C-S-1012	NUP159-S-940	TSL1-S-77
TOM71-S-73	CKI1-S-14	IES2-S-145		RTT102-S-140	YGR250C-S-590	YFR016C-S-180	NUP159-S-805	EIS1-S-401
YHR182W-S-23	MMR1-S-37	IES2-S-148		CAB4-S-292	YGR250C-S-485	RRT5-S-277	PAN1-S-1223	EIS1-S-701
SLM1-S-530	NMD4-S-217	IES2-S-176		YAP3-S-80	RIM4-S-10	RPL24A-S-130	PAN1-S-1003	SEG1-S-63
PFK26-S-42	FAR8-S-167	RAP1-S-342		RIM4-S-84	GOS1-S-164	NUP145-S-678	MTR4-S-84	YMR114C-S-338
HOS4-S-290	YPK2-S-46	RFA2-S-205		MIP6-S-4	SBP1-S-289	GTS1-S-219	BCK1-S-249	REC114-S-324
TPM2-S-157	YMR124W-S-589	GAL11-S-773		YIL024C-S-107	COS8-S-208	KEX1-S-719	SWI3-S-88	PAH1-S-814
BNR1-S-69	YMR124W-S-622	SLK19-S-72		IRR1-S-28	RPN1-S-647	STF2-S-28	RGT1-S-202	BUL1-S-106
BBC1-S-103	YMR206W-S-222	YOR338W-S-194		CST6-S-405	YHR097C-S-69	SEC9-S-294	RSC4-S-406	CRZ1-S-68
YJL070C-S-188	HAS1-S-9	RPA190-S-1431		SER33-S-20	YHR138C-S-41	TWF1-S-167	TOF2-S-766	GCD10-S-464
FIP1-S-27	SLM2-S-649	TAF3-S-319		HOS4-S-134	CRP1-S-440	CLB1-S-137	YKR023W-S-457	MKS1-S-264
SGM1-S-326	POL1-S-170	SEC16-S-759		VHS2-S-46	KEL1-S-94	YGR126W-S-60	GPT2-S-631	RTT106-S-408
SPC42-S-328	POL1-S-240	CTI6-S-196		MPS3-S-70	SSP1-S-528	SYF2-S-55	DRE2-S-206	RFA2-S-122
DEF1-S-108	YNL115C-S-222	HRR25-S-313		NET1-S-615	SSP1-S-405	YGR130C-S-380	SPA2-S-986	VNX1-S-120
DGR2-S-716	DCP2-S-751	GYP5-S-56		NET1-S-148	TPM2-S-74	RPL24B-S-130	SPA2-S-988	MPP6-S-150
KKQ8-S-21	SEC2-S-542	PRP45-T-18		IME2-S-520	SGN1-S-38	RTS3-S-192	VPS13-S-1715	SIN3-S-391
NNK1-S-203	VPS27-S-274	REB1-T-230		BUD4-S-538	AIM21-S-299	RTS3-S-201	YLR149C-S-89	GAL11-S-787
VPS1-S-391	GAL11-S-723	NHP6B-T-53		ENT3-S-407	BBC1-S-174	TFG1-S-179	LCB5-S-55	VPS5-S-252
YKR018C-S-246	VPS5-S-142	CDC10-T-216		ELM1-S-581	NET1-S-497	PFK1-S-201	RED1-S-646	INP53-S-986
SIS2-S-228	YOR352W-S-105	STB3-T-370		CAB3-S-275	NET1-S-1164	RTT102-S-113	CDC3-S-9	RCN2-S-187
TRZ1-S-824	MUK1-S-245	ECM11-T-111		TOF2-S-72	NET1-S-1166	RTT102-S-122	BUD6-S-347	ULP1-S-127
PUF3-S-186	YPL150W-S-456	RIM4-T-79		SET3-S-46	NET1-S-43	ERV29-S-23	TMA10-S-79	SEC16-S-1778
PUF3-S-82	RLF2-S-514	TDH1-T-235		NAP1-S-82	MTC1-S-46	STE20-S-226	CST9-S-417	SEC16-S-806
POM34-S-294	YPR174C-S-216	HIR3-T-302		PXL1-S-335	YAK1-S-58	RIM4-S-532	PPZ1-S-690	TCO89-S-73
SNF7-S-213	NUP60-T-460	ABF1-T-633		PRP19-S-140	VPS35-S-868	RIM4-S-190	SRC1-S-223	MRL1-S-335
CKI1-S-12	STU1-T-719	ENT2-T-452		BRE2-S-160	MPP10-S-176	YSC84-S-374	TCB3-S-67	RGC1-S-966
YLR173W-S-5	SLI15-T-474	SPT5-T-906		IOC2-S-614	CBF1-S-19	YSC84-S-274	HMG1-S-551	VPS4-S-100
MSC3-S-648	GCS1-T-217	NPR1-T-31		KIN2-S-634	FIP1-S-152	OSH3-S-605	EIS1-S-161	YPR174C-S-158
LCB5-S-39	ADY3-T-171	SLK19-T-265		STM1-S-150	SGM1-S-336	IGO2-S-31	EIS1-S-130	ENT1-T-384
GMC2-S-12	DDI1-T-379	TAF3-T-340		YCS4-S-475	SPC42-S-284	KEL1-S-734	STV1-S-223	SPC110-T-18
TUB1-S-440	SEG1-T-675	REC8-T-209		NUP2-S-284	DEF1-S-282	KEL1-S-997	FET3-S-622	BOI2-T-372
TSL1-S-161	WHI5-T-215	NHP6A-T-47		RPN13-S-153	DGR2-S-17	KEL1-S-1161	SEG1-S-217	PAN1-T-570
NAB6-S-1016	UBP2-T-875	RIM4-Y-332		SPP382-S-611	YPK1-S-79	KEL1-S-503	SEG1-S-459	KNS1-T-183
YML119W-S-2	RFC1-T-63			FAR8-S-65	KKQ8-S-232	DNA2-S-148	YMR124W-S-769	ENT2-T-470
EIS1-S-444				FAR8-S-165	NNK1-S-630	SPC97-S-818	EFR3-S-564
EIS1-S-56				GID8-S-381	EAP1-S-327	HOS4-S-690	EFR3-S-771
SRT1-S-336				HLJ1-S-109	TFA2-S-106	HOS4-S-130	ESC1-S-444
GYL1-S-37				CUS1-S-215	PXL1-S-63	TAO3-S-275	TPS3-S-148
GLC8-S-184				GLC8-S-224	PCK1-S-329	ATG32-S-148	BUL1-S-70
YNL115C-S-22				GLC8-S-158	NHA1-S-492	IMP2'-S-32	HRB1-S-27
YNL195C-S-193				MKS1-S-239	VTA1-S-269	AIM21-S-206	SFB2-S-51
DSL1-S-395				NST1-S-240	RCK2-S-605	PAN1-S-1189	RAS2-S-225
RPS19B-S-20;20				SKO1-S-559	YEF3-S-1016	NET1-S-252	POL1-S-274
GAL11-S-995				YNL195C-S-250	CDC3-S-77	IME2-S-608	SKO1-S-399
CDC33-S-15				RTT106-S-318	CHS5-S-566	IME2-S-448	MSB3-S-33
PEX11-S-165				RFA2-S-189	CHS5-S-546	RAV1-S-1313	GYP1-S-69
STI1-S-523				YNR029C-S-59	AFG2-S-8	RAD7-S-64	LEO1-S-105
CUE5-S-185				SIN3-S-1475	RSE1-S-1274	PTK2-S-630	RCN2-S-188
CUE5-S-188				DUF1-S-649	TSL1-S-135	ACF4-S-9	HRK1-S-122
VPS21-S-181				RRP6-S-107	MVP1-S-162	JSN1-S-267	YPL071C-S-21
NUP1-S-356				CUE5-S-27	SRT1-S-326	JSN1-S-247	ELP4-S-222
GLN4-S-205				NUP1-S-18	SPG4-S-55	MNR2-S-451	HRR25-S-438
HER1-S-121				MBF1-S-28	YMR124W-S-667	MBR1-S-69	SUI3-S-92
LSP1-S-26				RPA43-S-285	RRB1-S-5	CWP1-S-138	YPL247C-S-65
SPC29-S-250				ULP1-S-200	YMR206W-S-35	ABF1-S-478	REC8-S-421
HRR25-S-491				NOP4-S-141	EFR3-S-611	YPK1-S-653	HAA1-S-330
NEW1-S-40				LGE1-S-92	ESC1-S-579	YPK1-S-671	YPR091C-S-640
GYP5-S-159				SEC16-S-1760	RRP5-S-60	ADD66-S-248	YPR174C-S-185
GYP5-S-160				BMS1-S-478	ZDS1-S-444	DOA1-S-332	SLA1-T-993
MCM4-S-68				RPN7-S-8	ZDS1-S-445	MEH1-S-29	RSC6-T-92
TIF5-S-170				RGC1-S-1082	CAT8-S-1336	YKR023W-S-313	HPR1-T-677
SCD6-S-165				SPN1-S-123	PGA2-S-83	SPO14-S-20	VPS29-T-207
ATG13-S-348				SSA3-T-644	NSG2-S-82	PET10-S-275	PFK26-T-157
VHC1-T-43				PKC1-T-751	RHO5-S-223	PET10-S-179	POT1-T-269
HSP42-T-372				AIM3-T-454	NPR1-S-222	SIS2-S-18	PAN1-T-993
SPO74-T-81				ISW1-T-1100	CNM67-S-74	TGL4-S-669	MTR4-T-34
PBP1-T-267				FUB1-T-143	SUI1-S-23	MLP1-S-1767	YAK1-T-292
TYS1-T-359				ABP1-T-552	SEC2-S-524	PCK1-S-97	PTK2-T-160
RIM4-T-85				YAT2-T-848	VPS27-S-280	SPA2-S-910	SMC4-T-43
RPN1-T-24				RTS3-T-152	LRO1-S-50	SPA2-S-883	PPZ1-T-171
YCK2-T-63;70				FYV8-T-224	HRP1-S-483	SMC4-S-21	EIS1-T-132
BBC1-T-175				STE20-T-573	CUE5-S-244	AVL9-S-756	YDJ1-T-183
SPC42-T-32				NDT80-T-577	CUE5-S-21	STM1-S-41	NSG2-T-60
SPC42-T-357				YIL024C-T-110	CUE5-S-186	STM1-S-73	HIR2-T-460
PET10-T-261				VHS2-T-435	RTC5-S-566	SKG3-S-580	RGC1-T-1046
ENT2-T-165				NET1-T-603	ISN1-S-88	CSC1-S-760
DMA2-T-46				IME2-T-528	DED1-S-539	CDC25-S-649
YNL195C-T-171				RGT1-T-1136	DED1-S-585	CDC3-S-509
PKH2-T-74				DEF1-T-357	RCN2-S-110	PEX30-S-472
ISW2-T-1079				FBA1-T-290	RCN2-S-193	PEX30-S-416
SEC16-T-159				MLP1-T-1807	HER1-S-67	CHS5-S-572
SEC16-T-1882				PCK1-T-9	HRK1-S-498	VAC14-S-805
SPC29-T-240				STM1-T-248	RDL1-S-90	BDF1-S-618
SPC29-T-42				STM1-T-146	FAA1-S-621	DUS3-S-56
GPH1-T-18				ENT2-T-190	SEC16-S-969	YAP1-S-562
				SIN3-T-1474	SEC16-S-338	AMD1-S-138
				SIN3-T-1100	SEC16-S-1511	TUB3-S-440
				CUE5-T-384	SEC16-S-268	RSC9-S-44
				CUE5-T-364	SEC16-S-401	CLU1-S-1222
				EGD1-T-151	SYH1-S-340	CLU1-S-1224
				LGE1-T-117	CBC2-S-136	FAR8-S-115
				RVB2-T-470	HSP82-S-601	NUP116-S-767
					REC8-S-197	VTI1-S-122
					REC8-S-426	SKY1-S-432
					HAA1-S-314	FMP42-S-499
					SCD6-S-163	CUE1-S-167
					TIF3-S-86	ADE4-S-493
					EDE1-T-1040	HEF3-S-1039
					HBT1-T-574	SLM2-S-47
					SPR28-T-376	RAS2-S-311
					SCS2-T-204	FAR11-S-479
					RRT5-T-114	FAR11-S-210
					RIM4-T-412	KRE33-S-1001
					SBP1-T-287	NPR1-S-689
					SSP1-T-386	SRP1-S-28
					NET1-T-297	YNL195C-S-48
					KHA1-T-461	YNL208W-S-53
					UFD4-T-135	BNI1-S-1141
					DEF1-T-338	BNI1-S-1346
					DGR2-T-25	VNX1-S-146
					EAP1-T-391	ATG3-S-127
					YLR257W-T-159	ATG3-S-128
					RSC2-T-205	TLG2-S-242
					SIN3-T-304	TSR4-S-151
					BFR1-T-49	YPQ1-S-146
					SEC16-T-1505	YPQ1-S-147
						YOR019W-S-699
						CRS5-S-41
						CUE5-S-351
						CUE5-S-60
						CUE5-S-61
						SGT1-S-341
						SGT1-S-302
						VPS21-S-188
						INP53-S-973
						TFC7-S-225
						VPS17-S-488
						LCB4-S-150
						SLK19-S-45
						RUD3-S-55
						RDL1-S-20
						MBF1-S-143
						YOR338W-S-82
						RAD1-S-40
						SEC16-S-242
						SPC29-S-43
						MRN1-S-79
						UIP4-S-146
						NEW1-S-48
						GYP5-S-25
						MCM4-S-69
						MCM4-S-56
						TIF5-S-228
						YPR148C-S-335
						ACS1-T-31
						POL12-T-190
						PTC3-T-373
						ECM21-T-128
						YSW1-T-169
						CDC48-T-735
						SEC31-T-755
						ADY3-T-51
						UBX5-T-388
						PKH3-T-760
						YCK3-T-380
						FYV8-T-673
						RIM4-T-83
						SBP1-T-230
						RSC30-T-129
						YHR097C-T-76
						CRP1-T-344
						SDS3-T-175
						IME2-T-644
						ACF4-T-239
						DEF1-T-112
						CWP1-T-137
						TGL1-T-508
						SKG1-T-273
						BPT1-T-641
						SNF7-T-129
						KIN2-T-1031
						CRN1-T-422
						YAP1-T-40
						ERG6-T-382
						NOP2-T-39
						RPC19-T-33
						GAL11-T-172
						YOR019W-T-56
						CUE5-T-367
						WHI2-T-352
						RAS1-T-188
						YRR1-T-81
						BFR1-T-336
						LSP1-T-233
						RBD2-T-257
						GYP5-T-95
