# Supplementary material for: Rewiring of the phosphoproteome executes two meiotic divisions in budding yeast
Source: EMBO J. 2024 Feb 27;43(7):11. doi: 10.1038/s44318-024-00059-8 (PMC10987667; doi:10.1038/s44318-024-00059-8)
Supplement: Supplementary file 7 — Dataset EV5 [file 44318_2024_59_MOESM7_ESM.xlsx]

## Sheet: Dataset EV5 Legend
Dataset EV5
Proteins in each significance category comparing the wild type and spo13∆ timecourses from Appendix Fig S7A.

## Sheet: Dataset EV5
NC	sigdiff_spo13_DECR	sigdiff_VAR	sigdiff_spo13_INCR
TFC3	BUD14	SPS22	NPC2
EFB1	UBP13		WHI4
ERP2	UMP1		ENT5
FUN14	PCH2		TDA2
MDM10	KIN28		MPC1
CYS3	PDS1		COQ8
DEP1	SAN1		TFC4
TPD3	SUR2		IST3
PSK1	PEX3		HIR3
LDS1	SPS1		RPC25
FUN30	MMS21		FMP42
CCR4	RIM15		BNI4
PMT2	YFL040W		SGO1
MAK16	CDC26		ISA2
DRS2	YGL036W
GIP4	OCH1
PRP45	ERG25
FUN12	ERG1
RBG1	BUB1
CDC19	CRH1
CYC3	NEM1
CDC24	SET1
ERV46	SPO12
PTA1	ELO1
GCV3	REC107
BOL1	PCC1
BOL3	YML119W
GEM1	YKU80
AIM2	ECM16
OAF1	YNL035C
FLC2	VHS3
ACS1	SPR1
PEX22	PNT1
BDH1	YTA6
GDH3	YPR027C
ERP1
NUP60
RFA1
ADE1
CDC15
SWH1
HTA1
UTP20
LDB7
SLA1
HIR1
FMT1
ACH1
PEP1
HAP3
PIM1
MCM2
NCL1
LSM2
RPL19A
YBL029C-A
PET9
STU1
POL12
YBL036C
MRPL16
URA7
PRE7
COR1
EDE1
SEC17
PIN4
YBL055C
PTC3
PTH2
SHP1
CMC2
KIP1
PRX1
SEF1
PRS4
AST1
RPS8A
SSA3
ILS1
ATG8
NUP170
PET112
ALG3
RPL23B
MRP21
MAP2
RPL32
ROX3
MRX3
BRN1
BNA4
ATP1
ECM21
SFT2
RTG3
SEA4
PKC1
MIX23
NTH2
COQ1
UGA2
HHF2
HHT2
IPP1
GRX7
MNN2
KAP104
GAL7
GAL10
POA1
CHS3
SCO2
OLA1
ETR1
CDS1
HMT1
PDX3
SCO1
ATP3
FAT1
CST26
TCM62
GIP1
ZTA1
RPS11A
REB1
RFS1
YBR053C
YRO2
PRP6
YBR056W
MUM2
UBP14
AKL1
TRM7
YBR062C
YBR063C
TAT1
YBR071W
HSP26
PFF1
SLM4
ECM33
RPG1
SEC18
SPT7
UBC4
MIS1
YBR085C-A
IST2
RFC5
POL30
NHP6B
TIM12
PHO3
PBY1
RXT2
YBR096W
FES1
EXO84
SIF2
PHO88
AIM3
CMD1
ALG1
YSA1
SUS1
CYC8
LYS2
TKL2
MUD1
CBP6
GRS1
MRPL36
TFC1
PTC4
TPS1
VMA2
SHE3
CKS1
YBR137W
YBR139W
MAK5
SUP45
ADH5
MRPS9
YSW1
ARA1
APD1
RPB5
CNS1
SLI15
IFA38
CDC28
ARL1
TYR1
SSE2
NPL4
SEC66
SMY2
ECM31
EHT1
FZO1
DTR1
MBA1
NTC20
RPS9B
RPL21A
RIM2
MSI1
PGI1
TAF5
KTR4
BEM1
MCM7
LDH1
KTR3
FTH1
DUR1,2
NGR1
SDS24
HPC2
YBP1
PYC2
PDB1
PCS60
YBR225W
MCX1
ROT2
OM14
SWC5
PBP2
DAD3
ARC40
VHC1
ABD1
PRP5
YBR241C
ISW1
ENP1
HIS7
ARO4
SPO23
MRPS5
DUT1
YBR255C-A
RIB5
SHG1
RGD1
TAE1
MIC12
SHM1
YPT10
TSC10
REI1
MRPL37
SDH8
HSM3
UBX7
RIF1
PPS1
DPB3
PAF1
SAF1
DUG2
MRPL27
SSH1
YBR285W
APE3
YBR287W
APM3
SNF5
RER1
PGS1
STP22
ILV6
SGF29
GBP2
DCC1
NFS1
YCL021W-A
HBN1
RNQ1
BIK1
HIS4
STE50
MXR2
LSB5
GRX1
SRO9
GID7
GLK1
PDI1
MGR1
EMC1
POF1
APA1
LRE1
PBN1
SPB1
MIC10
PRD1
KRR1
CDC10
MRPL32
YCP4
CIT2
RVS161
ADY2
ADP1
PGK1
CTO1
YCR016W
CWH43
MAK32
HTL1
YCR023C
SLM5
RIM1
SYP1
ELO2
RRP43
RBK1
TAF2
RRT12
IMG1
RSC6
THR4
CTR86
PWP2
BUD31
SED4
ATG15
CPR4
IMG2
RSA4
SOL2
YCR075W-A
FUB1
PAT1
PTC6
TRX3
TUP1
CSM1
ABP1
YCR090C
CDC39
RMD1
NHP10
ATP16
PTC1
RPT2
APC11
NOP1
TSC13
CDC7
ERP3
OSH2
GPM2
GPD1
RTK1
MRX9
ARP2
PRP9
DBP10
SLM3
NAT1
SIR2
PRP11
MTF2
FAD1
MRP10
SIT4
LHP1
SLC1
PBP4
PSA1
USO1
TSR1
RPS29B
SYO1
UBC9
PEX19
IDP1
COX9
YET3
BRE1
RPL31A
VAM6
MDH3
MRK1
RPP1A
RPS16B
SUB2
YDL085C-A
NDE2
YDL086W
LUC7
ASM4
RAM1
UBX3
SRP14
PMT1
RPN6
SNU23
BUG1
GET3
DUN1
QRI1
QRI7
PHO2
MSS2
TMA17
RRP42
TRM3
ATG20
YDL114W
IWR1
NUP84
YFH1
UBP1
YDL124W
HNT1
CDC48
RPP1B
STF1
LYS21
CDC53
RDI1
RPL35A
ARF2
RPO21
BPL1
CCT4
YDL144C
COP1
RPN5
NOP14
ATG9
RPC53
SAS10
MSH5
CMR1
YDL157C
DHH1
ENT1
CDC9
CDC36
FAP7
SFA1
GLT1
DLD1
DLD2
INH1
YDL186W
PPH22
UFD2
ARF1
NUS1
SEC31
GGC1
YDL199C
TRM8
MRPL11
RTN2
HEM3
NHP2
CWC2
SHR3
NOP6
GDH2
RRI1
TIM22
DTD1
FMP45
HBT1
SHS1
GCS1
PTP1
GYP7
YPD1
PHO13
AIM6
ADY3
NTH1
YRB1
MAF1
SOK1
TRP1
SNQ2
HED1
DAD1
KCS1
YDR018C
GCV1
DAS2
SES1
VPS54
REG1
MIX14
PST2
MRH1
ARO3
EHD3
KRS1
ENA1
RSM10
HEM13
RPC11
HEM12
VMS1
TPI1
DET1
CDC34
PST1
EMC10
YOS9
UBC5
MAK21
YDR061W
LCB2
AIM7
RPS13
DOS2
FMP16
PAA1
TPS2
PET100
VPS41
RRP8
TVP23
AFR1
SSS1
RRP1
RLI1
UBC13
GIS1
MSH6
GRX3
BMH2
ARX1
ALT2
YDR115W
MRPL1
TMA64
APC4
COX26
TRM1
DPB4
KIN1
ARO1
SAC6
FIN1
YCF1
RGP1
HPR1
DOP1
PEX7
TAF12
EKI1
KGD2
NUM1
GIR2
CPR1
HOM2
ACL4
NBP2
CWC15
SEC1
TRM82
SEC5
TAF10
CDC37
STB3
SEC7
HSP42
SUP35
ARG82
HMO1
RSM24
NGG1
UBC1
SDH4
SCC2
SAS4
CDC1
PLP1
CCT6
SLY1
RVB1
MSS116
REF2
CAB5
VPS64
SPC19
RAV2
COQ4
MSS4
GCD6
TCP1
AHA1
SPR28
GTB1
HTB1
ADK1
SIR4
PCF11
IVY1
COX20
HEM1
RTN1
LYS4
FMN1
MRPL7
SEC26
YDR239C
PRP28
MNN10
YDR248C
PAM1
RMD5
CTA1
RKM4
HSP78
YAP6
SWM1
EXG2
YDR262W
AKR1
CIA1
MSW1
CCC2
GLO2
DON1
BSC2
RRP45
GCN2
DPP1
ZIP1
RTT103
SRP101
SSD1
DPL1
HDA2
MHR1
ATP5
BFR2
PRO1
CFT1
RSC3
CPR5
HNT2
PMT7
TFB1
SSF2
PIB1
OMS1
HIM1
SWA2
ASP1
TIM11
MRPL35
PEP7
UTP4
YCG1
YSP2
SKP1
UBX5
RQC1
MSN5
MRPS28
YDR341C
SVF1
MRP1
PAL1
TRR1
TRP4
SPC110
GGA1
EAF1
BCP1
TFC6
CDC40
ESF1
YPR1
XRS2
CTS2
VPS74
FRQ1
PHO92
BCS1
ARH1
ATP17
LSM6
SDH6
RGA2
ARO10
YDR381C-A
YRA1
RPP2B
NKP1
ATO3
RVS167
SAC7
UBA2
YDR391C
SHE9
RPT3
SXM1
NCB2
UTP5
HPT1
URH1
RPB7
MRP20
ADE8
RRP17
YDR415C
SYF1
RPL12A
ARO80
DYN2
SNX41
RPN9
TIF35
CYM1
NPL3
GPI17
PPM1
PPZ2
LRS4
APT2
YDR444W
ECM11
RPS17A
ADA2
UTP6
RPS18B
PPN1
GUK1
TOM1
HEH2
TFB3
MRPL28
SPP41
RMT2
PKH3
SDC1
UGO1
RPL27A
PRP3
JIP4
YDR476C
SNF1
PHO8
CWC21
KRE2
VPS60
RIB3
PKH1
MZM1
RSM28
PUF6
SEC20
RPL37B
SAM2
PSP1
GMC1
GNP1
SMT3
SDH7
GRX2
SLF1
EMI2
GRH1
EUG1
FPR2
SPS2
RBA50
QCR7
APA2
CAB1
KRE28
WBP1
GIM4
GLC3
UBC8
VAC8
EDC3
GTT3
YEL020C
TIM9
URA3
GEA2
RIP1
SNU13
VMA3
SPF1
MCM3
HYP2
ANP1
RAD23
UTR4
CYC7
UTR2
GDA1
IES6
GLY1
FRD1
RML2
VMA8
AFG1
HAT2
PCM1
PRB1
CIN8
NPR2
HPA3
DLD3
NOP16
PMI40
FMP52
NUG1
TMA20
SEC3
NTF2
YER010C
PRE1
HEM14
FAA2
AFG3
SPC25
SBH2
ISC1
GPA2
RPN3
SRB4
PRO3
YAT2
GCD11
CHO1
GAL83
SMB1
CHZ1
YPT31
ARB1
MXR1
SAH1
ERG28
SPO73
SAP1
CAJ1
ISD11
TPA1
RSM18
HOM3
PIC2
GIP2
HIS1
RPL34B
HMF1
PET117
PCL6
CEM1
GPP2
THO1
ICL1
RGI1
MOT2
ARG5,6
RNR1
VTC1
ALD5
RPS24B
ICP55
AIM9
SER3
UTP7
GET2
ILV1
SBH1
AIM10
DOT6
PTC2
TRP2
MET6
IES5
PUP3
RAD51
UBP9
PRS2
AST2
SSA4
NUP157
MAM1
GLE2
KAP123
LSM4
BOI2
SCS2
GLO3
YCK3
RSP5
NSA2
RPS26B
GLC7
YER134C
GDI1
RTR1
COX15
MAG1
DDI1
UBP5
LSM5
SPT15
PEA2
UBP3
YER152C
OXA1
BEM2
YER156C
COG3
BUR6
SPT2
CHD1
PAB1
DNF1
CCA1
RPH1
ADK2
RAD3
BRR2
GRX4
TMT1
ECM32
BMH1
PDA1
DMC1
ISC10
SLO1
FMP10
FAU1
DEG1
SPB4
MSH4
VTC2
SEC4
BLM10
SMC1
WWM1
IES1
HSP12
MDJ1
GNA1
LPD1
FRS2
CAF16
CAK1
AGX1
TUB2
YPT1
ACT1
FET5
LAM5
OTU1
SEC53
FMP32
RGD2
EMP47
SWP82
SNZ3
SNO3
LOC1
NIC96
YPI1
RPN11
YFR006W
YFH7
GCN20
UBP6
MIC19
IOC3
CMK1
GSY1
YFR016C
IGD1
YFR018C
FAB1
CSS2
ATG18
PES4
LSB3
HIS2
CDC14
PTR3
SMC2
RRT5
QCR6
RSC8
ERJ5
DUG1
YFR045W
BNA6
RMD8
YMR31
PRE4
RET2
RPN12
HXK1
IRC7
ERG26
CDH1
RPN14
PMC1
PMA1
LEU1
YGL010W
SCL1
ERG4
PUF4
KAP122
JAC1
CKB1
GET1
STT3
PIB2
PGD1
TRP5
CWH41
RPL30
RPL24A
HOP2
PNC1
HEM2
YGL041W-A
DST1
RNA15
ALG13
RPT6
TIF4632
TYW3
OLE1
SDS23
GEP7
DUO1
PYC1
MRH4
ALG2
SGF73
NPY1
MNP1
RPB9
HSF1
MPS2
KXD1
YGL081W
YGL082W
GUP1
MAD1
MMS2
NBP35
NUP145
VPS45
SRM1
LSG1
SEH1
YGL101W
RPL28
ARC1
MLC1
RMD9
YGL108C
NSA1
TAF6
SNF4
PRP43
NAB2
RPS2
MET13
SCS3
RSM23
CEG1
MRM2
SEC27
YGL138C
HUL5
MRF1
TIP20
RRT6
RPL9A
ARO2
INO80
NUT1
PEX14
AMS1
YGL159W
YRB30
PMR1
SUA5
SPO74
NUP49
XRN1
BUD13
ATG1
GTS1
MND1
YGL185C
COX4
RPS26A
CDC55
COX13
IME4
GCN1
DSD1
MDS3
EMP24
MCM6
ARO8
KEX1
POX1
CHC1
SPT16
SIP2
YPT32
VAM7
SKI8
KIP3
BOL2
NIF3
COG1
OST5
MTC3
VID30
SHE10
EMC4
ADE5,7
HAP2
CSE1
DOC1
KAP114
YGL242C
RTF1
GUS1
RAI1
PDE1
ZIP2
RMR1
RTG2
HXK2
FZF1
SWC4
PEX31
TFG2
SEC9
NMA2
YGR012W
SNU71
EAT1
YGR017W
UGA1
VMA7
YGR021W
RPS25B
MSP1
IMO32
GSC2
TIM21
RPL26A
ACB1
ORM1
KSS1
NQM1
TAM41
UFD1
SCM4
YGR054W
RSC1
SPR3
ADE6
SPT4
UPF3
PRP38
MRPL25
PAC10
TWF1
TOM20
GCD2
MRP13
RPL11A
PIL1
CTT1
UTP22
PRP31
DRN1
VAS1
RRP46
ASK10
TEL2
MDR1
PCP1
GTF1
NOP7
SRB5
VOA1
CLD1
YGR111W
SHY1
DAM1
SPT6
YGR117C
RPS23B
NUP57
COG2
YGR122W
PPT1
ASN2
YGR125W
YGR126W
YGR127W
UTP8
YGR130C
PHB1
PRE9
LSB1
CBF2
SKN1
ENP2
NAT2
RPL24B
RSR1
CYS4
PTI1
CHO2
MTR3
NSR1
RTS3
TIF4631
GTR2
MRPS35
TRS65
CLC1
LSO2
MSM1
RBG2
CBP4
PBP1
OKP1
RNR4
TIM13
TYS1
TFG1
HGH1
PDX1
XKS1
SKI6
FYV8
YPP1
PMT6
ELP2
PCT1
YCH1
ADE3
TDA10
CIR1
SER2
TRX2
ZPR1
RPS0A
RSM27
CRM1
MRPL9
PET54
HSV2
SMI1
PHB2
NAS6
PHO81
YHB1
MIC26
YGR237C
PFK1
YAP1802
MPC3
LSC2
BRF1
CPD1
SOL4
YGR250C
GCN5
PUP2
ENO1
COQ6
GND2
APL6
SAY1
MES1
YGR266W
FOL2
YTA7
EFG1
YGR273C
TAF1
RTT102
RNH70
CAB4
CWC22
SCW4
BGL2
ERV29
ZUO1
RPL14A
HSE1
MRP4
STE20
YAP3
PRS3
YHL012W
OTU2
YLF2
RPS20
YHL018W
OPI1
AIM17
SPO11
RIM4
ECM29
GOS1
GUT1
RPL8A
SBP1
CBP2
EFM1
COS8
OSH7
QCR10
TCD1
TIM10
ERG11
SOD2
TDA3
DIA4
VPS29
ARD1
MIP6
YSC84
YSC83
ARG4
DED81
YHR020W
RPS27A
MAS2
THR1
RPN1
DAP2
YHI9
SLT2
YHR033W
PIH1
PUT2
RRF1
MSC7
VMA10
BCD1
SRB2
NCP1
DOG1
YHR045W
AAP1
FSH1
COX6
CIC1
RSC30
CPR2
FYV4
RPP1
PAN5
SSZ1
DYS1
RRP4
TRM5
ERG7
NOP10
OSH3
QNS1
PPE1
PTC7
NMD2
SAE3
KSP1
SAM35
RTC3
RPF1
GAR1
MSR1
YHR097C
SFB3
TRA1
BIG1
GRE3
TRR2
CDC12
GGA2
ERP5
UBA4
APE4
BZZ1
COX23
TOM71
LSM12
YHR122W
NDT80
YHR127W
FUR1
ECM14
IGO2
NSG1
YCK1
ARO9
YHR138C
RPL42A
RPC10
CRP1
MRPL6
IMP3
PEX28
SPO16
LIN1
KEL1
SOL3
DNA2
PRP8
CDC23
THP2
MTG2
DBP8
NMD3
ATG7
SPC97
YHR177W
OYE2
SVP26
YHR182W
GND1
SSP1
PFS1
KOG1
IKI1
GPI16
ERG9
CTF8
LNP1
EGD2
NVJ1
UTP9
RIX1
AIM18
AIM46
RPN10
PPX1
YHR202W
SCH9
SET5
BAT1
CRG1
CFD1
EPS1
NAS2
FAA3
DOT5
PDR11
VID28
HIS6
RPB3
TIM44
YIL024C
IRR1
EMC5
SSM4
BCY1
CAP2
CKA1
CST6
NOT3
TED1
GVP36
PKP1
CBR1
AGE2
NEO1
MMF1
GPP1
YIL055C
RGI2
SNP1
ARC15
YRB2
EFM4
FIS1
SEC6
MAM33
HOP1
SPO22
SER33
RPN2
SEC28
THS1
CAB2
SDS3
AIM19
UTP25
RSM25
LYS12
FYV10
FMC1
SGA1
SLM1
MOB1
PFK26
YIL108W
SEC24
HPM1
COX5B
HOS4
NUP159
HIS5
RHO3
SUN4
AYR1
KGD1
STH1
RRT14
MET18
TAO3
ASG1
RPL16A
VHS2
OM45
TMA108
TPM2
CCT2
NDC80
PAN6
ATG32
SLN1
MLP2
RRD1
IMP2'
GUT2
COA1
BNR1
POT1
SGN1
AIM21
DJP1
PAN1
EGH1
PRI1
SQT1
GAT4
SEC11
YVH1
DAL2
MGA2
LYS1
YIR035C
IRC24
HYR1
GTT1
YPS6
PRE3
OST1
COX16
CYR1
CCT8
NOP9
RPC17
VTC4
MAD3
CCT3
MPS3
BBC1
APS3
RNR2
VPS53
MAD2
BET4
HCA4
KAR2
SNX4
IRC18
LOH1
NUP192
GYP6
YJL045W
UBX6
MTR4
TDH1
PEP8
TIM54
YJL055W
IKS1
BNA3
NUP82
COA3
MRPL8
DLS1
MPM1
YJL068C
UTP18
ARG2
JEM1
SMC3
NET1
PRY1
SCP160
ARP4
IML2
EXO70
TRL1
ARG3
KHA1
BCK1
MRPL49
CHS6
MEF2
PAM16
IME2
UTP10
CCT7
MDV1
ASF1
NCA3
PHO86
RPE1
MTC1
LSM1
GCD14
NIT2
PBS2
URA2
AIM23
YJL132W
RPS21B
GLG2
RPB4
YAK1
SFH5
IDS2
RPA34
INO1
VPS35
FBP26
CIS3
HSP150
PIR5
TPK1
HAL5
QCR8
ERG20
YJL171C
CPS1
RFA3
KRE9
SWI3
RPL17B
ATG27
PFD1
ATP12
MNN11
GON7
MNN5
RPL39
RPS14B
SOP4
UBP12
ACO2
RCY1
NUC1
YJL218W
AVT1
MPP10
POL31
SUI2
MHO1
SPC1
TMA22
ILV3
ESS1
TES1
LSM8
MDE1
BNA1
CPR7
RAV1
PET191
SSC1
ANB1
CYC1
ISY1
OSM1
RAD7
CDC8
PTK2
CBF1
CCT5
ARP3
TOR1
RFC2
HAM1
LIA1
NPA3
OPI3
MOG1
HOC1
CDC11
MIR1
AIM24
EAF6
CSN12
EMC2
GRR1
JSN1
FIP1
RPL43A
SFC1
YJR096W
YUH1
AIM25
RSM26
URA8
SOD1
ADO1
YJR107W
CPA2
YJR111C
RSM7
STE24
ATP2
IBA57
RPS5
ENT3
VPS70
STR2
MNS1
XPT1
SGM1
TIM8
MET5
HOM6
YJR142W
PMT4
MGM101
BAT2
YJR149W
DID4
MRP17
BYE1
CAP1
MRT4
UFD4
PRP40
ARC19
ATP7
HCS1
YKL018C-A
SWD2
RAM2
MAK11
CDC16
YKL023W
URA6
PAN3
TCD2
TFA1
MAE1
IXR1
YKL033W-A
TUL1
UGP1
RGT1
PTM1
NFU1
VPS24
SPC42
DCW1
ANR2
ELM1
MDM35
DEF1
TMA19
NUP120
TOA2
MPE1
FBA1
BLI1
YKL063C
MNR2
YET1
YNK1
NUP100
YKL069W
LHS1
MUD2
PSG1
SMY1
VMA5
TEF4
RRP14
MDH1
CYT2
CAB3
YKL091C
BUD2
MBR1
YJU3
CWP1
UTP11
YKL100C
HSL1
APE1
GFA1
YKL107W
KTI12
ABF1
RAD27
APN1
PRR1
SBA1
OAC1
DGR2
SRP21
YPK1
PGM1
MYO3
YKL133C
OCT1
APL2
CMC1
MRPL31
HSK3
TGL1
SDH3
MRP8
LTV1
RPT1
SDH1
MCR1
NNR2
GPM1
SRP102
RSM22
APE2
ELF1
MCD4
MRP49
KKQ8
MRPL38
NNK1
EBP2
SNU114
COY1
RPL17A
PRS1
FAS1
YKL187C
PXA2
HYM1
CNB1
DPH2
ACP1
SDS22
MST1
MIA40
YKT6
TOR2
EAP1
LOS1
ADD66
UBA1
TRP3
SAC1
DOA1
YRA2
OXP1
URA1
SRY1
COS9
VPS1
PAP1
OSH6
ECM9
YKR005C
MRPL13
MEH1
RSC4
FOX2
TOF2
YKR011C
YPT52
YKR015C
MIC60
YKR018C
VPS51
YKR023W
DBP7
RPC37
GCN3
SAP190
SET3
SPO14
DID2
SPC34
KAE1
SHB17
PET10
NAP1
FMP46
MRS4
TRM2
RPS21A
GLG1
TFA2
PAM17
CCP1
GPT2
BET3
YKR070W
DRE2
SIS2
AIM29
ECM4
TRZ1
MTD1
RPF2
NUP133
DAD2
HBS1
MRPL20
OMA1
TGL4
PXL1
MLP1
ESL2
PCK1
SKG1
DNM1
RTT109
MMM1
DRS1
COX17
PSR1
SOF1
YEH1
PUF3
BPT1
DPS1
COX19
KNS1
SPA2
HIF1
POM33
HSP104
ISA1
FRA1
YLL032C
RIX7
PRP19
VPS13
SDH2
RNP1
YBT1
COF1
YLL058W
GTT2
YLR001C
NOC3
CMS1
SSL1
PAM18
RLP24
LOT6
BRE2
PML1
MEU1
POM34
IRC25
SDO1
SNF7
SED5
AAT2
ADE16
RPL15A
RSC58
SMF3
COX12
TRX1
PDC1
STU2
[truncated: 1,247 more rows]
