# Supplementary material for: Rewiring of the phosphoproteome executes two meiotic divisions in budding yeast
Source: EMBO J. 2024 Feb 27;43(7):11. doi: 10.1038/s44318-024-00059-8 (PMC10987667; doi:10.1038/s44318-024-00059-8)
Supplement: Supplementary file 8 — Dataset EV6 [file 44318_2024_59_MOESM8_ESM.xlsx]

## Sheet: Dataset EV6 Legend
Dataset EV6
Clustering of proteins significantly different between wild type and spo13∆ timecourses from Appendix Fig S7B.

## Sheet: Dataset EV6
cluster_1	cluster_2	cluster_3	cluster_4	cluster_5	cluster_6	cluster_7	cluster_8
BUD14	UBP13	UMP1	SPS22	NPC2	WHI4	PDS1	ENT5
KIN28	PEX3	PCH2	SUR2	TFC4	SPO12	SAN1	TDA2
MMS21	NEM1	YGL036W	SPS1	HIR3	IST3	ERG25	RIM15
BUB1	ELO1	OCH1	YFL040W		YML119W	ERG1	MPC1
PNT1	ECM16	CRH1	CDC26		VHS3	YKU80	COQ8
	FMP42	REC107	SET1			SGO1	RPC25
	YNL035C	BNI4	PCC1
	YTA6		SPR1
	ISA2		YPR027C
