# Supplementary material for: Rewiring of the phosphoproteome executes two meiotic divisions in budding yeast
Source: EMBO J. 2024 Feb 27;43(7):11. doi: 10.1038/s44318-024-00059-8 (PMC10987667; doi:10.1038/s44318-024-00059-8)
Supplement: Supplementary file 9 — Dataset EV7 [file 44318_2024_59_MOESM9_ESM.xlsx]

## Sheet: Dataset EV7 Legend
Dataset EV7
Phospho-sites in each significance category comparing the wild type and spo13∆ timecourses from Fig 4.

## Sheet: Dataset EV7
NC	sigdiff_spo13_INCR	sigdiff_spo13_DECR	sigdiff_VAR
CYS3-S-40	GIP4-S-609	ACS1-S-699	RFA1-S-178
PSK1-S-40	OAF1-S-155	EDE1-S-1020	UBA2-S-630
PMT2-S-39	RPL19A-S-30;30	PIN4-S-653	IGD1-S-164
DRS2-S-1352	SHP1-S-129	PIN4-S-655	YGR130C-S-380
GIP4-S-472	KIP1-S-1037	SHP1-S-227	YSC84-S-301
FUN12-S-257	SFT2-S-28	SEF1-S-533	IGO2-S-107
CDC24-S-741	PKC1-S-657	PKC1-S-761	NUP159-S-805
PTA1-S-383	PRP5-S-519	SLI15-S-335	AIM21-S-299
OAF1-S-144	FUB1-S-231	DPB3-S-166	CAB3-S-42
ACS1-S-26	SUB2-S-43	LSB5-S-183	KIN2-S-549
ACS1-S-28	IWR1-S-55	LRE1-S-393	BUD22-S-285
ACS1-S-30	HBT1-S-559	GPD1-S-12	RDL1-S-26
ACS1-S-696	TPS2-S-890	LHP1-S-263	LSP1-S-98
ACS1-S-67	TAF10-S-141	PEX19-S-62	GYP5-S-66
ACS1-S-2	CDC37-S-484	SAS10-S-339	PSP1-T-334
ACS1-S-282	ZIP1-S-75	SEC31-S-980	KRE6-T-166
NUP60-S-162	SSD1-S-1188	GYP7-S-265
NUP60-S-171	SPC110-S-36	NTH1-S-83
NUP60-S-473	LRS4-S-333	VPS54-S-194
NUP60-S-81	ECM11-S-130	VPS41-S-16
NUP60-S-10	ECM11-S-170	SAN1-S-549
NUP60-S-312	NPR2-S-362	STB3-S-254
NUP60-S-483	BLM10-S-62	SEC7-S-1747
NUP60-S-382	RIM15-S-1511	DON1-S-29
SWH1-S-707	YGL036W-S-900	SSD1-S-155
SWH1-S-711	ARO2-S-20	SSD1-S-183
SWH1-S-677	PIL1-S-16	PIB1-S-191
SWH1-S-682	RTT102-S-77	PAL1-S-270
SWH1-S-495	RIM4-S-525	LRS4-S-146
SWH1-S-442	RIM4-S-578	ECM11-S-169
SLA1-S-817	YHR097C-S-338	PRP3-S-71
SLA1-S-467	IGO2-S-109	PSP1-S-34
SLA1-S-799	YIL024C-S-172	GNP1-S-45
SLA1-S-996	PFK26-S-644	GEA2-S-284
HIR1-S-610	HOS4-S-134	HYP2-S-2
STU1-S-574	VHS2-S-88	YAT2-S-862
STU1-S-1018	MLP2-S-137	CHO1-S-34
STU1-S-1167	BNR1-S-69	GIP2-S-93
STU1-S-271	PAN1-S-748	RGI1-S-75
STU1-S-653	PBS2-S-83	BOI2-S-24
EDE1-S-1100	SWI3-S-88	BEM2-S-1813
EDE1-S-931	RPS14B-S-12	BEM2-S-303
EDE1-S-1145	PTK2-S-711	YFR016C-S-530
EDE1-S-848	DEF1-S-110	SGF73-S-22
EDE1-S-898	MBR1-S-145	MMS2-S-71
EDE1-S-1187	KKQ8-S-245	NUP145-S-700
PIN4-S-454	SAP190-S-775	SPO74-S-379
PIN4-S-466	SAP190-S-858	MDS3-S-817
PTC3-S-332	GPT2-S-631	SEC9-S-213
PTC3-S-353	SPA2-S-910	UFD1-S-320
SHP1-S-156	RGR1-S-46	UFD1-S-321
SHP1-S-316	YLR257W-S-270	SPR3-S-59
SHP1-S-225	CDC3-S-75	MDR1-S-930
SEF1-S-8	CDC3-S-77	YGR130C-S-277
MAP2-S-35	BUD6-S-347	RTS3-S-47
ATP1-S-178	FBP1-S-12	OKP1-S-70
ECM21-S-140	MFT1-S-266	SMI1-S-394
ECM21-S-545	SEG1-S-352	YGR237C-S-234
ECM21-S-18	MKS1-S-264	RIM4-S-190
ECM21-S-770	SRP1-S-28	RIM4-S-544
ECM21-S-955	RTT106-S-331	SBP1-S-289
SFT2-S-60	KRI1-S-486	COS8-S-208
RTG3-S-474	RFA2-S-189	MIP6-S-4
RTG3-S-142	PHO91-S-295	BCD1-S-330
SEA4-S-123	CUE5-S-21	SSZ1-S-480
SEA4-S-983	LEO1-S-132	BZZ1-S-463
SEA4-S-903	SLK19-S-216	CRP1-S-271
PKC1-S-713	DED1-S-539	CRP1-S-440
PKC1-S-154	RFC1-S-40	KEL1-S-1161
PKC1-S-797	RCN2-S-201	KEL1-S-94
PKC1-S-577	VTC3-S-43	PFS1-S-29
NTH2-S-112	MUK1-S-245	SCH9-S-726
NTH2-S-90	CDC48-T-735	SER33-S-22
IPP1-S-266	RNR4-T-334	PFK26-S-42
IPP1-S-286	PFS1-T-208	PFK26-S-655
GAL7-S-27	YJL055W-T-115	VHS2-S-172
OLA1-S-101	AVT1-T-181	TPM2-S-157
OLA1-S-116	OSW2-T-568	ATG32-S-148
GIP1-S-428	SRC1-T-222	BBC1-S-78
GIP1-S-626	ZEO1-T-49	IKS1-S-96
GIP1-S-416	LSP1-T-233	NET1-S-231
GIP1-S-217	TCO89-T-52	NET1-S-148
REB1-S-345	RBD2-T-257	BCK1-S-249
AKL1-S-801	NHP6A-T-47	BCK1-S-265
AKL1-S-829	SPN1-T-15	IME2-S-605
AKL1-S-971	URN1-T-449	CBF1-S-19
AKL1-S-504		NPA3-S-352
AKL1-S-541		FIP1-S-27
YBR071W-S-67		SGM1-S-336
SPT7-S-88		DEF1-S-260
YBR085C-A-S-18		DEF1-S-108
IST2-S-704		MBR1-S-98
IST2-S-793		MBR1-S-69
IST2-S-925		YPK1-S-672
AIM3-S-883		KKQ8-S-105
AIM3-S-887		KKQ8-S-238
AIM3-S-444		NNK1-S-65
AIM3-S-450		NNK1-S-179
CMD1-S-79		EAP1-S-327
CYC8-S-818		PET10-S-275
CYC8-S-745		GPT2-S-632
CYC8-S-757		GPT2-S-668
CYC8-S-850		TGL4-S-756
CYC8-S-693		PXL1-S-485
LYS2-S-926		DNM1-S-629
GRS1-S-203		SPA2-S-883
VMA2-S-503		NHA1-S-492
VMA2-S-511		NHA1-S-568
VMA2-S-515		YLR149C-S-89
SHE3-S-417		ENT2-S-173
SHE3-S-361		YCS4-S-475
MAK5-S-681		IMH1-S-308
YSW1-S-96		CDC3-S-9
YSW1-S-19		CHS5-S-566
YSW1-S-245		FPR4-S-82
YSW1-S-384		AMD1-S-19
YSW1-S-215		CMP2-S-28
SLI15-S-183		SML1-S-75
SLI15-S-97		PIF1-S-170
SLI15-S-73		TCB3-S-1342
SSE2-S-384;384		CLU1-S-1222
SMY2-S-545		EIS1-S-649
SMY2-S-591		STV1-S-223
SMY2-S-128		SEG1-S-461
DTR1-S-315		HLJ1-S-109
DTR1-S-29		ADD37-S-79
DTR1-S-41		INP1-S-56
RPS9B-S-184		EFR3-S-611
MSI1-S-13		BUL1-S-70
TAF5-S-139		CAT8-S-1347
BEM1-S-72		FKS3-S-811
MCM7-S-838		GLC8-S-224
FTH1-S-452		HEF3-S-1039
FTH1-S-453		POL1-S-170
FTH1-S-461		POL1-S-274
FTH1-S-463		YNL115C-S-251
FTH1-S-106		FAR11-S-210
FTH1-S-449		SKO1-S-559
NGR1-S-459		YNL195C-S-250
SDS24-S-94		YNL195C-S-87
HPC2-S-47		BNI1-S-1891
HPC2-S-159		BNI1-S-1141
HPC2-S-176		SEC2-S-632
YBR225W-S-156		YNR029C-S-59
YBR225W-S-598		FPK1-S-414
YBR225W-S-599		GAL11-S-787
YBR225W-S-105		PSH1-S-403
YBR225W-S-109		SPO21-S-90
YBR225W-S-359		SPT20-S-54
OM14-S-19		AHC1-S-505
DAD3-S-43		STI1-S-523
VHC1-S-870		CUE5-S-186
ABD1-S-115		CUE5-S-188
ISW1-S-1082		VHS3-S-57
ISW1-S-147		SGT1-S-341
ENP1-S-172		WHI5-S-288
ENP1-S-190		NUP1-S-356
SPO23-S-522		NUP1-S-387
RIF1-S-1755		SLK19-S-23
RIF1-S-1308		NOC2-S-70
RIF1-S-110		RCN2-S-110
RIF1-S-1567		PLP2-S-35
RIF1-S-1637		RPA43-S-285
PAF1-S-388		HAP5-S-60
PAF1-S-147		LGE1-S-92
YBR285W-S-113		MOT1-S-1818
YBR285W-S-117		SEC16-S-1986
YBR285W-S-48		SEC16-S-144
YBR287W-S-228		SEC16-S-706
APM3-S-186		SYH1-S-340
SNF5-S-808		TCO89-S-334
BIK1-S-163		TCO89-S-73
STE50-S-202		HRR25-S-330
LSB5-S-177		GYP5-S-250
LSB5-S-191		GYP5-S-298
GID7-S-20		ACM1-S-102
GID7-S-294		MRD1-S-220
LRE1-S-125		SPN1-S-40
LRE1-S-276		GPH1-S-19
LRE1-S-474		RPG1-T-921
SPB1-S-529		AIM3-T-773
CIT2-S-14		SLI15-T-509
CIT2-S-8		VHC1-T-43
ADY2-S-65		KIN28-T-162
ADP1-S-702		DON1-T-27
YCR016W-S-20		YCK3-T-380
SYP1-S-275		MCM6-T-80
SYP1-S-496		FYV8-T-673
SYP1-S-477		ADE3-T-318
SYP1-S-485		RIM4-T-79
SYP1-S-347		MGA2-T-469
SYP1-S-390		SPC42-T-32
RRP43-S-26		SKG1-T-273
CTR86-S-559		CKI1-T-54
PWP2-S-651		RPL13B-T-152
SOL2-S-64		ESC1-T-500
SOL2-S-42		MKS1-T-128
FUB1-S-194		YNL195C-T-171
PAT1-S-255		IES2-T-206
PAT1-S-78		CUE5-T-367
ABP1-S-327		YRR1-T-81
ABP1-S-478		BFR1-T-49
ABP1-S-183		SEC16-T-1505
ABP1-S-313
ABP1-S-512
ABP1-S-458
CDC39-S-2095
NHP10-S-202
PTC1-S-133
OSH2-S-445
OSH2-S-787
GPD1-S-24
GPD1-S-27
RTK1-S-104
RTK1-S-60
RTK1-S-619
DBP10-S-101
LHP1-S-19
PEX19-S-304
MRK1-S-325
RPP1A-S-96
RPS16B-S-15;27
SUB2-S-13
ASM4-S-464
RAM1-S-429
UBX3-S-39
UBX3-S-14
SRP14-S-8
BUG1-S-87
TMA17-S-138
TMA17-S-147
TMA17-S-68
TMA17-S-76
TMA17-S-38
ATG20-S-114
ATG20-S-363
UBP1-S-530
UBP1-S-531
UBP1-S-638
UBP1-S-778
UBP1-S-755
CDC48-S-599
CDC48-S-565
CDC48-S-770
RPP2A-S-96;96
CDC53-S-717
ATG9-S-135
ATG9-S-787
RPC53-S-138
SAS10-S-582
SAS10-S-475
SAS10-S-314
SAS10-S-387
CMR1-S-79
CMR1-S-64
DHH1-S-14
ENT1-S-328
ENT1-S-317
CDC9-S-75
FAP7-S-188
YDL186W-S-212
YDL186W-S-175
PPH22-S-56
SEC31-S-988
SEC31-S-992
SEC31-S-999
SEC31-S-830
SEC31-S-836
YDL199C-S-65
YDL199C-S-20
RTN2-S-278
CWC2-S-298
NOP6-S-45
FMP45-S-290
HBT1-S-850
HBT1-S-857
HBT1-S-950
HBT1-S-1005
HBT1-S-361
HBT1-S-1034
HBT1-S-791
HBT1-S-669
HBT1-S-489
WHI4-S-490
WHI4-S-509
WHI4-S-514
WHI4-S-283
WHI4-S-477
SHS1-S-408
SHS1-S-460
GCS1-S-168
GCS1-S-157
GCS1-S-206
GCS1-S-247
ADY3-S-138
ADY3-S-283
ADY3-S-49
ADY3-S-60
ADY3-S-71
ADY3-S-76
ADY3-S-213
ADY3-S-222
ADY3-S-162
ADY3-S-256
NTH1-S-60
YRB1-S-23
YRB1-S-60
MAF1-S-90
MAF1-S-177
MAF1-S-179
SOK1-S-838
HED1-S-77
HED1-S-11
DAD1-S-89
KCS1-S-593
KCS1-S-537
KCS1-S-670
KCS1-S-646
KCS1-S-1049
VPS54-S-29
REG1-S-421
REG1-S-701
REG1-S-885
REG1-S-254
REG1-S-346
REG1-S-913
REG1-S-575
REG1-S-407
REG1-S-75
PST2-S-175
TPI1-S-215
CDC34-S-186
MAK21-S-62
MAK21-S-710
MAK21-S-1024
AIM7-S-137
DOS2-S-38
VPS41-S-10
GIS1-S-115
GIS1-S-425
GIS1-S-435
GIS1-S-747
GIS1-S-70
MSH6-S-201
MSH6-S-130
BMH2-S-33
PDS1-S-121
PDS1-S-277
APC4-S-523
DPB4-S-132
DPB4-S-184
KIN1-S-765
KIN1-S-613
KIN1-S-594
KIN1-S-46
KIN1-S-522
KIN1-S-105
FIN1-S-74
FIN1-S-36
YCF1-S-878
YCF1-S-903
YCF1-S-251
HPR1-S-707
HPR1-S-234
DOP1-S-244
SAN1-S-538
TAF12-S-354
EKI1-S-23
NUM1-S-753
CPR1-S-145
HOM2-S-318
NBP2-S-193
TRM82-S-67
SEC5-S-184
TAF10-S-58
TAF10-S-146
CDC37-S-14
CDC37-S-17
CDC37-S-367
STB3-S-146
STB3-S-235
HSP42-S-215
HSP42-S-223
SUP35-S-121
SCC2-S-157
SAS4-S-432
SPC19-S-116
MSS4-S-662
GCD6-S-204
GCD6-S-449
SPR28-S-362
SPR28-S-364
SPR28-S-353
HTB1-S-27
SIR4-S-250
SIR4-S-259
IVY1-S-12
IVY1-S-59
COX20-S-142
RTN1-S-249
RTN1-S-235
YDR239C-S-684
YDR239C-S-74
YDR239C-S-63
YDR239C-S-785
YAP6-S-34
SWM1-S-66
AKR1-S-51
CCC2-S-993
DON1-S-166
DON1-S-173
DON1-S-47
DON1-S-194
DON1-S-150
DON1-S-328
DON1-S-295
DON1-S-35
DON1-S-224
GCN2-S-577
DPP1-S-285
ZIP1-S-144
ZIP1-S-127
ZIP1-S-783
ZIP1-S-95
ZIP1-S-82
ZIP1-S-89
SSD1-S-164
SSD1-S-487
SSD1-S-492
SSD1-S-267
SSD1-S-286
BFR2-S-379
BFR2-S-10
SWA2-S-264
SWA2-S-533
YCG1-S-198
YCG1-S-973
YSP2-S-535
YSP2-S-411
YSP2-S-572
SKP1-S-110
UBX5-S-139
RQC1-S-119
PAL1-S-401
PAL1-S-114
PAL1-S-152
SPC110-S-80
SPC110-S-60
GGA1-S-378
GGA1-S-396
GGA1-S-397
GGA1-S-406
ESF1-S-86
XRS2-S-349
XRS2-S-628
YRA1-S-8
RPP2B-S-100
NKP1-S-78
ATO3-S-7
SAC7-S-435
SAC7-S-37
UBA2-S-577
ARO80-S-105
NPL3-S-224
PPZ2-S-203
PPZ2-S-71
PPZ2-S-188
PPZ2-S-282
PPZ2-S-117
PPZ2-S-118
PPZ2-S-40
LRS4-S-168
LRS4-S-308
ECM11-S-176
ECM11-S-185
ECM11-S-156
ECM11-S-157
ECM11-S-16
UTP6-S-254
TOM1-S-1890
TOM1-S-2406
SPP41-S-1014
SPP41-S-519
RMT2-S-184
PKH3-S-696
PKH3-S-753
PKH3-S-871
SDC1-S-95
JIP4-S-48
SNF1-S-413
SNF1-S-632
PHO8-S-123
PKH1-S-513
PSP1-S-69
SMT3-S-2
SMT3-S-33
GRX2-S-91
GRX2-S-80
GRX2-S-123
SLF1-S-42
GRH1-S-357
GRH1-S-360
GRH1-S-155
SPS1-S-22
GLC3-S-190
GLC3-S-204
VAC8-S-16
EDC3-S-261
MCM3-S-859
MCM3-S-824
MCM3-S-777
MCM3-S-801
RAD23-S-136
PCM1-S-67
PRB1-S-58
CIN8-S-972
CIN8-S-261
NUG1-S-486
SEC3-S-606
SEC3-S-464
GPA2-S-103
YAT2-S-784
YAT2-S-785
YAT2-S-786
YAT2-S-805
YAT2-S-387
CHO1-S-42
CHO1-S-4
CHZ1-S-98
CHZ1-S-68
SAP1-S-406
GIP2-S-51
GIP2-S-137
GIP2-S-301
GIP2-S-194
GIP2-S-221
GIP2-S-238
PCL6-S-16
THO1-S-78
MOT2-S-566
RNR1-S-887
NUP157-S-685
BOI2-S-519
BOI2-S-191
BOI2-S-18
BOI2-S-375
BOI2-S-497
SCS2-S-153
GLO3-S-389
GLO3-S-398
GLO3-S-153
GLO3-S-306
YCK3-S-403
YCK3-S-374
YCK3-S-431
RSP5-S-216
RTR1-S-217
DDI1-S-378
DDI1-S-353
UBP5-S-3
BEM2-S-1046
BEM2-S-1803
COG3-S-645
BUR6-S-141
SPT2-S-182
SPT2-S-183
CHD1-S-36
CHD1-S-1336
DNF1-S-1552
DNF1-S-81
RPH1-S-459
RPH1-S-652
BRR2-S-403
ECM32-S-212
PDA1-S-313
ISC10-S-97
ISC10-S-99
MSH4-S-41
VTC2-S-597
VTC2-S-196
VTC2-S-657
VTC2-S-489
SEC4-S-11
SMC1-S-76
IES1-S-27
HSP12-S-21
HSP12-S-73
HSP12-S-59
RIM15-S-1124
RIM15-S-373
RIM15-S-1531
YPT1-S-172
YPT1-S-174
YFL040W-S-521
FET5-S-620
OTU1-S-80
SEC53-S-240
YPI1-S-41
YPI1-S-131
YPI1-S-133
YPI1-S-22
CMK1-S-11
CMK1-S-418
YFR016C-S-975
YFR016C-S-1063
YFR016C-S-523
YFR016C-S-529
YFR016C-S-540
YFR016C-S-180
YFR016C-S-1046
YFR016C-S-510
IGD1-S-82
IGD1-S-83
IGD1-S-95
IGD1-S-96
IGD1-S-64
FAB1-S-1704
FAB1-S-1705
PES4-S-516
PES4-S-519
PES4-S-520
LSB3-S-391
LSB3-S-396
LSB3-S-377
LSB3-S-382
LSB3-S-297
CDC14-S-506
CDC14-S-429
CDC14-S-537
RRT5-S-277
RPN12-S-269
HXK1-S-158
HXK1-S-15
IRC7-S-289
CDH1-S-125
LEU1-S-488
PIB2-S-53
PIB2-S-124
PIB2-S-300
PIB2-S-165
PIB2-S-174
RPL24A-S-86;86
HOP2-S-170
YGL036W-S-858
TIF4632-S-913
SDS23-S-395
HSF1-S-450
NUP145-S-690
NUP145-S-678
NUP145-S-415
NUP145-S-425
SEH1-S-280
PRP43-S-38
CEG1-S-458
INO80-S-302
PEX14-S-313
PEX14-S-242
YRB30-S-319
SPO74-S-279
SPO74-S-145
SPO74-S-253
SPO74-S-263
SPO74-S-154
SPO74-S-94
SPO74-S-95
XRN1-S-1329
ATG1-S-351
ATG1-S-515
ATG1-S-647
GTS1-S-219
CDC55-S-124
CDC55-S-410
CDC55-S-403
MDS3-S-747
MDS3-S-934
MDS3-S-693
MDS3-S-698
MCM6-S-1017
KEX1-S-719
KEX1-S-669
SPT16-S-526
SPT16-S-235
VID30-S-228
VID30-S-229
VID30-S-147
VID30-S-305
VID30-S-248
VID30-S-289
RTF1-S-90
ZIP2-S-423
HXK2-S-15
SEC9-S-190
SEC9-S-294
SEC9-S-304
NMA2-S-85
MSP1-S-358
GSC2-S-284
UFD1-S-354
UFD1-S-331
UFD1-S-239
SPR3-S-9
SPR3-S-57
SPR3-S-33
SPR3-S-34
SPR3-S-47
SPR3-S-378
TWF1-S-308
TWF1-S-167
TWF1-S-172
PIL1-S-188;188
PIL1-S-230
PIL1-S-45
UTP22-S-10
UTP22-S-13
PRP31-S-430
DRN1-S-242
ASK10-S-1070
ASK10-S-1045
ASK10-S-969
ASK10-S-973
MDR1-S-764
DAM1-S-292
DAM1-S-31
SPT6-S-94
SPT6-S-74
SPT6-S-155
SPT6-S-134
NUP57-S-344
YGR126W-S-129
YGR126W-S-85
YGR127W-S-256
YGR130C-S-799
YGR130C-S-343
ENP2-S-529
RPL24B-S-130
NSR1-S-157
RTS3-S-51
RTS3-S-238
TIF4631-S-948
TIF4631-S-195
PBP1-S-213
PBP1-S-264
PBP1-S-284
PBP1-S-442
TFG1-S-179
TFG1-S-655
TFG1-S-515
FYV8-S-163
FYV8-S-180
FYV8-S-280
FYV8-S-100
FYV8-S-301
FYV8-S-303
PMT6-S-32
PCT1-S-346
ADE3-S-322
SMI1-S-350
SMI1-S-355
YGR237C-S-708
PFK1-S-188
PFK1-S-189
PFK1-S-179
PFK1-S-185
PFK1-S-166
PFK1-S-895
PFK1-S-201
YGR250C-S-501
YGR250C-S-690
YGR250C-S-643
YGR250C-S-651
YGR250C-S-590
YGR250C-S-598
YGR250C-S-485
PUP2-S-56
PUP2-S-251
ENO1-S-104
YTA7-S-259
YTA7-S-11
YGR273C-S-143
YGR273C-S-147
RTT102-S-113
RTT102-S-122
RTT102-S-140
CAB4-S-292
ERV29-S-18
ERV29-S-23
HSE1-S-162
STE20-S-562
STE20-S-502
YAP3-S-80
RIM4-S-23
RIM4-S-87
RIM4-S-529
RIM4-S-532
RIM4-S-328
RIM4-S-320
GOS1-S-164
TDA3-S-313
TDA3-S-200
TDA3-S-212
TDA3-S-306
VPS29-S-188
MIP6-S-517
YSC84-S-374
YSC84-S-274
RPN1-S-16
RPN1-S-19
RSC30-S-152
KSP1-S-1006
KSP1-S-903
KSP1-S-646
KSP1-S-884
KSP1-S-845
YHR097C-S-69
YHR097C-S-315
TRA1-S-542
NDT80-S-623
NDT80-S-391
NDT80-S-395
YHR127W-S-95
IGO2-S-106
IGO2-S-63
YCK1-S-480
YCK1-S-488
YCK1-S-39
CRP1-S-343
CRP1-S-119
CRP1-S-445
CRP1-S-156
KEL1-S-734
KEL1-S-997
KEL1-S-503
KEL1-S-613
KEL1-S-23
KEL1-S-689
CDC23-S-167
NMD3-S-427
ATG7-S-626
YHR177W-S-298
YHR182W-S-19
YHR182W-S-23
YHR182W-S-356
SSP1-S-509
SSP1-S-512
SSP1-S-543
SSP1-S-12
SSP1-S-19
SSP1-S-488
SSP1-S-496
SSP1-S-528
SSP1-S-112
SSP1-S-405
PFS1-S-30
NVJ1-S-199
NVJ1-S-298
UTP9-S-564
CFD1-S-291
YIL024C-S-107
IRR1-S-628
IRR1-S-28
BCY1-S-74
BCY1-S-89
CAP2-S-268
CST6-S-405
NOT3-S-798
NOT3-S-450
NOT3-S-419
NOT3-S-792
NOT3-S-348
YIL055C-S-559
YIL055C-S-482
MAM33-S-76
SLM1-S-530
MOB1-S-79
MOB1-S-36
SEC24-S-693
HOS4-S-690
HOS4-S-290
HOS4-S-130
HOS4-S-778
NUP159-S-940
NUP159-S-964
NUP159-S-1041
NUP159-S-404
NUP159-S-713
STH1-S-51
ASG1-S-960
VHS2-S-202
VHS2-S-87
VHS2-S-415
VHS2-S-46
VHS2-S-53
VHS2-S-61
VHS2-S-301
VHS2-S-175
VHS2-S-183
NDC80-S-37
ATG32-S-189
MLP2-S-1670
IMP2'-S-58
IMP2'-S-32
BNR1-S-621
POT1-S-169
SGN1-S-38
AIM21-S-620
AIM21-S-625
AIM21-S-36
AIM21-S-576
AIM21-S-256
AIM21-S-119
AIM21-S-477
AIM21-S-183
AIM21-S-206
PAN1-S-1150
PAN1-S-1105
PAN1-S-1047
PAN1-S-1189
MGA2-S-70
CYR1-S-535
CYR1-S-241
CYR1-S-486
CYR1-S-487
CYR1-S-465
MAD3-S-488
MPS3-S-70
BBC1-S-103
BBC1-S-381
BBC1-S-558
BBC1-S-151
BBC1-S-174
RNR2-S-15
VPS53-S-790
SNX4-S-346
MTR4-S-84
MTR4-S-90
TDH1-S-201
TDH1-S-149
IKS1-S-295
IKS1-S-299
IKS1-S-145
NET1-S-474
NET1-S-1032
NET1-S-259
NET1-S-611
NET1-S-615
NET1-S-252
NET1-S-1082
NET1-S-166
NET1-S-56
NET1-S-60
NET1-S-1164
NET1-S-43
NET1-S-48
SCP160-S-63
SCP160-S-1112
IML2-S-185
KHA1-S-455
KHA1-S-557
BCK1-S-490
IME2-S-608
IME2-S-581
IME2-S-448
IME2-S-453
IME2-S-520
IME2-S-522
MTC1-S-88
MTC1-S-338
MTC1-S-342
MTC1-S-438
PBS2-S-68
URA2-S-1857
YAK1-S-38
YAK1-S-58
YAK1-S-251
IDS2-S-136
IDS2-S-122
IDS2-S-148
INO1-S-42
VPS35-S-846
FBP26-S-435
FBP26-S-446
TPK1-S-37
HAL5-S-324
SWI3-S-154
SWI3-S-210
UBP12-S-1179
RCY1-S-676
AVT1-S-187
AVT1-S-35
AVT1-S-37
AVT1-S-8
MPP10-S-176
SUI2-S-52
RAV1-S-1313
RAD7-S-64
RAD7-S-85
PTK2-S-104
GRR1-S-899
JSN1-S-916
JSN1-S-267
JSN1-S-245
JSN1-S-247
SOD1-S-39
ENT3-S-227
ENT3-S-407
ENT3-S-174
ENT3-S-176
ATP7-S-109
MAK11-S-434
CDC16-S-789
SPC42-S-284
SPC42-S-213
SPC42-S-223
SPC42-S-151
DEF1-S-628
TOA2-S-102
FBA1-S-313
CAB3-S-275
CAB3-S-233
CAB3-S-121
BUD2-S-1055
MBR1-S-177
MBR1-S-214
MBR1-S-226
MBR1-S-12
MBR1-S-256
CWP1-S-138
GFA1-S-253
GFA1-S-332
GFA1-S-15
YKL107W-S-302
ABF1-S-720
ABF1-S-683
ABF1-S-215
ABF1-S-478
ABF1-S-193
ABF1-S-618
ABF1-S-467
PRR1-S-123
PRR1-S-132
DGR2-S-716
DGR2-S-837
DGR2-S-17
YPK1-S-46
YPK1-S-653
YPK1-S-71
YPK1-S-79
YPK1-S-671
PGM1-S-120
MYO3-S-1134
MYO3-S-357
MYO5-S-777;777
APL2-S-713
TGL1-S-521
TGL1-S-492
TGL1-S-484
TGL1-S-457
MRP8-S-13
GPM1-S-116
GPM1-S-127
GPM1-S-128
ELF1-S-142
KKQ8-S-212
KKQ8-S-37
KKQ8-S-111
KKQ8-S-113
KKQ8-S-232
KKQ8-S-340
KKQ8-S-21
NNK1-S-203
NNK1-S-737
NNK1-S-149
NNK1-S-432
NNK1-S-626
NNK1-S-630
NNK1-S-234
COY1-S-364
HYM1-S-352
EAP1-S-198
EAP1-S-30
VPS1-S-599
MEH1-S-29
MEH1-S-144
RSC4-S-406
TOF2-S-397
TOF2-S-72
TOF2-S-766
YKR011C-S-248
YKR015C-S-444
YKR018C-S-380
YKR018C-S-246
RPC37-S-28
SPO14-S-53
PET10-S-179
NAP1-S-177
NAP1-S-82
TRM2-S-56
TFA2-S-106
GPT2-S-671
GPT2-S-693
DRE2-S-206
SIS2-S-228
SIS2-S-18
HBS1-S-124
TGL4-S-669
PXL1-S-46
PXL1-S-63
MLP1-S-1803
MLP1-S-1767
MLP1-S-1733
PCK1-S-97
PCK1-S-14
PCK1-S-329
PCK1-S-330
PCK1-S-4
SKG1-S-142
SKG1-S-160
SKG1-S-216
DNM1-S-648
DNM1-S-77
DRS1-S-205
YEH1-S-141
YEH1-S-558
PUF3-S-201
BPT1-S-1434
BPT1-S-885
BPT1-S-893
BPT1-S-895
DPS1-S-14
KNS1-S-185
SPA2-S-1027
SPA2-S-988
SPA2-S-961
SPA2-S-1006
SPA2-S-254
HIF1-S-174
HSP104-S-155
HSP104-S-206
FRA1-S-14
FRA1-S-68
YLL032C-S-762
PRP19-S-140
VPS13-S-1364
VPS13-S-1715
YBT1-S-945
BRE2-S-160
POM34-S-294
SNF7-S-213
STU2-S-813
SPT8-S-104
RGR1-S-1081
SMC4-S-21
SMC4-S-128
IOC2-S-245
KIN2-S-615
KIN2-S-609
KIN2-S-151
KIN2-S-641
KIN2-S-643
KIN2-S-634
KIN2-S-706
AVL9-S-560
CKI1-S-12
CKI1-S-14
YLR149C-S-483
STM1-S-41
STM1-S-118
STM1-S-73
RPS31-S-57;57
DPH5-S-298
YLR177W-S-84
VTA1-S-67
SWI6-S-149
HCR1-S-65
PWP1-S-52
PBA1-S-88
MSC3-S-155
MSC3-S-127
MSC3-S-363
MSC3-S-648
CCC1-S-53
CCC1-S-83
CCC1-S-71
RSA3-S-2
RSA3-S-7
BUR2-S-24
CSC1-S-760
RCK2-S-187
RCK2-S-46
RCK2-S-605
YEF3-S-1039
YEF3-S-1016
YLR257W-S-137
YLR257W-S-66
GSY2-S-467
LCB5-S-55
RED1-S-389
RED1-S-469
RED1-S-646
IMH1-S-25
CDC25-S-1554
CDC25-S-649
CDC3-S-60
CDC3-S-503
CDC3-S-509
BUD6-S-312
BUD6-S-233
PEX30-S-472
PEX30-S-484
PEX30-S-45
PEX30-S-416
TMA10-S-79
CHS5-S-583
CHS5-S-593
CHS5-S-546
CHS5-S-636
NUP2-S-84
NUP2-S-284
NUP2-S-203
NUP2-S-399
NUP2-S-581
NUP2-S-17
NUP2-S-20
NUP2-S-540
SGD1-S-604
VRP1-S-262
ORM2-S-9
RSC2-S-678
RSC2-S-682
STE11-S-323
STE11-S-241
VAC14-S-805
CST9-S-333
CST9-S-443
CST9-S-445
BDF1-S-630
BDF1-S-615
BDF1-S-269
BDF1-S-270
DUS3-S-24
DUS3-S-56
VIP1-S-141
VIP1-S-54
VIP1-S-31
VIP1-S-916
RPN13-S-153
RPN13-S-132
RPN13-S-135
RPN13-S-140
CRN1-S-410
ATG23-S-258
RPS1B-S-236;236
GMC2-S-83
GMC2-S-12
GMC2-S-28
YAP1-S-528
YAP1-S-204
YAP1-S-562
YAP1-S-17
SPT5-S-57
PPZ1-S-690
SRC1-S-183
SRC1-S-328
SRC1-S-208
SRC1-S-35
SRC1-S-223
SRC1-S-233
SRC1-S-429
AMD1-S-26
RSE1-S-1274
CMP2-S-489
NTE1-S-670
PIF1-S-184
ORC1-S-237
DAK1-S-365
DAK1-S-233
TCB3-S-80
TCB3-S-1340
TCB3-S-67
HMG1-S-551
TUB1-S-440
TSL1-S-77
TSL1-S-147
TSL1-S-161
CUE4-S-48
VAN1-S-25
NAB6-S-448
NAB6-S-449
YML119W-S-310
YML119W-S-61
YML119W-S-72
YML119W-S-2
TUB3-S-440
RSC9-S-44
MVP1-S-162
TAF4-S-9
TAF4-S-49
TAF4-S-80
CLU1-S-1247
CLU1-S-1224
SPO20-S-133
FAR8-S-115
FAR8-S-65
FAR8-S-167
RSF1-S-73
EIS1-S-161
EIS1-S-763
EIS1-S-775
EIS1-S-401
EIS1-S-584
EIS1-S-701
EIS1-S-710
EIS1-S-130
EIS1-S-27
SUB1-S-119
NUP116-S-357
RCO1-S-683
RCO1-S-40
PDS5-S-538
SEG1-S-85
SEG1-S-248
SEG1-S-339
SEG1-S-63
NPL6-S-86
SRT1-S-326
SRT1-S-336
SRT1-S-338
YPK2-S-46
YPK2-S-73
YPK2-S-669
YPK2-S-21
PGM2-S-119
SPG4-S-90
SPG4-S-93
SPG4-S-60
SPG4-S-63
SPG4-S-66
SPG4-S-67
SPG4-S-55
MYO5-S-357
MYO5-S-1205
MYO5-S-992
RRB1-S-5
REC114-S-377
REC114-S-324
SIP5-S-239
SIP5-S-450
RPL13B-S-140
YMR147W-S-83
YMR147W-S-124
NUP53-S-23
HLJ1-S-105
GYL1-S-73
GYL1-S-37
YMR196W-S-1081
VTI1-S-149
VTI1-S-122
INP1-S-273
INP1-S-413
INP1-S-392
INP1-S-398
PFK2-S-42
PFK2-S-171
EFR3-S-771
SKY1-S-445
ESC1-S-1326
ESC1-S-888
ESC1-S-532
ESC1-S-1591
FMP42-S-499
FMP42-S-249
FMP42-S-269
MRE11-S-560
RRP5-S-60
TRI1-S-225
TRI1-S-113
BCH1-S-516
CUS1-S-215
TPS3-S-181
TPS3-S-148
ZDS1-S-445
BUL1-S-195
PRM15-S-158
CAT8-S-1328
CAT8-S-1336
CAT8-S-55
ADE4-S-488
ADE4-S-493
FKS3-S-810
GLC8-S-184
GLC8-S-12
TGL3-S-478
PRE5-S-14
HRB1-S-343
HEF3-S-1016
PUB1-S-295
CRZ1-S-448
CRZ1-S-449
CRZ1-S-65
CRZ1-S-68
YNL035C-S-351
BDP1-S-49
SLM2-S-47
SLM2-S-626
SLM2-S-649
SFB2-S-51
VAC7-S-164
ARP5-S-383
ARP5-S-38
NOP2-S-38
GCD10-S-464
MKS1-S-518
MKS1-S-239
MKS1-S-247
APJ1-S-166
TPM1-S-195
NST1-S-240
NST1-S-266
RPS7B-S-31
PHO23-S-260
RAS2-S-214
RAS2-S-225
RAS2-S-311
RAS2-S-273
POL1-S-240
LEU4-S-415
YNL115C-S-56
YNL115C-S-222
YNL115C-S-244
YNL115C-S-22
YNL115C-S-42
DMA2-S-56
DMA2-S-206
DCP2-S-439
DCP2-S-598
DCP2-S-751
DCP2-S-819
NMA111-S-993
FAR11-S-479
FAR11-S-81
FAR11-S-503
KRE33-S-1001
FPR1-S-51
EAF7-S-225
PGA2-S-119
YCK2-S-456
RIA1-S-430
APC1-S-1461
MDG1-S-263
MDG1-S-106
MDG1-S-291
MDG1-S-160
MDG1-S-211
RPS3-S-221
RHO5-S-72
RHO5-S-223
NPR1-S-169
NPR1-S-249
NPR1-S-689
UBP10-S-270
YNL194C-S-278
YNL195C-S-173
YNL195C-S-193
YNL195C-S-7
YNL195C-S-13
YNL195C-S-72
YNL195C-S-201
SPS18-S-167
RTT106-S-408
RTT106-S-318
YNL208W-S-53
VID27-S-405
VID27-S-375
IES2-S-148
IES2-S-129
IES2-S-107
RAP1-S-142
RAP1-S-342
SSU72-S-43
ATG4-S-488
CNM67-S-72
CNM67-S-74
CNM67-S-120
CNM67-S-85
CNM67-S-89
URE2-S-283
URE2-S-68
URE2-S-95
CSL4-S-94
BNI4-S-503
ATG2-S-236
SUI1-S-23
NRD1-S-265
BNI1-S-1346
SEC2-S-705
SEC2-S-515
SEC2-S-524
SEC2-S-542
MET2-S-253
MSB3-S-33
CLA4-S-26
CLA4-S-444
RPS19B-S-20;20
MCK1-S-24
MCK1-S-198
RFA2-S-122
RFA2-S-115
RFA2-S-116
VNX1-S-146
VNX1-S-110
VNX1-S-120
LEM3-S-36
RPD3-S-408
ATO2-S-21
ATO2-S-22
ATO2-S-40
ATG3-S-127
ATG3-S-128
LRO1-S-50
ACC1-S-1157
ACC1-S-1159
ARE2-S-175
ARE2-S-176
MPP6-S-150
SSK2-S-118
SSK2-S-78
MVD1-S-40
FPK1-S-426
BRE5-S-398
BRE5-S-282
POP2-S-36
SIN3-S-1475
SIN3-S-1483
SIN3-S-316
TOP1-S-49
TOP1-S-76
IRC10-S-541
IRC10-S-494
IRC10-S-366
IRC10-S-369
TSR4-S-167
PRE6-S-69
RPP2A-S-71
NOP12-S-184
LDS2-S-329
GAL11-S-1011
GAL11-S-760
GAL11-S-808
GAL11-S-723
PSH1-S-191
PSH1-S-143
GPD2-S-72
MAM3-S-637
MAM3-S-562
DUF1-S-649
DUF1-S-668
SPO21-S-45
SPO21-S-342
SPO21-S-127
SPO21-S-115
SPO21-S-607
YPQ1-S-146
YPQ1-S-147
PKH2-S-619
ZEO1-S-40
ZEO1-S-85
ZEO1-S-89
HRP1-S-483
MDH2-S-4
RTC1-S-1121
NOP8-S-268
NOP8-S-323
NOP8-S-371
PEX11-S-165
RRP6-S-107
UTP23-S-215
TSR3-S-289
YOR019W-S-580
STI1-S-227
CUE5-S-244
CUE5-S-27
CUE5-S-220
CUE5-S-407
CUE5-S-185
CUE5-S-36
CUE5-S-60
DBP5-S-69
ETT1-S-41
TMC1-S-54
TMC1-S-69
SGT1-S-165
SGT1-S-171
ASE1-S-745
GYP1-S-69
SGO1-S-421
SGO1-S-364
BUD21-S-144
RPS7A-S-187
NUP1-S-176
RAS1-S-199
LEU9-S-414
INP53-S-986
INP53-S-973
INP53-S-975
TFC7-S-225
AZF1-S-19
RTC5-S-566
LEO1-S-358
LEO1-S-25
LEO1-S-32
LEO1-S-34
LEO1-S-105
UBP2-S-907
VPS17-S-488
ARP8-S-320
SPP2-S-117
LCB4-S-454
DCS2-S-341
DCS2-S-63
ALE1-S-513
MPC54-S-453
SER1-S-112
IES4-S-28
SLK19-S-188
SLK19-S-707
SLK19-S-285
SLK19-S-128
SLK19-S-136
SLK19-S-167
SLK19-S-244
BFR1-S-129
DED1-S-589
NOC2-S-149
RUD3-S-55
RFC1-S-133
RFC1-S-136
RCN2-S-160
RCN2-S-255
RCN2-S-104
RCN2-S-187
RCN2-S-188
HER1-S-121
HER1-S-158
HRK1-S-122
HRK1-S-37
HRK1-S-498
RDL1-S-90
SNF2-S-716
SNF2-S-1375
YPK9-S-104
MBF1-S-28
MBF1-S-143
ISW2-S-831
FAA1-S-621
MYO2-S-1121
YOR338W-S-82
YOR338W-S-194
RPA43-S-265
RPA190-S-297
RPA190-S-1431
MEK1-S-143
YOR352W-S-131
SOG2-S-789
HAP5-S-85
ALD4-S-500
LSP1-S-26
TAF3-S-319
HST2-S-346
VTC3-S-274
ULP1-S-127
RAD1-S-40
SVL3-S-475
SVL3-S-555
LGE1-S-119
ALD6-S-262
YTA6-S-255
MOT1-S-247
SEC16-S-1611
SEC16-S-268
SEC16-S-1602
SEC16-S-499
SEC16-S-1760
SEC16-S-1778
SEC16-S-816
SEC16-S-1578
SEC16-S-2139
SEC16-S-2144
SEC16-S-806
ATG21-S-63
SYH1-S-687
GDE1-S-983
GDE1-S-256
CAR1-S-23
PEX25-S-304
PEX25-S-63
DBP1-S-595
SPC29-S-100
SPC29-S-189
HHO1-S-174
PXA1-S-615
YPL150W-S-456
YPL150W-S-890
YPL150W-S-546
TCO89-S-290
TCO89-S-602
TCO89-S-387
TCO89-S-138
TCO89-S-84
CTI6-S-216
MRN1-S-79
UIP4-S-185
UIP4-S-205
APL5-S-918
APL5-S-888
HRR25-S-477
HRR25-S-491
BMS1-S-578
BMS1-S-478
SAR1-S-157
NEW1-S-40
CET1-S-15
CET1-S-144
SSO1-S-74
SUI3-S-112
SUI3-S-92
SUI3-S-40
SUI3-S-80
HSP82-S-379
HSP82-S-450
YPL247C-S-65
YPL247C-S-12
GAL4-S-707
GYP5-S-159
GYP5-S-160
GYP5-S-110
GYP5-S-111
GYP5-S-392
GYP5-S-25
GYP5-S-56
YPL260W-S-160
YPL260W-S-161
KEL3-S-47
ACM1-S-188
ACM1-S-202
REC8-S-314
REC8-S-386
REC8-S-521
REC8-S-197
REC8-S-421
HAA1-S-232
RLF2-S-514
MCM4-S-68
MCM4-S-69
TIF5-S-228
TIF5-S-397
TIF5-S-170
TIF5-S-151
NOT5-S-235
NOT5-S-377
TKL1-S-492
MRL1-S-334
MRL1-S-335
TEF1-S-6
YPR091C-S-622
YPR091C-S-640
YPR091C-S-714
YPR091C-S-669
PRE2-S-51
FHL1-S-104
RPN7-S-8
MRD1-S-264
RGC1-S-966
RGC1-S-1048
RGC1-S-765
RGC1-S-866
CTR1-S-342
CTR1-S-347
SCD6-S-165
SPN1-S-89
RRP15-S-261
YPR148C-S-356
PIN3-S-55
NCA2-S-29
KRE6-S-116
KRE6-S-122
YPR172W-S-99
YPR174C-S-158
YPR174C-S-216
ATG13-S-355
ATG13-S-360
ATG13-S-461
ATG13-S-637
ATG13-S-554
CCR4-T-33
CCR4-T-285
ACS1-T-31
ACS1-T-697
SWH1-T-693
SLA1-T-818
SLA1-T-984
SLA1-T-993
POL12-T-190
EDE1-T-1040
EDE1-T-1178
PTC3-T-373
SHP1-T-332
SSA3-T-644
BRN1-T-682
RTG3-T-150
PKC1-T-987
REB1-T-230
AKL1-T-605
SPT7-T-355
IST2-T-726
GRS1-T-666
GRS1-T-229
YSW1-T-239
SLI15-T-618
CDC28-T-169
HPC2-T-263
ISW1-T-1100
RIF1-T-1696
YBR287W-T-199
BIK1-T-90
APA1-T-60
CDC10-T-216
ADY2-T-47
TAF2-T-161
ABP1-T-552
CDC39-T-2097
CDC39-T-2103
BUG1-T-51
TMA17-T-144
ENT1-T-395
ENT1-T-366
ENT1-T-346
YDL199C-T-86
HBT1-T-754
HBT1-T-574
GCS1-T-161
GCS1-T-328
GCS1-T-245
ADY3-T-51
ADY3-T-216
NTH1-T-58
VPS54-T-884
GIS1-T-405
KIN2-T-303;281
FIN1-T-68
STB3-T-370
STB3-T-175
SPR28-T-358
SPR28-T-382
YDR239C-T-725
DON1-T-319
ZIP1-T-114
SKP1-T-177
SPC110-T-18
ECM11-T-111
PHO8-T-121
SPS1-T-174
HYP2-T-7
HYP2-T-10
RAD23-T-139
PCM1-T-65
GPA2-T-46
YAT2-T-848
CHO1-T-53
MOT2-T-543
IES5-T-124
SCS2-T-204
BEM2-T-45
YFR016C-T-861
YFR016C-T-660
IGD1-T-132
PES4-T-42
CDC14-T-428
RRT5-T-50
RRT5-T-52
RRT5-T-235
RRT5-T-114
YGL036W-T-768
TIF4632-T-196
SPO74-T-81
ATG1-T-675
GTS1-T-249
VAM7-T-226
PIL1-T-233
PIL1-T-14
YGR130C-T-379
PBP1-T-193
TYS1-T-359
TFG1-T-673
PFK1-T-164
YTA7-T-1146
RIM4-T-80
RIM4-T-85
SBP1-T-287
VPS29-T-207
MIP6-T-513
RPN1-T-177
RPN1-T-24
SLT2-T-190
NCP1-T-41
RSC30-T-129
CDC12-T-326
SET1-T-875
NDT80-T-577
ARO9-T-2
CRP1-T-366
CRP1-T-182
CRP1-T-344
SSP1-T-386
SSP1-T-102
PFS1-T-206
NVJ1-T-251
PDR11-T-699
YIL024C-T-110
SSM4-T-28
BCY1-T-144
YRB2-T-31
SER33-T-37
NUP159-T-956
VHS2-T-435
AIM21-T-277
AIM21-T-552
PAN1-T-1291
PAN1-T-993
PAN1-T-570
CYR1-T-389
BBC1-T-175
MTR4-T-34
TDH1-T-199
TDH1-T-235
NET1-T-297
KHA1-T-461
IME2-T-644
IME2-T-528
ASF1-T-265
ASF1-T-270
MTC1-T-268
YAK1-T-250
YAK1-T-292
IDS2-T-119
INO1-T-2
TPK1-T-241;242
SWI3-T-91
ESS1-T-16
SGM1-T-26
HIR3-T-302
TFA1-T-419
SPC42-T-167
SPC42-T-357
DEF1-T-357
FBA1-T-290
CWP1-T-137
ABF1-T-311
DGR2-T-25
YPK1-T-662
TGL1-T-539
SNU114-T-88
PET10-T-261
PET10-T-174
PCK1-T-9
PCK1-T-332
YEH1-T-560
PUF3-T-214
KNS1-T-183
SMF3-T-425
OSW2-T-639
OSW2-T-602
SPT8-T-81
RPL22A-T-111
KIN2-T-1031
HOG1-T-418
MSL5-T-394
STM1-T-248
STM1-T-146
DPH5-T-294
CBF5-T-378
HCR1-T-75
ENT2-T-190
ENT2-T-481
ENT2-T-432
ENT2-T-452
CCC1-T-32
YLR257W-T-8
YLR257W-T-159
CHS5-T-373
VAC14-T-351
CST9-T-400
CRN1-T-500
CRN1-T-520
CRN1-T-422
YAP1-T-38
YAP1-T-40
ERG6-T-373
ERG6-T-382
SRC1-T-396
[truncated: 90 more rows]
