# Supplementary material for: Rewiring of the phosphoproteome executes two meiotic divisions in budding yeast
Source: EMBO J. 2024 Feb 27;43(7):11. doi: 10.1038/s44318-024-00059-8 (PMC10987667; doi:10.1038/s44318-024-00059-8)
Supplement: Supplementary file 10 — Dataset EV8 [file 44318_2024_59_MOESM10_ESM.xlsx]

## Sheet: Dataset EV8 Legend
Dataset EV8
Clustering of phospho-sites significantly different between wild type and spo13∆ timecourses from Fig 5A-F.

## Sheet: Dataset EV8
cluster_1	cluster_2	cluster_3	cluster_4	cluster_5	cluster_6	cluster_7	cluster_8	cluster_9	cluster_10	cluster_11	cluster_12	cluster_13	cluster_14	cluster_15
GIP4-S-609	OAF1-S-155	ACS1-S-699	RFA1-S-178	RPL19A-S-30;30	EDE1-S-1020	PIN4-S-653	SEF1-S-533	PKC1-S-761	PKC1-S-657	DPB3-S-166	IWR1-S-55	TPS2-S-890	STB3-S-254	OKP1-S-70
SFT2-S-28	KIP1-S-1037	SHP1-S-227	NTH1-S-83	DON1-S-29	SHP1-S-129	PIN4-S-655	LSB5-S-183	SAS10-S-339	SLI15-S-335	GPD1-S-12	LRS4-S-333	VPS41-S-16	YAT2-S-862	RPS14B-S-12
FUB1-S-231	HBT1-S-559	TAF10-S-141	PAL1-S-270	PRP3-S-71	CDC37-S-484	PRP5-S-519	SAN1-S-549	SSD1-S-155	LRE1-S-393	HYP2-S-2	NUP159-S-805	BEM2-S-303	YGL036W-S-900	CAB3-S-42
SUB2-S-43	GYP7-S-265	ZIP1-S-75	UBA2-S-630	SPR3-S-59	GEA2-S-284	PEX19-S-62	ECM11-S-169	PIB1-S-191	LHP1-S-263	ARO2-S-20	VHS2-S-172	SPO74-S-379	SGF73-S-22	RGR1-S-46
VPS54-S-194	SEC7-S-1747	SSD1-S-183	LRS4-S-146	COS8-S-208	UFD1-S-321	PSP1-S-34	MDR1-S-930	YFR016C-S-530	SEC31-S-980	PIL1-S-16	NPA3-S-352	YSC84-S-301	NUP145-S-700	KRI1-S-486
NPR2-S-362	SSD1-S-1188	GNP1-S-45	SMI1-S-394	PFK26-S-42	AIM21-S-299	CHO1-S-34	BZZ1-S-463	SEC9-S-213	SPC110-S-36	SSZ1-S-480	DNM1-S-629	BUD6-S-347	RTS3-S-47	MKS1-T-128
MMS2-S-71	ECM11-S-170	RGI1-S-75	RIM4-S-525	KKQ8-S-245	YCS4-S-475	BEM2-S-1813	SER33-S-22	PFS1-S-29	ECM11-S-130	IGO2-S-109	PIF1-S-170	POL1-S-274	YGR237C-S-234
YGR130C-S-380	IGD1-S-164	SBP1-S-289	PFK26-S-655	SAP190-S-858	FPR4-S-82	UFD1-S-320	GLC8-S-224	IMH1-S-308	GIP2-S-93	BBC1-S-78	CAT8-S-1347		RIM4-S-544
YGR130C-S-277	RIM4-S-190	YHR097C-S-338	BCK1-S-249	YNL115C-S-251	EFR3-S-611	RTT102-S-77	HEF3-S-1039	TCB3-S-1342	BOI2-S-24	NET1-S-148	MKS1-S-264		RIM4-S-578
MIP6-S-4	HOS4-S-134	CRP1-S-440	SWI3-S-88	AHC1-S-505	SPT20-S-54	CRP1-S-271	SKO1-S-559	CLU1-S-1222	BLM10-S-62	CBF1-S-19	FPK1-S-414		BCD1-S-330
IGO2-S-107	ATG32-S-148	KEL1-S-94	DEF1-S-260	NOC2-S-70	SGT1-S-341	VHS2-S-88	YNL195C-S-250	FAR11-S-210	RIM15-S-1511	AMD1-S-19	RFC1-S-40		YIL024C-S-172
KEL1-S-1161	MLP2-S-137	TPM2-S-157	NNK1-S-65	RCN2-S-201	HAP5-S-60	PTK2-S-711	YNR029C-S-59	STI1-S-523	MDS3-S-817	RFA2-S-189	SEC16-S-144		PFK26-S-644
BNR1-S-69	PAN1-S-748	FIP1-S-27	GPT2-S-631	LSP1-S-98		MBR1-S-98	LGE1-S-92	VHS3-S-57	SCH9-S-726	PSH1-S-403	AIM3-T-773		IKS1-S-96
YPK1-S-672	IME2-S-605	SGM1-S-336	GPT2-S-632	VTC3-S-43		KKQ8-S-105	PFS1-T-208	HRR25-S-330	BCK1-S-265	NUP1-S-387	SLI15-T-509		NET1-S-231
PET10-S-275	PBS2-S-83	DEF1-S-108	YLR149C-S-89	DON1-T-27		GPT2-S-668	ESC1-T-500	KIN28-T-162	SAP190-S-775	MCM6-T-80	MGA2-T-469		KKQ8-S-238
CDC3-S-75	MBR1-S-69	DEF1-S-110	FBP1-S-12	RPL13B-T-152		SML1-S-75		FYV8-T-673	RTT106-S-331	ZEO1-T-49	SRC1-T-222		PXL1-S-485
POL1-S-170	NNK1-S-179	MBR1-S-145	SEG1-S-352	LSP1-T-233		BUD22-S-285		ADE3-T-318	BNI1-S-1891				CDC3-S-9
SRP1-S-28	TGL4-S-756	EAP1-S-327	SEG1-S-461	URN1-T-449		LEO1-S-132		KRE6-T-166	GAL11-S-787				EIS1-S-649
BNI1-S-1141	SPA2-S-910	NHA1-S-492	BUL1-S-70			GYP5-S-298			SPO21-S-90				STV1-S-223
NUP1-S-356	SPA2-S-883	NHA1-S-568	PLP2-S-35			MRD1-S-220			SLK19-S-23				ADD37-S-79
GPH1-S-19	KIN2-S-549	ENT2-S-173	RDL1-S-26			YJL055W-T-115			SLK19-S-216				FKS3-S-811
RPG1-T-921	YLR257W-S-270	CDC3-S-77	MOT1-S-1818						MUK1-S-245				SEC2-S-632
VHC1-T-43	CMP2-S-28	CHS5-S-566	TCO89-S-73						SEC16-S-1986				PHO91-S-295
CDC48-T-735	MFT1-S-266	INP1-S-56	OSW2-T-568						SEC16-S-706				WHI5-S-288
RNR4-T-334	HLJ1-S-109	YNL195C-S-87	IES2-T-206						SPN1-S-40				TCO89-S-334
SPC42-T-32	RPA43-S-285	CUE5-S-21	TCO89-T-52						RIM4-T-79				GYP5-S-66
YNL195C-T-171	SKG1-T-273	CUE5-S-186							NHP6A-T-47				ACM1-S-102
YRR1-T-81	CUE5-T-367	CUE5-S-188											PSP1-T-334
RBD2-T-257		DED1-S-539											AVT1-T-181
		RCN2-S-110											CKI1-T-54
		SYH1-S-340
		GYP5-S-250
		YCK3-T-380
		BFR1-T-49
		SEC16-T-1505
		SPN1-T-15
