# Supplementary material for: Rewiring of the phosphoproteome executes two meiotic divisions in budding yeast
Source: EMBO J. 2024 Feb 27;43(7):11. doi: 10.1038/s44318-024-00059-8 (PMC10987667; doi:10.1038/s44318-024-00059-8)
Supplement: Supplementary file 11 — Dataset EV9 [file 44318_2024_59_MOESM11_ESM.xlsx]

## Sheet: Dataset EV9 Legend
Dataset EV9
Phospho-sites significantly different between cdc28-as and wild type in Figure EV4

## Sheet: cdc28_WT_MI_1.5_cat
NC	cdc28_DECR	cdc28_INCR
PSK1-S-1020	RBG1-S-45	GIP4-S-570
GIP4-S-609	OAF1-S-949	GIP4-S-536
ACS1-S-26	ACS1-S-30	FUN12-S-257
ACS1-S-28	NUP60-S-162	ATP1-S-178
ACS1-S-2	NUP60-S-473	ECM21-S-1025
BUD14-S-655	NUP60-S-382	IPP1-S-266
EDE1-S-527	SWH1-S-677	AKL1-S-971
PIN4-S-653	POL12-S-81	HSP26-S-211
SHP1-S-75	EDE1-S-1145	AIM3-S-883
SKT5-S-32	EDE1-S-241	SLI15-S-578
SEF1-S-970	PIN4-S-194	SLI15-S-97
SFT2-S-203	SHP1-S-316	SLI15-S-554
SEA4-S-123	ECM21-S-33	SYP1-S-485
SEA4-S-903	SIF2-S-113	SYP1-S-390
IST2-S-729	AIM3-S-450	FUB1-S-194
AIM3-S-444	CYC8-S-693	ABP1-S-156
CYC8-S-757	CYC8-S-707	RPS16B-S-2
MEC1-S-38	SLI15-S-335	YDL129W-S-208
ARA1-S-7	YBR225W-S-599	CCT4-S-2
SLI15-S-437	YBR225W-S-359	YDL199C-S-613
ECM31-S-131	YBR225W-S-105	FMP45-S-290
CIT2-S-18	SDH8-S-83	HBT1-S-516
SOL2-S-42	CIT2-S-14	HBT1-S-959
GPD1-S-12	CIT2-S-20	HBT1-S-962
DBP10-S-101	SYP1-S-496	KCS1-S-593
LHP1-S-19	SOL2-S-75	REG1-S-75
SRP14-S-8	OCA4-S-87	KIN1-S-104
QRI7-S-56	GPD1-S-27	NUP42-S-140
DHH1-S-14	SEC31-S-977	UME6-S-645
CWC2-S-298	SEC31-S-980	ZIP1-S-89
NOP6-S-45	SEC31-S-992	ZIP1-S-514
GCS1-S-157	SEC31-S-830	SEM1-S-12
SOK1-S-245	YDL199C-S-21	ECM11-S-176
KCS1-S-537	ADY3-S-233	NHX1-S-569
REG1-S-407	ADY3-S-236	PSP1-S-238
MRH1-S-289	YRB1-S-23	GLC3-S-205
TPS2-S-890	KIN1-S-765	BIM1-S-139
KIN1-S-957	FIN1-S-74	BLM10-S-56
KIN1-S-105	CDC37-S-367	YFR016C-S-540
HPR1-S-707	STB3-S-9	FAB1-S-1704
HSP42-S-223	STB3-S-235	LSB3-S-396
SAS4-S-225	SEC7-S-432	PIB2-S-399
SND1-S-23	SND1-S-692	MIG1-S-302
SND1-S-706	HEL2-S-485	NA-S-398
CTA1-S-511	SSD1-S-231	NA-S-1127
YSP2-S-572	SSD1-S-1188	UTP22-S-10
TRR1-S-300	BNA7-S-9	YGR125W-S-42
SPC110-S-11	PPZ2-S-138	TIF4631-S-948
TFC6-S-15	ECM11-S-169	TRS65-S-401
TFC6-S-145	ECM11-S-170	RIM4-S-183
JIP4-S-726	ECM11-S-156	RIM4-S-531
PHO8-S-123	HEH2-S-51	RIM4-S-532
GIN4-S-471	LCD1-S-173	RIM4-S-578
MCM3-S-777	LCD1-S-176	MIP6-S-517
YEL043W-S-895	GIN4-S-391	ERC1-S-15
SEC3-S-55	EDC3-S-261	TDA11-S-247
TSC11-S-50	YEL043W-S-802	AIM21-S-119
BOI2-S-519	CIN8-S-227	RNR2-S-15
YCK3-S-392	YAT2-S-5	UBX6-S-369
UBP3-S-341	SPO73-S-87	ASF1-S-269
VTC2-S-657	SAP1-S-398	HAL5-S-277
VTC2-S-597	GIP2-S-137	HAL5-S-19
GAT1-S-377	GIP2-S-301	AVT1-S-187
GAT1-S-358	GIP2-S-221	YJR098C-S-138
GAT1-S-221	SAK1-S-966	MNR2-S-383
RIM15-S-1124	PMD1-S-1664	CAB3-S-275
RIM15-S-538	PMD1-S-1307	MRP8-S-13
ACT1-S-309	SPT2-S-183	KKQ8-S-66
GSY1-S-655	RPH1-S-652	PUF3-S-208
IGD1-S-95	VTC2-S-196	HSP104-S-155
IGD1-S-96	VTC2-S-583	YBT1-S-955
LSB3-S-391	SEC4-S-11	SSK1-S-703
PHO4-S-152	BLM10-S-11	GIS3-S-249
YGL015C-S-122	MIL1-S-1038	KIN2-S-706
PIB2-S-53	LAM5-S-113	MSC3-S-392
HOP2-S-170	LSB3-S-297	RSA3-S-2
MPT5-S-837	RPL30-S-6	BUR2-S-24
PEF1-S-55	SDS23-S-430	YLR257W-S-270
RTS3-S-51	SPO74-S-154	BOP2-S-383
RTS3-S-237	SPO74-S-94	DCS1-S-2
TFG1-S-179	MPT5-S-179	BUD6-S-347
MGA1-S-454	MDS3-S-817	BUD6-S-233
ENO1-S-249	RSR1-S-182	PPZ1-S-690
RIM4-S-525	PBP1-S-442	NTE1-S-670
KSP1-S-845	PFK1-S-202	TAF4-S-49
YHR097C-S-69	YGR250C-S-485	MYO5-S-1005
IGO2-S-63	ENO1-S-138	RIM11-S-8
DNA2-S-237	RTT102-S-140	YMR206W-S-225
BCY1-S-147	STE20-S-224	TRI1-S-113
MET30-S-48	SPO13-S-14	YNL035C-S-351
PCL7-S-58	SPO13-S-36	MKS1-S-518
TAO3-S-2352	STE12-S-400	DMA2-S-206
VHS2-S-415	BIG1-S-286	RHO5-S-223
VHS2-S-301	KIC1-S-1073	PIK1-S-384
ATG32-S-202	IGO2-S-128	SIN3-S-391
SGN1-S-229	CRP1-S-343	MAM3-S-562
MPS3-S-70	KEL1-S-55	MAM3-S-635
YJL070C-S-43	SSP1-S-496	IRA2-S-519
HAL5-S-17	SSP1-S-112	CUE5-S-407
SET2-S-522	GVP36-S-145	SGO1-S-148
BNA1-S-176	YIL055C-S-559	LEO1-S-372
BIR1-S-508	HOS4-S-784	HER1-S-1083
IML1-S-737	PRM5-S-288	VTC3-S-263
MNR2-S-461	KGD1-S-995	IPL1-S-5
SMY1-S-651	ASG1-S-960	FAS2-S-50
MBR1-S-177	POT1-S-169	FAS2-S-1440
TGL1-S-521	CYR1-S-567	RLF2-S-502
AVT3-S-58	NET1-S-744	MCM4-S-122
ZRT3-S-188	NET1-S-259	MRD1-S-452
PXA2-S-808	IME2-S-581	ATG13-S-656
TRP3-S-2	IDS2-S-148	SEC31-T-755
VPS1-S-599	PTK2-S-65	SEC31-T-1050
ALY1-S-569	PTK2-S-105	GCS1-T-151
PXL1-S-63	ACF4-S-62	REG1-T-864
PCK1-S-513	ACF4-S-9	PIL1-T-14
PCK1-S-2	ENT3-S-176	PBP1-T-438
SPA2-S-1006	IML1-S-680	PFK26-T-157
VPS13-S-1731	ASK1-S-99	SDH3-T-41
SSK1-S-587	CWP1-S-138	KIN2-T-1031
KIN2-S-549	ABF1-S-459	CRN1-T-575
SKG3-S-660	MYO5-S-777;777	PDS5-T-1189
RCK2-S-187	YKR015C-S-522	MKS1-T-128
BUD6-S-327	SSK1-S-195	SPT20-T-516
BUD6-S-342	POM34-S-294	YPL150W-T-900
NUP2-S-540	RGR1-S-46	HFI1-T-228
RSC2-S-678	KIN2-S-888	ROG1-Y-13
STE11-S-323	KIN2-S-18	RIM11-Y-199
CST9-S-351	SPE4-S-5
RPN13-S-135	STM1-S-41
CRN1-S-601	SKG3-S-881
UTP14-S-738	RCK2-S-46
TSL1-S-135	HSP60-S-485
YPK2-S-669	CDC3-S-509
HOT1-S-153	BUD6-S-312
PFK2-S-171	CMP2-S-28
YMR206W-S-229	CMP2-S-29
YMR206W-S-186	YML119W-S-61
SKY1-S-445	YML119W-S-72
TRI1-S-225	YML119W-S-176
HAS1-S-458	FAR8-S-167
ADH1-S-294;294	PGM2-S-119
COG6-S-128	SGS1-S-617
SLM2-S-47	YMR206W-S-222
VAC7-S-164	PRM15-S-158
MKS1-S-442	YNL040W-S-299
LEU4-S-415;414	SFB2-S-51
TOM70-S-78	ARP5-S-38
FAR11-S-81	MLF3-S-306
SRV2-S-347	INP52-S-1016
NSG2-S-93	YNL208W-S-53
BNI5-S-332	BNI1-S-1141
SKO1-S-380	VNX1-S-336
MDG1-S-106	ZRG17-S-496
YNL195C-S-13	ZRG17-S-498
YNL195C-S-193	GAL11-S-787
RPD3-S-388	GAL11-S-723
VPS27-S-495	GPD2-S-72
ACC1-S-1157	RTG1-S-52
ARE2-S-176	SPO21-S-84
SSK2-S-131	ZEO1-S-25
PRS5-S-168	CDC33-S-30
ADH1-S-279	TOM6-S-16
MED7-S-2	TMC1-S-54
RTC1-S-1121	GYP1-S-69
NOP8-S-323	RPS7A-S-187
ROD1-S-722	INP53-S-986
YOR019W-S-580	PFY1-S-2
TMC1-S-41	DCS2-S-341
SGT1-S-302	DCS2-S-63
SGO1-S-151	ALE1-S-513
PTP2-S-258	RCN2-S-212
OSW1-S-185	PLP2-S-35
RDL1-S-100	ERG10-S-23
RDL1-S-26	ELC1-S-21
SNU66-S-267	ELC1-S-2
YOR352W-S-105	DIG1-S-330
YOR352W-S-109	ALD6-S-262
ALD4-S-500	MUK1-S-245
ATP4-S-217	SEC16-S-1611
SEC16-S-1614	YPL150W-S-505
SEC16-S-806	UIP4-S-140
TCO89-S-84	APL5-S-918
SAR1-S-157	CET1-S-121
USV1-S-386	GAL4-S-698
MCM4-S-69	REC8-S-42
APL4-S-3	TIF5-S-170
CTR1-S-347	YPR091C-S-669
YPR174C-S-211	DBF20-S-75
ATG13-S-461	RGC1-S-765
CCR4-T-33	BSP1-S-79
ACS1-T-31	YPR174C-S-158
TAF5-T-89	ATG13-S-554
NUP84-T-149	ACS1-T-697
YCK3-T-380	EDE1-T-1340
PDR11-T-699	RIF1-T-157
VHS2-T-413	ADY2-T-47
MAD3-T-478	SYP1-T-386
IME2-T-242	ABP1-T-165
TGL1-T-539	OCA4-T-92
MLP1-T-789	NDE2-T-385
SIR3-T-454	ADY3-T-171
RPS7B-T-189	MRH1-T-295
SRV2-T-7	EAF1-T-94
SOL1-T-320	ARO10-T-5
NCE102-T-162	ECM11-T-111
GPH1-T-31	PKH3-T-760
VPS8-Y-892	YAT2-T-848
DLD2-Y-20	VID30-T-468
TCB1-Y-472	TYS1-T-359
MOT1-Y-1676	YHR097C-T-76
	NOT3-T-418
	NDC80-T-38
	PAN1-T-570
	MGA2-T-465
	TDH1-T-209
	TDH1-T-152
	IME2-T-644
	PUT3-T-594
	KIN2-T-6
	YLR177W-T-238
	ENT2-T-470
	PRS5-T-165
	ZEO1-T-49
	MDH2-T-6
	CDC33-T-22
	ATG21-T-213
	YPL150W-T-422
	NEW1-T-121
	APL4-T-627
	NHP6A-T-47
	EKI1-Y-187
	FMN1-Y-147
	MCK1-Y-199

## Sheet: cdc28_WT_MII_1.5_cat
NC	cdc28_DECR	cdc28_INCR
PSK1-S-1020	LTE1-S-689	GIP4-S-609
GIP4-S-570	GIP4-S-474	FUN12-S-257
GIP4-S-536	SPC72-S-618	ACS1-S-699
OAF1-S-949	BUD14-S-655	ACS1-S-26
NUP60-S-162	POL12-S-81	ACS1-S-28
SWH1-S-677	PSY4-S-430	ACS1-S-30
SLA1-S-799	SEF1-S-263	ACS1-S-2
EDE1-S-241	ATP1-S-178	EDE1-S-1145
EDE1-S-244	ECM21-S-33	SHP1-S-75
PIN4-S-653	SIF2-S-113	SHP1-S-316
PIN4-S-194	CYC8-S-757	IPP1-S-266
SHP1-S-156	SLI15-S-97	GIP1-S-428
SKT5-S-32	SLI15-S-335	IST2-S-729
SEF1-S-970	ECM31-S-131	AIM3-S-883
ECM21-S-1025	SDH8-S-83	AIM3-S-450
SFT2-S-203	YBR287W-S-228	CYC8-S-707
SEA4-S-903	CIT2-S-14	YSW1-S-19
AKL1-S-971	SYP1-S-496	DTR1-S-20
HSP26-S-211	SYP1-S-485	GPD1-S-12
AIM3-S-444	SOL2-S-42	GPD1-S-27
CYC8-S-693	SOL2-S-75	DBP10-S-101
YSW1-S-25	LHP1-S-19	MBP1-S-244
ARA1-S-7	RPS16B-S-2	CCT4-S-2
SLI15-S-578	ATG9-S-250	YDL186W-S-102
SLI15-S-554	SEC31-S-980	SEC31-S-977
FTH1-S-463	YDL199C-S-21	SEC31-S-830
YBR225W-S-359	GCS1-S-157	HBT1-S-516
CIT2-S-18	ADY3-S-72	ADY3-S-233
SYP1-S-275	KCS1-S-593	ADY3-S-236
SYP1-S-390	KCS1-S-537	YRB1-S-23
SOL2-S-70	GIS1-S-690	HSP42-S-223
FUB1-S-194	FIN1-S-74	SAS4-S-225
ABP1-S-156	EKI1-S-23	NUP42-S-140
SRP14-S-8	NUM1-S-1367	CTA1-S-511
QRI7-S-56	SEC7-S-432	HEL2-S-485
SEC31-S-992	ARG82-S-97	DON1-S-366
YDL199C-S-613	UME6-S-645	YSP2-S-572
NOP6-S-45	SPC110-S-11	MCM3-S-777
CDC13-S-883	TFC6-S-15	SEC3-S-55
FMP45-S-290	TFC6-S-145	BIM1-S-139
HBT1-S-959	PPZ2-S-138	YAT2-S-5
HBT1-S-962	ECM11-S-176	GIP2-S-221
REG1-S-407	ECM11-S-169	TSC11-S-50
REG1-S-75	ECM11-S-170	SPT2-S-183
TPS2-S-890	ECM11-S-16	VTC2-S-597
GIS1-S-70	ECM11-S-156	BLM10-S-56
KIN1-S-957	NHX1-S-569	GSY1-S-655
KIN1-S-104	HEH2-S-51	YFR016C-S-540
KIN1-S-105	JIP4-S-726	FAB1-S-1704
ENT5-S-405	LCD1-S-173	SPO74-S-154
CDC37-S-367	HYP2-S-2	SPO74-S-94
STB3-S-9	YEL043W-S-895	MPT5-S-837
ARG82-S-103	YEL043W-S-898	UFD1-S-331
SND1-S-23	GPA2-S-61	RTS3-S-51
SND1-S-706	YAT2-S-912	TRS65-S-401
SND1-S-692	PMD1-S-1664	PBP1-S-215
DON1-S-47	BLM10-S-11	TFG1-S-179
DON1-S-371	HSP12-S-59	PFK1-S-202
ZIP1-S-89	LSB3-S-391	RTT102-S-140
SSD1-S-231	HOP2-S-170	SBP1-S-233
SSD1-S-1188	MIG1-S-302	MIP6-S-24
SUM1-S-379	SPO74-S-379	YHR097C-S-69
TRR1-S-300	UTP22-S-10	BIG1-S-286
GGA1-S-406	YGR125W-S-42	KIC1-S-1073
SYF1-S-473	RIM4-S-183	IGO2-S-63
PPZ2-S-71	RIM4-S-525	KEL1-S-55
PHO8-S-123	RIM4-S-532	SSP1-S-512
GLC3-S-205	MIP6-S-517	SSP1-S-528
CIN8-S-227	TRA1-S-542	SSP1-S-112
SEC3-S-318	IGO2-S-128	NUP159-S-724
MXR1-S-107	KEL1-S-1161	MET18-S-94
SPO73-S-87	DNA2-S-237	ATG32-S-202
GIP2-S-137	SSP1-S-129	NET1-S-744
GIP2-S-301	BCY1-S-70	NET1-S-259
YCK3-S-392	BCY1-S-147	SIP4-S-827
UBP3-S-341	ASG1-S-960	HAL5-S-277
RPH1-S-652	VHS2-S-301	ACF4-S-9
VTC2-S-196	SGN1-S-229	YJR098C-S-138
VTC2-S-657	UBX6-S-369	IML1-S-680
SEC4-S-11	HAL5-S-19	IML1-S-737
GAT1-S-358	AVT1-S-187	MNR2-S-383
MIL1-S-1038	PTK2-S-784	MNR2-S-461
ACT1-S-309	ACF4-S-62	CAB3-S-275
CMK1-S-417	BUD4-S-167	CWP1-S-138
IGD1-S-95	ENT3-S-176	MRP8-S-13
IGD1-S-96	SBA1-S-2	KKQ8-S-66
IGD1-S-164	VPS1-S-599	TRP3-S-2
LSB3-S-396	YKR015C-S-522	TGL4-S-884
LSB3-S-297	SPA2-S-1006	PXL1-S-63
PHO4-S-152	VPS13-S-1731	PCK1-S-2
YGL015C-S-122	POM34-S-294	YBT1-S-955
PIB2-S-399	RGR1-S-46	OSW2-S-695
PIB2-S-53	KIN2-S-549	KIN2-S-706
PIB2-S-113	RCK2-S-46	SPE4-S-5
RPL30-S-6	BOP2-S-383	STM1-S-41
RPL24B-S-86;86	CDC3-S-509	SKG3-S-660
SDS23-S-430	BUD6-S-327	RSA3-S-2
MPT5-S-179	BUD6-S-342	BUR2-S-24
SPT16-S-526	NUP2-S-540	BUR2-S-29
NA-S-398	CRN1-S-601	YLR257W-S-270
ACB1-S-3	UTP14-S-738	BUD6-S-347
RSC1-S-678	YML119W-S-72	RPN13-S-135
PEF1-S-55	YML119W-S-176	PPZ1-S-690
PIL1-S-10	TAF4-S-49	SRC1-S-208
MDR1-S-6	MYO5-S-992	MYO5-S-1005
RSR1-S-182	SGS1-S-617	YMR206W-S-225
RTS3-S-237	YMR206W-S-222	YNL040W-S-299
TIF4631-S-948	SKY1-S-445	TOM70-S-78
PBP1-S-442	SFB2-S-51	FAR11-S-81
MGA1-S-454	MKS1-S-518	SRV2-S-347
YGR250C-S-577	LEU4-S-415;414	YNL195C-S-13
YGR250C-S-485	MLS1-S-552	YNL195C-S-193
ENO1-S-138	SKO1-S-380	YNL208W-S-53
ENO1-S-249	SSK2-S-131	BNI1-S-1141
ERV29-S-17	ZRG17-S-498	RPD3-S-388
STE20-S-224	ADH1-S-279	SIN3-S-391
RIM4-S-531	SPO21-S-84	MED7-S-2
RIM4-S-578	RTC1-S-1121	NOP8-S-323
MIP6-S-4	YOR019W-S-580	TMC1-S-54
CRP1-S-343	CUE5-S-407	SGT1-S-302
TDA11-S-247	GYP1-S-69	RPS7A-S-187
SSP1-S-496	INP53-S-986	UBP2-S-907
SSP1-S-543	LCB4-S-154	SLK19-S-279
PFS1-S-9	DCS2-S-341	RCN2-S-212
GVP36-S-145	DCS2-S-63	HER1-S-1083
PCL7-S-58	YOR352W-S-109	RDL1-S-100
YIL055C-S-559	ELC1-S-21	ALD4-S-500
PFK26-S-652	MUK1-S-245	VTC3-S-263
HOS4-S-690	ATP4-S-217	SEC16-S-1614
PRM5-S-288	SEC16-S-806	GDE1-S-256
POG1-S-314	USV1-S-386	YPL150W-S-505
KGD1-S-995	GAL4-S-694	TCO89-S-84
TAO3-S-2352	APL4-S-3	IPL1-S-5
VHS2-S-415	TIF5-S-170	SAR1-S-157
POT1-S-169	YPR091C-S-676	NEW1-S-1143
MPS3-S-70	DBF20-S-75	CET1-S-121
NET1-S-60	ANT1-S-39	REC8-S-42
IME2-S-605	BSP1-S-79	RLF2-S-502
IME2-S-608	IST2-T-726	MCM4-S-122
IME2-S-581	SLI15-T-618	MRD1-S-452
YAK1-S-251	ABP1-T-165	ATG13-S-656
IDS2-S-148	OCA4-T-92	ACS1-T-697
HAL5-S-17	NUP84-T-149	ACS1-T-31
SET2-S-522	CDC13-T-308	EDE1-T-1340
BNA1-S-176	ADY3-T-171	SEC31-T-755
PTK2-S-105	HSP78-T-528	SEC31-T-1050
ARP3-S-444	ECM11-T-111	SPR28-T-382
BIR1-S-508	RET2-T-277	YAT2-T-848
ASK1-S-99	ROK1-T-509	YCK3-T-380
SMY1-S-651	PBP1-T-438	MAD3-T-478
ABF1-S-459	TYS1-T-359	IME2-T-242
PRR1-S-123	NOT3-T-418	SDH3-T-41
MYO5-S-777;777	PAN1-T-570	KIN2-T-1031
TGL1-S-521	SPC42-T-357	CRN1-T-575
AVT3-S-58	MLS1-T-157	PRS5-T-165
NNK1-S-65	SOL1-T-320	MDH2-T-6
ZRT3-S-188	APL4-T-627	ROG1-Y-13
ALY1-S-569	TEF1-T-430	RIM11-Y-199
NAP1-S-82	NCE102-T-162	MOT1-Y-1676
TGL4-S-725	DLD2-Y-20
DPS1-S-301	FMN1-Y-147
HSP104-S-155	MCK1-Y-199
SSK1-S-195	TCB1-Y-472
YLR049C-S-127
GIS3-S-249
KIN2-S-888
SWI6-S-178
PEX13-S-295
CCC1-S-83
RCK2-S-187
GSY2-S-467
HSP60-S-485
DCS1-S-60
BUD6-S-233
RSC2-S-678
STE11-S-323
GMC2-S-77
SRC1-S-99
CAT2-S-76
CMP2-S-28
CMP2-S-29
NTE1-S-670
CDC5-S-380
SEC14-S-302
YPK2-S-669
PGM2-S-119
RIM11-S-8
HOT1-S-153
YMR206W-S-229
TRI1-S-225
TRI1-S-113
PRM15-S-158
ADH1-S-294;294
TGL3-S-476
YNL035C-S-351
COG6-S-128
SLM2-S-47
INP52-S-939
BNI5-S-332
MDG1-S-106
MDG1-S-160
RHO5-S-223
PIK1-S-384
VNX1-S-336
VNX1-S-110
VPS27-S-495
ACC1-S-1157
ARE2-S-176
ZRG17-S-496
TOP1-S-76
GAL11-S-723
MAM3-S-562
MAM3-S-635
PRS5-S-168
RTG1-S-52
IRA2-S-519
ZEO1-S-25
HRP1-S-64
CDC33-S-30
ROD1-S-123
TOM6-S-16
TMC1-S-41
SGO1-S-151
LEO1-S-372
ALE1-S-513
DED1-S-267
OSW1-S-185
RPN8-S-317
CAF20-S-78
PLP2-S-35
RDL1-S-26
BUD7-S-57
SNU66-S-267
YOR352W-S-105
ELC1-S-2
DIG1-S-330
SEC16-S-1611
SPC29-S-100
UIP4-S-140
APL5-S-918
FAS2-S-50
FAS2-S-1440
GAL4-S-698
ICL2-S-67
MCM4-S-68
MCM4-S-69
RGC1-S-765
CTR1-S-347
YPR148C-S-2
KRE6-S-122
YPR174C-S-211
ATG13-S-461
ATG13-S-554
CCR4-T-33
SLA1-T-993
REB1-T-393
RPG1-T-941
AIM3-T-439
TAF5-T-89
ADY2-T-47
SYP1-T-386
NDE2-T-385
SEC31-T-996
REG1-T-864
MRH1-T-295
BCP1-T-205
ARO10-T-5
SMB1-T-141
YPI1-T-20
PIL1-T-14
YHR097C-T-76
PDR11-T-699
PFK26-T-157
PFK26-T-158
VHS2-T-413
TDH1-T-209
IME2-T-644
MLP1-T-789
KIN2-T-6
ENT2-T-470
ENT2-T-481
SIR3-T-454
RSE1-T-1168
YPK2-T-63
HOT1-T-227
MKS1-T-128
RPS7B-T-189
SRV2-T-7
ZEO1-T-49
CDC33-T-22
CUE5-T-383
DDP1-T-97
LSP1-T-14
SEC16-T-1505
ATG21-T-213
NEW1-T-121
HFI1-T-228
NHP6A-T-47
VPS8-Y-892
EKI1-Y-187
SNM1-Y-47
