# Supplementary material for: Rewiring of the phosphoproteome executes two meiotic divisions in budding yeast
Source: EMBO J. 2024 Feb 27;43(7):11. doi: 10.1038/s44318-024-00059-8 (PMC10987667; doi:10.1038/s44318-024-00059-8)
Supplement: Supplementary file 12 — Dataset EV10 [file 44318_2024_59_MOESM12_ESM.xlsx]

## Sheet: Dataset EV10 Legend
Dataset EV10
Proteins significantly different between wild type and spo13∆ in metaphase I arrested cells from Fig 7.

## Sheet: Dataset EV10
NC	INCR	DECR
TFC3	VPS8	FMT1
EFB1	KTI11	PTC3
ERP2	CMD1	RKM3
FUN14	BUD3	MUM2
MDM10	YDL085C-A	YBR138C
CYS3	STF1	DUR1,2
DEP1	FMP16	YBR287W
SYN8	NUP42	CTP1
NTG1	RPP2B	KAR4
TPD3	LRS4	YDL186W
PSK1	DIG2	FAL1
LDS1	YER079W	COX26
FUN30	SLX8	ARG82
CCR4	WWM1	CHO1
PMT2	HSP12	YGL036W
MAK16	QCR6	HOS2
DRS2	MLC1	HIP1
MYO4	YGL140C	MTM1
SNC1	COX4	RIM4
GIP4	SEC15	TCD1
PRP45	STF2	NEM1
POP5	SEC9	SPO13
MTW1	YGR021W	SPO12
FUN12	YGR126W	PFS1
RBG1	LSB1	YIL024C
CDC19	RTS3	VPS53
CYC3	LSO2	YJL043W
CDC24	YAP1802	ATG39
ERV46	TIM10	MRPL39
PTA1	STE12	FAR3
GCV3	IPI1	AEP1
BOL1	NMD3	YMR252C
BOL3	YPS6	NGL2
SPC72	SRS2	SWS2
GEM1	RPE1	ATG3
AIM2	CIS3	LDS2
OAF1	UTR1	ALG8
FLC2	ACF4	SYC1
ACS1	MDM35	APC5
GPB2	NUP120	MUM3
ECM1	LOS1	GDH1
BDH1	MEH1	RPL21B
GDH3	GLG1	RPL33A
ERP1	ESL2	DSS4
NUP60	COX17	DBF20
SWD1	APC2
RFA1	YLR152C
BUD14	YKE2
ADE1	ATP14
CDC15	CWC24
YAR028W	INP2
SWH1	PAI3
ECM15	SIP18
HTA1	YMR206W
LDB7	GFD1
SLA1	GLC8
HIR1	PBI2
ALK2	CRZ1
YBL010C	MPP6
SCT1	COQ10
ACH1	APM4
PEP1	YOL107W
HAP3	MED7
PIM1	CRS5
MCM2	CUE5
NCL1	TMC1
LSM2	LGE1
RPL19A	GRE1
YBL029C-A	USV1
PET9	YAR1
SHE1
RIB1
STU1
POL12
YBL036C
MRPL16
URA7
PRE7
FUI1
COR1
PSY4
EDE1
MOH1
SEC17
PIN4
YBL055C
PTH2
SHP1
CMC2
YBL059W
SKT5
KIP1
PRX1
SEF1
UBP13
PRS4
AST1
RPS8A
AAR2
SSA3
ILS1
ATG8
NUP170
PET112
CDC27
BOI1
YBL086C
RPL23B
MRP21
MAP2
RPL32
ROX3
MRX3
BRN1
BNA4
ATP1
ECM21
SFT2
RTG3
SEA4
PKC1
MIX23
NTH2
COQ1
RCR1
UGA2
DSF2
HHF2
HHT2
IPP1
GRX7
MNN2
YBR016W
KAP104
POA1
CHS3
SCO2
OLA1
ETR1
CDS1
HMT1
PDX3
CSG2
SCO1
ATP3
FAT1
CST26
TCM62
GIP1
ZTA1
RPS11A
REB1
RFS1
YBR053C
YRO2
PRP6
YBR056W
UBP14
TSC3
AKL1
ORC2
TRM7
YBR062C
YBR063C
NRG2
BAP2
TAT1
YBR071W
HSP26
RDH54
PFF1
ECM8
SLM4
ECM33
RPG1
SEC18
SPT7
UBC4
MIS1
YBR085C-A
IST2
RFC5
POL30
NHP6B
TIM12
PHO3
PBY1
RXT2
YBR096W
FES1
EXO84
SIF2
PHO88
AIM3
ALG1
YSA1
SUS1
CYC8
LYS2
TKL2
MUD1
CBP6
GRS1
MRPL36
TFC1
PTC4
TPS1
YBR126W-A
VMA2
OPY1
SHE3
HSL7
CKS1
YBR137W
YBR139W
MAK5
SUP45
ADH5
MRPS9
YSW1
ARA1
APD1
SPP381
RPB5
CNS1
SLI15
IFA38
CDC28
TOS1
ARL1
TYR1
POP7
PEX32
SSE2
NPL4
SEC66
SMY2
UMP1
ECM31
EHT1
FZO1
DTR1
YPC1
MBA1
PCH2
NTC20
RPS9B
RPL21A
RIM2
MED8
AIM4
MSI1
PGI1
YBR197C
TAF5
KTR4
BEM1
MCM7
LDH1
KTR3
FTH1
AME1
NGR1
MET8
SDS24
HPC2
YBP1
ATG12
PYC2
PDB1
PCS60
TDP1
YBR225W
MCX1
ROT2
OM14
SWC5
PBP2
DAD3
ARC40
VHC1
ABD1
PRP5
YBR241C
GPX2
ISW1
RRT2
ENP1
HIS7
ARO4
SPO23
MRPS5
DUT1
YBR255C-A
RIB5
POP4
SHG1
RGD1
TAE1
MIC12
SHM1
YPT10
TSC10
REI1
MRPL37
SDH8
HSM3
UBX7
RIF1
PPS1
DPB3
PAF1
SAF1
DUG2
MRPL27
SSH1
YBR285W
APE3
APM3
SNF5
BSD2
RER1
PGS1
VMA9
STP22
ILV6
SGF29
GBP2
YCL012C
NFS1
LEU2
YCL021W-A
HBN1
RNQ1
BIK1
HIS4
RRP7
STE50
MXR2
LSB5
GRX1
SRO9
ATG22
GID7
GLK1
PDI1
MGR1
EMC1
POF1
SPS22
YCL049C
APA1
LRE1
PBN1
SPB1
MIC10
PRD1
KRR1
MRC1
CDC10
MRPL32
YCP4
CIT2
RVS161
ADY2
ADP1
PGK1
YCR016W
CWH43
SRD1
MAK32
HTL1
YCR023C
SLM5
NPP1
RIM1
SYP1
SNT1
ELO2
RRP43
RBK1
PHO87
TAF2
YCR043C
RRT12
IMG1
YCR051W
RSC6
THR4
CTR86
PWP2
TAH1
BUD31
RAD18
SED4
ATG15
CPR4
IMG2
RSA4
SOL2
YCR075W-A
FUB1
PAT1
PTC6
TRX3
TUP1
CSM1
YCR087C-A
ABP1
YCR090C
CDC39
OCA4
RMD1
NHP10
ATP16
MED2
PTC1
RPT2
APC11
GRX6
NOP1
TSC13
CDC7
ERP3
OSH2
GPM2
GPD1
RTK1
MRX9
MPS1
ARP2
PRP9
DBP10
YDL032W
SLM3
PUS9
NAT1
PRP11
MTF2
FAD1
NPC2
SIT4
LHP1
SLC1
PBP4
PSA1
MBP1
YDL057W
USO1
TSR1
RPS29B
SYO1
UBC9
PEX19
IDP1
COX9
YET3
BRE1
RPL31A
RXT3
VAM6
MDH3
MRK1
RPP1A
RPL13A
RPS16B
SUB2
NDE2
YDL086W
LUC7
ASM4
RAM1
UBX3
SRP14
PMT5
PMT1
RPN6
SNU23
BUG1
GET3
DUN1
POL3
QRI1
QRI7
NSE4
PHO2
KIN28
YDL109C
TMA17
RRP42
TRM3
ATG20
YDL114W
IWR1
NUP84
CYK3
HEM25
YFH1
EXP1
UBP1
YDL124W
HNT1
CDC48
VCX1
RPP1B
LYS21
CDC53
RDI1
RPL35A
ARF2
RPO21
BPL1
CCT4
YDL144C
COP1
RPN5
NOP14
ATG9
RPC53
SAS10
MSH5
CLB3
CMR1
YDL157C
STE7
DHH1
ENT1
CDC9
CDC36
FAP7
NRP1
SFA1
GLT1
PAR32
DLD1
AIR2
DLD2
INH1
PPH22
UFD2
ARF1
NUS1
SEC31
ASF2
GGC1
YDL199C
TRM8
MRPL11
ACK1
RTN2
HEM3
YDL206W
GLE1
NHP2
CWC2
SHR3
NOP6
GDH2
RRI1
TIM22
DTD1
FMP45
HBT1
WHI4
SHS1
GCS1
PTP1
GYP7
YPD1
PHO13
AIM6
GUD1
ADY3
NTH1
YRB1
MAF1
SOK1
SNQ2
HED1
DAD1
KCS1
YDR018C
GCV1
DAS2
ATG31
SES1
NSI1
VPS54
REG1
MIX14
PST2
MRH1
ARO3
EHD3
KRS1
ENA1
RSM10
YDR042C
HEM13
RPC11
HEM12
VMS1
TPI1
DET1
DBF4
CDC34
PST1
EMC10
YOS9
TGL2
UBC5
MAK21
YDR061W
LCB2
AIM7
RPS13
RRG1
OCA6
DOS2
PAA1
TPS2
RAD55
TFB5
PET100
VPS41
PDC2
RRP8
TVP23
AFR1
SSS1
RRP1
SLU7
YDR089W
YDR090C
RLI1
UBC13
GIS1
MSH6
GRX3
BMH2
TVP15
ARX1
SPO71
ARP10
TMN2
YDR109C
FOB1
ALT2
PDS1
YDR115W
MRPL1
TMA64
APC4
TRM1
DPB4
KIN1
ARO1
MTC5
SAC6
FIN1
YDR132C
YCF1
RGP1
HPR1
MTQ2
DOP1
PEX7
SAN1
MKC7
TAF12
SWI5
EKI1
KGD2
NUM1
GIR2
ENT5
CPR1
RPA14
HOM2
SAC3
ACL4
NBP2
CWC15
SEC1
TRM82
SEC5
TAF10
CDC37
STB3
SEC7
HSP42
SUP35
HMO1
RSM24
NGG1
UBC1
SDH4
SCC2
SAS4
CDC1
PLP1
SND1
CCT6
SLY1
RVB1
MSS116
REF2
CAB5
CBS2
VPS64
SPC19
RAV2
COQ4
EBS1
UME6
MSS4
GCD6
TCP1
AHA1
SPR28
MFB1
GTB1
HTB1
ADK1
SIR4
PCF11
IVY1
COX20
RTN1
LYS4
FMN1
MRPL7
SEC26
YDR239C
PRP28
PEX5
MNN10
TRS23
YDR248C
PAM1
RMD5
CTA1
RKM4
HSP78
YAP6
SWM1
EXG2
YDR262W
AKR1
HEL2
CIA1
MSW1
CCC2
GLO2
DON1
BSC2
RRP45
MRX10
GCN2
DPP1
ZIP1
YDR286C
INM2
NSE3
RTT103
SRP101
SSD1
DPL1
HDA2
MHR1
SUR2
ATP5
BFR2
PRO1
CFT1
RSC3
CPR5
HNT2
PMT7
SRB7
SUM1
TFB1
SSF2
PIB1
OMS1
HIM1
SWA2
DAD4
ASP1
TIM11
MRPL35
PEP7
UTP4
YCG1
YSP2
SKP1
PEX3
UBX5
GPI8
IRC3
RQC1
SWR1
MSN5
MRPS28
YDR338C
YDR341C
SVF1
MRP1
PAL1
TRR1
TRP4
SPC110
CNL1
GGA1
EAF1
BCP1
TFC6
ESC2
SEM1
CDC40
ESF1
KEI1
YPR1
XRS2
CTS2
VPS74
FRQ1
PHO92
BCS1
ARH1
ATP17
LSM6
SDH6
RGA2
ARO10
YDR381C-A
YRA1
ATO3
RVS167
SAC7
UBA2
YDR391C
SPT3
SHE9
RPT3
SXM1
NCB2
UTP5
HPT1
URH1
RPB7
MRP20
TRS120
ADE8
DFM1
RRP17
YDR415C
SYF1
RPL12A
RAD30
HKR1
ARO80
SIP1
CAD1
DYN2
SNX41
RPN9
TIF35
CYM1
NPL3
GPI17
PPM1
PPZ2
APT2
SSN2
YDR444W
ECM11
RPS17A
ADA2
UTP6
RPS18B
PPN1
GUK1
TOM1
HEH2
TFB3
YDR461C-A
MRPL28
SPP41
RMT2
PKH3
TLG1
SDC1
UGO1
RPL27A
TRS31
PRP3
JIP4
YDR476C
SNF1
PEX29
PHO8
CWC21
KRE2
VPS52
VPS72
VPS60
RIB3
PKH1
MZM1
RSM28
PUF6
SEC20
RPL37B
SAM2
PSP1
GMC1
GIN4
GNP1
SMT3
SDH7
GRX2
SLF1
EMI2
GRH1
EUG1
FPR2
SPS2
SPS1
AGE1
RBA50
QCR7
APA2
CAB1
KRE28
HSP31
WBP1
GIM4
VAB2
MIT1
GLC3
UBC8
VAC8
EDC3
GTT3
EAF5
MMS21
YEL020C
TIM9
GEA2
RIP1
SNU13
VMA3
ECM10
SPF1
MCM3
HYP2
ANP1
RAD23
UTR4
CYC7
UTR2
GDA1
YEL043W
IES6
GLY1
FRD1
RML2
VMA8
AFG1
POL5
HAT2
PCM1
SOM1
PRB1
CIN8
NPR2
HPA3
DLD3
NOP16
PMI40
FMP52
YND1
NUG1
TMA20
SEC3
NTF2
YER010C
PRE1
PRP22
HEM14
FAA2
BIM1
AFG3
SPC25
SBH2
ISC1
GPA2
RPN3
SRB4
PRO3
YAT2
GCD11
GAL83
SMB1
CHZ1
YPT31
YER034W
EDC2
ARB1
MXR1
SAH1
ERG28
SPO73
SAP1
CAJ1
ISD11
TPA1
RSM18
HOM3
PIC2
GIP2
HIS1
RPL34B
HMF1
PCL6
CEM1
GPP2
THO1
ICL1
RGI1
MOT2
ARG5,6
RNR1
TDA2
ALD5
RPS24B
MRX1
ICP55
AIM9
SER3
UTP7
GET2
ILV1
SBH1
AIM10
DOT6
PTC2
TRP2
MET6
IES5
AIM11
PUP3
RAD51
UBP9
PRS2
UBC6
AST2
SSA4
NUP157
MAM1
GLE2
FLO8
KAP123
LSM4
TMN3
BOI2
SHO1
AVT6
SCS2
YER121W
GLO3
YCK3
RSP5
NSA2
LCP5
VFA1
SAK1
RPS26B
GLC7
YER134C
GDI1
RTR1
COX15
MAG1
DDI1
UBP5
LSM5
SPT15
PEA2
UBP3
YER152C
OXA1
BEM2
YER156C
COG3
YER158C
BUR6
SPT2
GCG1
CHD1
PAB1
DNF1
BCK2
CCA1
RPH1
ADK2
RAD3
BRR2
GRX4
TMT1
ECM32
BMH1
PDA1
DMC1
ISC10
FMP10
FAU1
DEG1
SPB4
MSH4
VTC2
SEC4
BLM10
SMC1
IES1
MDJ1
GNA1
SMX2
LPD1
GAT1
FRS2
BUD27
CAF16
CAK1
AGX1
RIM15
RPL22B
MOB2
MIL1
RPO41
TUB2
YPT1
ACT1
YFL040W
FET5
LAM5
OTU1
SEC53
FMP32
RGD2
EMP47
SWP82
DAK2
SNZ3
LOC1
NIC96
YPI1
RPN11
SAD1
YFR006W
YFH7
GCN20
UBP6
MIC19
IOC3
CMK1
GSY1
YFR016C
IGD1
YFR018C
FAB1
CSS2
ATG18
PES4
LSB3
HIS2
CDC14
PTR3
MET10
SMC2
RRT5
RPL29
PHO4
CDC26
RSC8
IRC5
OSW7
SAP155
ERJ5
IRC6
DUG1
YFR045W
CNN1
BNA6
RMD8
YMR31
PRE4
RET2
RPN12
HXK1
IRC7
ERG26
CDH1
RPN14
COG7
PMC1
PMA1
LEU1
YGL010W
SCL1
ERG4
PDR1
PUF4
KAP122
JAC1
CKB1
GET1
STT3
PIB2
PGD1
TRP5
CWH41
RPL30
RPL24A
HOP2
MIG1
PNC1
OCH1
HEM2
YGL041W-A
DST1
RNA15
ALG13
RPT6
TIF4632
TYW3
OLE1
SDS23
GEP7
YBP2
DUO1
PYC1
MRH4
ALG2
SGF73
NPY1
MNP1
RPB9
HSF1
MPS2
DBP3
KXD1
MPC1
YGL081W
YGL082W
SCY1
GUP1
MAD1
MMS2
NBP35
NUP145
SPC105
PAN2
VPS45
SRM1
USE1
LSG1
SEH1
YGL101W
RPL28
ARC1
RMD9
YGL108C
CUE3
NSA1
TAF6
SNF4
COQ8
PRP43
GPG1
NAB2
RPS2
MON1
MET13
RSM23
CEG1
SNT2
ITC1
MRM2
SEC27
YGL138C
HUL5
MRF1
ROG1
TIP20
RPL9A
ARO2
INO80
NUT1
PEX14
AMS1
ARI1
YGL159W
AIM14
YIP5
SUT1
RAD54
YRB30
CUP2
PMR1
SUA5
SPO74
ROK1
NUP49
XRN1
BUD13
MPT5
ATG1
GTS1
MND1
YGL185C
RPS26A
CDC55
COX13
IME4
GCN1
DSD1
MDS3
YIP4
EMP24
MCM6
ARO8
KEX1
POX1
CHC1
SPT16
SIP2
YPT32
NCS6
VAM7
SKI8
KIP3
BOL2
NIF3
EDC1
COG1
VRG4
OST5
VID30
SHE10
EMC4
ADE5,7
MTO1
HAP2
CSE1
DOC1
KAP114
YGL242C
TAD1
RTF1
GUS1
RAI1
PDE1
ZIP2
RMR1
RTG2
HXK2
FZF1
ADH4
SWC4
PEX31
TFG2
NMA2
YGR012W
SNU71
EAT1
YGR016W
YGR017W
UGA1
VMA7
THG1
RPS25B
MSP1
IMO32
GSC2
TIM21
RPL26A
ACB1
ORM1
KSS1
YGR042W
NQM1
TAM41
TFC4
UFD1
SCM4
YGR054W
RSC1
LST7
PEF1
SPR3
ERG25
ADE6
SPT4
ENV11
UPF3
MRPL25
PEX8
PAC10
TWF1
TOM20
GCD2
MRP13
RPL11B
PIL1
CTT1
NNF2
UTP22
PRP31
VAS1
RRP46
ASK10
MDR1
PCP1
GTF1
NOP7
SRB5
VOA1
CLB1
CLD1
YGR111W
SHY1
DAM1
SPT6
YGR117C
RPS23B
NUP57
COG2
YGR122W
PPT1
ASN2
YGR125W
YGR127W
UTP8
SYF2
YGR130C
PHB1
PRE9
CBF2
SKN1
ENP2
NAT2
RPL24B
GPC1
RSR1
CYS4
PTI1
CHO2
MTR3
NSR1
YGR161W-C
TIF4631
GTR2
MRPS35
TRS65
CLC1
MSM1
RBG2
CBP4
ERG1
PBP1
OKP1
RNR4
TIM13
UBR1
TYS1
TFG1
HGH1
CRH1
PDX1
XKS1
SKI6
FYV8
SNG1
YPP1
PMT6
ELP2
PCT1
YCH1
ADE3
TDA10
CIR1
SER2
TRX2
YGR210C
ZPR1
RPS0A
RSM27
CRM1
MRPL9
PET54
HSV2
DIE2
SMI1
PHB2
NAS6
PHO81
YHB1
MIC26
SPG1
YGR237C
KEL2
PFK1
MPC3
LSC2
SDA1
BRF1
CPD1
SOL4
YGR250C
NOP19
GCN5
PUP2
ENO1
COQ6
GND2
APL6
SAY1
MES1
YGR266W
FOL2
HUA1
YTA7
EFG1
SLH1
YGR273C
TAF1
RTT102
RNH70
CAB4
CWC22
SCW4
BGL2
ERV29
ZUO1
RPL14A
HSE1
LAG1
MRP4
STE20
YAP3
ETP1
PRS3
YHL012W
OTU2
YLF2
RPS20
OPI1
AIM17
SPO11
NPR3
SNF6
OCA5
ECM29
GOS1
GUT1
RPL8A
SBP1
CBP2
EFM1
COS8
OSH7
QCR10
LEU5
ERG11
SOD2
TDA3
DIA4
VPS29
ARD1
MIP6
YSC84
YSC83
ARG4
DED81
YHR020W
RPS27A
MYO1
MAS2
THR1
RPN1
DAP2
YHI9
SLT2
ERC1
YHR033W
PIH1
PUT2
RRF1
MSC7
VMA10
BCD1
SRB2
NCP1
DOG1
YHR045W
AAP1
FSH1
COX6
CIC1
RSC30
CPR2
MED6
FYV4
VMA22
RPP1
PAN5
SSZ1
RRP3
DYS1
RRP4
TRM5
ERG7
NOP10
OSH3
QNS1
PPE1
PTC7
NMD2
SAE3
LAM4
LRP1
KSP1
SAM35
NAM8
RTC3
RPF1
GAR1
YNG2
HXT5
YHR097C
SFB3
TRA1
BIG1
KIC1
GRE3
TRR2
CDC12
GGA2
CTM1
ERP5
UBA4
YHR112C
APE4
BZZ1
DMA1
COX23
TOM71
ORC6
SET1
MSH1
LSM12
NDT80
YHR127W
FUR1
ECM14
IGO2
NSG1
YCK1
ARO9
YHR138C
RPL42A
RPC10
DCD1
CRP1
MRPL6
IMP3
PEX28
RTT107
LIN1
KEL1
TDA11
YAP1801
SOL3
DNA2
PRP8
CDC23
THP2
DBP8
ATG7
SPC97
FMO1
YHR177W
OYE2
SVP26
YHR182W
GND1
SSP1
KOG1
IKI1
GPI16
ERG9
CTF8
LNP1
EGD2
NVJ1
UTP9
RIX1
AIM18
AIM46
RPN10
PPX1
YHR202W
SCH9
SKN7
SET5
BAT1
CRG1
INP51
CFD1
BET1
EPS1
YIA6
NAS2
URM1
FAA3
DOT5
PDR11
MNT3
SNL1
VID28
FAF1
HIS6
RPB3
TIM44
IRR1
EMC5
SSM4
ULP2
BCY1
CAP2
CKA1
CST6
NOT3
TED1
GVP36
PKP1
CBR1
AGE2
PIG2
MET30
NEO1
PCL7
MMF1
GPP1
YIL055C
RGI2
SNP1
ARC15
YRB2
EFM4
FIS1
SEC6
MAM33
HOP1
SPO22
SER33
RPN2
SEC28
YIL077C
THS1
CAB2
SDS3
KTR7
AIM19
ICE2
UTP25
RSM25
LYS12
PRK1
BMT5
FYV10
FMC1
SGA1
DPH1
SHQ1
SLM1
MOB1
PFK26
YIL108W
SEC24
HPM1
COX5B
HOS4
POR2
NUP159
HIS5
PRM5
RHO3
POG1
SUN4
AYR1
KGD1
STH1
RRT14
MET18
TAO3
ASG1
RPL16A
VHS2
OM45
TMA108
TPM2
REV7
CCT2
SSL2
PAN6
ATG32
SLN1
MLP2
MCM10
YIL152W
RRD1
IMP2'
GUT2
UBP7
COA1
BNR1
POT1
YIL161W
SGN1
AIM21
DJP1
IST3
PAN1
EGH1
PRI1
SQT1
GAT4
VLD1
MRS1
SEC11
DAL81
MND2
YVH1
DAL2
DAL7
DAL3
MGA2
LYS1
YIR035C
IRC24
HYR1
GTT1
PRE3
OST1
COX16
CYR1
CTK2
CCT8
NOP9
RPC17
VTC4
MAD3
CCT3
MPS3
BBC1
PET130
APS3
RNR2
MAD2
BET4
HCA4
KAR2
SNX4
IRC18
LOH1
NUP192
MHP1
YJL045W
AIM22
UBX6
MTR4
TDH1
PEP8
TIM54
YJL055W
IKS1
BNA3
NUP82
MRPL8
MPM1
YJL068C
UTP18
YJL070C
ARG2
JEM1
SMC3
NET1
YJL077W-B
PRY1
SCP160
ARP4
IML2
ALY2
EXO70
TRL1
ARG3
SIP4
KHA1
BCK1
MRPL49
CHS6
LSB6
MEF2
PAM16
IME2
UTP10
CCT7
MDV1
ASF1
NCA3
PHO86
ALB1
MTC1
LSM1
GCD14
NIT2
SPT10
PBS2
URA2
AIM23
YJL132W
RPS21B
GLG2
RPB4
YAK1
TIM17
SFH5
IDS2
MRX5
RPA34
DAS1
SNA3
INO1
VPS35
FBP26
SSY5
HSP150
PIR5
FMP33
TPK1
HAL5
QCR8
ERG20
SET2
YJL171C
CPS1
RFA3
KRE9
SWI3
RPL17B
ATG27
PFD1
ATP12
MNN11
GON7
MNN5
SWE1
RPL39
RPS14B
SOP4
ELO1
UBP12
PHO90
ACO2
ECM25
PRP21
RCY1
YJL206C
LAA1
NUC1
CBP1
YJL218W
AVT1
MPP10
APL1
POL31
SUI2
MHO1
SPC1
MET3
GPI14
TMA22
ILV3
ESS1
TES1
LSM8
[truncated: 1,845 more rows]
