# Supplementary material for: Rewiring of the phosphoproteome executes two meiotic divisions in budding yeast
Source: EMBO J. 2024 Feb 27;43(7):11. doi: 10.1038/s44318-024-00059-8 (PMC10987667; doi:10.1038/s44318-024-00059-8)
Supplement: Supplementary file 14 — Dataset EV12 [file 44318_2024_59_MOESM14_ESM.xlsx]

## Sheet: Dataset EV12 Legend
Dataset EV12
Phospho-sites significantly different between wild type and spo13∆ in metaphase I arrested cells from Fig 7.

## Sheet: Dataset EV12
NC	INCR	DECR
EFB1-S-49	EFB1-S-31	PTA1-S-553
DEP1-S-120	DEP1-S-56	SPC72-S-618
DEP1-S-61	DRS2-S-1352	ACS1-S-696
TPD3-S-253	SWH1-S-442	ACS1-S-699
PSK1-S-40	POL12-S-136	ACS1-S-628
PSK1-S-1055	EDE1-S-898	NUP60-S-118
PSK1-S-608	SHP1-S-76	NUP60-S-162
PSK1-S-656	ECM21-S-1109	NUP60-S-222
PSK1-S-10	IPP1-S-286	CDC15-S-946
FUN30-S-2	GIP1-S-163	YAR028W-S-185
FUN30-S-232	GIP1-S-131	LDB7-S-142
PMT2-S-29	MUM2-S-173	SLA1-S-486
PMT2-S-38	ORC2-S-188	STU1-S-574
PMT2-S-39	IST2-S-638	EDE1-S-911
SNC1-S-70	CYC8-S-745	MOH1-S-15
SNC1-S-27	YSW1-S-96	PIN4-S-466
GIP4-S-472	SMY2-S-12	PIN4-S-636
GIP4-S-520	DTR1-S-20	SHP1-S-156
FUN12-S-257	NGR1-S-459	KIP1-S-823
FUN12-S-395	NGR1-S-523	SEF1-S-533
FUN12-S-49	HPC2-S-47	ECM21-S-770
FUN12-S-51	ISW1-S-748	RTG3-S-376
FUN12-S-301	RIF1-S-79	RTG3-S-474
FUN12-S-148	PAF1-S-388	RTG3-S-485
CDC19-S-9	SNT1-S-187	PKC1-S-797
CDC19-S-16	TUP1-S-283	YBR016W-S-27
CDC24-S-729	ABP1-S-365	ATP3-S-309
PTA1-S-500	RTK1-S-60	REB1-S-389
PTA1-S-383	PEX19-S-62	REB1-S-805
SPC72-S-218	IWR1-S-86	YBR062C-S-84
OAF1-S-144	UBP1-S-618	YBR062C-S-47
OAF1-S-155	YDL186W-S-175	SPT7-S-827
FLC2-S-643	ADY3-S-150	YBR085C-A-S-22
FLC2-S-772	SOK1-S-193	SIF2-S-124
ACS1-S-426	KCS1-S-396	SPP381-S-289
ACS1-S-26	MAK21-S-80	SMY2-S-84
ACS1-S-28	OCA6-S-211	DTR1-S-64
ACS1-S-30	ENT5-S-324	NTC20-S-139
ACS1-S-45	YDR239C-S-684	TAF5-S-95
ACS1-S-689	YDR239C-S-106	FTH1-S-463
ACS1-S-55	YDR239C-S-478	SDS24-S-470
ACS1-S-16	PAM1-S-794	TDP1-S-68
ACS1-S-67	DON1-S-205	PBP2-S-59
ACS1-S-2	SWA2-S-264	ABD1-S-115
ACS1-S-582;539	YCG1-S-981	RIF1-S-110
ACS1-S-246	YSP2-S-411	RIF1-S-1795
GPB2-S-667	RPL27A-S-105;105	RIF1-S-1567
GPB2-S-24	JIP4-S-552	RIF1-S-1509
ECM1-S-145	PSP1-S-51	YBR285W-S-48
NUP60-S-171	MCM3-S-777	YCL012C-S-71
NUP60-S-185	HYP2-S-123	BIK1-S-167
NUP60-S-81	GPA2-S-116	SRO9-S-55
NUP60-S-89	YAT2-S-752	SPB1-S-505
NUP60-S-312	THO1-S-48	MRC1-S-807
NUP60-S-483	SCS2-S-153	MRC1-S-429
NUP60-S-382	YER121W-S-59	MRC1-S-1093
NUP60-S-478	GLO3-S-441	MRC1-S-215
NUP60-S-207	UBP5-S-3	RVS161-S-16
RFA1-S-178	BEM2-S-303	PGK1-S-318
BUD14-S-454	BEM2-S-38	SNT1-S-871
BUD14-S-254	SMC1-S-161	RAD18-S-284
BUD14-S-507	IES1-S-20	ABP1-S-313
BUD14-S-376	HSP12-S-24	NHP10-S-198
BUD14-S-378	RIM15-S-1124	PTC1-S-133
CDC15-S-966	YFL040W-S-511	MPS1-S-336
SWH1-S-707	YFL040W-S-517	MPS1-S-185
SWH1-S-711	YFR016C-S-1046	PEX19-S-301
SWH1-S-755	YFR016C-S-211	PEX19-S-304
SWH1-S-677	PES4-S-520	BRE1-S-15
SWH1-S-682	CDC14-S-408	BUG1-S-75
SWH1-S-487	RSC8-S-383	TMA17-S-138
SWH1-S-489	TIF4632-S-855	TMA17-S-147
SWH1-S-495	TIF4632-S-351	TMA17-S-76
SWH1-S-499	SDS23-S-395	UBP1-S-531
SWH1-S-1055	MON1-S-82	UBP1-S-593
LDB7-S-27	SPO74-S-370	LYS21-S-532
SLA1-S-817	XRN1-S-1513	SAS10-S-483
SLA1-S-467	SIP2-S-127	CMR1-S-79
SLA1-S-352	HAP2-S-31	YDL186W-S-235
SLA1-S-573	UFD1-S-354	YDL199C-S-90
SLA1-S-794	PEF1-S-126	GDH2-S-23
SLA1-S-799	MDR1-S-938	HBT1-S-157
SLA1-S-785	SKN1-S-196	HBT1-S-793
SLA1-S-996	PBP1-S-213	HBT1-S-475
SLA1-S-901	FYV8-S-441	HBT1-S-336
HIR1-S-610	FYV8-S-112	HBT1-S-283
ALK2-S-178	FYV8-S-523	SHS1-S-416
ALK2-S-70	PFK1-S-166	GYP7-S-265
ALK2-S-306	APL6-S-726	KCS1-S-597
ALK2-S-231	YTA7-S-94	VPS54-S-194
SCT1-S-641	YTA7-S-230	MAK21-S-878
ACH1-S-76	RTT102-S-77	PDC2-S-587
PIM1-S-160	RIM4-S-23	GIS1-S-343
NCL1-S-654	RIM4-S-328	GIS1-S-435
RPL19A-S-30;30	RIM4-S-320	PDS1-S-55
RPL19A-S-37;37	RIM4-S-322	PDS1-S-359
SHE1-S-165	SPO13-S-65	PDS1-S-277
SHE1-S-178	LAM4-S-151	TAF12-S-330
STU1-S-1108	KSP1-S-787	NBP2-S-193
STU1-S-1012	KSP1-S-815	CWC15-S-62
STU1-S-1018	BZZ1-S-476	CDC37-S-172
STU1-S-690	KEL1-S-748	CDC37-S-383
STU1-S-1167	SSP1-S-548	STB3-S-307
STU1-S-271	CFD1-S-291	SEC7-S-1748
POL12-S-81	YIL024C-S-99	HSP42-S-215
POL12-S-168	ULP2-S-929	SCC2-S-157
POL12-S-126	BCY1-S-89	REF2-S-397
POL12-S-147	UTP25-S-155	AHA1-S-159
YBL036C-S-110	PRK1-S-556	SPR28-S-95
COR1-S-83	NUP159-S-739	SIR4-S-171
COR1-S-295	STH1-S-1045	PAM1-S-471
COR1-S-116	STH1-S-38	CTA1-S-513
COR1-S-123	BNR1-S-414	HEL2-S-458
PSY4-S-394	PAN1-S-1150	CCC2-S-993
EDE1-S-1100	DAL81-S-13	CCC2-S-999
EDE1-S-1380	NET1-S-497	DON1-S-224
EDE1-S-1145	NET1-S-447	RTT103-S-303
EDE1-S-931	IME2-S-608	SSD1-S-155
EDE1-S-241	MTC1-S-46	TIM11-S-70
EDE1-S-848	IDS2-S-39	YSP2-S-505
EDE1-S-265	RAD26-S-30	YSP2-S-336
EDE1-S-900	JSN1-S-954	YDR338C-S-212
EDE1-S-1343	JSN1-S-247	PAL1-S-149
EDE1-S-1006	BUD4-S-391	SPC110-S-529
EDE1-S-1020	BUD4-S-119	GGA1-S-394
EDE1-S-580	BUD4-S-96	XRS2-S-349
EDE1-S-950	SPC42-S-217	XRS2-S-628
EDE1-S-1161	ASK1-S-250	VPS74-S-19
EDE1-S-1187	TOA2-S-99	SAC7-S-99
PIN4-S-541	MBR1-S-98	NCB2-S-136
PIN4-S-653	MBR1-S-12	RPL12A-S-38;38
PIN4-S-655	TGL1-S-492	NPL3-S-182
PIN4-S-638	AVT3-S-58	PPZ2-S-362
PIN4-S-189	NNK1-S-636	LRS4-S-194
PIN4-S-191	PXA2-S-822	YDR444W-S-680
PTC3-S-324	YKR015C-S-444	ECM11-S-130
PTC3-S-332	SAP190-S-858	ECM11-S-185
SHP1-S-71	SPO14-S-832	ECM11-S-156
SHP1-S-72	SKG1-S-276	ADA2-S-333
SHP1-S-75	SPT8-S-113	VPS72-S-472
SHP1-S-129	ENT2-S-436	VPS60-S-23
SHP1-S-189	MSC3-S-151	AGE1-S-412
SHP1-S-316	ATG39-S-27	YEL043W-S-721
SHP1-S-323	CDC3-S-9	IES6-S-8
SHP1-S-211	CDC3-S-60	BIM1-S-148
SHP1-S-225	CDC3-S-77	MXR1-S-107
SHP1-S-227	CHS5-S-583	GIP2-S-155
SHP1-S-168	VRP1-S-522	SLX8-S-76
SKT5-S-78	VRP1-S-762	SLX8-S-37
SKT5-S-32	DUS3-S-24	SLX8-S-50
SKT5-S-133	YAP1-S-528	GLO3-S-162
KIP1-S-1037	SPT5-S-36	GLO3-S-306
SEF1-S-216	CMP2-S-29	GLO3-S-464
SEF1-S-8	UTP14-S-488	YCK3-S-448
SEF1-S-907	UTP14-S-640	RPS26A-S-54;54
SEF1-S-263	BUL2-S-19	SPT2-S-182
SEF1-S-273	VAN1-S-29	SPT2-S-183
SEF1-S-1056	YML119W-S-2	PAB1-S-332
AAR2-S-331	TAF4-S-9	RPH1-S-139
SSA3-S-628	RSF1-S-86	ISC10-S-249
NUP170-S-552	EIS1-S-780	WWM1-S-74
NUP170-S-43	SUB1-S-289	WWM1-S-77
CDC27-S-238	SUB1-S-119	RIM15-S-1558
CDC27-S-285	NUP116-S-357	MIL1-S-1046
CDC27-S-293	SEG1-S-412	OTU1-S-80
CDC27-S-328	YPK2-S-21	NIC96-S-177
BOI1-S-735	SKY1-S-393	YFR016C-S-975
BOI1-S-528	ESC1-S-579	YFR016C-S-180
BOI1-S-655	MRE11-S-560	YFR016C-S-502
BOI1-S-104	TAF7-S-325	YFR016C-S-198
RPL23B-S-29;29	VAC7-S-164	IGD1-S-164
RPL23B-S-131;131	TOP2-S-1370	FAB1-S-413
MAP2-S-35	RAS2-S-188	FAB1-S-1917
MAP2-S-9	EAF7-S-200	PES4-S-64
RPL32-S-67	EAF7-S-214	LSB3-S-132
ROX3-S-197	BNI5-S-179	CDC14-S-506
BRN1-S-254	BNI5-S-70	RSC8-S-543
BRN1-S-534	ATG4-S-25	PDR1-S-108
ATP1-S-47	BNI4-S-578	PGD1-S-115
ATP1-S-178	TOF1-S-1213	HSF1-S-626
ATP1-S-540	GOR1-S-155	NUP145-S-690
ATP1-S-511	VNX1-S-146	SNT2-S-468
ECM21-S-1007	FPK1-S-436	YGL140C-S-588
ECM21-S-301	FPK1-S-303	NUT1-S-682
ECM21-S-33	AVO1-S-309	PEX14-S-266
ECM21-S-1025	SPO21-S-90	PEX14-S-268
ECM21-S-140	HRP1-S-87	SPO74-S-94
ECM21-S-18	HRP1-S-462	MPT5-S-179
ECM21-S-108	YOR019W-S-700	ATG1-S-515
ECM21-S-522	AHC1-S-37	CDC55-S-401
ECM21-S-783	EXO1-S-568	KEX1-S-719
ECM21-S-1033	SGT1-S-338	YPT32-S-186
ECM21-S-960	TCB1-S-39	VID30-S-363
ECM21-S-963	LEO1-S-132	HAP2-S-52
SFT2-S-60	RGA1-S-388	HAP2-S-239
SFT2-S-203	IDH2-S-52	RAI1-S-150
SFT2-S-28	SLK19-S-707	NA-S-1033
RTG3-S-236	SLK19-S-128	NA-S-17
RTG3-S-455	SLK19-S-104	STF2-S-28
RTG3-S-246	HER1-S-1201	SEC9-S-273
RTG3-S-269	RFM1-S-215	SEC9-S-190
RTG3-S-81	YOR304C-A-S-9	SEC9-S-213
RTG3-S-134	SNU66-S-155	ASK10-S-973
RTG3-S-142	ALA1-S-950	CLB1-S-52
RTG3-S-123	RPA43-S-265	CBF2-S-654
SEA4-S-123	RPA43-S-262	PBP1-S-284
SEA4-S-983	ALD4-S-154	FYV8-S-675
PKC1-S-761	SYH1-S-240	SMI1-S-203
PKC1-S-772	SYH1-S-340	SMI1-S-355
PKC1-S-657	SPC29-S-77	BRF1-S-564
PKC1-S-1143	SPC29-S-172	YGR250C-S-354
PKC1-S-681	SPC29-S-174	FOL2-S-23
PKC1-S-93	DDC1-S-413	YAP3-S-128
PKC1-S-154	GYP5-S-298	OPI1-S-325
PKC1-S-75	GYP5-S-79	SOD2-S-139
PKC1-S-577	GYP5-S-56	MIP6-S-517
PKC1-S-579	REC8-S-136	MIP6-S-471
NTH2-S-112	HAA1-S-413	MIP6-S-42
DSF2-S-395	CSR2-S-75	YSC84-S-274
DSF2-S-57	OPY2-S-353	YSC84-S-279
DSF2-S-122	YPR091C-S-621	KSP1-S-880
IPP1-S-266	FHL1-S-145	STE12-S-553
IPP1-S-238	MRD1-S-264	YNG2-S-188
YBR016W-S-26	SPN1-S-89	BZZ1-S-463
CHS3-S-22	SPN1-S-40	SET1-S-68
OLA1-S-101	CTF4-S-396	IGO2-S-31
OLA1-S-116	PIN3-S-52	ARO9-S-41
ETR1-S-136	PIN3-S-55	CRP1-S-440
CDS1-S-42	EDE1-T-945	TDA11-S-438
GIP1-S-428	EDE1-T-1178	CDC23-S-159
GIP1-S-14	PAF1-T-428	NMD3-S-427
GIP1-S-178	PAF1-T-385	SPC97-S-816
GIP1-S-183	SYP1-T-441	PFS1-S-202
GIP1-S-166	ENT1-T-346	DOT5-S-73
GIP1-S-416	PAR32-T-253	NOT3-S-419
GIP1-S-217	DBF4-T-413	PIG2-S-292
GIP1-S-286	SPR28-T-14	YIL055C-S-193
GIP1-S-308	DON1-T-217	HOP1-S-531
GIP1-S-539	RRT5-T-114	HOS4-S-134
GIP1-S-243	CNN1-T-21	NUP159-S-1042
GIP1-S-233	LEU1-T-494	RHO3-S-7
REB1-S-388	SPO74-T-5	POG1-S-168
REB1-S-391	PFK1-T-169	STH1-S-1195
REB1-S-397	RIM4-T-327	SSL2-S-81
REB1-S-56	SSP1-T-386	PAN1-S-748
REB1-S-66	DAL81-T-909	MHP1-S-1149
REB1-S-14	BBC1-T-315	IKS1-S-299
REB1-S-313	BUD4-T-27	IKS1-S-145
REB1-S-186	BUD4-T-34	NET1-S-474
REB1-S-191	GPT2-T-673	NET1-S-166
REB1-S-193	ENT2-T-432	NET1-S-56
REB1-S-207	ENT2-T-446	NET1-S-60
REB1-S-355	YLR326W-T-193	SRS2-S-933
REB1-S-345	CRN1-T-421	SRS2-S-893
AKL1-S-1072	UTP14-T-673	PBS2-S-248
AKL1-S-950	UTP14-T-498	SWI3-S-279
AKL1-S-1048	NIP1-T-228	UBP12-S-1179
AKL1-S-407	PHO23-T-251	RAD26-S-863
AKL1-S-574	RAS2-T-276	CBF1-S-200
AKL1-S-801	TEP1-T-143	CBF1-S-345
AKL1-S-846	RAS1-T-201	ACF4-S-9
AKL1-S-853	HER1-T-129	GRR1-S-199
AKL1-S-960	RPN8-T-325	ENT3-S-174
AKL1-S-971	REC8-T-567	PAN3-S-252
AKL1-S-496	SPN1-T-46	RGT1-S-282
AKL1-S-504	ARC1-Y-16	RGT1-S-283
AKL1-S-518	LAM4-Y-439	RGT1-S-109
AKL1-S-541		DEF1-S-628
AKL1-S-10		MPE1-S-363
AKL1-S-12		CAB3-S-124
YBR062C-S-24		GFA1-S-332
YBR062C-S-54		ABF1-S-459
BAP2-S-24		ABF1-S-603
TAT1-S-13		PRR1-S-132
TAT1-S-20		MYO3-S-1087
YBR071W-S-183		NNK1-S-178
YBR071W-S-109		NNK1-S-29
YBR071W-S-116		EAP1-S-344
YBR071W-S-5		DOA1-S-457
YBR071W-S-8		MEH1-S-29
YBR071W-S-67		MEH1-S-144
YBR071W-S-68		YKR018C-S-246
HSP26-S-211		YKR023W-S-487
RDH54-S-165		SET3-S-46
RDH54-S-49		PET10-S-268
PFF1-S-608		GPT2-S-117
ECM8-S-299		MLP1-S-1731
ECM8-S-136		MLP1-S-1874
ECM8-S-57		ESL2-S-194
ECM33-S-261		PCK1-S-4
RPG1-S-882		SKG1-S-156
RPG1-S-893		PSR1-S-71
RPG1-S-504		PUF3-S-205
RPG1-S-508		PUF3-S-208
RPG1-S-218		SPA2-S-525
RPG1-S-220		SPA2-S-183
SEC18-S-226		SPA2-S-646
SPT7-S-88		YBT1-S-944
SPT7-S-1293		BRE2-S-160
SPT7-S-1294		POM34-S-270
YBR085C-A-S-18		FCF2-S-30
IST2-S-704		OSW2-S-682
IST2-S-767		LAM6-S-597
IST2-S-844		IOC2-S-436
IST2-S-621		KIN2-S-1097
IST2-S-793		KIN2-S-146
IST2-S-924		KIN2-S-549
IST2-S-925		APC9-S-50
RXT2-S-377		ENT2-S-173
RXT2-S-136		RSA3-S-7
EXO84-S-482		YLR257W-S-197
EXO84-S-291		YLR257W-S-270
SIF2-S-137		YLR257W-S-121
SIF2-S-113		YLR257W-S-37
AIM3-S-529		YLR257W-S-40
AIM3-S-883		BUD6-S-353
AIM3-S-887		CWC24-S-105
AIM3-S-811		PEX30-S-45
AIM3-S-608		NUP2-S-84
AIM3-S-450		NUP2-S-284
AIM3-S-461		NUP2-S-353
AIM3-S-576		NUP2-S-163
AIM3-S-635		NUP2-S-540
AIM3-S-637		SGD1-S-604
AIM3-S-541		CDC73-S-157
CYC8-S-818		CDC73-S-143
CYC8-S-828		SPT5-S-242
CYC8-S-742		SPT5-S-794
CYC8-S-757		AMD1-S-66
CYC8-S-891		RSE1-S-1274
CYC8-S-850		NTE1-S-670
CYC8-S-693		POB3-S-194
CYC8-S-707		COG8-S-125
CYC8-S-720		TUB1-S-440
CYC8-S-433		TUB1-S-274
LYS2-S-926		DAT1-S-228
GRS1-S-510		TAF8-S-269
GRS1-S-203		CDC5-S-419
GRS1-S-453		TAF4-S-165
VMA2-S-84		CLU1-S-1247
VMA2-S-511		SOK2-S-631
VMA2-S-515		SOK2-S-770
VMA2-S-4		SOK2-S-296
OPY1-S-162		SOK2-S-688
SHE3-S-417		EIS1-S-701
SHE3-S-28		EIS1-S-710
SHE3-S-37		EIS1-S-791
SHE3-S-361		MIH1-S-207
SHE3-S-394		SUB1-S-23
HSL7-S-32		NUP116-S-767
YBR138C-S-241		AVO2-S-333
MAK5-S-681		RCO1-S-683
YSW1-S-19		SEG1-S-875
YSW1-S-25		SEG1-S-100
YSW1-S-245		YPK2-S-81
YSW1-S-510		SPG4-S-93
YSW1-S-384		OSW5-S-102
YSW1-S-281		HLJ1-S-109
YSW1-S-160		PAH1-S-156
YSW1-S-609		HOT1-S-132
YSW1-S-69		VTI1-S-149
YSW1-S-72		YMR206W-S-135
YSW1-S-396		YMR206W-S-222
SLI15-S-183		YMR206W-S-123
SLI15-S-97		ESC1-S-80
SLI15-S-437		ESC1-S-1166
SLI15-S-489		RNH1-S-226
SLI15-S-73		CUS1-S-215
SLI15-S-578		BUL1-S-546
SLI15-S-554		CAT8-S-1184
SLI15-S-448		YMR295C-S-8
SLI15-S-533		ADH2-S-2;2
SLI15-S-255		FKS3-S-793
SLI15-S-268		FKS3-S-810
SLI15-S-335		FKS3-S-811
POP7-S-115		GLC8-S-224
SSE2-S-682		GLC8-S-184
SSE2-S-384;384		GLC8-S-12
NPL4-S-95		HRB1-S-355
SMY2-S-96		HRB1-S-335
SMY2-S-545		FAP1-S-958
SMY2-S-602		CRZ1-S-448
SMY2-S-591		CRZ1-S-449
SMY2-S-128		CRZ1-S-65
UMP1-S-116		POR1-S-76
DTR1-S-92		ARP5-S-383
DTR1-S-315		ARP5-S-38
DTR1-S-29		TPM1-S-109
DTR1-S-41		RAS2-S-207
RPS9B-S-184		POL1-S-240
MED8-S-216		MET4-S-564
AIM4-S-62		DBP2-S-88
MSI1-S-13		DCP2-S-587
YBR197C-S-48		DCP2-S-597
YBR197C-S-24		TOM70-S-174
YBR197C-S-81		MEP2-S-490
TAF5-S-139		MEP2-S-491
TAF5-S-787		IGO1-S-64
TAF5-S-41		IGO1-S-32
BEM1-S-72		BNI5-S-134
BEM1-S-21		BNI5-S-332
MCM7-S-838		SKO1-S-325
MCM7-S-175		APC1-S-1461
MCM7-S-176		APC1-S-1442
FTH1-S-116		UBP10-S-270
FTH1-S-452		RTT106-S-331
FTH1-S-453		VID27-S-417
FTH1-S-439		IES2-S-129
FTH1-S-445		PDR16-S-346
FTH1-S-449		BNI4-S-133
FTH1-S-106		BNI4-S-787
AME1-S-41		BNI4-S-278
AME1-S-53		ATG2-S-1113
AME1-S-59		CAF120-S-22
SDS24-S-94		CAF120-S-538
SDS24-S-524		MSB3-S-402
SDS24-S-447		KRI1-S-35
SDS24-S-458		VPS27-S-552
HPC2-S-83		MPP6-S-119
HPC2-S-159		MPP6-S-122
HPC2-S-435		FPK1-S-483
HPC2-S-40		SIN3-S-391
HPC2-S-579		GAL11-S-961
ATG12-S-38		GAL11-S-766
ATG12-S-39		MAM3-S-441
PYC2-S-513		MAM3-S-546
YBR225W-S-156		APM4-S-188
YBR225W-S-599		IRA2-S-519
YBR225W-S-105		SPO21-S-187
YBR225W-S-528		SPO21-S-200
YBR225W-S-359		SPO21-S-127
YBR225W-S-108		SHR5-S-98
YBR225W-S-109		SPT20-S-238
YBR225W-S-111		SPT20-S-432
YBR225W-S-611		RTS1-S-46
OM14-S-19		ROD1-S-141
SWC5-S-278		CRS5-S-41
DAD3-S-43		CUE5-S-266
VHC1-S-918		WHI2-S-130
VHC1-S-870		TMC1-S-43
VHC1-S-654		NOB1-S-367
VHC1-S-1004		ASE1-S-881
PRP5-S-727		ASE1-S-819
PRP5-S-519		ASE1-S-694
ISW1-S-1082		ASE1-S-745
ISW1-S-147		RTS2-S-151
ISW1-S-762		TFC7-S-225
ENP1-S-190		RGA1-S-749
SPO23-S-505		RGA1-S-735
SPO23-S-522		RGA1-S-579
DUT1-S-135		YRR1-S-759
POP4-S-53		YRR1-S-761
SDH8-S-83		DDP1-S-53
SDH8-S-95		GAC1-S-10
UBX7-S-356		LAS17-S-369
RIF1-S-1601		IES4-S-28
RIF1-S-1755		SLK19-S-188
RIF1-S-1852		BFR1-S-350
RIF1-S-1308		DED1-S-267
RIF1-S-1694		DED1-S-531
RIF1-S-181		PTP2-S-258
RIF1-S-1667		HER1-S-1014
RIF1-S-1677		RIM20-S-655
RIF1-S-92		HUA2-S-96
RIF1-S-1351		RRS1-S-138
RIF1-S-1355		YOR296W-S-761
RIF1-S-1396		MBF1-S-143
RIF1-S-1637		LDB19-S-599
RIF1-S-1734		YOR338W-S-63
RIF1-S-162		YOR338W-S-224
DPB3-S-189		VTS1-S-311
DPB3-S-166		PMA2-S-928
PAF1-S-147		EGD1-S-34
PAF1-S-32		SGF11-S-55
SAF1-S-29		DIG1-S-15
SAF1-S-249		DIG1-S-30
SAF1-S-252		LGE1-S-213
DUG2-S-161		LGE1-S-92
YBR285W-S-113		LGE1-S-232
YBR285W-S-117		SEC16-S-759
YBR285W-S-105		SEC16-S-1515
YBR285W-S-22		SYH1-S-320
YBR285W-S-43		SSE1-S-302
YBR285W-S-54		SPC29-S-250
YBR287W-S-227		RPL5-S-235
YBR287W-S-234		NOP53-S-31
APM3-S-189		PXA1-S-619
APM3-S-186		HRR25-S-313
SNF5-S-808		PUS1-S-504
BSD2-S-47		GRE1-S-162
RER1-S-105		CET1-S-144
SGF29-S-83		USV1-S-162
BUD3-S-1075		USV1-S-163
BUD3-S-1312		HSP82-S-334
BUD3-S-1549		YPL247C-S-92
BUD3-S-1134		GYP5-S-249
BUD3-S-1443		KEL3-S-47
BUD3-S-1149		MCM4-S-145
RNQ1-S-64		EAF3-S-175
BIK1-S-166		ARP7-S-279
BIK1-S-95		TIP41-S-196
STE50-S-202		TIF5-S-190
LSB5-S-183		PUF2-S-246
LSB5-S-193		FHL1-S-931
SRO9-S-422		MRD1-S-246
SRO9-S-433		RGC1-S-136
SRO9-S-39		YPR174C-S-77
SRO9-S-40		SNC1-T-39
SRO9-S-95		ACS1-T-64
ATG22-S-521		EDE1-T-261
GID7-S-294		SSA3-T-644
PDI1-S-377		SEA4-T-107
LRE1-S-125		DSF2-T-502
LRE1-S-474		YBR063C-T-237
LRE1-S-276		BAP2-T-68
LRE1-S-393		SPT7-T-355
SPB1-S-529		YBR138C-T-85
KAR4-S-301		SLI15-T-474
MRC1-S-997		SDS24-T-90
MRC1-S-367		VHC1-T-43
CDC10-S-299		RIF1-T-1696
CDC10-S-303		SYP1-T-6
YCP4-S-217		CDC7-T-239
ADY2-S-65		IWR1-T-61
ADP1-S-659		ENT1-T-160
ADP1-S-702		HBT1-T-994
PGK1-S-172		DBF4-T-231
PGK1-S-114		PRP28-T-53
YCR016W-S-20		YAP6-T-292
YCR016W-S-21		HEL2-T-548
YCR023C-S-603		DON1-T-39
SYP1-S-465		SKP1-T-177
SYP1-S-405		UBX5-T-388
SYP1-S-297		EAF1-T-94
SYP1-S-496		ESF1-T-500
SYP1-S-477		ECM11-T-111
SYP1-S-485		RMT2-T-158
SYP1-S-347		GAL83-T-23
SYP1-S-390		CHD1-T-1232
SNT1-S-211		IOC3-T-35
SNT1-S-771		IGD1-T-132
SNT1-S-266		FAB1-T-1956
SNT1-S-271		YGL036W-T-768
SNT1-S-272		SDS23-T-405
ELO2-S-338		HSF1-T-481
PHO87-S-120		NAB2-T-238
TAF2-S-261		NAB2-T-240
YCR051W-S-218		PEF1-T-48
YCR051W-S-145		FYV8-T-673
RSC6-S-479		PFK1-T-164
CTR86-S-555		SPO13-T-251
CTR86-S-559		MIP6-T-513
PWP2-S-651		SLT2-T-190
PWP2-S-232		YHR097C-T-184
RAD18-S-470		PFS1-T-208
RAD18-S-416		DOT5-T-30
SOL2-S-64		CST6-T-402
SOL2-S-42		HOS4-T-710
SOL2-S-47		VHS2-T-435
YCR075W-A-S-73		RNR2-T-394
FUB1-S-194		NET1-T-602
FUB1-S-231		NET1-T-1042
PAT1-S-255		NET1-T-630
PAT1-S-435		NET1-T-676
PAT1-S-457		SIP4-T-828
TUP1-S-444		IDS2-T-119
TUP1-S-258		MAE1-T-4
ABP1-S-327		PTM1-T-498
ABP1-S-291		DEF1-T-357
ABP1-S-475		DEF1-T-294
ABP1-S-478		ABF1-T-311
ABP1-S-481		ABF1-T-633
ABP1-S-183		MRP8-T-69
ABP1-S-192		SNU114-T-83
ABP1-S-458		NAP1-T-20
ABP1-S-512		TGL4-T-675
ABP1-S-514		POM34-T-273
ABP1-S-515		SNF7-T-129
ABP1-S-169		APC9-T-36
OCA4-S-91		HOG1-T-418
RMD1-S-4		STM1-T-181
NHP10-S-191		YLR257W-T-81
MED2-S-208		YLR257W-T-44
MED2-S-266		YLR257W-T-164
CDC7-S-506		DCS1-T-55
CDC7-S-408		CHS5-T-355
OSH2-S-171		SPO77-T-76
OSH2-S-7		DUS3-T-237
OSH2-S-445		RAD52-T-412
OSH2-S-787		DAT1-T-225
OSH2-S-825		ARP9-T-245
OSH2-S-451		SUB1-T-194
GPD1-S-12		EUC1-T-188
GPD1-S-22		SPC24-T-130
GPD1-S-24		SPC24-T-152
GPD1-S-27		YMR206W-T-211
RTK1-S-104		EFR3-T-10
DBP10-S-101		EFR3-T-687
DBP10-S-823		PBI2-T-74
PUS9-S-27		NOP2-T-194
NAT1-S-674		RPC19-T-10
LHP1-S-263		MLS1-T-157
LHP1-S-264		RAP1-T-486
LHP1-S-19		CNM67-T-146
PBP4-S-28		CWC25-T-109
MBP1-S-326		SSK2-T-1573
MBP1-S-110		GAL11-T-172
MBP1-S-599		SPO21-T-595
MBP1-S-244		SPT20-T-516
MBP1-S-221		STI1-T-37
PEX19-S-53		CUE5-T-360
PEX19-S-36		WTM1-T-370
PEX19-S-41		ESA1-T-104
PEX19-S-50		CAF20-T-102
PEX19-S-297		TAF3-T-340
YET3-S-165		EGD1-T-151
RPP1A-S-96		RVB2-T-470
RPL13B-S-165;165		YPL260W-T-71
RPS16B-S-15;27		RGC1-T-21
SUB2-S-37		PAL1-Y-145
SUB2-S-43		SNT2-Y-637
ASM4-S-464		YSC84-Y-373
RAM1-S-429		OSW2-Y-642
UBX3-S-14		MAG2-Y-501
UBX3-S-39		NOP53-Y-36
SRP14-S-8		YPL260W-Y-164
BUG1-S-87
BUG1-S-185
BUG1-S-62
DUN1-S-156
NSE4-S-13
TMA17-S-68
TMA17-S-38
TRM3-S-1257
ATG20-S-39
ATG20-S-114
ATG20-S-515
ATG20-S-529
IWR1-S-194
IWR1-S-225
IWR1-S-230
IWR1-S-55
CYK3-S-159
CYK3-S-209
CYK3-S-354
CYK3-S-322
CYK3-S-323
EXP1-S-83
UBP1-S-530
UBP1-S-755
UBP1-S-638
UBP1-S-555
UBP1-S-778
UBP1-S-654
UBP1-S-670
UBP1-S-154
CDC48-S-519
CDC48-S-565
CDC48-S-294
CDC48-S-770
RPP2A-S-96;96
CDC53-S-717
RPL35A-S-50;50
ATG9-S-11
ATG9-S-250
ATG9-S-55
ATG9-S-864
ATG9-S-807
ATG9-S-135
ATG9-S-969
ATG9-S-787
ATG9-S-143
ATG9-S-144
RPC53-S-116
RPC53-S-119
RPC53-S-138
SAS10-S-582
SAS10-S-314
SAS10-S-358
SAS10-S-387
CMR1-S-64
DHH1-S-14
ENT1-S-163
ENT1-S-392
ENT1-S-328
ENT1-S-317
CDC9-S-337
CDC9-S-75
FAP7-S-188
NRP1-S-455
NRP1-S-630
PAR32-S-246
PAR32-S-174
PAR32-S-284
PAR32-S-39
AIR2-S-49
YDL186W-S-237
YDL186W-S-212
YDL186W-S-35
PPH22-S-38
PPH22-S-56
SEC31-S-974
SEC31-S-975
SEC31-S-977
SEC31-S-980
SEC31-S-988
SEC31-S-473
SEC31-S-992
SEC31-S-999
SEC31-S-349
SEC31-S-358
SEC31-S-1053
SEC31-S-830
SEC31-S-836
YDL199C-S-65
YDL199C-S-613
YDL199C-S-21
YDL199C-S-664
YDL199C-S-674
YDL199C-S-680
YDL199C-S-654
ACK1-S-168
ACK1-S-155
RTN2-S-278
RTN2-S-242
CWC2-S-335
CWC2-S-336
CWC2-S-298
NOP6-S-45
RRI1-S-378
FMP45-S-290
HBT1-S-846
HBT1-S-857
HBT1-S-464
HBT1-S-19
HBT1-S-686
HBT1-S-559
HBT1-S-516
HBT1-S-301
HBT1-S-567
HBT1-S-570
HBT1-S-1005
HBT1-S-361
HBT1-S-956
HBT1-S-581
HBT1-S-791
HBT1-S-669
HBT1-S-39
HBT1-S-1034
HBT1-S-1036
HBT1-S-489
HBT1-S-822
HBT1-S-111
HBT1-S-249
WHI4-S-31
WHI4-S-509
WHI4-S-514
WHI4-S-283
WHI4-S-224
WHI4-S-51
WHI4-S-236
WHI4-S-477
SHS1-S-408
SHS1-S-447
SHS1-S-545
SHS1-S-548
SHS1-S-460
GCS1-S-138
GCS1-S-157
GCS1-S-206
GCS1-S-168
GCS1-S-174
GCS1-S-247
GCS1-S-260
GCS1-S-216
GUD1-S-4
ADY3-S-138
ADY3-S-283
ADY3-S-233
ADY3-S-234
ADY3-S-240
ADY3-S-90
ADY3-S-100
ADY3-S-60
ADY3-S-64
ADY3-S-69
ADY3-S-71
ADY3-S-72
ADY3-S-76
ADY3-S-213
ADY3-S-222
ADY3-S-194
ADY3-S-197
ADY3-S-162
ADY3-S-256
NTH1-S-83
YRB1-S-23
YRB1-S-27
YRB1-S-60
MAF1-S-90
MAF1-S-189
SOK1-S-840
SOK1-S-245
SNQ2-S-68
SNQ2-S-10
SNQ2-S-80
HED1-S-77
HED1-S-11
HED1-S-38
DAD1-S-77
KCS1-S-537
KCS1-S-646
KCS1-S-566
KCS1-S-583
KCS1-S-150
KCS1-S-670
KCS1-S-471
KCS1-S-1049
ATG31-S-174
ATG31-S-68
NSI1-S-235
VPS54-S-29
VPS54-S-69
VPS54-S-85
REG1-S-421
REG1-S-701
REG1-S-885
REG1-S-361
REG1-S-242
REG1-S-254
REG1-S-346
REG1-S-897
REG1-S-913
REG1-S-1012
REG1-S-446
REG1-S-571
REG1-S-575
REG1-S-407
REG1-S-75
PST2-S-43
PST2-S-175
MRH1-S-289
TPI1-S-235
TPI1-S-71
TPI1-S-79
TPI1-S-215
TPI1-S-96
DBF4-S-356
DBF4-S-84
DBF4-S-92
DBF4-S-501
DBF4-S-400
DBF4-S-418
DBF4-S-559
DBF4-S-226
DBF4-S-607
CDC34-S-282
CDC34-S-182
CDC34-S-186
CDC34-S-188
CDC34-S-263
MAK21-S-62
MAK21-S-127
MAK21-S-73
MAK21-S-710
MAK21-S-1024
AIM7-S-137
DOS2-S-289
DOS2-S-38
DOS2-S-281
TPS2-S-9
TPS2-S-890
RAD55-S-404
RAD55-S-332
VPS41-S-983
VPS41-S-26
VPS41-S-10
VPS41-S-16
YDR089W-S-316
YDR089W-S-327
GIS1-S-696
GIS1-S-351
GIS1-S-762
GIS1-S-772
GIS1-S-115
GIS1-S-424
GIS1-S-425
GIS1-S-346
GIS1-S-690
GIS1-S-670
GIS1-S-734
GIS1-S-747
GIS1-S-421
GIS1-S-70
GIS1-S-799
MSH6-S-228
MSH6-S-201
MSH6-S-102
MSH6-S-130
MSH6-S-132
MSH6-S-256
BMH2-S-34
BMH2-S-212;212
BMH2-S-77;77
SPO71-S-250
SPO71-S-253
SPO71-S-167
SPO71-S-256
SPO71-S-149
FOB1-S-33
FOB1-S-16
PDS1-S-121
PDS1-S-185
PDS1-S-186
PDS1-S-212
PDS1-S-213
PDS1-S-251
PDS1-S-98
PDS1-S-158
TMA64-S-203
APC4-S-523
DPB4-S-132
DPB4-S-184
KIN1-S-613
KIN1-S-628
KIN1-S-765
KIN1-S-46
KIN1-S-522
KIN1-S-967
KIN1-S-980
KIN1-S-661
KIN1-S-664
KIN1-S-704
KIN1-S-105
KIN1-S-106
KIN1-S-72
MTC5-S-759
MTC5-S-680
MTC5-S-414
MTC5-S-709
FIN1-S-134
FIN1-S-74
FIN1-S-36
YCF1-S-877
YCF1-S-878
YCF1-S-903
YCF1-S-873
RGP1-S-458
RGP1-S-214
HPR1-S-694
HPR1-S-673
HPR1-S-234
DOP1-S-244
SAN1-S-538
SAN1-S-187
TAF12-S-354
SWI5-S-522
SWI5-S-300
SWI5-S-225
SWI5-S-505
SWI5-S-702
EKI1-S-23
NUM1-S-1472
NUM1-S-753
NUM1-S-1451
GIR2-S-249
ENT5-S-394
ENT5-S-405
ENT5-S-350
CPR1-S-145
HOM2-S-318
ACL4-S-386
NBP2-S-99
TRM82-S-66
TRM82-S-67
TRM82-S-93
SEC5-S-184
TAF10-S-58
TAF10-S-166
TAF10-S-141
TAF10-S-146
CDC37-S-484
CDC37-S-14
CDC37-S-367
CDC37-S-356
STB3-S-392
STB3-S-399
STB3-S-9
STB3-S-146
STB3-S-151
STB3-S-337
STB3-S-341
STB3-S-503
STB3-S-235
STB3-S-254
STB3-S-285
SEC7-S-1747
SEC7-S-1733
SEC7-S-1736
SEC7-S-67
SEC7-S-1721
SEC7-S-442
SEC7-S-775
SEC7-S-432
SEC7-S-804
SEC7-S-1221
SEC7-S-782
SEC7-S-787
SEC7-S-800
SEC7-S-1215
SEC7-S-767
HSP42-S-182
HSP42-S-223
HSP42-S-116
HSP42-S-118
SUP35-S-234
SUP35-S-121
ARG82-S-82
ARG82-S-97
HMO1-S-137
NGG1-S-441
SAS4-S-407
SAS4-S-225
SND1-S-674
SND1-S-684
SND1-S-692
SND1-S-715
NUP42-S-137
SPC19-S-116
UME6-S-751
UME6-S-712
UME6-S-150
UME6-S-270
MSS4-S-662
MSS4-S-53
MSS4-S-246
MSS4-S-262
MSS4-S-213
MSS4-S-83
MSS4-S-6
GCD6-S-204
GCD6-S-538
GCD6-S-481
GCD6-S-449
GCD6-S-465
GCD6-S-525
AHA1-S-196
SPR28-S-16
SPR28-S-362
SPR28-S-364
SPR28-S-353
SPR28-S-359
SPR28-S-59
MFB1-S-274
MFB1-S-238
HTB1-S-25
SIR4-S-274
SIR4-S-142
SIR4-S-690
SIR4-S-692
IVY1-S-32
IVY1-S-12
IVY1-S-15
IVY1-S-59
COX20-S-142
RTN1-S-249
RTN1-S-235
YDR239C-S-100
YDR239C-S-74
YDR239C-S-336
YDR239C-S-342
YDR239C-S-63
YDR239C-S-785
PRP28-S-69
PEX5-S-232
PEX5-S-216
PEX5-S-180
PAM1-S-711
PAM1-S-552
PAM1-S-659
PAM1-S-732
PAM1-S-743
PAM1-S-686
YAP6-S-34
SWM1-S-169
SWM1-S-66
AKR1-S-51
AKR1-S-57
HEL2-S-346
HEL2-S-350
HEL2-S-485
HEL2-S-360
HEL2-S-363
DON1-S-66
DON1-S-80
DON1-S-166
DON1-S-173
DON1-S-47
DON1-S-220
DON1-S-181
DON1-S-185
DON1-S-192
DON1-S-194
DON1-S-198
DON1-S-150
DON1-S-328
DON1-S-295
DON1-S-29
DON1-S-35
DON1-S-348
GCN2-S-577
GCN2-S-206
DPP1-S-285
ZIP1-S-127
ZIP1-S-783
ZIP1-S-89
ZIP1-S-75
RTT103-S-292
SSD1-S-328
SSD1-S-1188
SSD1-S-491
SSD1-S-492
SSD1-S-151
SSD1-S-267
SSD1-S-286
SSD1-S-183
SSD1-S-42
BFR2-S-30
BFR2-S-379
BFR2-S-41
BFR2-S-44
BFR2-S-95
BFR2-S-10
RSC3-S-236
RSC3-S-218
HNT2-S-209
SUM1-S-62
SUM1-S-65
SUM1-S-715
SUM1-S-736
SUM1-S-738
SUM1-S-20
SUM1-S-40
SUM1-S-73
SUM1-S-242
SUM1-S-458
PIB1-S-191
PIB1-S-197
PIB1-S-201
PIB1-S-132
SWA2-S-31
SWA2-S-64
SWA2-S-533
YCG1-S-198
YCG1-S-996
YCG1-S-1008
YSP2-S-535
YSP2-S-264
YSP2-S-359
YSP2-S-596
YSP2-S-495
YSP2-S-399
YSP2-S-44
SKP1-S-110
SKP1-S-113
SKP1-S-59
UBX5-S-139
RQC1-S-119
RQC1-S-234
RQC1-S-160
PAL1-S-195
PAL1-S-401
PAL1-S-26
PAL1-S-114
PAL1-S-270
PAL1-S-49
PAL1-S-61
SPC110-S-72
SPC110-S-80
SPC110-S-36
SPC110-S-60
CNL1-S-11
CNL1-S-8
GGA1-S-378
GGA1-S-396
GGA1-S-397
GGA1-S-406
EAF1-S-841
EAF1-S-145
EAF1-S-837
TFC6-S-15
TFC6-S-27
TFC6-S-112
TFC6-S-145
ESC2-S-379
ESF1-S-86
XRS2-S-587
XRS2-S-783
XRS2-S-553
XRS2-S-650
VPS74-S-14
PHO92-S-41
RGA2-S-204
RGA2-S-214
RGA2-S-288
RGA2-S-380
YRA1-S-100
YRA1-S-8
RPP2B-S-100
ATO3-S-29
ATO3-S-4
ATO3-S-6
SAC7-S-37
UBA2-S-557
UBA2-S-577
UBA2-S-630
NCB2-S-126
DFM1-S-277
DFM1-S-336
DFM1-S-338
DFM1-S-340
RPL12A-S-101;101
ARO80-S-105
SIP1-S-331
SIP1-S-33
SIP1-S-384
SIP1-S-299
SIP1-S-300
CAD1-S-151
CAD1-S-191
TIF35-S-168
TIF35-S-131
TIF35-S-139
CYM1-S-920
NPL3-S-224
NPL3-S-212
PPZ2-S-289
PPZ2-S-338
PPZ2-S-299
PPZ2-S-71
PPZ2-S-188
PPZ2-S-282
PPZ2-S-283
PPZ2-S-275
PPZ2-S-224
PPZ2-S-243
PPZ2-S-117
PPZ2-S-118
PPZ2-S-75
PPZ2-S-35
PPZ2-S-40
PPZ2-S-130
PPZ2-S-348
LRS4-S-146
LRS4-S-168
LRS4-S-333
SSN2-S-375
SSN2-S-636
SSN2-S-748
SSN2-S-425
SSN2-S-521
SSN2-S-608
SSN2-S-444
SSN2-S-446
YDR444W-S-505
ECM11-S-176
ECM11-S-169
ECM11-S-170
ECM11-S-157
ECM11-S-16
RPS17A-S-94;94
RPS17A-S-43;43
RPS17A-S-125;125
RPS17A-S-107;107
ADA2-S-323
UTP6-S-254
TOM1-S-2418
TOM1-S-2376
TOM1-S-2119
TOM1-S-1890
TOM1-S-2406
TOM1-S-2371
TOM1-S-1557
HEH2-S-280
HEH2-S-214
HEH2-S-243
HEH2-S-123
TFB3-S-151
YDR461C-A-S-46
SPP41-S-1014
SPP41-S-337
SPP41-S-519
SPP41-S-50
RMT2-S-181
PKH3-S-696
PKH3-S-834
PKH3-S-871
PRP3-S-73
JIP4-S-360
JIP4-S-510
JIP4-S-705
JIP4-S-718
JIP4-S-722
JIP4-S-48
JIP4-S-571
JIP4-S-686
JIP4-S-726
SNF1-S-413
SNF1-S-487
SNF1-S-632
PEX29-S-514
DIG2-S-34
DIG2-S-270
DIG2-S-259
PHO8-S-123
VPS72-S-386
VPS72-S-425
VPS60-S-12
PKH1-S-521
PKH1-S-85
PKH1-S-562
PUF6-S-96
PSP1-S-66
PSP1-S-69
PSP1-S-238
PSP1-S-34
GIN4-S-719
GIN4-S-930
GIN4-S-689
GIN4-S-465
GIN4-S-389
GIN4-S-850
GIN4-S-854
GIN4-S-639
GNP1-S-111
GNP1-S-113
GNP1-S-45
GNP1-S-29
SMT3-S-2
SMT3-S-4
GRX2-S-91
GRX2-S-94
GRX2-S-69
GRX2-S-123
SLF1-S-36
SLF1-S-42
GRH1-S-155
GRH1-S-357
GRH1-S-360
SPS1-S-22
RBA50-S-233
VAB2-S-264
GLC3-S-190
GLC3-S-204
VAC8-S-16
EDC3-S-259
GTT3-S-62
GTT3-S-72
GEA2-S-46
GEA2-S-284
SSC1-S-122;125
SPF1-S-941
MCM3-S-859
MCM3-S-860
MCM3-S-751
MCM3-S-824
MCM3-S-876
MCM3-S-779
MCM3-S-794
MCM3-S-801
MCM3-S-560
HYP2-S-47;47
HYP2-S-2
RAD23-S-270
RAD23-S-136
YEL043W-S-802
YEL043W-S-501
YEL043W-S-166
YEL043W-S-930
YEL043W-S-953
YEL043W-S-787
YEL043W-S-534
YEL043W-S-510
YEL043W-S-520
GLY1-S-369
PCM1-S-67
PRB1-S-480
PRB1-S-58
CIN8-S-227
CIN8-S-972
NPR2-S-362
NPR2-S-382
YND1-S-579
SEC3-S-317
SEC3-S-69
SEC3-S-612
SEC3-S-297
NTF2-S-42
PRE1-S-82
BIM1-S-139
GPA2-S-103
GPA2-S-104
GPA2-S-111
GPA2-S-23
GPA2-S-61
YAT2-S-862
YAT2-S-784
YAT2-S-786
YAT2-S-779
YAT2-S-903
YAT2-S-838
YAT2-S-805
YAT2-S-387
CHO1-S-47
CHO1-S-50
CHO1-S-34
CHO1-S-42
CHO1-S-4
GAL83-S-12
CHZ1-S-127
CHZ1-S-98
CHZ1-S-68
YER034W-S-121
ARB1-S-43
MXR1-S-124
SAP1-S-554
SAP1-S-537
SAP1-S-398
CAJ1-S-136
GIP2-S-213
GIP2-S-51
GIP2-S-137
GIP2-S-93
GIP2-S-301
GIP2-S-274
GIP2-S-117
GIP2-S-221
GIP2-S-238
GIP2-S-41
PCL6-S-312
PCL6-S-141
THO1-S-78
THO1-S-79
THO1-S-58
THO1-S-68
ICL1-S-353
RGI1-S-75
MOT2-S-277
RNR1-S-816
RNR1-S-887
YER079W-S-15
YER079W-S-18
YER079W-S-23
YER079W-S-4
YER079W-S-39
YER079W-S-41
YER079W-S-60
YER079W-S-189
YER079W-S-192
YER079W-S-30
GET2-S-72
SBH1-S-3
DOT6-S-563
DOT6-S-48
DOT6-S-281
DOT6-S-322
DOT6-S-331
DOT6-S-517
IES5-S-87
NUP157-S-20
MAM1-S-265
FLO8-S-501
FLO8-S-532
KAP123-S-646
LSM4-S-138
BOI2-S-519
BOI2-S-24
BOI2-S-18
BOI2-S-619
BOI2-S-375
BOI2-S-191
BOI2-S-546
SLX8-S-87
SLX8-S-67
SHO1-S-250
AVT6-S-344
SCS2-S-106
GLO3-S-389
GLO3-S-398
GLO3-S-153
GLO3-S-282
GLO3-S-444
GLO3-S-299
GLO3-S-454
GLO3-S-256
YCK3-S-48
YCK3-S-403
YCK3-S-408
YCK3-S-374
YCK3-S-392
YCK3-S-214;236;243
YCK3-S-431
RSP5-S-210
RSP5-S-216
RSP5-S-149
SAK1-S-670
SAK1-S-966
SAK1-S-1104
SAK1-S-1126
SAK1-S-532
SAK1-S-682
GLC7-S-21
RTR1-S-217
MAG1-S-25
DDI1-S-378
DDI1-S-353
UBP5-S-411
PEA2-S-226
PEA2-S-148
UBP3-S-242
UBP3-S-247
UBP3-S-400
UBP3-S-396
BEM2-S-177
BEM2-S-1803
BEM2-S-1843
BEM2-S-195
BEM2-S-1012
BEM2-S-25
COG3-S-645
BUR6-S-141
SPT2-S-173
SPT2-S-78
CHD1-S-36
CHD1-S-1372
CHD1-S-1336
CHD1-S-1339
CHD1-S-989
CHD1-S-1226
CHD1-S-1364
CHD1-S-1300
PAB1-S-531
DNF1-S-1552
DNF1-S-81
DNF1-S-1545
DNF1-S-1506
DNF1-S-1463
DNF1-S-365
DNF1-S-53
BCK2-S-334
BCK2-S-340
BCK2-S-346
RPH1-S-458
RPH1-S-459
RPH1-S-652
RPH1-S-689
BRR2-S-403
BRR2-S-410
ECM32-S-210
PDA1-S-313
ISC10-S-97
ISC10-S-99
ISC10-S-109
ISC10-S-18
ISC10-S-24
ISC10-S-263
MSH4-S-870
MSH4-S-41
VTC2-S-597
VTC2-S-196
VTC2-S-657
VTC2-S-583
VTC2-S-187
SEC4-S-201
SEC4-S-204
SEC4-S-8
SEC4-S-10
SEC4-S-11
BLM10-S-29
BLM10-S-35
BLM10-S-11
BLM10-S-1041
SMC1-S-76
IES1-S-27
HSP12-S-21
HSP12-S-73
HSP12-S-59
HSP12-S-97
GAT1-S-377
GAT1-S-358
FRS2-S-201
BUD27-S-556
RIM15-S-373
RIM15-S-1316
RIM15-S-1535
RIM15-S-1550
RIM15-S-704
RIM15-S-540
RIM15-S-1511
RIM15-S-1093
RIM15-S-1120
RIM15-S-1531
RIM15-S-1757
RIM15-S-1588
MIL1-S-1038
YPT1-S-174
YFL040W-S-521
FET5-S-620
OTU1-S-291
OTU1-S-82
SEC53-S-240
SWP82-S-282
LOC1-S-24
YPI1-S-41
YPI1-S-133
YPI1-S-22
SAD1-S-10
GCN20-S-111
CMK1-S-351
CMK1-S-417
GSY1-S-655
YFR016C-S-954
YFR016C-S-51
YFR016C-S-1063
YFR016C-S-720
YFR016C-S-312
YFR016C-S-529
YFR016C-S-530
YFR016C-S-544
YFR016C-S-1097
YFR016C-S-102
YFR016C-S-1037
YFR016C-S-1048
YFR016C-S-462
YFR016C-S-510
YFR016C-S-202
YFR016C-S-372
IGD1-S-82
IGD1-S-153
IGD1-S-157
IGD1-S-95
IGD1-S-96
IGD1-S-64
IGD1-S-130
FAB1-S-729
PES4-S-516
PES4-S-519
PES4-S-59
LSB3-S-410
LSB3-S-365
LSB3-S-391
LSB3-S-377
LSB3-S-382
LSB3-S-429;444
LSB3-S-294
LSB3-S-297
LSB3-S-317
LSB3-S-284
CDC14-S-467
CDC14-S-417
CDC14-S-537
CDC14-S-429
PTR3-S-228
PTR3-S-185
PTR3-S-116
CDC26-S-87
CDC26-S-12
RSC8-S-44
RSC8-S-237
IRC5-S-169
SAP155-S-64
DUG1-S-288
DUG1-S-478
CNN1-S-105
RMD8-S-86
RMD8-S-19
RMD8-S-397
RMD8-S-263
YMR31-S-78
RET2-S-246
HXK1-S-158
HXK1-S-15
IRC7-S-289
CDH1-S-125
CDH1-S-200
CDH1-S-239
CDH1-S-213
PMA1-S-899
PMA1-S-911
LEU1-S-487
LEU1-S-488
LEU1-S-495
LEU1-S-503
PDR1-S-948
PUF4-S-210
PUF4-S-254
CKB1-S-111
PIB2-S-381
PIB2-S-79
PIB2-S-53
PIB2-S-399
PIB2-S-579
PIB2-S-124
PIB2-S-300
PIB2-S-113
PIB2-S-165
RPL24A-S-86;86
RPL24A-S-130
HOP2-S-170
MIG1-S-179
MIG1-S-241
MIG1-S-264
MIG1-S-314
MIG1-S-295
YGL036W-S-900
YGL036W-S-858
RNA15-S-268
TIF4632-S-913
TIF4632-S-485
TIF4632-S-187
TYW3-S-26
SDS23-S-9
SDS23-S-430
SDS23-S-400
DUO1-S-203
SGF73-S-3
SGF73-S-182
SGF73-S-22
RPB9-S-40
HSF1-S-545
HSF1-S-608
HSF1-S-655
HSF1-S-471
HSF1-S-528
MPS2-S-149
MPS2-S-224
MPS2-S-232
GUP1-S-245
MMS2-S-71
NUP145-S-700
NUP145-S-678
NUP145-S-450
NUP145-S-415
NUP145-S-425
NUP145-S-264
NUP145-S-673
SPC105-S-380
SPC105-S-77
SPC105-S-109
USE1-S-163
USE1-S-93
SEH1-S-261
SEH1-S-278
SEH1-S-280
CUE3-S-377
PRP43-S-8
PRP43-S-38
MON1-S-113
CEG1-S-458
SNT2-S-641
ITC1-S-283
ITC1-S-288
ITC1-S-291
ITC1-S-300
SEC27-S-853
YGL140C-S-1167
TIP20-S-228
ARO2-S-20
INO80-S-133
INO80-S-302
INO80-S-1466
INO80-S-614
PEX14-S-313
PEX14-S-242
PEX14-S-339
AMS1-S-68
YIP5-S-60
YIP5-S-56
SUT1-S-13
CUP2-S-40
CUP2-S-224
CUP2-S-73
SPO74-S-279
SPO74-S-38
SPO74-S-41
SPO74-S-145
SPO74-S-253
SPO74-S-263
SPO74-S-154
SPO74-S-95
SPO74-S-302
SPO74-S-409
SPO74-S-78
SPO74-S-390
ROK1-S-73
XRN1-S-1510
XRN1-S-1483
MPT5-S-841
MPT5-S-843
MPT5-S-186
MPT5-S-677
MPT5-S-837
ATG1-S-517
ATG1-S-647
GTS1-S-153
GTS1-S-240
GTS1-S-242
COX4-S-88
CDC55-S-155
CDC55-S-124
CDC55-S-410
CDC55-S-440
CDC55-S-403
HOS2-S-446
MDS3-S-744
MDS3-S-747
MDS3-S-1141
MDS3-S-1150
MDS3-S-787
MDS3-S-934
MDS3-S-1295
MDS3-S-693
MDS3-S-698
MDS3-S-817
MDS3-S-918
MDS3-S-1387
MDS3-S-828
MDS3-S-1202
YIP4-S-24
MCM6-S-510
MCM6-S-234
MCM6-S-78
MCM6-S-249
KEX1-S-656
KEX1-S-669
POX1-S-41
SPT16-S-765
SPT16-S-526
SPT16-S-598
SPT16-S-235
SPT16-S-459
SIP2-S-66
SIP2-S-152
SIP2-S-137
SIP2-S-273
NCS6-S-343
COG1-S-305
VID30-S-158
VID30-S-228
VID30-S-229
VID30-S-147
VID30-S-305
VID30-S-248
VID30-S-289
ADE5,7-S-166
HAP2-S-230
KAP114-S-952
RTF1-S-181
RTF1-S-90
NA-S-1127
HXK2-S-15
HXK2-S-245
PEX31-S-432
TFG2-S-377
TFG2-S-34
STF2-S-69
SEC9-S-359
SEC9-S-365
SEC9-S-186
SEC9-S-220
SEC9-S-294
SEC9-S-304
SEC9-S-92
NMA2-S-85
SNU71-S-65
YGR016W-S-24
MSP1-S-358
GSC2-S-300
ACB1-S-3
ORM1-S-16
ORM1-S-29
UFD1-S-314
UFD1-S-318
UFD1-S-331
RSC1-S-678
PEF1-S-55
SPR3-S-9
SPR3-S-57
SPR3-S-59
SPR3-S-33
SPR3-S-47
SPR3-S-378
SPR3-S-85
TWF1-S-303
TWF1-S-308
TWF1-S-167
TWF1-S-172
TOM20-S-172
PIL1-S-180;180
PIL1-S-188;188
PIL1-S-230
PIL1-S-16
PIL1-S-26
PIL1-S-98
PIL1-S-45
PIL1-S-71
NNF2-S-800
UTP22-S-41
UTP22-S-10
VAS1-S-109
ASK10-S-793
ASK10-S-1070
ASK10-S-627
ASK10-S-628
ASK10-S-1045
ASK10-S-220
ASK10-S-944
ASK10-S-1097
ASK10-S-1098
ASK10-S-969
MDR1-S-764
MDR1-S-930
SRB5-S-139
CLB1-S-88
CLB1-S-109
CLB1-S-24
CLB1-S-137
CLB1-S-121
CLB1-S-4
CLB1-S-15
DAM1-S-292
DAM1-S-257
SPT6-S-114
SPT6-S-94
SPT6-S-206
SPT6-S-155
SPT6-S-134
SPT6-S-142
RPS23B-S-41;41
NUP57-S-344
PPT1-S-89
YGR125W-S-42
YGR125W-S-59
YGR125W-S-140
YGR126W-S-129
YGR126W-S-179
YGR126W-S-60
YGR126W-S-85
YGR126W-S-188
YGR127W-S-200
YGR127W-S-256
SYF2-S-125
SYF2-S-55
SYF2-S-61
YGR130C-S-799
YGR130C-S-253
YGR130C-S-324
YGR130C-S-282
YGR130C-S-377
YGR130C-S-380
YGR130C-S-343
YGR130C-S-277
PRE9-S-14
LSB1-S-230
LSB1-S-239
CBF2-S-548
SKN1-S-36
SKN1-S-125
SKN1-S-65
ENP2-S-529
ENP2-S-671
GPC1-S-431
GPC1-S-406
GPC1-S-78
GPC1-S-76
RSR1-S-182
PTI1-S-410
NSR1-S-157
RTS3-S-163
RTS3-S-192
RTS3-S-47
RTS3-S-51
RTS3-S-202
RTS3-S-238
RTS3-S-118
RTS3-S-216
RTS3-S-221
YGR161W-C-S-83
TIF4631-S-948
TIF4631-S-195
TIF4631-S-231
TIF4631-S-333
TIF4631-S-11
TRS65-S-184
CLC1-S-52
CLC1-S-120
PBP1-S-215
PBP1-S-268
PBP1-S-293
[truncated: 4,035 more rows]
