# Supplementary material for: Rewiring of the phosphoproteome executes two meiotic divisions in budding yeast
Source: EMBO J. 2024 Feb 27;43(7):11. doi: 10.1038/s44318-024-00059-8 (PMC10987667; doi:10.1038/s44318-024-00059-8)
Supplement: Supplementary file 15 — Dataset EV13 [file 44318_2024_59_MOESM15_ESM.xlsx]

## Sheet: Dataset EV13 Legend
Dataset EV13
Phospho-sites significantly different between wild type and spo13-m2 in metaphase I arrested cells from Fig 7.

## Sheet: Dataset EV13
NC	INCR	DECR
EFB1-S-49	PKC1-S-577	GIP4-S-472
EFB1-S-31	IST2-S-638	ACS1-S-699
DEP1-S-120	CYC8-S-745	NUP60-S-222
DEP1-S-56	SMY2-S-12	BUD14-S-376
DEP1-S-61	TUP1-S-283	BUD14-S-378
TPD3-S-253	MED2-S-208	YAR028W-S-185
PSK1-S-40	WHI4-S-514	SWH1-S-707
PSK1-S-1055	GCS1-S-216	KIP1-S-823
PSK1-S-608	TOM1-S-2406	MAP2-S-9
PSK1-S-656	YER121W-S-59	ECM21-S-1033
PSK1-S-10	YFR016C-S-1097	RTG3-S-269
FUN30-S-2	LEU1-S-488	RTG3-S-376
FUN30-S-232	DUO1-S-203	YBR062C-S-47
PMT2-S-29	MON1-S-82	SPP381-S-289
PMT2-S-38	HAP2-S-31	SLI15-S-533
PMT2-S-39	CRP1-S-271	NTC20-S-139
DRS2-S-1352	CFD1-S-291	TAF5-S-95
SNC1-S-70	NUP159-S-739	HPC2-S-83
SNC1-S-27	IME2-S-608	TDP1-S-68
GIP4-S-520	RAV1-S-1313	PRP5-S-727
FUN12-S-257	RAV1-S-1244	RNQ1-S-64
FUN12-S-395	BUD4-S-391	PDI1-S-377
FUN12-S-49	YPK1-S-61	SPB1-S-505
FUN12-S-51	TGL1-S-469	MRC1-S-807
FUN12-S-301	SPO14-S-20	MRC1-S-429
FUN12-S-148	PXL1-S-198	SNT1-S-871
CDC19-S-9	SWI6-S-133	PHO87-S-120
CDC19-S-16	ENT2-S-478	RAD18-S-284
CDC24-S-729	YCS4-S-475	RAD18-S-470
PTA1-S-553	ART10-S-226	NHP10-S-198
PTA1-S-500	ART10-S-273	BRE1-S-15
PTA1-S-383	VTI1-S-110	SAS10-S-483
SPC72-S-218	SIS1-S-14	CMR1-S-79
SPC72-S-618	AVT4-S-34	HBT1-S-283
OAF1-S-144	AVT4-S-101	GCS1-S-157
OAF1-S-155	ATG4-S-25	PDS1-S-121
FLC2-S-643	VNX1-S-146	PDS1-S-55
FLC2-S-772	YOR019W-S-700	PDS1-S-359
ACS1-S-426	RGA1-S-388	PDS1-S-277
ACS1-S-26	IDH2-S-52	TAF12-S-330
ACS1-S-28	DED1-S-219	CDC37-S-172
ACS1-S-30	BRO1-S-763	STB3-S-307
ACS1-S-45	SPC29-S-174	SAS4-S-407
ACS1-S-689	NEW1-S-40	MSS4-S-662
ACS1-S-696	HSP42-T-372	SIR4-S-171
ACS1-S-55	SEC3-T-466	DON1-S-166
ACS1-S-16	LEU1-T-494	DON1-S-173
ACS1-S-67	YIP5-T-54	DON1-S-192
ACS1-S-628	SMI1-T-414	DON1-S-198
ACS1-S-2	YHR182W-T-785	DON1-S-224
ACS1-S-582;539	SSM4-T-28	YDR338C-S-212
ACS1-S-246	YIL055C-T-365	YRA1-S-100
GPB2-S-667	JSN1-T-104	CAD1-S-151
GPB2-S-24	BUD4-T-27	CAD1-S-191
ECM1-S-145	CRN1-T-421	LRS4-S-194
NUP60-S-118	SGS1-T-495	ECM11-S-169
NUP60-S-162	RAS2-T-276	VPS72-S-472
NUP60-S-171	SRP1-T-38	VPS72-S-386
NUP60-S-185	PLP2-T-203	VPS60-S-23
NUP60-S-81	REC8-T-567	GIN4-S-850
NUP60-S-89	NCE102-T-169	MXR1-S-107
NUP60-S-312		BOI2-S-375
NUP60-S-483		SLX8-S-87
NUP60-S-382		SLX8-S-76
NUP60-S-478		BEM2-S-1803
NUP60-S-207		ISC10-S-249
RFA1-S-178		RIM15-S-373
BUD14-S-454		PIB2-S-381
BUD14-S-254		NUP145-S-690
BUD14-S-507		NUT1-S-682
CDC15-S-966		SPO74-S-94
CDC15-S-946		COX4-S-88
SWH1-S-711		MDS3-S-787
SWH1-S-755		STF2-S-28
SWH1-S-677		SEC9-S-213
SWH1-S-682		CLB1-S-52
SWH1-S-487		CBF2-S-654
SWH1-S-489		SPO13-S-241
SWH1-S-495		SPO13-S-65
SWH1-S-499		NDT80-S-386
SWH1-S-442		SPO12-S-125
SWH1-S-1055		PFS1-S-202
LDB7-S-142		DOT5-S-73
LDB7-S-27		PIG2-S-292
SLA1-S-817		NUP159-S-441
SLA1-S-467		RHO3-S-7
SLA1-S-352		STH1-S-1195
SLA1-S-573		SLN1-S-832
SLA1-S-794		NET1-S-474
SLA1-S-799		NET1-S-384
SLA1-S-486		NET1-S-385
SLA1-S-785		NET1-S-56
SLA1-S-996		NET1-S-511
SLA1-S-901		ALY2-S-176
HIR1-S-610		ALY2-S-1040
ALK2-S-178		IDS2-S-176
ALK2-S-70		SWI3-S-279
ALK2-S-306		CBF1-S-200
ALK2-S-231		CBF1-S-45
SCT1-S-641		GRR1-S-199
ACH1-S-76		PAN3-S-252
PIM1-S-160		CAB3-S-239
NCL1-S-654		ABF1-S-459
RPL19A-S-30;30		NNK1-S-29
RPL19A-S-37;37		VPS1-S-599
SHE1-S-165		MEH1-S-29
SHE1-S-178		MEH1-S-144
STU1-S-574		SET3-S-46
STU1-S-1108		TGL4-S-737
STU1-S-1012		MLP1-S-1731
STU1-S-1018		ESL2-S-194
STU1-S-690		SKG1-S-156
STU1-S-1167		BRE2-S-160
STU1-S-271		POM34-S-270
POL12-S-81		FCF2-S-30
POL12-S-168		KIN2-S-151
POL12-S-126		KIN2-S-146
POL12-S-136		MSL5-S-378
POL12-S-147		YLR149C-S-82
YBL036C-S-110		SKG3-S-466
COR1-S-83		YLR257W-S-121
COR1-S-295		NUP2-S-84
COR1-S-116		NUP2-S-284
COR1-S-123		NUP2-S-353
PSY4-S-394		NUP2-S-540
EDE1-S-1100		SGD1-S-604
EDE1-S-1380		CUE4-S-48
EDE1-S-911		TAF4-S-165
EDE1-S-1145		SOK2-S-631
EDE1-S-931		SUB1-S-23
EDE1-S-241		NUP116-S-767
EDE1-S-848		HOT1-S-132
EDE1-S-265		PFK2-S-42
EDE1-S-898		YMR206W-S-123
EDE1-S-900		ESC1-S-80
EDE1-S-1343		GLC8-S-184
EDE1-S-1006		BOP3-S-144
EDE1-S-1020		MSG5-S-115
EDE1-S-580		MSG5-S-151
EDE1-S-950		ARP5-S-383
EDE1-S-1161		GCD10-S-464
EDE1-S-1187		MKT1-S-8
MOH1-S-15		RAS2-S-311
PIN4-S-466		NCS2-S-489
PIN4-S-541		APC1-S-1461
PIN4-S-653		APC1-S-1435
PIN4-S-655		UBP10-S-270
PIN4-S-636		RPS19B-S-20;20
PIN4-S-638		NOP12-S-184
PIN4-S-189		MAM3-S-441
PIN4-S-191		SMF1-S-524
PTC3-S-324		HRP1-S-483
PTC3-S-332		RTC1-S-1121
SHP1-S-71		SPT20-S-238
SHP1-S-72		NOB1-S-367
SHP1-S-75		ASE1-S-881
SHP1-S-76		YVC1-S-3
SHP1-S-129		DDP1-S-53
SHP1-S-189		SLK19-S-188
SHP1-S-316		DED1-S-267
SHP1-S-323		PTP2-S-258
SHP1-S-211		HER1-S-1014
SHP1-S-225		RIM20-S-655
SHP1-S-227		RRS1-S-138
SHP1-S-156		YOR338W-S-194
SHP1-S-168		MRS6-S-464
SKT5-S-78		DIG1-S-30
SKT5-S-32		LGE1-S-92
SKT5-S-133		RPL5-S-235
KIP1-S-1037		PXA1-S-619
SEF1-S-533		YPL150W-S-456
SEF1-S-216		HRR25-S-313
SEF1-S-8		CET1-S-144
SEF1-S-907		USV1-S-163
SEF1-S-263		KEL3-S-379
SEF1-S-273		REC8-S-421
SEF1-S-1056		PUF2-S-246
AAR2-S-331		OPY2-S-331
SSA3-S-628		MDM36-S-42
NUP170-S-552		YPR174C-S-77
NUP170-S-43		EDE1-T-261
CDC27-S-238		DSF2-T-502
CDC27-S-285		YBR063C-T-237
CDC27-S-293		YBR138C-T-85
CDC27-S-328		TAF2-T-161
BOI1-S-735		KIN2-T-303;281
BOI1-S-528		PRP28-T-53
BOI1-S-655		IGD1-T-132
BOI1-S-104		HSF1-T-481
RPL23B-S-29;29		SPC105-T-143
RPL23B-S-131;131		NAB2-T-238
MAP2-S-35		NAB2-T-240
RPL32-S-67		SPO13-T-251
ROX3-S-197		SLT2-T-190
BRN1-S-254		PFS1-T-208
BRN1-S-534		DOT5-T-30
ATP1-S-47		PEP8-T-219
ATP1-S-178		NET1-T-630
ATP1-S-540		SIP4-T-828
ATP1-S-511		IDS2-T-119
ECM21-S-1007		SOD1-T-29
ECM21-S-301		ABF1-T-311
ECM21-S-33		NNK1-T-620
ECM21-S-1025		DAT1-T-225
ECM21-S-140		SUB1-T-194
ECM21-S-18		SSK2-T-1573
ECM21-S-108		WTM1-T-370
ECM21-S-522		KIN4-T-209
ECM21-S-770		YPL260W-T-71
ECM21-S-783		SGV1-T-240
ECM21-S-960		MYO5-Y-359
ECM21-S-963
ECM21-S-1109
SFT2-S-60
SFT2-S-203
SFT2-S-28
RTG3-S-236
RTG3-S-455
RTG3-S-246
RTG3-S-474
RTG3-S-485
RTG3-S-81
RTG3-S-134
RTG3-S-142
RTG3-S-123
SEA4-S-123
SEA4-S-983
PKC1-S-761
PKC1-S-772
PKC1-S-657
PKC1-S-1143
PKC1-S-681
PKC1-S-93
PKC1-S-154
PKC1-S-75
PKC1-S-797
PKC1-S-579
NTH2-S-112
DSF2-S-395
DSF2-S-57
DSF2-S-122
IPP1-S-266
IPP1-S-238
IPP1-S-286
YBR016W-S-26
YBR016W-S-27
CHS3-S-22
OLA1-S-101
OLA1-S-116
ETR1-S-136
CDS1-S-42
ATP3-S-309
GIP1-S-428
GIP1-S-14
GIP1-S-178
GIP1-S-183
GIP1-S-163
GIP1-S-166
GIP1-S-416
GIP1-S-217
GIP1-S-286
GIP1-S-308
GIP1-S-539
GIP1-S-243
GIP1-S-233
GIP1-S-131
REB1-S-388
REB1-S-389
REB1-S-391
REB1-S-397
REB1-S-805
REB1-S-56
REB1-S-66
REB1-S-14
REB1-S-313
REB1-S-186
REB1-S-191
REB1-S-193
REB1-S-207
REB1-S-355
REB1-S-345
MUM2-S-173
AKL1-S-1072
AKL1-S-950
AKL1-S-1048
AKL1-S-407
AKL1-S-574
AKL1-S-801
AKL1-S-846
AKL1-S-853
AKL1-S-960
AKL1-S-971
AKL1-S-496
AKL1-S-504
AKL1-S-518
AKL1-S-541
AKL1-S-10
AKL1-S-12
ORC2-S-188
YBR062C-S-24
YBR062C-S-84
YBR062C-S-54
BAP2-S-24
TAT1-S-13
TAT1-S-20
YBR071W-S-183
YBR071W-S-109
YBR071W-S-116
YBR071W-S-5
YBR071W-S-8
YBR071W-S-67
YBR071W-S-68
HSP26-S-211
RDH54-S-165
RDH54-S-49
PFF1-S-608
ECM8-S-299
ECM8-S-136
ECM8-S-57
ECM33-S-261
RPG1-S-882
RPG1-S-893
RPG1-S-504
RPG1-S-508
RPG1-S-218
RPG1-S-220
SEC18-S-226
SPT7-S-827
SPT7-S-88
SPT7-S-1293
SPT7-S-1294
YBR085C-A-S-18
YBR085C-A-S-22
IST2-S-704
IST2-S-767
IST2-S-844
IST2-S-621
IST2-S-793
IST2-S-924
IST2-S-925
RXT2-S-377
RXT2-S-136
EXO84-S-482
EXO84-S-291
SIF2-S-124
SIF2-S-137
SIF2-S-113
AIM3-S-529
AIM3-S-883
AIM3-S-887
AIM3-S-811
AIM3-S-608
AIM3-S-450
AIM3-S-461
AIM3-S-576
AIM3-S-635
AIM3-S-637
AIM3-S-541
CYC8-S-818
CYC8-S-828
CYC8-S-742
CYC8-S-757
CYC8-S-891
CYC8-S-850
CYC8-S-693
CYC8-S-707
CYC8-S-720
CYC8-S-433
LYS2-S-926
GRS1-S-510
GRS1-S-203
GRS1-S-453
VMA2-S-84
VMA2-S-511
VMA2-S-515
VMA2-S-4
OPY1-S-162
SHE3-S-417
SHE3-S-28
SHE3-S-37
SHE3-S-361
SHE3-S-394
HSL7-S-32
YBR138C-S-241
MAK5-S-681
YSW1-S-96
YSW1-S-19
YSW1-S-25
YSW1-S-245
YSW1-S-510
YSW1-S-384
YSW1-S-281
YSW1-S-160
YSW1-S-609
YSW1-S-69
YSW1-S-72
YSW1-S-396
SLI15-S-183
SLI15-S-97
SLI15-S-437
SLI15-S-489
SLI15-S-73
SLI15-S-578
SLI15-S-554
SLI15-S-448
SLI15-S-255
SLI15-S-268
SLI15-S-335
POP7-S-115
SSE2-S-682
SSE2-S-384;384
NPL4-S-95
SMY2-S-96
SMY2-S-545
SMY2-S-602
SMY2-S-591
SMY2-S-84
SMY2-S-128
UMP1-S-116
DTR1-S-64
DTR1-S-92
DTR1-S-315
DTR1-S-20
DTR1-S-29
DTR1-S-41
RPS9B-S-184
MED8-S-216
AIM4-S-62
MSI1-S-13
YBR197C-S-48
YBR197C-S-24
YBR197C-S-81
TAF5-S-139
TAF5-S-787
TAF5-S-41
BEM1-S-72
BEM1-S-21
MCM7-S-838
MCM7-S-175
MCM7-S-176
FTH1-S-116
FTH1-S-452
FTH1-S-453
FTH1-S-463
FTH1-S-439
FTH1-S-445
FTH1-S-449
FTH1-S-106
AME1-S-41
AME1-S-53
AME1-S-59
NGR1-S-459
NGR1-S-523
SDS24-S-94
SDS24-S-524
SDS24-S-470
SDS24-S-447
SDS24-S-458
HPC2-S-47
HPC2-S-159
HPC2-S-435
HPC2-S-40
HPC2-S-579
ATG12-S-38
ATG12-S-39
PYC2-S-513
YBR225W-S-156
YBR225W-S-599
YBR225W-S-105
YBR225W-S-528
YBR225W-S-359
YBR225W-S-108
YBR225W-S-109
YBR225W-S-111
YBR225W-S-611
OM14-S-19
SWC5-S-278
PBP2-S-59
DAD3-S-43
VHC1-S-918
VHC1-S-870
VHC1-S-654
VHC1-S-1004
ABD1-S-115
PRP5-S-519
ISW1-S-1082
ISW1-S-147
ISW1-S-748
ISW1-S-762
ENP1-S-190
SPO23-S-505
SPO23-S-522
DUT1-S-135
POP4-S-53
SDH8-S-83
SDH8-S-95
UBX7-S-356
RIF1-S-1601
RIF1-S-1755
RIF1-S-1852
RIF1-S-1308
RIF1-S-79
RIF1-S-1694
RIF1-S-181
RIF1-S-110
RIF1-S-1667
RIF1-S-1677
RIF1-S-1795
RIF1-S-92
RIF1-S-1351
RIF1-S-1355
RIF1-S-1396
RIF1-S-1637
RIF1-S-1567
RIF1-S-1509
RIF1-S-1734
RIF1-S-162
DPB3-S-189
DPB3-S-166
PAF1-S-388
PAF1-S-147
PAF1-S-32
SAF1-S-29
SAF1-S-249
SAF1-S-252
DUG2-S-161
YBR285W-S-113
YBR285W-S-117
YBR285W-S-105
YBR285W-S-22
YBR285W-S-43
YBR285W-S-48
YBR285W-S-54
YBR287W-S-227
YBR287W-S-234
APM3-S-189
APM3-S-186
SNF5-S-808
BSD2-S-47
RER1-S-105
SGF29-S-83
YCL012C-S-71
BUD3-S-1075
BUD3-S-1312
BUD3-S-1549
BUD3-S-1134
BUD3-S-1443
BUD3-S-1149
BIK1-S-166
BIK1-S-167
BIK1-S-95
STE50-S-202
LSB5-S-183
LSB5-S-193
SRO9-S-422
SRO9-S-433
SRO9-S-55
SRO9-S-39
SRO9-S-40
SRO9-S-95
ATG22-S-521
GID7-S-294
LRE1-S-125
LRE1-S-474
LRE1-S-276
LRE1-S-393
SPB1-S-529
KAR4-S-301
MRC1-S-1093
MRC1-S-997
MRC1-S-215
MRC1-S-367
CDC10-S-299
CDC10-S-303
YCP4-S-217
RVS161-S-16
ADY2-S-65
ADP1-S-659
ADP1-S-702
PGK1-S-172
PGK1-S-114
PGK1-S-318
YCR016W-S-20
YCR016W-S-21
YCR023C-S-603
SYP1-S-465
SYP1-S-405
SYP1-S-297
SYP1-S-496
SYP1-S-477
SYP1-S-485
SYP1-S-347
SYP1-S-390
SNT1-S-211
SNT1-S-771
SNT1-S-187
SNT1-S-266
SNT1-S-271
SNT1-S-272
ELO2-S-338
TAF2-S-261
YCR051W-S-218
YCR051W-S-145
RSC6-S-479
CTR86-S-555
CTR86-S-559
PWP2-S-651
PWP2-S-232
RAD18-S-416
SOL2-S-64
SOL2-S-42
SOL2-S-47
YCR075W-A-S-73
FUB1-S-194
FUB1-S-231
PAT1-S-255
PAT1-S-435
PAT1-S-457
TUP1-S-444
TUP1-S-258
ABP1-S-327
ABP1-S-291
ABP1-S-475
ABP1-S-478
ABP1-S-481
ABP1-S-183
ABP1-S-365
ABP1-S-313
ABP1-S-192
ABP1-S-458
ABP1-S-512
ABP1-S-514
ABP1-S-515
ABP1-S-169
OCA4-S-91
RMD1-S-4
NHP10-S-191
MED2-S-266
PTC1-S-133
CDC7-S-506
CDC7-S-408
OSH2-S-171
OSH2-S-7
OSH2-S-445
OSH2-S-787
OSH2-S-825
OSH2-S-451
GPD1-S-12
GPD1-S-22
GPD1-S-24
GPD1-S-27
RTK1-S-104
RTK1-S-60
MPS1-S-336
MPS1-S-185
DBP10-S-101
DBP10-S-823
PUS9-S-27
NAT1-S-674
LHP1-S-263
LHP1-S-264
LHP1-S-19
PBP4-S-28
MBP1-S-326
MBP1-S-110
MBP1-S-599
MBP1-S-244
MBP1-S-221
PEX19-S-53
PEX19-S-62
PEX19-S-36
PEX19-S-41
PEX19-S-50
PEX19-S-301
PEX19-S-304
PEX19-S-297
YET3-S-165
RPP1A-S-96
RPL13B-S-165;165
RPS16B-S-15;27
SUB2-S-37
SUB2-S-43
ASM4-S-464
RAM1-S-429
UBX3-S-14
UBX3-S-39
SRP14-S-8
BUG1-S-75
BUG1-S-87
BUG1-S-185
BUG1-S-62
DUN1-S-156
NSE4-S-13
TMA17-S-138
TMA17-S-147
TMA17-S-68
TMA17-S-76
TMA17-S-38
TRM3-S-1257
ATG20-S-39
ATG20-S-114
ATG20-S-515
ATG20-S-529
IWR1-S-86
IWR1-S-194
IWR1-S-225
IWR1-S-230
IWR1-S-55
CYK3-S-159
CYK3-S-209
CYK3-S-354
CYK3-S-322
CYK3-S-323
EXP1-S-83
UBP1-S-530
UBP1-S-531
UBP1-S-755
UBP1-S-593
UBP1-S-638
UBP1-S-555
UBP1-S-778
UBP1-S-618
UBP1-S-654
UBP1-S-670
UBP1-S-154
CDC48-S-519
CDC48-S-565
CDC48-S-294
CDC48-S-770
RPP2A-S-96;96
LYS21-S-532
CDC53-S-717
RPL35A-S-50;50
ATG9-S-11
ATG9-S-250
ATG9-S-55
ATG9-S-864
ATG9-S-807
ATG9-S-135
ATG9-S-969
ATG9-S-787
ATG9-S-143
ATG9-S-144
RPC53-S-116
RPC53-S-119
RPC53-S-138
SAS10-S-582
SAS10-S-314
SAS10-S-358
SAS10-S-387
CMR1-S-64
DHH1-S-14
ENT1-S-163
ENT1-S-392
ENT1-S-328
ENT1-S-317
CDC9-S-337
CDC9-S-75
FAP7-S-188
NRP1-S-455
NRP1-S-630
PAR32-S-246
PAR32-S-174
PAR32-S-284
PAR32-S-39
AIR2-S-49
YDL186W-S-235
YDL186W-S-237
YDL186W-S-212
YDL186W-S-175
YDL186W-S-35
PPH22-S-38
PPH22-S-56
SEC31-S-974
SEC31-S-975
SEC31-S-977
SEC31-S-980
SEC31-S-988
SEC31-S-473
SEC31-S-992
SEC31-S-999
SEC31-S-349
SEC31-S-358
SEC31-S-1053
SEC31-S-830
SEC31-S-836
YDL199C-S-90
YDL199C-S-65
YDL199C-S-613
YDL199C-S-21
YDL199C-S-664
YDL199C-S-674
YDL199C-S-680
YDL199C-S-654
ACK1-S-168
ACK1-S-155
RTN2-S-278
RTN2-S-242
CWC2-S-335
CWC2-S-336
CWC2-S-298
NOP6-S-45
GDH2-S-23
RRI1-S-378
FMP45-S-290
HBT1-S-157
HBT1-S-846
HBT1-S-857
HBT1-S-464
HBT1-S-19
HBT1-S-686
HBT1-S-559
HBT1-S-516
HBT1-S-301
HBT1-S-567
HBT1-S-570
HBT1-S-1005
HBT1-S-361
HBT1-S-956
HBT1-S-581
HBT1-S-791
HBT1-S-669
HBT1-S-39
HBT1-S-793
HBT1-S-1034
HBT1-S-1036
HBT1-S-475
HBT1-S-489
HBT1-S-336
HBT1-S-822
HBT1-S-111
HBT1-S-249
WHI4-S-31
WHI4-S-509
WHI4-S-283
WHI4-S-224
WHI4-S-51
WHI4-S-236
WHI4-S-477
SHS1-S-408
SHS1-S-416
SHS1-S-447
SHS1-S-545
SHS1-S-548
SHS1-S-460
GCS1-S-138
GCS1-S-206
GCS1-S-168
GCS1-S-174
GCS1-S-247
GCS1-S-260
GYP7-S-265
GUD1-S-4
ADY3-S-138
ADY3-S-150
ADY3-S-283
ADY3-S-233
ADY3-S-234
ADY3-S-240
ADY3-S-90
ADY3-S-100
ADY3-S-60
ADY3-S-64
ADY3-S-69
ADY3-S-71
ADY3-S-72
ADY3-S-76
ADY3-S-213
ADY3-S-222
ADY3-S-194
ADY3-S-197
ADY3-S-162
ADY3-S-256
NTH1-S-83
YRB1-S-23
YRB1-S-27
YRB1-S-60
MAF1-S-90
MAF1-S-189
SOK1-S-840
SOK1-S-193
SOK1-S-245
SNQ2-S-68
SNQ2-S-10
SNQ2-S-80
HED1-S-77
HED1-S-11
HED1-S-38
DAD1-S-77
KCS1-S-597
KCS1-S-396
KCS1-S-537
KCS1-S-646
KCS1-S-566
KCS1-S-583
KCS1-S-150
KCS1-S-670
KCS1-S-471
KCS1-S-1049
ATG31-S-174
ATG31-S-68
NSI1-S-235
VPS54-S-194
VPS54-S-29
VPS54-S-69
VPS54-S-85
REG1-S-421
REG1-S-701
REG1-S-885
REG1-S-361
REG1-S-242
REG1-S-254
REG1-S-346
REG1-S-897
REG1-S-913
REG1-S-1012
REG1-S-446
REG1-S-571
REG1-S-575
REG1-S-407
REG1-S-75
PST2-S-43
PST2-S-175
MRH1-S-289
TPI1-S-235
TPI1-S-71
TPI1-S-79
TPI1-S-215
TPI1-S-96
DBF4-S-356
DBF4-S-84
DBF4-S-92
DBF4-S-501
DBF4-S-400
DBF4-S-418
DBF4-S-559
DBF4-S-226
DBF4-S-607
CDC34-S-282
CDC34-S-182
CDC34-S-186
CDC34-S-188
CDC34-S-263
MAK21-S-878
MAK21-S-62
MAK21-S-127
MAK21-S-73
MAK21-S-80
MAK21-S-710
MAK21-S-1024
AIM7-S-137
OCA6-S-211
DOS2-S-289
DOS2-S-38
DOS2-S-281
TPS2-S-9
TPS2-S-890
RAD55-S-404
RAD55-S-332
VPS41-S-983
VPS41-S-26
VPS41-S-10
VPS41-S-16
PDC2-S-587
YDR089W-S-316
YDR089W-S-327
GIS1-S-696
GIS1-S-351
GIS1-S-762
GIS1-S-772
GIS1-S-115
GIS1-S-424
GIS1-S-425
GIS1-S-343
GIS1-S-346
GIS1-S-435
GIS1-S-690
GIS1-S-670
GIS1-S-734
GIS1-S-747
GIS1-S-421
GIS1-S-70
GIS1-S-799
MSH6-S-228
MSH6-S-201
MSH6-S-102
MSH6-S-130
MSH6-S-132
MSH6-S-256
BMH2-S-34
BMH2-S-212;212
BMH2-S-77;77
SPO71-S-250
SPO71-S-253
SPO71-S-167
SPO71-S-256
SPO71-S-149
FOB1-S-33
FOB1-S-16
PDS1-S-185
PDS1-S-186
PDS1-S-212
PDS1-S-213
PDS1-S-251
PDS1-S-98
PDS1-S-158
TMA64-S-203
APC4-S-523
DPB4-S-132
DPB4-S-184
KIN1-S-613
KIN1-S-628
KIN1-S-765
KIN1-S-46
KIN1-S-522
KIN1-S-967
KIN1-S-980
KIN1-S-661
KIN1-S-664
KIN1-S-704
KIN1-S-105
KIN1-S-106
KIN1-S-72
MTC5-S-759
MTC5-S-680
MTC5-S-414
MTC5-S-709
FIN1-S-134
FIN1-S-74
FIN1-S-36
YCF1-S-877
YCF1-S-878
YCF1-S-903
YCF1-S-873
RGP1-S-458
RGP1-S-214
HPR1-S-694
HPR1-S-673
HPR1-S-234
DOP1-S-244
SAN1-S-538
SAN1-S-187
TAF12-S-354
SWI5-S-522
SWI5-S-300
SWI5-S-225
SWI5-S-505
SWI5-S-702
EKI1-S-23
NUM1-S-1472
NUM1-S-753
NUM1-S-1451
GIR2-S-249
ENT5-S-394
ENT5-S-405
ENT5-S-324
ENT5-S-350
CPR1-S-145
HOM2-S-318
ACL4-S-386
NBP2-S-193
NBP2-S-99
CWC15-S-62
TRM82-S-66
TRM82-S-67
TRM82-S-93
SEC5-S-184
TAF10-S-58
TAF10-S-166
TAF10-S-141
TAF10-S-146
CDC37-S-484
CDC37-S-14
CDC37-S-367
CDC37-S-356
CDC37-S-383
STB3-S-392
STB3-S-399
STB3-S-9
STB3-S-146
STB3-S-151
STB3-S-337
STB3-S-341
STB3-S-503
STB3-S-235
STB3-S-254
STB3-S-285
SEC7-S-1747
SEC7-S-1748
SEC7-S-1733
SEC7-S-1736
SEC7-S-67
SEC7-S-1721
SEC7-S-442
SEC7-S-775
SEC7-S-432
SEC7-S-804
SEC7-S-1221
SEC7-S-782
SEC7-S-787
SEC7-S-800
SEC7-S-1215
SEC7-S-767
HSP42-S-182
HSP42-S-215
HSP42-S-223
HSP42-S-116
HSP42-S-118
SUP35-S-234
SUP35-S-121
ARG82-S-82
ARG82-S-97
HMO1-S-137
NGG1-S-441
SCC2-S-157
SAS4-S-225
SND1-S-674
SND1-S-684
SND1-S-692
SND1-S-715
NUP42-S-137
REF2-S-397
SPC19-S-116
UME6-S-751
UME6-S-712
UME6-S-150
UME6-S-270
MSS4-S-53
MSS4-S-246
MSS4-S-262
MSS4-S-213
MSS4-S-83
MSS4-S-6
GCD6-S-204
GCD6-S-538
GCD6-S-481
GCD6-S-449
GCD6-S-465
GCD6-S-525
AHA1-S-159
AHA1-S-196
SPR28-S-16
SPR28-S-362
SPR28-S-364
SPR28-S-353
SPR28-S-359
SPR28-S-59
SPR28-S-95
MFB1-S-274
MFB1-S-238
HTB1-S-25
SIR4-S-274
SIR4-S-142
SIR4-S-690
SIR4-S-692
IVY1-S-32
IVY1-S-12
IVY1-S-15
IVY1-S-59
COX20-S-142
RTN1-S-249
RTN1-S-235
YDR239C-S-684
YDR239C-S-100
YDR239C-S-106
YDR239C-S-74
YDR239C-S-336
YDR239C-S-342
YDR239C-S-478
YDR239C-S-63
YDR239C-S-785
PRP28-S-69
PEX5-S-232
PEX5-S-216
PEX5-S-180
PAM1-S-711
PAM1-S-552
PAM1-S-794
PAM1-S-659
PAM1-S-732
PAM1-S-743
PAM1-S-471
PAM1-S-686
CTA1-S-513
YAP6-S-34
SWM1-S-169
SWM1-S-66
AKR1-S-51
AKR1-S-57
HEL2-S-346
HEL2-S-350
HEL2-S-485
HEL2-S-458
HEL2-S-360
HEL2-S-363
CCC2-S-993
CCC2-S-999
DON1-S-66
DON1-S-80
DON1-S-47
DON1-S-205
DON1-S-220
DON1-S-181
DON1-S-185
DON1-S-194
DON1-S-150
DON1-S-328
DON1-S-295
DON1-S-29
DON1-S-35
DON1-S-348
GCN2-S-577
GCN2-S-206
DPP1-S-285
ZIP1-S-127
ZIP1-S-783
ZIP1-S-89
ZIP1-S-75
RTT103-S-292
RTT103-S-303
SSD1-S-328
SSD1-S-1188
SSD1-S-491
SSD1-S-492
SSD1-S-151
SSD1-S-155
SSD1-S-267
SSD1-S-286
SSD1-S-183
SSD1-S-42
BFR2-S-30
BFR2-S-379
BFR2-S-41
BFR2-S-44
BFR2-S-95
BFR2-S-10
RSC3-S-236
RSC3-S-218
HNT2-S-209
SUM1-S-62
SUM1-S-65
SUM1-S-715
SUM1-S-736
SUM1-S-738
SUM1-S-20
SUM1-S-40
SUM1-S-73
SUM1-S-242
SUM1-S-458
PIB1-S-191
PIB1-S-197
PIB1-S-201
PIB1-S-132
SWA2-S-31
SWA2-S-64
SWA2-S-264
SWA2-S-533
TIM11-S-70
YCG1-S-198
YCG1-S-996
YCG1-S-1008
YCG1-S-981
YSP2-S-535
YSP2-S-264
YSP2-S-505
YSP2-S-336
YSP2-S-359
YSP2-S-596
YSP2-S-495
YSP2-S-399
YSP2-S-411
YSP2-S-44
SKP1-S-110
SKP1-S-113
SKP1-S-59
UBX5-S-139
RQC1-S-119
RQC1-S-234
RQC1-S-160
PAL1-S-195
PAL1-S-401
PAL1-S-26
PAL1-S-114
PAL1-S-270
PAL1-S-49
PAL1-S-61
PAL1-S-149
SPC110-S-529
SPC110-S-72
SPC110-S-80
SPC110-S-36
SPC110-S-60
CNL1-S-11
CNL1-S-8
GGA1-S-378
GGA1-S-394
GGA1-S-396
GGA1-S-397
GGA1-S-406
EAF1-S-841
EAF1-S-145
EAF1-S-837
TFC6-S-15
TFC6-S-27
TFC6-S-112
TFC6-S-145
ESC2-S-379
ESF1-S-86
XRS2-S-349
XRS2-S-587
XRS2-S-783
XRS2-S-628
XRS2-S-553
XRS2-S-650
VPS74-S-14
VPS74-S-19
PHO92-S-41
RGA2-S-204
RGA2-S-214
RGA2-S-288
RGA2-S-380
YRA1-S-8
RPP2B-S-100
ATO3-S-29
ATO3-S-4
ATO3-S-6
SAC7-S-99
SAC7-S-37
UBA2-S-557
UBA2-S-577
UBA2-S-630
NCB2-S-126
NCB2-S-136
DFM1-S-277
DFM1-S-336
DFM1-S-338
DFM1-S-340
RPL12A-S-101;101
RPL12A-S-38;38
ARO80-S-105
SIP1-S-331
SIP1-S-33
SIP1-S-384
SIP1-S-299
SIP1-S-300
TIF35-S-168
TIF35-S-131
TIF35-S-139
CYM1-S-920
NPL3-S-224
NPL3-S-212
NPL3-S-182
PPZ2-S-289
PPZ2-S-338
PPZ2-S-299
PPZ2-S-71
PPZ2-S-188
PPZ2-S-362
PPZ2-S-282
PPZ2-S-283
PPZ2-S-275
PPZ2-S-224
PPZ2-S-243
PPZ2-S-117
PPZ2-S-118
PPZ2-S-75
PPZ2-S-35
PPZ2-S-40
PPZ2-S-130
PPZ2-S-348
LRS4-S-146
LRS4-S-168
LRS4-S-333
SSN2-S-375
SSN2-S-636
SSN2-S-748
SSN2-S-425
SSN2-S-521
SSN2-S-608
SSN2-S-444
SSN2-S-446
YDR444W-S-680
YDR444W-S-505
ECM11-S-130
ECM11-S-176
ECM11-S-185
ECM11-S-170
ECM11-S-156
ECM11-S-157
ECM11-S-16
RPS17A-S-94;94
RPS17A-S-43;43
RPS17A-S-125;125
RPS17A-S-107;107
ADA2-S-323
ADA2-S-333
UTP6-S-254
TOM1-S-2418
TOM1-S-2376
TOM1-S-2119
TOM1-S-1890
TOM1-S-2371
TOM1-S-1557
HEH2-S-280
HEH2-S-214
HEH2-S-243
HEH2-S-123
TFB3-S-151
YDR461C-A-S-46
SPP41-S-1014
SPP41-S-337
SPP41-S-519
SPP41-S-50
RMT2-S-181
PKH3-S-696
PKH3-S-834
PKH3-S-871
RPL27A-S-105;105
PRP3-S-73
JIP4-S-360
JIP4-S-552
JIP4-S-510
JIP4-S-705
JIP4-S-718
JIP4-S-722
JIP4-S-48
JIP4-S-571
JIP4-S-686
JIP4-S-726
SNF1-S-413
SNF1-S-487
SNF1-S-632
PEX29-S-514
DIG2-S-34
DIG2-S-270
DIG2-S-259
PHO8-S-123
VPS72-S-425
VPS60-S-12
PKH1-S-521
PKH1-S-85
PKH1-S-562
PUF6-S-96
PSP1-S-51
PSP1-S-66
PSP1-S-69
PSP1-S-238
PSP1-S-34
GIN4-S-719
GIN4-S-930
GIN4-S-689
GIN4-S-465
GIN4-S-389
GIN4-S-854
GIN4-S-639
GNP1-S-111
GNP1-S-113
GNP1-S-45
GNP1-S-29
SMT3-S-2
SMT3-S-4
GRX2-S-91
GRX2-S-94
GRX2-S-69
GRX2-S-123
SLF1-S-36
SLF1-S-42
GRH1-S-155
GRH1-S-357
GRH1-S-360
SPS1-S-22
AGE1-S-412
RBA50-S-233
VAB2-S-264
GLC3-S-190
GLC3-S-204
VAC8-S-16
EDC3-S-259
GTT3-S-62
GTT3-S-72
GEA2-S-46
GEA2-S-284
SSC1-S-122;125
SPF1-S-941
MCM3-S-859
MCM3-S-860
MCM3-S-751
MCM3-S-824
MCM3-S-876
MCM3-S-777
MCM3-S-779
MCM3-S-794
MCM3-S-801
MCM3-S-560
HYP2-S-123
HYP2-S-47;47
HYP2-S-2
RAD23-S-270
RAD23-S-136
YEL043W-S-721
YEL043W-S-802
YEL043W-S-501
YEL043W-S-166
YEL043W-S-930
YEL043W-S-953
YEL043W-S-787
YEL043W-S-534
YEL043W-S-510
YEL043W-S-520
IES6-S-8
GLY1-S-369
PCM1-S-67
PRB1-S-480
PRB1-S-58
CIN8-S-227
CIN8-S-972
NPR2-S-362
NPR2-S-382
YND1-S-579
SEC3-S-317
SEC3-S-69
SEC3-S-612
SEC3-S-297
NTF2-S-42
PRE1-S-82
BIM1-S-148
BIM1-S-139
GPA2-S-103
GPA2-S-104
GPA2-S-111
GPA2-S-116
GPA2-S-23
GPA2-S-61
YAT2-S-862
YAT2-S-752
YAT2-S-784
YAT2-S-786
YAT2-S-779
YAT2-S-903
YAT2-S-838
YAT2-S-805
YAT2-S-387
CHO1-S-47
CHO1-S-50
CHO1-S-34
CHO1-S-42
CHO1-S-4
GAL83-S-12
CHZ1-S-127
CHZ1-S-98
CHZ1-S-68
YER034W-S-121
ARB1-S-43
MXR1-S-124
SAP1-S-554
SAP1-S-537
SAP1-S-398
CAJ1-S-136
GIP2-S-213
GIP2-S-51
GIP2-S-137
GIP2-S-93
GIP2-S-301
GIP2-S-274
GIP2-S-117
GIP2-S-221
GIP2-S-155
GIP2-S-238
GIP2-S-41
PCL6-S-312
PCL6-S-141
THO1-S-78
THO1-S-79
THO1-S-48
THO1-S-58
THO1-S-68
ICL1-S-353
RGI1-S-75
MOT2-S-277
RNR1-S-816
RNR1-S-887
YER079W-S-15
YER079W-S-18
YER079W-S-23
YER079W-S-4
YER079W-S-39
YER079W-S-41
YER079W-S-60
YER079W-S-189
YER079W-S-192
YER079W-S-30
GET2-S-72
SBH1-S-3
DOT6-S-563
DOT6-S-48
DOT6-S-281
DOT6-S-322
DOT6-S-331
DOT6-S-517
IES5-S-87
NUP157-S-20
MAM1-S-265
FLO8-S-501
FLO8-S-532
KAP123-S-646
LSM4-S-138
BOI2-S-519
BOI2-S-24
BOI2-S-18
BOI2-S-619
BOI2-S-191
BOI2-S-546
SLX8-S-67
SLX8-S-37
SLX8-S-50
SHO1-S-250
AVT6-S-344
SCS2-S-106
SCS2-S-153
GLO3-S-389
GLO3-S-398
GLO3-S-153
GLO3-S-162
GLO3-S-282
GLO3-S-441
GLO3-S-444
GLO3-S-306
GLO3-S-299
GLO3-S-454
GLO3-S-464
GLO3-S-256
YCK3-S-48
YCK3-S-403
YCK3-S-408
YCK3-S-374
YCK3-S-392
YCK3-S-214;236;243
YCK3-S-448
YCK3-S-431
RSP5-S-210
RSP5-S-216
RSP5-S-149
SAK1-S-670
SAK1-S-966
SAK1-S-1104
SAK1-S-1126
SAK1-S-532
SAK1-S-682
RPS26A-S-54;54
GLC7-S-21
RTR1-S-217
MAG1-S-25
DDI1-S-378
DDI1-S-353
UBP5-S-411
UBP5-S-3
PEA2-S-226
PEA2-S-148
UBP3-S-242
UBP3-S-247
UBP3-S-400
UBP3-S-396
BEM2-S-177
BEM2-S-303
BEM2-S-1843
BEM2-S-195
BEM2-S-1012
BEM2-S-25
BEM2-S-38
COG3-S-645
BUR6-S-141
SPT2-S-173
SPT2-S-78
SPT2-S-182
SPT2-S-183
CHD1-S-36
CHD1-S-1372
CHD1-S-1336
CHD1-S-1339
CHD1-S-989
CHD1-S-1226
CHD1-S-1364
CHD1-S-1300
PAB1-S-332
PAB1-S-531
DNF1-S-1552
DNF1-S-81
DNF1-S-1545
DNF1-S-1506
DNF1-S-1463
DNF1-S-365
DNF1-S-53
BCK2-S-334
BCK2-S-340
BCK2-S-346
RPH1-S-458
RPH1-S-459
RPH1-S-652
RPH1-S-139
RPH1-S-689
BRR2-S-403
BRR2-S-410
ECM32-S-210
PDA1-S-313
ISC10-S-97
ISC10-S-99
ISC10-S-109
ISC10-S-18
ISC10-S-24
ISC10-S-263
MSH4-S-870
MSH4-S-41
VTC2-S-597
VTC2-S-196
VTC2-S-657
VTC2-S-583
VTC2-S-187
SEC4-S-201
SEC4-S-204
SEC4-S-8
SEC4-S-10
SEC4-S-11
BLM10-S-29
BLM10-S-35
BLM10-S-11
BLM10-S-1041
SMC1-S-76
SMC1-S-161
WWM1-S-74
WWM1-S-77
IES1-S-20
IES1-S-27
HSP12-S-21
HSP12-S-24
HSP12-S-73
HSP12-S-59
HSP12-S-97
GAT1-S-377
GAT1-S-358
FRS2-S-201
BUD27-S-556
RIM15-S-1124
RIM15-S-1558
RIM15-S-1316
RIM15-S-1535
RIM15-S-1550
RIM15-S-704
RIM15-S-540
RIM15-S-1511
RIM15-S-1093
RIM15-S-1120
RIM15-S-1531
RIM15-S-1757
RIM15-S-1588
MIL1-S-1038
MIL1-S-1046
YPT1-S-174
YFL040W-S-511
YFL040W-S-517
YFL040W-S-521
FET5-S-620
OTU1-S-291
OTU1-S-80
OTU1-S-82
SEC53-S-240
SWP82-S-282
LOC1-S-24
NIC96-S-177
YPI1-S-41
YPI1-S-133
YPI1-S-22
SAD1-S-10
GCN20-S-111
CMK1-S-351
CMK1-S-417
GSY1-S-655
YFR016C-S-954
YFR016C-S-51
YFR016C-S-975
YFR016C-S-1063
YFR016C-S-720
YFR016C-S-312
YFR016C-S-529
YFR016C-S-530
YFR016C-S-180
YFR016C-S-544
YFR016C-S-102
YFR016C-S-1037
YFR016C-S-1046
YFR016C-S-1048
YFR016C-S-462
YFR016C-S-502
YFR016C-S-510
YFR016C-S-202
YFR016C-S-211
YFR016C-S-372
YFR016C-S-198
IGD1-S-82
IGD1-S-153
IGD1-S-157
IGD1-S-95
IGD1-S-96
IGD1-S-64
IGD1-S-130
IGD1-S-164
FAB1-S-729
FAB1-S-413
FAB1-S-1917
PES4-S-516
PES4-S-519
PES4-S-520
PES4-S-59
PES4-S-64
LSB3-S-410
LSB3-S-365
LSB3-S-391
LSB3-S-377
LSB3-S-382
LSB3-S-429;444
LSB3-S-294
LSB3-S-297
LSB3-S-132
LSB3-S-317
LSB3-S-284
CDC14-S-467
CDC14-S-506
CDC14-S-408
CDC14-S-417
CDC14-S-537
CDC14-S-429
PTR3-S-228
PTR3-S-185
PTR3-S-116
CDC26-S-87
CDC26-S-12
RSC8-S-383
RSC8-S-44
RSC8-S-237
RSC8-S-543
IRC5-S-169
SAP155-S-64
DUG1-S-288
DUG1-S-478
CNN1-S-105
RMD8-S-86
RMD8-S-19
RMD8-S-397
RMD8-S-263
YMR31-S-78
RET2-S-246
HXK1-S-158
HXK1-S-15
IRC7-S-289
CDH1-S-125
CDH1-S-200
CDH1-S-239
CDH1-S-213
PMA1-S-899
PMA1-S-911
LEU1-S-487
LEU1-S-495
LEU1-S-503
PDR1-S-108
PDR1-S-948
PUF4-S-210
PUF4-S-254
CKB1-S-111
PIB2-S-79
PIB2-S-53
PIB2-S-399
PIB2-S-579
PIB2-S-124
PIB2-S-300
PIB2-S-113
PIB2-S-165
PGD1-S-115
RPL24A-S-86;86
RPL24A-S-130
HOP2-S-170
MIG1-S-179
MIG1-S-241
MIG1-S-264
MIG1-S-314
MIG1-S-295
YGL036W-S-900
YGL036W-S-858
RNA15-S-268
TIF4632-S-913
TIF4632-S-855
TIF4632-S-485
TIF4632-S-351
TIF4632-S-187
TYW3-S-26
SDS23-S-9
SDS23-S-395
SDS23-S-430
SDS23-S-400
SGF73-S-3
SGF73-S-182
SGF73-S-22
RPB9-S-40
HSF1-S-545
HSF1-S-608
HSF1-S-626
HSF1-S-655
HSF1-S-471
HSF1-S-528
MPS2-S-149
MPS2-S-224
MPS2-S-232
GUP1-S-245
MMS2-S-71
NUP145-S-700
NUP145-S-678
NUP145-S-450
NUP145-S-415
NUP145-S-425
NUP145-S-264
NUP145-S-673
SPC105-S-380
SPC105-S-77
SPC105-S-109
USE1-S-163
USE1-S-93
SEH1-S-261
SEH1-S-278
SEH1-S-280
CUE3-S-377
PRP43-S-8
PRP43-S-38
MON1-S-113
CEG1-S-458
SNT2-S-468
SNT2-S-641
ITC1-S-283
ITC1-S-288
ITC1-S-291
ITC1-S-300
SEC27-S-853
YGL140C-S-1167
YGL140C-S-588
TIP20-S-228
ARO2-S-20
INO80-S-133
INO80-S-302
INO80-S-1466
INO80-S-614
PEX14-S-313
PEX14-S-266
PEX14-S-268
PEX14-S-242
PEX14-S-339
AMS1-S-68
YIP5-S-60
YIP5-S-56
SUT1-S-13
CUP2-S-40
CUP2-S-224
CUP2-S-73
SPO74-S-279
SPO74-S-38
SPO74-S-41
SPO74-S-145
SPO74-S-253
SPO74-S-263
SPO74-S-154
SPO74-S-95
SPO74-S-302
SPO74-S-409
SPO74-S-78
SPO74-S-390
SPO74-S-370
ROK1-S-73
XRN1-S-1510
XRN1-S-1483
XRN1-S-1513
MPT5-S-841
MPT5-S-843
MPT5-S-179
MPT5-S-186
MPT5-S-677
MPT5-S-837
ATG1-S-515
ATG1-S-517
ATG1-S-647
GTS1-S-153
GTS1-S-240
GTS1-S-242
CDC55-S-155
CDC55-S-124
CDC55-S-410
CDC55-S-440
CDC55-S-401
CDC55-S-403
HOS2-S-446
MDS3-S-744
MDS3-S-747
MDS3-S-1141
MDS3-S-1150
[truncated: 4,656 more rows]
