# Supplementary material for: Rewiring of the phosphoproteome executes two meiotic divisions in budding yeast
Source: EMBO J. 2024 Feb 27;43(7):11. doi: 10.1038/s44318-024-00059-8 (PMC10987667; doi:10.1038/s44318-024-00059-8)
Supplement: Supplementary file 16 — Dataset EV14 [file 44318_2024_59_MOESM16_ESM.xlsx]

## Sheet: Dataset EV14 Legend
Dataset EV14
Phospho-sites significantly different between cdc5-as and wild type in Fig EV6.

## Sheet: Dataset EV14
NC	INCR	DECR
TFC3-S-528	SWC3-S-139	PSK1-S-1055
EFB1-S-3	DEP1-S-324	GIP4-S-609
EFB1-S-18	LTE1-S-956	CDC24-S-739
CYS3-S-40	GIP4-S-462	OAF1-S-155
DEP1-S-56	GIP4-S-570	FLC2-S-643
DEP1-S-2	CDC19-S-62	ACS1-S-696
PSK1-S-1035	FLC2-S-763	ECM1-S-145
PSK1-S-40	FLC2-S-772	NUP60-S-81
PSK1-S-608	ACS1-S-67	NUP60-S-214
FUN30-S-451	ACS1-S-582;539	SWH1-S-677
PMT2-S-39	ECM1-S-15	SLA1-S-565
LTE1-S-689	NUP60-S-473	STU1-S-1167
DRS2-S-1352	NUP60-S-312	STU1-S-1113
DRS2-S-102	BUD14-S-451	STU1-S-271
SNC1-S-70	BUD14-S-376	EDE1-S-1179
GIP4-S-472	CDC15-S-596	PIN4-S-640
GIP4-S-568	SWH1-S-682	SHP1-S-316
PRP45-S-374	SWH1-S-495	SHP1-S-156
FUN19-S-5	SWH1-S-499	SEF1-S-263
FUN19-S-259	SLA1-S-996	BOI1-S-681
FUN12-S-257	HIR1-S-610	BOI1-S-209
FUN12-S-51	SCT1-S-641	ECM21-S-545
CDC19-S-9	STU1-S-669	ECM21-S-1109
CDC24-S-729	STU1-S-594	DSF2-S-122
CDC24-S-526	COR1-S-116	IPP1-S-207
CDC24-S-741	EDE1-S-911	CHS3-S-22
PTA1-S-500	EDE1-S-527	REB1-S-389
PTA1-S-489	EDE1-S-265	REB1-S-186
OAF1-S-144	EDE1-S-1020	REB1-S-459
OAF1-S-949	PIN4-S-653	REB1-S-345
FLC2-S-689	PIN4-S-655	ORC2-S-206
ACS1-S-432	PIN4-S-636	IST2-S-847
ACS1-S-163	PIN4-S-638	IST2-S-638
ACS1-S-26	TOD6-S-280	RXT2-S-249
ACS1-S-28	TOD6-S-307	SIF2-S-140
ACS1-S-30	TOD6-S-329	SIF2-S-141
ACS1-S-689	SHP1-S-71	SIF2-S-113
ACS1-S-282	SHP1-S-129	AIM3-S-810
ACS1-S-2	SHP1-S-227	AIM3-S-811
ACS1-S-113	YEL1-S-284	VMA2-S-4
ACS1-S-246	KIP1-S-1037	SHE3-S-37
NUP60-S-10	SEF1-S-1032	SHE3-S-394
NUP60-S-162	RPS8A-S-86	IRA1-S-956
NUP60-S-483	MAP2-S-9	IRA1-S-390
NUP60-S-382	BRN1-S-245	MAK5-S-681
RFA1-S-178	ATP1-S-340	SLI15-S-565
BUD14-S-655	ECM21-S-301	SLI15-S-166
BUD14-S-160	ECM21-S-108	UMP1-S-116
BUD14-S-454	RTG3-S-269	YBR197C-S-24
BUD14-S-254	RTG3-S-485	TAF5-S-41
BUD14-S-378	RTG3-S-142	PYC2-S-1177
CDC15-S-607	PKC1-S-1143	PBP2-S-53
SWH1-S-396	OLA1-S-116	PBP2-S-59
SWH1-S-707	AKL1-S-1089	VHC1-S-870
SWH1-S-711	AKL1-S-518	ISW1-S-147
SWH1-S-755	AKL1-S-521	ENP1-S-190
SWH1-S-761	AKL1-S-523	RIF1-S-79
SWH1-S-690	AKL1-S-971	RIF1-S-92
SWH1-S-489	AKL1-S-496	RIF1-S-1567
SWH1-S-442	AKL1-S-1011	YBR287W-S-234
HTB2-S-42;42	YBR062C-S-24	SRO9-S-39
HTB2-S-27	BAP2-S-24	MRC1-S-1093
HTB2-S-59;59	BAP2-S-26	YCP4-S-217
UTP20-S-1827	BAP2-S-76	SYP1-S-275
SLA1-S-573	BAP2-S-84	SYP1-S-496
SLA1-S-799	YBR071W-S-183	THR4-S-467
SLA1-S-476	SPT7-S-88	SOL2-S-72
HIR1-S-507	YBR085C-A-S-18	KIN82-S-106
ACH1-S-243	IST2-S-768	CDC7-S-408
ACH1-S-397	IST2-S-793	DBP10-S-101
RPL19A-S-30;30	AIM3-S-883	MCH1-S-255
STU1-S-574	AIM3-S-444	MCH1-S-261
STU1-S-1001	RAD16-S-109	MBP1-S-326
STU1-S-500	RAD16-S-25	MBP1-S-244
STU1-S-1018	IRA1-S-497	MBP1-S-221
STU1-S-602	YSW1-S-245	PEX19-S-62
STU1-S-690	YSW1-S-3	SUB2-S-43
STU1-S-577	SLI15-S-144	PHO2-S-315
STU1-S-578	SLI15-S-280	TMA17-S-138
COR1-S-123	SSE2-S-384;384	TMA17-S-68
EDE1-S-1093	BEM1-S-33	UBP1-S-638
EDE1-S-1096	BEM1-S-15	SRF1-S-43
EDE1-S-1100	MCM7-S-838	SRF1-S-45
EDE1-S-510	SDS24-S-447	RDI1-S-40
EDE1-S-931	HPC2-S-83	CMR1-S-224
EDE1-S-241	HPC2-S-307	UGX2-S-108
EDE1-S-244	HPC2-S-308	UGX2-S-186
EDE1-S-848	TDP1-S-46	PAR32-S-36
EDE1-S-898	YBR225W-S-533	AIR2-S-49
EDE1-S-900	VHC1-S-918	PPH22-S-56
EDE1-S-1008	PRP5-S-512	PPH22-S-57
EDE1-S-579	ARO4-S-2	SEC31-S-999
EDE1-S-1162	SPO23-S-26	YDL199C-S-65
EDE1-S-1187	UBX7-S-399	YDL199C-S-664
MOH1-S-14	RIF1-S-1601	YDL199C-S-673
PIN4-S-466	RIF1-S-1350	YDL199C-S-674
TOD6-S-224	RIF1-S-1360	WHI4-S-274
PTC3-S-324	AGP1-S-87	WHI4-S-236
PTC3-S-332	AGP1-S-90	BRE4-S-1046
SHP1-S-76	AGP1-S-101	ADY3-S-138
SHP1-S-368	STE50-S-211	ADY3-S-144
SHP1-S-189	GLK1-S-2	ADY3-S-150
SHP1-S-109	MRC1-S-807	NTH1-S-83
SKT5-S-78	MRC1-S-965	YRB1-S-60
SKT5-S-4	ADY2-S-65	SOK1-S-101
SKT5-S-32	SYP1-S-402	SOK1-S-105
SKT5-S-653	SYP1-S-498	KCS1-S-670
SKT5-S-543	SNT1-S-271	NSI1-S-235
SEF1-S-526	PHO87-S-120	DBF4-S-400
SEF1-S-533	PHO87-S-144	DBF4-S-226
SEF1-S-8	CTR86-S-559	CDC34-S-292
SEF1-S-273	PAT1-S-2	CDC34-S-186
SEF1-S-1056	PAT1-S-9	RLI1-S-351
UBP13-S-463	TUP1-S-444	GIS1-S-351
UBP13-S-353	CDC39-S-2095	BMH2-S-212;212
UBP13-S-356	OSH2-S-496	DPB4-S-132
RPS8A-S-73	GPD1-S-143	YCF1-S-251
SSA3-S-632	RTK1-S-60	SAN1-S-187
ALG3-S-6	GPR1-S-593	NUM1-S-1451
BOI1-S-412	THI3-S-613	ENT5-S-289
BOI1-S-414	DUN1-S-176	CDC37-S-17
BOI1-S-528	TMA17-S-76	STB3-S-448
BOI1-S-655	ATG20-S-90	SEC7-S-442
BOI1-S-104	ATG20-S-2	SCC2-S-157
RPL23B-S-29;29	CYK3-S-159	MSS4-S-235
MAP2-S-35	CYK3-S-354	ADR1-S-301
MAP2-S-12	CYK3-S-209	SPR28-S-362
ROX3-S-184	EXP1-S-78	IVY1-S-32
BRN1-S-254	EXP1-S-42	PRP28-S-69
BRN1-S-256	SNA4-S-134	PEX5-S-192
ATP1-S-57	SRF1-S-167	PAM1-S-471
ATP1-S-178	RDI1-S-9	PAM1-S-467
ECM21-S-1007	ATG9-S-55	ZIP1-S-144
ECM21-S-1025	DHH1-S-14	ZIP1-S-514
ECM21-S-140	ENT1-S-163	SSD1-S-660
ECM21-S-18	ENT1-S-350	SSD1-S-286
ECM21-S-522	PAR32-S-39	SSD1-S-164
ECM21-S-770	YDL180W-S-246	BFR2-S-372
ECM21-S-126	RBS1-S-435	BFR2-S-10
ECM21-S-127	SEC31-S-975	SUM1-S-20
ECM21-S-129	SEC31-S-970	SWA2-S-264
ECM21-S-955	SEC31-S-836	RQC1-S-119
SFT2-S-60	ACK1-S-168	SPC110-S-80
SFT2-S-28	RRI1-S-378	XRS2-S-628
RTG3-S-123	FMP45-S-290	YRA1-S-2
SEA4-S-123	HBT1-S-943	YRA1-S-8
SEA4-S-619	HBT1-S-950	RPP2B-S-100
SEA4-S-903	HBT1-S-983	RPP2B-S-51
PKC1-S-657	HBT1-S-980	RPP2B-S-44
PKC1-S-154	GCS1-S-174	ATO3-S-7
PKC1-S-75	GCS1-S-234	SIP1-S-33
PKC1-S-797	BRE4-S-99	SSN2-S-608
PKC1-S-577	MFG1-S-125	ECM11-S-130
PKC1-S-579	ADY3-S-71	ECM11-S-169
NTH2-S-112	ADY3-S-49	ECM11-S-43
NTH2-S-90	SOK1-S-245	ECM11-S-156
DSF2-S-395	KCS1-S-597	TOM1-S-1890
DSF2-S-57	KCS1-S-600	TOM1-S-2406
DSF2-S-504	KCS1-S-646	PKH3-S-696
HHT2-S-32;32	REG1-S-421	JIP4-S-813
HHT2-S-58;58	REG1-S-885	SLF1-S-42
IPP1-S-266	REG1-S-979	VAC8-S-16
IPP1-S-255	REG1-S-346	SPF1-S-324
IPP1-S-286	REG1-S-347	HYP2-S-123
GAL7-S-27	REG1-S-897	RAD23-S-136
CHS3-S-29	REG1-S-768	RAD23-S-91
CHS3-S-32	REG1-S-407	YEL043W-S-524
CHS3-S-147	PST2-S-32	PRB1-S-58
CHS3-S-537	MAK21-S-874	CIN8-S-972
OLA1-S-101	MAK21-S-878	YAT2-S-752
ETR1-S-266	MAK21-S-1024	YAT2-S-779
ATP3-S-226	RPS13-S-14	YAT2-S-387
REB1-S-260	RPS13-S-147	GIP2-S-51
UBP14-S-37	TPS2-S-890	GIP2-S-41
AKL1-S-801	AFR1-S-472	VTC1-S-3
AKL1-S-524	AFR1-S-79	YER079W-S-4
AKL1-S-960	GIS1-S-425	TSC11-S-243
AKL1-S-504	GIS1-S-670	BOI2-S-24
AKL1-S-1099	GIS1-S-747	BOI2-S-191
AKL1-S-541	GIS1-S-421	SHO1-S-250
AKL1-S-458	MSH6-S-258	SCS2-S-153
YBR062C-S-84	BMH2-S-39	SAK1-S-788
BAP2-S-3	TRS85-S-121	DDI1-S-378
TAT1-S-13	PDS1-S-121	BCK2-S-346
RDH54-S-165	PDS1-S-212	PDA1-S-313
RDH54-S-49	PDS1-S-213	IES1-S-27
PFF1-S-608	PDS1-S-277	HSP12-S-21
PFF1-S-614	PDS1-S-98	BUD27-S-556
RPG1-S-218	PDS1-S-139	EPL1-S-47
RPG1-S-691	KIN2-S-792;818	RIM15-S-1592
SPT7-S-100	KIN1-S-613	LAM5-S-140
SPT7-S-341	KIN1-S-23	OTU1-S-80
ADE3-S-441;417	KIN1-S-957	OTU1-S-82
IST2-S-704	MTC5-S-759	YFR016C-S-261
IST2-S-621	MTC5-S-988	YFR016C-S-510
IST2-S-626	HPR1-S-707	LSB3-S-294
IST2-S-920	HPR1-S-234	CDC14-S-537
IST2-S-925	NUM1-S-753	RRT5-S-277
RXT2-S-377	HOM2-S-318	LEU1-S-488
EXO84-S-482	STB3-S-307	LEU1-S-495
EXO84-S-22	SEC7-S-1799	PIB2-S-124
EXO84-S-490	HSP42-S-223	PIB2-S-300
SIF2-S-137	ARG82-S-97	SGF73-S-525
PHO88-S-129	SND1-S-674	SCY1-S-791
AIM3-S-529	SND1-S-602	MAD1-S-324
AIM3-S-674	SND1-S-603	NUP145-S-678
AIM3-S-450	SND1-S-622	SPC105-S-144
CYC8-S-818	SND1-S-715	SPC105-S-109
CYC8-S-742	UME6-S-751	SEH1-S-280
CYC8-S-745	UME6-S-762	CUE3-S-377
CYC8-S-757	UME6-S-712	MON1-S-71
CYC8-S-850	UME6-S-141	FLC3-S-782
CYC8-S-693	UME6-S-150	YGL140C-S-1167
CYC8-S-707	UME6-S-645	INO80-S-133
CYC8-S-720	UME6-S-270	SPO74-S-94
CYC8-S-433	MSS4-S-47	ROK1-S-73
LYS2-S-926	IVY1-S-59	ATG1-S-635
GRS1-S-505	RMD5-S-2	ATG1-S-638
GRS1-S-453	CTA1-S-513	CDC55-S-401
GRS1-S-203	AKR1-S-51	DSD1-S-6
VMA2-S-503	HEL2-S-557	MDS3-S-1184
VMA2-S-504	HEL2-S-464	MDS3-S-698
VMA2-S-515	CCC2-S-993	COG1-S-305
VMA2-S-137	DON1-S-173	HXK2-S-15
OPY1-S-162	SSD1-S-1188	STF2-S-69
SHE3-S-417	SSD1-S-241	STF2-S-28
SHE3-S-361	SSD1-S-480	UFD1-S-318
SHE3-S-2	SSD1-S-155	RSC1-S-678
YSW1-S-215	SUM1-S-621	PEF1-S-55
YSW1-S-384	SWA2-S-31	PIL1-S-10
ARA1-S-7	YCG1-S-198	PIL1-S-98
SPP381-S-182	YCG1-S-973	ASK10-S-973
SLI15-S-137	YSP2-S-1032	YGR125W-S-37
SLI15-S-346	YSP2-S-143	LSB1-S-119
SLI15-S-97	YSP2-S-572	CBF2-S-548
SLI15-S-437	UBX5-S-139	PTI1-S-268
SLI15-S-73	PAL1-S-416	RTS3-S-192
SLI15-S-554	PAL1-S-270	RTS3-S-118
SLI15-S-472	PAL1-S-152	PBP1-S-442
SLI15-S-233	SPC110-S-75	TFG1-S-655
SLI15-S-183	EAF1-S-739	YGR237C-S-232
SLI15-S-335	ESF1-S-86	YGR237C-S-716
CDC28-S-2	RGA2-S-574	YGR237C-S-717
POP7-S-115	ARO10-S-136	YGR237C-S-722
SSE2-S-682	NCB2-S-137	KEL2-S-714
SMY2-S-12	TRS120-S-358	EFG1-S-199
SMY2-S-128	SIZ1-S-139	TAF1-S-841
DTR1-S-29	HKR1-S-1392	RTT102-S-77
NTC20-S-139	SIP1-S-194	STE20-S-313
RPL21A-S-70;70	SIP1-S-136	STE20-S-562
MED8-S-216	CAD1-S-151	STE20-S-502
MED8-S-222	CAD1-S-191	RIM4-S-339
MSI1-S-13	SNX41-S-472	RIM4-S-320
YBR197C-S-26	PPZ2-S-333	OCA5-S-535
TAF5-S-139	PPZ2-S-362	COS8-S-208
TAF5-S-787	PPZ2-S-52	TDA3-S-313
BEM1-S-258	LRS4-S-168	VPS29-S-188
BEM1-S-72	LRS4-S-333	SPO13-S-116
BEM1-S-458	SSN2-S-521	YSC84-S-311
BEM1-S-49	RPS17A-S-125;125	ERC1-S-15
MCM7-S-816	TOM1-S-2418	KSP1-S-1006
MCM7-S-175	TOM1-S-2119	KSP1-S-591
FTH1-S-116	TOM1-S-1557	STE12-S-635
FTH1-S-453	VPS72-S-386	STE12-S-591
FTH1-S-463	LCD1-S-182	YPT35-S-65
FTH1-S-434	LCD1-S-173	CDC12-S-228
FTH1-S-449	MCM3-S-824	BZZ1-S-472
AME1-S-53	MCM3-S-790	YHR122W-S-2
NGR1-S-459	HYP2-S-74	NDT80-S-623
NGR1-S-434	HYP2-S-2	NDT80-S-584
NGR1-S-523	YEL043W-S-930	NDT80-S-479
SDS24-S-212	NPR2-S-362	IGO2-S-119
SDS24-S-94	NPR2-S-366	YCK1-S-39
SDS24-S-458	SEC3-S-43	YCK1-S-502
HPC2-S-47	BIM1-S-147	CRP1-S-266
HPC2-S-49	GPA2-S-88	CRP1-S-271
HPC2-S-85	GPA2-S-90	KEL1-S-503
YBP1-S-552	YAT2-S-786	TDA11-S-303
YBR225W-S-156	YAT2-S-2	DNA2-S-270
YBR225W-S-598	CHO1-S-46	SPC97-S-818
YBR225W-S-359	CHO1-S-50	SSP1-S-19
YBR225W-S-105	CHO1-S-42	SSP1-S-543
YBR225W-S-108	YPT32-S-44;44	YIL024C-S-172
YBR225W-S-109	GLN3-S-552	IRR1-S-28
OM14-S-19	GLN3-S-395	IRR1-S-88
PBP2-S-20	GLN3-S-251	CST6-S-345
DAD3-S-43	SAP1-S-406	CST6-S-136
VHC1-S-654	SAP1-S-398	CST6-S-180
VHC1-S-674	GIP2-S-155	NOT3-S-450
PRP5-S-519	RNR1-S-887	YIL055C-S-482
ISW1-S-732	YER079W-S-15	FYV10-S-399
ENP1-S-172	YER079W-S-18	PFK26-S-644
ARO4-S-4	YER079W-S-39	NUP159-S-1041
SPO23-S-522	YER079W-S-192	PRM5-S-147
RGD1-S-10	DOT6-S-563	PRM5-S-288
RIF1-S-1667	DOT6-S-423	STH1-S-38
RIF1-S-1795	DOT6-S-487	ASG1-S-166
RIF1-S-1351	DOT6-S-322	TMA108-S-15
RIF1-S-1637	DOT6-S-327	AIM21-S-576
RIF1-S-159	LSM4-S-99	PAN1-S-1105
DPB3-S-189	LSM4-S-101	MND2-S-156
PAF1-S-147	SCS2-S-2	MAD3-S-488
SAF1-S-6	SCS2-S-7	BBC1-S-624
YBR285W-S-113	GLO3-S-389	VPS53-S-741
YBR285W-S-117	GLO3-S-306	IKS1-S-424
YBR287W-S-231	SAK1-S-682	IKS1-S-10
APM3-S-186	RTR1-S-217	NET1-S-474
SNF5-S-808	MAG1-S-25	NET1-S-447
SNF5-S-811	CHD1-S-36	NET1-S-43
SNF5-S-272	DNF1-S-1552	SCP160-S-1112
BSD2-S-47	DNF1-S-104	IML2-S-185
BIK1-S-110	BCK2-S-187	IML2-S-10
STE50-S-202	RPH1-S-561	ALY2-S-838
LSB5-S-183	ECM32-S-212	ALY2-S-155
GRX1-S-3	SLO1-S-18	ALY2-S-162
ATG22-S-521	VTC2-S-196	BCK1-S-495
GID7-S-20	SMC1-S-87	IME2-S-605
GLK1-S-72	HSP12-S-73	IME2-S-520
LRE1-S-125	GAT1-S-377	MTC1-S-341
LRE1-S-393	GAT1-S-61	MTC1-S-342
LRE1-S-471	RIM15-S-1757	MTC1-S-275
SPB1-S-455	RIM15-S-540	PBS2-S-83
SPB1-S-464	MIL1-S-1038	YAK1-S-210
SPB1-S-529	YPT1-S-3	IDS2-S-136
MIC10-S-2	YPI1-S-131	IDS2-S-166
CIT2-S-21	YPI1-S-133	IDS2-S-23
CIT2-S-8	YFR016C-S-788	IDS2-S-147
ADY2-S-266	YFR016C-S-1063	IDS2-S-148
ADP1-S-702	FAB1-S-506	HAL5-S-479
PGK1-S-413	PES4-S-62	APL1-S-641
PGK1-S-86	LSB3-S-429;444	RAD26-S-27
PGK1-S-318	LSB3-S-309	RAD26-S-30
PGK1-S-254	CDC14-S-467	RAD26-S-853
YCR016W-S-20	DUG1-S-4	UTR1-S-499
YCR016W-S-21	DUG1-S-478	UTR1-S-503
RIM1-S-133	RMD8-S-397	RAD7-S-64
SYP1-S-267	PRE4-S-65	CBF1-S-55
SYP1-S-312	RPN12-S-269	JSN1-S-951
SYP1-S-168	PMA1-S-911	ATP2-S-299
SYP1-S-401	PUF4-S-210	SGM1-S-336
SYP1-S-405	PIB2-S-113	SGM1-S-470
SYP1-S-297	PIB2-S-174	RGT1-S-202
SYP1-S-485	TIF4632-S-913	RGT1-S-283
SYP1-S-347	TIF4632-S-484	RGT1-S-284
SYP1-S-689	TIF4632-S-485	RGT1-S-109
SYP1-S-390	TIF4632-S-486	BUD2-S-854
SNT1-S-318	SDS23-S-400	MBR1-S-177
SNT1-S-211	PYC1-S-512	MBR1-S-327
SNT1-S-187	SEH1-S-250	MBR1-S-226
ELO2-S-338	SNT2-S-468	MBR1-S-227
RRP43-S-26	CUP2-S-224	MBR1-S-12
TAF2-S-318	CUP2-S-73	SEG2-S-556
ARE1-S-45	ATG1-S-495	KKQ8-S-36
PWP2-S-651	MDS3-S-757	KKQ8-S-113
PWP2-S-232	MCM6-S-234	NNK1-S-193
YCR061W-S-217	MCM6-S-249	NNK1-S-242
SOL2-S-42	POX1-S-41	NNK1-S-243
SOL2-S-75	SPT16-S-526	PXA2-S-632
SOL2-S-64	SPT16-S-235	EAP1-S-198
FUB1-S-194	SIP2-S-66	NTR2-S-40
FUB1-S-42	SIP2-S-127	SAP190-S-858
FUB1-S-231	SIP2-S-76	NAP1-S-76
PAT1-S-255	YPT32-S-188	GPT2-S-671
PAT1-S-435	VID30-S-248	GPT2-S-668
PAT1-S-457	HAP2-S-52	MLP1-S-1803
TUP1-S-443	SEC9-S-190	MLP1-S-1874
ABP1-S-475	GSC2-S-284	DRS1-S-205
ABP1-S-478	PEF1-S-83	PUF3-S-201
ABP1-S-183	TWF1-S-172	SPA2-S-274
ABP1-S-365	PIL1-S-131	RIX7-S-42
ABP1-S-313	ASK10-S-627	PRP19-S-141
ABP1-S-512	ASK10-S-1045	RAD5-S-20
ABP1-S-514	ASK10-S-1098	DIP2-S-727
ABP1-S-515	MDR1-S-862	STM1-S-118
ABP1-S-327	SPT6-S-155	CBF5-S-473
KIN82-S-642	SPT6-S-134	RFX1-S-11
OCA4-S-91	SPT6-S-206	SWI6-S-238
NHP10-S-202	RPS23B-S-40;40	SKG3-S-580
MED2-S-6	YGR125W-S-42	SKG3-S-592
PTC1-S-133	YGR125W-S-59	SKG3-S-31
RPT2-S-367	YGR126W-S-179	SKG3-S-623
RPT2-S-180	YGR126W-S-73	ENT2-S-436
OSH2-S-7	UTP8-S-148	MSC3-S-46
OSH2-S-445	CAF130-S-1121	MSC3-S-648
OSH2-S-787	CAF130-S-655	CCC1-S-61
OSH2-S-410	CAF130-S-686	RSA3-S-7
OSH2-S-451	GPC1-S-78	RCK2-S-515
OSH2-S-1151	RTS3-S-110	HAP1-S-936
GPD1-S-12	RTS3-S-111	RED1-S-506
GPD1-S-22	RTS3-S-216	RED1-S-691
GPD1-S-24	RTS3-S-219	RED1-S-692
GPD1-S-27	TIF4631-S-539	RED1-S-433
RTK1-S-104	PBP1-S-213	MEC3-S-368
RTK1-S-619	PBP1-S-456	IMH1-S-308
GPR1-S-884	PCT1-S-19	CDC3-S-60
GPR1-S-373	SMI1-S-394	CDC3-S-77
GPR1-S-578	SMI1-S-203	PEX30-S-52
GPR1-S-903	YGR237C-S-12	TMA10-S-79
GPR1-S-860	BRF1-S-371	NMA1-S-13
NAT1-S-634	PUP2-S-16	CHS5-S-365
NAT1-S-674	APL6-S-10	NUP2-S-284
LHP1-S-19	YTA7-S-316	NUP2-S-203
PBP4-S-22	CAB4-S-295	NUP2-S-399
PSA1-S-102	ERV29-S-18	NUP2-S-581
TSR1-S-358	YHL008C-S-551	NUP2-S-355
UBC9-S-122	YHL008C-S-535	STE11-S-465
RPP1A-S-96	NPR3-S-120	ROM2-S-631
RPL13B-S-140;140	NPR3-S-315	ROM2-S-207
RPL13B-S-165;165	RIM4-S-84	ROM2-S-375
RPS16B-S-15;27	RIM4-S-10	VAC14-S-805
RPS16B-S-2	RIM4-S-16	RPN13-S-153
SUB2-S-37	RIM4-S-544	CRN1-S-567
SUB2-S-2	RIM4-S-287	SEN1-S-1952
SUB2-S-13	RIM4-S-303	SEN1-S-2043
RAM1-S-429	RIM4-S-577	ATG23-S-429
UBX3-S-39	TDA3-S-206	DIF1-S-102
UBX3-S-14	TDA3-S-306	GMC2-S-25
SRP14-S-70	SPO13-S-139	GIS4-S-174
BUG1-S-87	SPO13-S-141	TAF11-S-238
PHO2-S-146	SPO13-S-272	PPZ1-S-347
TMA17-S-147	YSC84-S-274	PSP2-S-340
ATG20-S-343	RPS27A-S-14;14	NDC1-S-401
ATG20-S-114	SLT2-S-399	SRC1-S-328
ATG20-S-529	SLT2-S-424	PIF1-S-184
IWR1-S-86	RRM3-S-64	MFT1-S-266
IWR1-S-55	OSH3-S-190	COG8-S-410
UBP1-S-530	OSH3-S-424	TCB3-S-1342
UBP1-S-531	LAM4-S-458	UTP14-S-668
UBP1-S-778	KSP1-S-592	NAB6-S-464
UBP1-S-618	KSP1-S-788	NAB6-S-449
UBP1-S-654	KSP1-S-814	YML119W-S-310
UBP1-S-154	STE12-S-553	YML119W-S-72
CDC48-S-12	YHR097C-S-32	TUB3-S-440
CDC48-S-599	YHR097C-S-33	RSC9-S-44
CDC48-S-565	SFB3-S-2	SOK2-S-770
CDC48-S-770	SFB3-S-15	FAR8-S-65
RPP2A-S-96;96	TRA1-S-2055	FAR8-S-167
LYS21-S-79	KIC1-S-904	SUB1-S-119
CDC53-S-717	NDT80-S-395	ARG80-S-174
SRF1-S-222	YHR127W-S-95	NUP116-S-357
RPL35A-S-98;98	IGO2-S-107	ERB1-S-347
RPL35A-S-50;50	IGO2-S-109	YMR074C-S-126
ARF2-S-135;135	IGO2-S-113	YPK2-S-21
RPN5-S-295	IGO2-S-115	SPG4-S-20
ATG9-S-819	YCK1-S-488	SPG4-S-93
ATG9-S-135	ARO9-S-90	SPG4-S-60
ATG9-S-787	SPO12-S-160	YMR114C-S-338
RPC53-S-137	RTT107-S-802	YMR124W-S-769
RPC53-S-138	KEL1-S-1022	REC114-S-324
RPC53-S-119	TDA11-S-438	PSO2-S-172
SAS10-S-582	TDA11-S-497	HLJ1-S-105
SAS10-S-314	TDA11-S-289	PAH1-S-773
SAS10-S-358	TDA11-S-55	SGS1-S-164
SAS10-S-387	DNA2-S-172	VTI1-S-110
CMR1-S-64	SSP1-S-512	EFR3-S-625
ENT1-S-328	KOG1-S-494	ESC1-S-433
ENT1-S-317	SCH9-S-288	ESC1-S-1539
CDC9-S-75	SSM4-S-345	CUS1-S-215
FAP7-S-188	ULP2-S-929	URA10-S-195
UGX2-S-210	ULP2-S-1014	CAT8-S-1347
PAR32-S-174	ULP2-S-298	ADE4-S-488
YDL176W-S-405	ULP2-S-983	ADE4-S-493
PPH22-S-12	BCY1-S-145	TGL3-S-480
RBS1-S-420	NOT3-S-442	PUB1-S-296
SEC31-S-974	AGE2-S-207	SIW14-S-94
SEC31-S-980	SYG1-S-149	BDP1-S-178
SEC31-S-988	YRB2-S-2	MLF3-S-228
SEC31-S-992	HOP1-S-571	MLF3-S-74
SEC31-S-349	PFK26-S-677	MLF3-S-322
SEC31-S-1053	PFK26-S-652	MLF3-S-152
SEC31-S-830	HOS4-S-16	MLF3-S-11
YDL199C-S-612	NUP159-S-951	MLF3-S-381
YDL199C-S-680	NUP159-S-964	MLF3-S-171
ACK1-S-155	POG1-S-152	MLF3-S-292
RTN2-S-278	RRT14-S-6	MKS1-S-518
CWC2-S-298	ASG1-S-816	RAS2-S-311
YDL211C-S-267	VHS2-S-355	RAS2-S-235
NOP6-S-45	VHS2-S-202	POL1-S-188
CDC13-S-883	VHS2-S-88	LEU4-S-415;414
HBT1-S-857	VHS2-S-314	DCP2-S-728
HBT1-S-559	VHS2-S-159	DCP2-S-682
HBT1-S-516	VHS2-S-172	DCP2-S-436
HBT1-S-301	VHS2-S-174	FAR11-S-480
HBT1-S-361	VHS2-S-175	FAR11-S-939
HBT1-S-1034	VHS2-S-183	IGO1-S-32
HBT1-S-1036	VHS2-S-189	SKO1-S-399
HBT1-S-956	OM45-S-273	SKO1-S-11
HBT1-S-962	AIM21-S-305	MDG1-S-263
HBT1-S-791	AIM21-S-320	MDG1-S-211
HBT1-S-669	AIM21-S-324	NPR1-S-689
HBT1-S-39	PAN1-S-1251	SRP1-S-28
HBT1-S-489	DAL81-S-872	YNL195C-S-190
HBT1-S-336	DAL81-S-13	RTT106-S-408
HBT1-S-249	MGA2-S-70	RTT106-S-331
HBT1-S-106	CYR1-S-435	VID27-S-390
HBT1-S-1005	CYR1-S-28	IES2-S-112
WHI4-S-509	CYR1-S-75	RAP1-S-142
WHI4-S-258	NUP192-S-379	RAP1-S-227
WHI4-S-51	UBX6-S-369	CNM67-S-85
SHS1-S-408	IKS1-S-101	BNI4-S-618
SHS1-S-416	IKS1-S-295	BNI4-S-787
SHS1-S-545	NET1-S-231	ATG2-S-1113
SHS1-S-548	SCP160-S-63	BXI1-S-23
GCS1-S-168	SRS2-S-893	RPD3-S-408
GCS1-S-157	IME2-S-636	ATO2-S-37
GCS1-S-206	LCB3-S-18	PHO91-S-311
BRE4-S-9	IDS2-S-130	MPP6-S-150
MFG1-S-417	IDS2-S-176	SSK2-S-118
GYP7-S-265	RPA34-S-60	FPK1-S-436
PHO13-S-197	FBP26-S-435	TSR4-S-212
ADY3-S-234	SSY5-S-98	YOL036W-S-596
ADY3-S-235	TPK1-S-13	PSH1-S-191
ADY3-S-100	HAL5-S-391	RIB2-S-4
ADY3-S-213	HAL5-S-19	PKH2-S-817
ADY3-S-162	SWI3-S-88	SMF1-S-524
ADY3-S-256	UBP12-S-1204	HRP1-S-87
NTH1-S-21	SUI2-S-52	HRP1-S-456
NTH1-S-60	TMA22-S-62	MDH2-S-4
NTH1-S-66	UTR1-S-451	RTC1-S-948
YRB1-S-23	UTR1-S-59	UTP23-S-217
MAF1-S-388	RAD7-S-85	SGT2-S-78
MAF1-S-90	PTK2-S-57	YOR019W-S-700
MAF1-S-178	PTK2-S-775	AHC1-S-37
MAF1-S-195	PTK2-S-623	STI1-S-245
SOK1-S-838	PTK2-S-104	CUE5-S-348
SOK1-S-258	NPA3-S-352	CUE5-S-60
SOK1-S-73	BIR1-S-524	WHI5-S-262
SOK1-S-193	BIR1-S-587	WHI5-S-62
SOK1-S-92	BIR1-S-508	WHI5-S-78
HED1-S-77	BIR1-S-477	PTC5-S-489
HED1-S-9	BIR1-S-290	AZF1-S-76
HED1-S-11	BIR1-S-330	AZF1-S-282
HED1-S-38	BIR1-S-640	RPT5-S-356
HED1-S-123	BUD4-S-811	VPS17-S-481
DAD1-S-89	ENT3-S-203	ARP8-S-320
KCS1-S-592	LAC1-S-23	PNS1-S-63
KCS1-S-593	LAC1-S-9	DDP1-S-121
KCS1-S-396	SPT23-S-342	DCS2-S-341
KCS1-S-537	RGT1-S-465	MED4-S-242
KCS1-S-566	SPC42-S-213	ALE1-S-607
KCS1-S-150	SPC42-S-352	MSB1-S-492
KCS1-S-183	FBA1-S-96	ULS1-S-209
KCS1-S-469	MNR2-S-576	SLK19-S-707
KCS1-S-471	MNR2-S-451	SLK19-S-216
KCS1-S-97	MNR2-S-152	SLK19-S-72
KCS1-S-1049	YNK1-S-121	SLK19-S-141
ATG31-S-174	YNK1-S-123	SLK19-S-104
ATG31-S-195	CAB3-S-275	DED1-S-567
ATG31-S-135	CAB3-S-241	RCN2-S-152
ATG31-S-68	CAB3-S-116	RFM1-S-215
VPS54-S-29	CAB3-S-124	PLP2-S-62
VPS54-S-85	MBR1-S-208	SNF2-S-716
REG1-S-242	MBR1-S-256	SNF2-S-1375
REG1-S-254	SEG2-S-173	BUD7-S-106
REG1-S-913	SEG2-S-133	YOR304C-A-S-9
REG1-S-446	ABF1-S-207	ISW2-S-831
REG1-S-571	APN1-S-356	LSP1-S-98
REG1-S-575	PRR1-S-132	TAF3-S-299
REG1-S-75	YPK1-S-653	RAD1-S-40
REG1-S-490	YPK1-S-76	RAD1-S-613
PST2-S-43	YPK1-S-77	DIG1-S-330
PST2-S-177	TGL1-S-462	DIG1-S-142
TPI1-S-71	GPM1-S-185	SEC16-S-483
TPI1-S-79	NNK1-S-65	SEC16-S-1515
TPI1-S-235	NNK1-S-203	SEC16-S-415
TPI1-S-215	NNK1-S-179	SEC16-S-499
TPI1-S-100	NNK1-S-85	RLM1-S-374
TPI1-S-96	NNK1-S-252	RLM1-S-379
DBF4-S-84	LST4-S-446	SSU1-S-450
DBF4-S-623	SDS22-S-107	PEX25-S-304
DBF4-S-607	EAP1-S-281	PEX25-S-63
CDC34-S-282	EAP1-S-282	DBP1-S-595
MAK21-S-62	EAP1-S-30	DBP1-S-381
MAK21-S-127	OSH6-S-321	SPC29-S-250
MAK21-S-710	TOF2-S-438	YPL150W-S-890
AIM7-S-137	TOF2-S-397	YPL150W-S-546
DOS2-S-38	DBP7-S-2	CBC2-S-2
TPS2-S-9	SAP190-S-563	TCO89-S-387
RAD55-S-332	GMH1-S-8	UIP4-S-185
VPS41-S-44	SPO14-S-265	UIP4-S-189
VPS41-S-983	SPO14-S-53	YPL191C-S-343
VPS41-S-10	SPO14-S-106	DDC1-S-413
VPS41-S-16	SPO14-S-1461	APL5-S-888
AFR1-S-240	SPO14-S-179	HRR25-S-317
AFR1-S-244	SPO14-S-30	BMS1-S-578
GIS1-S-734	NAP1-S-69	YPL247C-S-12
GIS1-S-70	NAP1-S-27	GYP5-S-110
MSH6-S-201	RHO4-S-196	GYP5-S-111
MSH6-S-145	TFA2-S-52	GYP5-S-298
MSH6-S-102	SIS2-S-121	REC8-S-314
MSH6-S-128	SIS2-S-25	REC8-S-136
MSH6-S-129	PXL1-S-193	HAA1-S-232
MSH6-S-130	PXL1-S-330	MCM4-S-52
BMH2-S-33	PXL1-S-63	MCM4-S-56
FOB1-S-33	MLP1-S-1682	MCM4-S-82
PDS1-S-185	MLP1-S-1733	TIP41-S-181
PDS1-S-186	PCK1-S-97	NHP6A-S-41
PDS1-S-359	PCK1-S-392	MED1-S-404
APC4-S-523	PCK1-S-2	MRL1-S-279
VBA4-S-99	UBP11-S-228	TEF1-S-237
VBA4-S-106	DNM1-S-86	MDM36-S-402
DPB4-S-184	PUF3-S-203	YPR089W-S-195
KIN1-S-678	PUF3-S-205	YPR091C-S-714
KIN1-S-765	KNS1-S-185	YPR091C-S-640
KIN1-S-99	SPA2-S-1180	YPR097W-S-310
KIN1-S-46	SPA2-S-910	COG4-S-352
KIN1-S-522	SPA2-S-227	RPN7-S-8
KIN1-S-971	SPA2-S-618	CLB5-S-15
KIN1-S-105	HSP104-S-155	SPN1-S-40
MTC5-S-417	FRA1-S-89	VPS4-S-100
MTC5-S-709	FRA1-S-31	YPR174C-S-216
FIN1-S-74	YEH2-S-448	CCR4-T-285
FIN1-S-36	STU2-S-812	MST28-T-3
YDR132C-S-69	LAM6-S-284	SLA1-T-818
YCF1-S-878	GAL2-S-23	SLA1-T-887
YCF1-S-903	SRL2-S-62	PTC3-T-373
YCF1-S-869	SMC4-S-31	SHP1-T-332
RGP1-S-370	SMC4-S-40	GRS1-T-229
HPR1-S-694	IOC2-S-698	RSC6-T-303
DOP1-S-244	IOC2-S-700	APC11-T-156
SAN1-S-538	KIN2-S-22	SUB2-T-47
SAN1-S-520	KIN2-S-24	LYS21-T-514
KGD2-S-227	KIN2-S-663	RPO21-T-1471
NUM1-S-51	KIN2-S-634	ENT1-T-346
NUM1-S-1834	KIN2-S-743	WHI4-T-233
NUM1-S-357	MSL5-S-378	CPR1-T-66
NUM1-S-1805	SLX4-S-297	PKH1-T-7
NUM1-S-62	SLX4-S-289	PSP1-T-334
NUM1-S-884	NHA1-S-492	GPA2-T-46
NUM1-S-1713	YLR149C-S-651	SMB1-T-141
ENT5-S-405	YLR149C-S-534	TIF4632-T-196
ENT5-S-363	SEC10-S-485	SDS23-T-8
CPR1-S-145	SKG3-S-927	NA-T-100
CPR1-S-2	ATG26-S-487	RSC1-T-148
NBP2-S-191	ENT2-S-167	RSR1-T-230
NBP2-S-193	ENT2-S-173	RTS3-T-177
NBP2-S-42	ATG38-S-96	PBP1-T-466
TRM82-S-67	MSC3-S-389	YGR250C-T-45
TRM82-S-93	MSC3-S-363	STE20-T-423
TAF10-S-58	CCC1-S-29	SBP1-T-268
TAF10-S-141	CCC1-S-31	NDT80-T-577
TAF10-S-146	CCC1-S-52	CRP1-T-344
CDC37-S-484	CCC1-S-53	YIL024C-T-110
CDC37-S-14	ECM22-S-446	BCY1-T-144
CDC37-S-367	ECM22-S-465	NOT3-T-423
STB3-S-9	CSC1-S-760	AGE2-T-182
STB3-S-337	RCK2-S-605	AIM21-T-18
STB3-S-341	HAP1-S-134	MTR4-T-4
STB3-S-234	YLR257W-S-135	MTR4-T-34
STB3-S-235	YLR257W-S-137	SIP4-T-828
STB3-S-146	YLR257W-S-66	IME2-T-644
STB3-S-149	YLR257W-S-129	ASF1-T-270
STB3-S-254	RED1-S-469	YAK1-T-292
SEC7-S-802	CDC25-S-1554	ATP7-T-52
SEC7-S-805	CDC25-S-772	DEF1-T-338
SEC7-S-775	ATG39-S-2	DEF1-T-294
HSP42-S-204	CDC3-S-41	ABF1-T-189
HSP42-S-215	CDC3-S-509	DGR2-T-6
SUP35-S-121	BUD6-S-162	CTK1-T-338
SAS4-S-225	BUD6-S-342	BPT1-T-641
SND1-S-564	SGD1-S-23	CDC45-T-454
SND1-S-569	BUD8-S-299	CKI1-T-90
SND1-S-542	RSC2-S-241	CBF5-T-378
SND1-S-692	RSC2-S-619	SKG3-T-599
SND1-S-694	STE11-S-241	ENT2-T-481
SND1-S-412	NMD4-S-217	ENT2-T-432
NUP42-S-137	ROM2-S-144	RED1-T-687
REF2-S-397	CST9-S-335	RED1-T-435
VPS64-S-144	CST9-S-412	IMH1-T-830
SPC19-S-116	CST9-S-413	NUP2-T-577
UME6-S-754	CST9-S-351	CST9-T-270
UME6-S-318	CST9-S-445	CRN1-T-520
UME6-S-475	CST9-S-417	GMC2-T-23
MSS4-S-662	SFP1-S-183	HMG2-T-382
MSS4-S-342	SFP1-S-170	YAP1-T-40
GCD6-S-481	YLR407W-S-98	SPT5-T-35
GCD6-S-449	CTR3-S-100	EIS1-T-720
GCD6-S-465	RPS1A-S-36;36	SEG1-T-675
GCD6-S-538	HMG2-S-560	REC114-T-356
UPC2-S-197	LEU3-S-13	YMR147W-T-48
UPC2-S-584	GIS4-S-304	BDP1-T-180
UPC2-S-585	YAP1-S-204	TOP2-T-1314
UPC2-S-587	ERG6-S-378	DCP2-T-686
AHA1-S-196	SPT5-S-57	ESBP6-T-635
AHA1-S-173	SPT5-S-189	SRP1-T-38
ADR1-S-212	YML020W-S-78	SIN3-T-1474
ADR1-S-180	APT1-S-2	DUF1-T-693
ADR1-S-325	AMD1-S-19	TFC7-T-360
SPR28-S-364	CMP2-S-28	SLK19-T-265
SPR28-S-367	NTE1-S-670	BFR1-T-336
SIR4-S-692	ORC1-S-237	WTM1-T-370
IVY1-S-88	TCB3-S-1340	SOG2-T-214
IVY1-S-12	RPL6A-S-12	SWI1-T-824
IVY1-S-15	TSL1-S-53	EGD1-T-151
COX20-S-142	TSL1-S-147	NOP4-T-118
RTN1-S-2	BUL2-S-68	BRO1-T-532
RTN1-S-220	VAN1-S-25	ATG21-T-213
RTN1-S-235	NGL3-S-24	SYH1-T-345
YDR239C-S-391	YML119W-S-2	YPL150W-T-550
YDR239C-S-684	MVP1-S-109	SUI3-T-116
YDR239C-S-363	HXT2-S-17	YPI1-Y-137
YDR239C-S-723	EIS1-S-168	SLM1-Y-635
YDR239C-S-342	EIS1-S-775	PAN1-Y-736
YDR239C-S-63	EIS1-S-401	TOR2-Y-1293
YDR239C-S-785	EIS1-S-2	FBP1-Y-276
PAM1-S-659	EIS1-S-5	PIN3-Y-58
PAM1-S-732	MIH1-S-415
CTA1-S-13	MIH1-S-382
YAP6-S-34	MCM1-S-2
SWM1-S-169	SEG1-S-220
AKR1-S-57	NPL6-S-280
HEL2-S-485	NPL6-S-2
HEL2-S-360	AIP1-S-354
CCC2-S-999	SRT1-S-336
DON1-S-150	YPK2-S-669
DON1-S-295	SPG4-S-66
DON1-S-328	MYO5-S-992
GCN2-S-549	HFD1-S-111
GCN2-S-577	HFD1-S-113
DPP1-S-285	SPC24-S-2
ZIP1-S-137	YMR124W-S-357
ZIP1-S-127	RIM11-S-8
ZIP1-S-763	RIM11-S-198
ZIP1-S-592	OSW5-S-128
ZIP1-S-783	OSW5-S-102
ZIP1-S-95	DNF3-S-973
ZIP1-S-82	YMR181C-S-149
ZIP1-S-89	PFK2-S-171
ZIP1-S-481	YMR206W-S-229
ZIP1-S-75	YMR206W-S-135
RTT103-S-183	EFR3-S-632
SSD1-S-295	SKY1-S-393
SSD1-S-487	ESC1-S-1348
SSD1-S-491	ESC1-S-444
SSD1-S-492	ESC1-S-1280
SSD1-S-2	ESC1-S-1527
BFR2-S-379	ESC1-S-1409
RSC3-S-236	ESC1-S-532
RSC3-S-217	ESC1-S-888
SUM1-S-62	ESC1-S-1124
SUM1-S-65	FMP42-S-238
SUM1-S-712	YMR226C-S-260
SUM1-S-738	TPS3-S-181
SUM1-S-242	TPS3-S-157
SUM1-S-395	SAP30-S-13
SUM1-S-409	BUL1-S-8
PIB1-S-191	BUL1-S-56
PIB1-S-197	CAT8-S-173
PIB1-S-201	CAT8-S-1328
PIB1-S-132	JNM1-S-91
MCM21-S-139	JNM1-S-92
SWA2-S-64	YMR295C-S-8
SWA2-S-79	YMR295C-S-14
TIM11-S-70	FKS3-S-814
UTP4-S-275	FKS3-S-889
YCG1-S-996	GLC8-S-184
YCG1-S-1001	HRB1-S-343
RQC1-S-160	HRB1-S-27
YDR341C-S-15	ARK1-S-478
PAL1-S-114	FAP1-S-958
PAL1-S-49	CRZ1-S-448
PAL1-S-61	CRZ1-S-449
TRR1-S-303	CRZ1-S-173
SPC110-S-346	YNL040W-S-299
SPC110-S-529	OCA2-S-181
SPC110-S-11	LAT1-S-281
SPC110-S-36	MSK1-S-256
SPC110-S-60	MLF3-S-79
GGA1-S-378	MLF3-S-320
GGA1-S-406	MLF3-S-189
GGA1-S-375	TPM1-S-123
EAF1-S-489	PMS1-S-393
TFC6-S-15	PMS1-S-501
TFC6-S-143	RAS2-S-207
TFC6-S-145	YNL115C-S-242
XRS2-S-349	MLS1-S-281
XRS2-S-404	DCP2-S-954
ATP17-S-39	DCP2-S-758
RGA2-S-763	FAR11-S-18
RGA2-S-288	TOM22-S-46
YRA1-S-211	EAF7-S-393
NKP1-S-78	EAF7-S-143
ATO3-S-4	NSG2-S-90
SAC7-S-435	CBK1-S-62
SAC7-S-99	CBK1-S-65
SAC7-S-491	CBK1-S-709
SAC7-S-37	BNI5-S-270
SAC7-S-38	BNI5-S-332
UBA2-S-577	NPR1-S-249
UBA2-S-630	NPR1-S-45
NCB2-S-126	NPR1-S-320
TRS120-S-679	NPR1-S-353
TRS120-S-387	NPR1-S-681
HKR1-S-1388	YNL194C-S-301
SIP1-S-494	YNL195C-S-204
SIP1-S-497	RTT106-S-411
SIP1-S-331	IES2-S-167
SIP1-S-605	SSU72-S-43
SIP1-S-198	SQS1-S-105
SIP1-S-385	CNM67-S-89
SIP1-S-220	URE2-S-283
BNA7-S-9	PIK1-S-381
TIF35-S-2	BNI1-S-19
TIF35-S-139	BNI1-S-1783
NPL3-S-224	BNI1-S-1942
NPL3-S-182	SEC2-S-524
PPZ2-S-338	SEC2-S-197
PPZ2-S-299	MET2-S-253
PPZ2-S-310	MCK1-S-198
PPZ2-S-71	VNX1-S-13
PPZ2-S-186	ATO2-S-21
PPZ2-S-188	ATO2-S-28
PPZ2-S-282	ACC1-S-1203
PPZ2-S-117	SSK2-S-78
PPZ2-S-118	SSK2-S-57
PPZ2-S-203	POP2-S-36
PPZ2-S-224	SIN3-S-316
PPZ2-S-243	HRD1-S-493
PPZ2-S-74	PSK2-S-717
PPZ2-S-75	PSK2-S-434
PPZ2-S-40	GAL11-S-995
LRS4-S-146	GAL11-S-962
SSN2-S-375	GAL11-S-808
SSN2-S-636	GPD2-S-72
SSN2-S-748	PRS5-S-123
SSN2-S-425	PRS5-S-168
YDR444W-S-507	APM4-S-181
ECM11-S-176	RTG1-S-3
ECM11-S-170	HST1-S-137
ECM11-S-16	AVO1-S-414
ECM11-S-157	IRA2-S-871
RPS17A-S-89;89	IRA2-S-631
RPS17A-S-94;94	SPO21-S-115
RPS17A-S-43;43	NDJ1-S-18
RPS17A-S-120;120	ZEO1-S-2
TOM1-S-2376	MDH2-S-333
TOM1-S-2365	HRT1-S-15
HEH2-S-153	RTC1-S-43
SPP41-S-1014	RTC1-S-1034
SPP41-S-1067	SPT20-S-235
SPP41-S-155	SPT20-S-510
RMT2-S-181	RRP6-S-645
RMT2-S-184	RTS1-S-236
PKH3-S-683	ROD1-S-138
PKH3-S-684	ROD1-S-436
PKH3-S-742	ROD1-S-823
RPL27A-S-94;94	ROD1-S-815
RPL27A-S-105;105	YOR019W-S-580
PRP3-S-71	PEP12-S-2
JIP4-S-360	CUE5-S-185
JIP4-S-145	CUE5-S-186
JIP4-S-321	CUE5-S-188
JIP4-S-514	TMC1-S-43
JIP4-S-709	TMC1-S-61
JIP4-S-717	VHS3-S-181
JIP4-S-48	SGT1-S-168
JIP4-S-686	GYP1-S-134
SNF1-S-413	RTS2-S-151
SNF1-S-487	WHI5-S-88
SNF1-S-632	TCB1-S-59
DIG2-S-124	YOR093C-S-99
PHO8-S-123	RPS7A-S-187
VPS72-S-425	PIN2-S-194
VPS60-S-12	INP53-S-1035
PKH1-S-296	CEX1-S-5
PSP1-S-46	GCY1-S-169
PSP1-S-34	LEO1-S-358
PSP1-S-238	LEO1-S-25
PSP1-S-69	YRR1-S-761
GIN4-S-854	MED4-S-222
GIN4-S-930	LAS17-S-588
GIN4-S-689	IES4-S-25
GIN4-S-460	IES4-S-2
GIN4-S-465	IES4-S-11
GIN4-S-744	SLK19-S-167
GIN4-S-389	SLK19-S-45
GIN4-S-471	PTP2-S-258
GNP1-S-113	RFC1-S-145
GNP1-S-45	RCN2-S-183
GRX2-S-94	RCN2-S-110
GRX2-S-80	RCN2-S-187
GRX2-S-123	RCN2-S-188
GRH1-S-155	RCN2-S-193
GRH1-S-164	HER1-S-1083
GRH1-S-357	GCD1-S-132
GRH1-S-360	RPN8-S-44
VAB2-S-264	HRK1-S-601
GLC3-S-190	HRK1-S-37
GLC3-S-205	YPK9-S-108
EDC3-S-257	LDB19-S-599
EDC3-S-261	LDB19-S-774
GTT3-S-99	SCD5-S-564
GEA2-S-284	YOR338W-S-194
SPF1-S-941	HAP5-S-98
MCM3-S-777	SWI1-S-157
MCM3-S-794	SWI1-S-268
MCM3-S-801	VTC3-S-672
RAD23-S-121	ULP1-S-200
RAD23-S-270	MET12-S-359
YEL043W-S-802	PMA2-S-928
YEL043W-S-897	SSN3-S-161
YEL043W-S-510	LGE1-S-232
YEL043W-S-520	MUK1-S-163
VMA8-S-233	MUK1-S-521
PCM1-S-67	ATP4-S-217
PRB1-S-421	BRO1-S-715
CIN8-S-261	SEC16-S-1403
NPR2-S-375	SEC16-S-816
NPR2-S-382	SEC16-S-824
YND1-S-579	RLM1-S-299
NUG1-S-458	SYH1-S-638
SEC3-S-69	SYH1-S-687
SEC3-S-55	PEX25-S-51
SEC3-S-279	BEM3-S-873
PRE1-S-82	BEM3-S-764
BIM1-S-176	SPC29-S-59
BIM1-S-148	RPL5-S-235
BIM1-S-149	PXA1-S-111
BIM1-S-139	KIP2-S-88
GPA2-S-103	ATG29-S-125
GPA2-S-111	TCO89-S-546
GPA2-S-116	TCO89-S-84
GPA2-S-119	DDC1-S-429
GPA2-S-23	DDC1-S-580
GPA2-S-61	HRR25-S-438
SRB4-S-135	BMS1-S-478
YAT2-S-862	PCL8-S-32
YAT2-S-783	CET1-S-121
YAT2-S-784	USV1-S-163
YAT2-S-903	SSO1-S-74
YAT2-S-3	HSP82-S-450
YAT2-S-5	HSP82-S-456
YAT2-S-13	GAL4-S-694
YAT2-S-805	KEL3-S-47
CHO1-S-34	DIP5-S-57
CHO1-S-4	ACM1-S-102
GAL83-S-180	ACM1-S-48
CHZ1-S-68	YPR003C-S-6
YER034W-S-121	HAA1-S-241
KRE29-S-81	PUF2-S-902
GLN3-S-716	PUF2-S-894
GLN3-S-469	PUF2-S-876
GLN3-S-545	PUF2-S-246
MXR1-S-107	PUF2-S-54
SPO73-S-87	ATG11-S-935
GIP2-S-137	TEF1-S-414
GIP2-S-93	TEF1-S-289
GIP2-S-301	YPR091C-S-676
GIP2-S-280	FHL1-S-742
GIP2-S-117	MRD1-S-161
GIP2-S-221	RGC1-S-136
GIP2-S-238	RGC1-S-24
PCL6-S-16	CLB5-S-70
PCL6-S-312	CTR1-S-317
PCL6-S-25	SCD6-S-163
PCL6-S-43	SCD6-S-165
THO1-S-78	KAR3-S-58
ICL1-S-94	GPH1-S-5
ICL1-S-353	SGV1-S-417
ARG5,6-S-359	RHO1-S-2
RNR1-S-816	NUT2-S-148
RPS24B-S-14;14	BSP1-S-185
YER079W-S-41	VPS4-S-90
YER079W-S-30	YPR174C-S-175
SBH1-S-3	ATG13-S-461
DOT6-S-247	ATG13-S-656
MET6-S-376	ATG13-S-348
TSC11-S-32	ATG13-S-382
TSC11-S-265	CCR4-T-33
TSC11-S-11	NUP60-T-460
UBP9-S-326	EDE1-T-1178
MAM1-S-265	PIN4-T-512
LSM4-S-138	SSA3-T-220
BOI2-S-519	SSA3-T-224
BOI2-S-523	RTG3-T-150
BOI2-S-457	RTG3-T-56
BOI2-S-18	PKC1-T-1123
BOI2-S-375	RCR1-T-110
BOI2-S-546	RCR1-T-185
BOI2-S-667	SPT7-T-78
BOI2-S-497	AIM3-T-773
BOI2-S-503	HSL7-T-720
BOI2-S-466	FTH1-T-440
BOI2-S-477	SAF1-T-38
SCS2-S-203	CDC10-T-216
GLO3-S-398	ADY2-T-74
GLO3-S-153	PGK1-T-374
YCK3-S-408	SYP1-T-416
YCK3-S-392	TAF2-T-158
YCK3-S-48	CDC39-T-2103
YCK3-S-431	OSH2-T-419
RSP5-S-223	THI3-T-595
RSP5-S-210	KIN28-T-162
RSP5-S-216	SNA4-T-96
SAK1-S-966	CDC13-T-308
SAK1-S-1126	FMP45-T-306
UBP3-S-400	HBT1-T-994
UBP3-S-396	HBT1-T-997
UBP3-S-341	GCS1-T-170
BEM2-S-177	GIS1-T-405
BEM2-S-1128	MSH6-T-254
BEM2-S-303	KIN2-T-303;281
COG3-S-645	SND1-T-740
BUR6-S-141	MSS4-T-222
SPT2-S-173	UPC2-T-562
CHD1-S-989	MFB1-T-265
CHD1-S-1372	SEC26-T-895
PAB1-S-282	SSD1-T-150
DNF1-S-81	PAL1-T-304
DNF1-S-1506	ATO3-T-23
DNF1-S-92	PPZ2-T-93
DNF1-S-53	JIP4-T-176
BCK2-S-334	HYP2-T-7
BCK2-S-67	YEL043W-T-154
BCK2-S-36	PRO3-T-246
BCK2-S-38	RNR1-T-863
BCK2-S-340	YER079W-T-53
BCK2-S-12	BOI2-T-901
BCK2-S-284	SCS2-T-173
RPH1-S-458	DNF1-T-1551
RPH1-S-459	IES1-T-446
RPH1-S-652	RIM15-T-1068
RPH1-S-689	MIL1-T-126
BRR2-S-403	YGL036W-T-768
BRR2-S-410	SPC105-T-172
TMT1-S-84	CUP2-T-41
DMC1-S-333	CHC1-T-1651
DMC1-S-18	VAM7-T-226
DMC1-S-2	PBP1-T-462
DMC1-S-10	APL6-T-709
SLO1-S-2	RIM4-T-83
MSH4-S-41	OSH3-T-352
VTC2-S-597	CRP1-T-380
VTC2-S-615	SDS3-T-181
VTC2-S-657	HIS5-T-242
VTC2-S-583	AIM21-T-251
VTC2-S-187	AIM21-T-552
VTC2-S-489	MGA2-T-469
VTC2-S-493	BCK1-T-443
SEC4-S-201	MTC1-T-268
SEC4-S-8	YAK1-T-250
SEC4-S-11	HAL5-T-409
BLM10-S-29	SWI3-T-91
BLM10-S-11	AVT1-T-46
BLM10-S-1041	UTR1-T-100
SMC1-S-76	CBF1-T-138
SMC1-S-161	MAK11-T-436
IES1-S-525	UGP1-T-12
HSP12-S-24	PTM1-T-498
HSP12-S-59	MNR2-T-470
GAT1-S-68	MNR2-T-177
GAT1-S-358	GFA1-T-334
FRS2-S-30	SDH1-T-511
RIM15-S-1124	RCN1-T-207
RIM15-S-373	SET3-T-682
RIM15-S-726	PET10-T-175
RIM15-S-1087	DRE2-T-226
RIM15-S-1052	PCK1-T-538
RIM15-S-1054	KNS1-T-183
RIM15-S-1531	SPA2-T-1179
RIM15-S-1588	SSK1-T-693
RIM15-S-614	SMC4-T-43
MIL1-S-1046	KIN2-T-1031
TUB2-S-283	STM1-T-248
YPT1-S-174	YLR173W-T-24
ACT1-S-224	ENT2-T-472
FET5-S-620	CCC1-T-32
LAM5-S-149	YLR257W-T-8
OTU1-S-291	RED1-T-417
SEC53-S-2	CDC25-T-770
SEC53-S-237	VRP1-T-471
SEC53-S-240	RSC2-T-243
LOC1-S-24	SRC1-T-267
NIC96-S-177	TCB3-T-1350
YPI1-S-41	CLU1-T-1219
YPI1-S-18	SOK2-T-742
YPI1-S-22	YMR102C-T-25
UBP6-S-143	DNF3-T-1114
CMK1-S-351	YMR181C-T-2
CMK1-S-10	ESC1-T-793
CMK1-S-418	ESC1-T-886
YFR016C-S-975	CUS1-T-112
YFR016C-S-523	CAT8-T-1382
YFR016C-S-180	ARK1-T-509
YFR016C-S-1037	FAP1-T-951
YFR016C-S-530	POR1-T-67
YFR016C-S-540	POR1-T-122
IGD1-S-82	APC1-T-1444
IGD1-S-83	RHO5-T-241
IGD1-S-153	RTT106-T-323
IGD1-S-95	KRI1-T-503
IGD1-S-96	SSK2-T-1573
IGD1-S-64	SIN3-T-304
IGD1-S-164	PSH1-T-309
FAB1-S-1622	PKH2-T-74
FAB1-S-212	SPT20-T-512
FAB1-S-1704	YOR019W-T-56
PES4-S-520	STI1-T-37
LSB3-S-410	STI1-T-526
LSB3-S-391	CUE5-T-167
LSB3-S-396	CYT1-T-121
LSB3-S-374	CEX1-T-467
LSB3-S-375	LAS17-T-380
LSB3-S-377	MYO2-T-1132
LSB3-S-382	MEK1-T-327
LSB3-S-297	LSP1-T-14
LSB3-S-317	MUK1-T-157
CDC14-S-396	GDE1-T-991
CDC14-S-408	TCO89-T-52
CDC14-S-429	IPL1-T-260
PTR3-S-228	HSP82-T-95
PTR3-S-185	HSP82-T-462
PTR3-S-116	ACM1-T-161
RSC8-S-44	HAA1-T-41
RSC8-S-379	TIF5-T-187
RSC8-S-237	RGC1-T-650
IRC5-S-167	GPH1-T-31
IRC5-S-169	RPC82-T-430
SAP155-S-58	ACS1-Y-554
DUG1-S-34	ADY2-Y-68
DUG1-S-451	PAT1-Y-79
HXK1-S-158	COP1-Y-1144
PMA1-S-464;493	ATG9-Y-971
PMA1-S-899	YPT1-Y-5
LEU1-S-629	SSM4-Y-103
LEU1-S-44	VHS2-Y-203
LEU1-S-645	YAK1-Y-534
SCL1-S-20	MCR1-Y-294
PDR1-S-948	PCK1-Y-326
PUF4-S-286	SRC1-Y-7
PIB2-S-377
PIB2-S-381
PIB2-S-97
PIB2-S-165
RPL30-S-6
RPL24A-S-130
RPL24A-S-86;86
HOP2-S-170
HOP2-S-148
YGL036W-S-900
YGL036W-S-847
YGL036W-S-740
RNA15-S-5
RNA15-S-268
TIF4632-S-351
SDS23-S-430
DUO1-S-203
DUO1-S-2
SGF73-S-3
SGF73-S-22
HSF1-S-608
HSF1-S-471
MPS2-S-149
MPS2-S-225
YGL082W-S-187
SCY1-S-792
MMS2-S-33
MMS2-S-71
NUP145-S-690
NUP145-S-700
SPC105-S-380
SRM1-S-136
SEH1-S-254
SEH1-S-261
RPL28-S-93
YGL114W-S-4
PRP43-S-38
PRP43-S-8
NAB2-S-2
RPS2-S-176
RPS2-S-2
MON1-S-130
MON1-S-82
CEG1-S-458
SNT2-S-641
ITC1-S-283
ITC1-S-288
TIP20-S-228
ARO2-S-20
INO80-S-102
INO80-S-422
INO80-S-65
INO80-S-1477
INO80-S-300
INO80-S-302
INO80-S-1473
PEX14-S-313
PEX14-S-242
PEX14-S-339
AMS1-S-68
YIP5-S-60
SPO74-S-154
XRN1-S-1501
XRN1-S-1483
XRN1-S-1330
MPT5-S-665
MPT5-S-841
MPT5-S-843
MPT5-S-179
MPT5-S-186
MPT5-S-837
ATG1-S-515
ATG1-S-518
ATG1-S-647
ATG1-S-497
ATG1-S-436
GTS1-S-179
GTS1-S-219
GTS1-S-242
GTS1-S-5
CDC55-S-155
CDC55-S-124
CDC55-S-440
IME4-S-114
IME4-S-115
MDS3-S-747
MDS3-S-1143
MDS3-S-1150
MDS3-S-934
MDS3-S-883
MDS3-S-25
MDS3-S-617
MDS3-S-618
MDS3-S-693
MDS3-S-817
MDS3-S-919
MDS3-S-1202
MDS3-S-1387
MDS3-S-769
MDS3-S-827
YIP4-S-24
KEX1-S-656
KEX1-S-669
SPT16-S-460
SPT16-S-601
SIP2-S-152
SIP2-S-298
YPT32-S-186
VID30-S-229
VID30-S-446
VID30-S-362
VID30-S-363
VID30-S-365
VID30-S-289
VID30-S-305
ADE5,7-S-166
RTF1-S-435
GUS1-S-103
RAI1-S-151
NA-S-969
NA-S-80
NA-S-1127
NA-S-1033
NA-S-17
PEX31-S-432
PEX31-S-459
TFG2-S-377
SEC9-S-273
SEC9-S-213
SEC9-S-294
SEC9-S-304
NMA2-S-85
SNU71-S-275
MSP1-S-40
RPL26A-S-10;10
ACB1-S-3
NQM1-S-277
TFC4-S-14
UFD1-S-321
UFD1-S-354
YGR054W-S-495
YGR054W-S-587
YGR054W-S-564
PEF1-S-126
PEF1-S-127
SPR3-S-57
SPR3-S-59
SPR3-S-33
SPR3-S-34
SPR3-S-47
SPR3-S-85
TWF1-S-308
TWF1-S-167
PIL1-S-180;180
PIL1-S-188;188
PIL1-S-230
PIL1-S-16
PIL1-S-142
PIL1-S-87
UTP22-S-41
UTP22-S-42
UTP22-S-10
ASK10-S-793
ASK10-S-1070
ASK10-S-635
ASK10-S-944
ASK10-S-969
ASK10-S-985
ASK10-S-989
ASK10-S-1021
MDR1-S-764
MDR1-S-935
DAM1-S-292
DAM1-S-31
SPT6-S-94
SPT6-S-136
YGR125W-S-102
YGR125W-S-140
YGR126W-S-60
YGR126W-S-85
YGR126W-S-87
YGR127W-S-256
SYF2-S-61
YGR130C-S-799
YGR130C-S-324
YGR130C-S-20
YGR130C-S-377
YGR130C-S-380
YGR130C-S-382
YGR130C-S-343
YGR130C-S-277
YGR130C-S-44
PRE9-S-14
CBF2-S-689
CBF2-S-555
SKN1-S-65
ENP2-S-529
ENP2-S-671
ENP2-S-672
RPL24B-S-130
CYS4-S-4
PTI1-S-410
PTI1-S-272
NSR1-S-157
RTS3-S-47
RTS3-S-51
RTS3-S-172
RTS3-S-201
RTS3-S-237
RTS3-S-238
RTS3-S-241
RTS3-S-221
TIF4631-S-948
TIF4631-S-195
TIF4631-S-163
TRS65-S-401
TRS65-S-184
CLC1-S-2
PBP1-S-215
PBP1-S-284
PBP1-S-460
PBP1-S-461
PBP1-S-106
OKP1-S-70
UBR1-S-1196
TFG1-S-179
TFG1-S-515
FYV8-S-163
FYV8-S-280
FYV8-S-301
FYV8-S-303
FYV8-S-675
FYV8-S-681
PCT1-S-346
ADE3-S-322
HSV2-S-173
AMA1-S-69
AMA1-S-22
SMI1-S-350
YGR237C-S-708
YGR237C-S-215
KEL2-S-796
KEL2-S-62
PFK1-S-188
PFK1-S-189
PFK1-S-179
PFK1-S-185
PFK1-S-166
PFK1-S-895
PFK1-S-3
PFK1-S-201
YGR250C-S-503
YGR250C-S-690
YGR250C-S-644
YGR250C-S-651
YGR250C-S-590
YGR250C-S-598
YGR250C-S-485
PUP2-S-56
PUP2-S-251
ENO1-S-138
ENO1-S-251
APL6-S-726
MES1-S-2
YTA7-S-259
YTA7-S-1255
YTA7-S-190
YTA7-S-11
YTA7-S-304
RTT102-S-113
RTT102-S-122
RTT102-S-140
CWC22-S-521
ERV29-S-23
ZUO1-S-114
ZUO1-S-50
RPL14A-S-5;5
HSE1-S-162
LAG1-S-23
STE20-S-576
STE20-S-321
STE20-S-517
STE20-S-418
YHL008C-S-545
RPS20-S-38
NPR3-S-486
NPR3-S-458
RIM4-S-23
RIM4-S-82
RIM4-S-87
RIM4-S-525
RIM4-S-529
RIM4-S-532
RIM4-S-183
RIM4-S-190
RIM4-S-594
RIM4-S-596
RIM4-S-578
GOS1-S-164
GUT1-S-657
SBP1-S-289
SBP1-S-233
TCD1-S-259
STP2-S-426
STP2-S-125
ERG11-S-458
SOD2-S-139
TDA3-S-158
TDA3-S-200
TDA3-S-212
VPS29-S-205
SPO13-S-74
SPO13-S-14
SPO13-S-36
MIP6-S-4
YSC84-S-301
RPN1-S-16
RPN1-S-19
BCD1-S-330
NCP1-S-172
RSC30-S-152
RSC30-S-274
MED6-S-225
SSZ1-S-480
RRP4-S-247
OSH3-S-605
KSP1-S-1014
KSP1-S-903
KSP1-S-973
KSP1-S-646
KSP1-S-827
KSP1-S-593
KSP1-S-883
KSP1-S-884
KSP1-S-845
STE12-S-400
STE12-S-377
NAM8-S-256
NAM8-S-259
YNG2-S-183
YNG2-S-188
YNG2-S-128
YHR097C-S-222
YHR097C-S-69
YHR097C-S-315
YHR097C-S-25
YHR097C-S-338
SFB3-S-83
SFB3-S-85
SFB3-S-94
TRA1-S-542
TRA1-S-199
BIG1-S-286
TOM71-S-55
TOM71-S-73
NDT80-S-24
NDT80-S-386
NDT80-S-391
IGO2-S-106
IGO2-S-108
IGO2-S-128
IGO2-S-63
IGO2-S-6
NSG1-S-84
YCK1-S-480
ARO9-S-5
CRP1-S-343
CRP1-S-119
CRP1-S-124
CRP1-S-440
CRP1-S-390
RTT107-S-575
KEL1-S-848
KEL1-S-1048
KEL1-S-613
KEL1-S-1161
KEL1-S-23
KEL1-S-689
KEL1-S-691
TDA11-S-247
TDA11-S-464
TDA11-S-40
YAP1801-S-288
CDC23-S-159
ATG7-S-626
SPC97-S-816
YHR177W-S-298
YHR182W-S-19
YHR182W-S-23
YHR182W-S-2
SSP1-S-488
SSP1-S-496
SSP1-S-528
SSP1-S-112
KOG1-S-1046
EGD2-S-88
EGD2-S-2
NVJ1-S-250
NVJ1-S-156
NVJ1-S-199
NVJ1-S-285
NVJ1-S-298
UTP9-S-564
SCH9-S-726
SCH9-S-316
SKN7-S-51
SKN7-S-75
DOT5-S-103
PDR11-S-741
YIL024C-S-99
YIL024C-S-107
YIL024C-S-2
IRR1-S-628
ULP2-S-788
BCY1-S-77
BCY1-S-83
BCY1-S-84
CAP2-S-267
CST6-S-57
NOT3-S-798
NOT3-S-419
NOT3-S-657
NOT3-S-348
NOT3-S-441
GVP36-S-116
AGE2-S-197
MET30-S-105
SYG1-S-44
SYG1-S-860
SYG1-S-54
NEO1-S-102
NEO1-S-326
PCL7-S-58
PCL7-S-13
PCL7-S-7
PCL7-S-69
YIL055C-S-559
SNP1-S-242
YRB2-S-179
MAM33-S-76
HOP1-S-69
SER33-S-22
SER33-S-12
YIL077C-S-230
THS1-S-289
SDS3-S-179
SDS3-S-230
SDS3-S-167
PRK1-S-439
PRK1-S-613
PRK1-S-402
SLM1-S-527
SLM1-S-530
SLM1-S-533
SLM1-S-142
SLM1-S-102
SLM1-S-633
MOB1-S-79
MOB1-S-36
PFK26-S-667
PFK26-S-671
PFK26-S-92
PFK26-S-655
SEC24-S-693
SEC24-S-178
HOS4-S-507
HOS4-S-690
HOS4-S-443
HOS4-S-38
HOS4-S-778
HOS4-S-14
NUP159-S-441
NUP159-S-1420
NUP159-S-940
NUP159-S-735
NUP159-S-805
NUP159-S-819
NUP159-S-404
NUP159-S-713
RHO3-S-152
POG1-S-168
POG1-S-312
POG1-S-314
STH1-S-51
STH1-S-1186
STH1-S-1172
TAO3-S-318
TAO3-S-1144
TAO3-S-2316
TAO3-S-277
ASG1-S-960
RPL16A-S-2
VHS2-S-28
VHS2-S-4
VHS2-S-87
VHS2-S-330
VHS2-S-415
VHS2-S-301
VHS2-S-61
TPM2-S-157
NDC80-S-37
SLN1-S-832
MLP2-S-1660
MLP2-S-1670
ESL1-S-190
RRD1-S-341
IMP2'-S-58
UBP7-S-155
UBP7-S-193
BNR1-S-751
BNR1-S-69
BNR1-S-621
POT1-S-169
POT1-S-289
SGN1-S-229
AIM21-S-620
AIM21-S-625
AIM21-S-627
AIM21-S-36
AIM21-S-256
AIM21-S-257
AIM21-S-119
AIM21-S-477
AIM21-S-183
PAN1-S-1289
PAN1-S-1223
PAN1-S-1150
PAN1-S-748
PAN1-S-1047
PAN1-S-1049
PAN1-S-1050
PAN1-S-1003
PAN1-S-1189
PAN1-S-991
MGA2-S-355
MGA2-S-99
CYR1-S-535
CYR1-S-60
CYR1-S-486
CYR1-S-487
CYR1-S-292
CYR1-S-567
CYR1-S-1654
CYR1-S-420
VTC4-S-185
MAD3-S-490
BBC1-S-159
BBC1-S-103
BBC1-S-78
BBC1-S-381
BBC1-S-558
BBC1-S-62
BBC1-S-631
BBC1-S-633
BBC1-S-886
RNR2-S-15
HCA4-S-692
KAR2-S-468
MHP1-S-175
MHP1-S-81
MHP1-S-194
MHP1-S-197
UBX6-S-378
MTR4-S-373
MTR4-S-84
TDH1-S-208
TDH1-S-149
PEP8-S-216
IKS1-S-96
BIT61-S-139
BIT61-S-59
YJL070C-S-178
YJL070C-S-9
YJL070C-S-34
YJL070C-S-41
YJL070C-S-43
NET1-S-1032
NET1-S-1056
NET1-S-611
NET1-S-228
NET1-S-252
NET1-S-497
NET1-S-166
NET1-S-452
NET1-S-1082
NET1-S-1085
SCP160-S-630
ARP4-S-309
ARP4-S-353
IML2-S-383
ALY2-S-883
ALY2-S-9
ALY2-S-201
SIP4-S-810
SIP4-S-787
SIP4-S-674
SIP4-S-11
DPB11-S-256
DPB11-S-269
DPB11-S-308
KHA1-S-455
KHA1-S-548
KHA1-S-557
BCK1-S-307
BCK1-S-247
BCK1-S-249
BCK1-S-490
BCK1-S-235
BCK1-S-265
IME2-S-601
IME2-S-608
IME2-S-522
MDV1-S-557
ASF1-S-264
MTC1-S-438
MTC1-S-75
SPT10-S-613
PBS2-S-514
PBS2-S-68
PBS2-S-71
PBS2-S-74
PBS2-S-248
URA2-S-1452
URA2-S-1553
RPS21A-S-84;84
RPS21A-S-65;65
GLG2-S-331
YAK1-S-38
YAK1-S-52
YAK1-S-244
YAK1-S-251
YAK1-S-299
YAK1-S-131
YAK1-S-104
IDS2-S-122
IDS2-S-70
IDS2-S-39
IDS2-S-81
IDS2-S-7
RPA34-S-197
DAS1-S-653
INO1-S-42
VPS35-S-846
FBP26-S-446
TPK1-S-37
HAL5-S-277
HAL5-S-645
HAL5-S-336
HAL5-S-146
HAL5-S-17
SET2-S-522
SWI3-S-154
SWI3-S-210
RPS14B-S-12
RPS14B-S-124
PRP21-S-61
RCY1-S-406
RCY1-S-676
AVT1-S-187
AVT1-S-31
AVT1-S-35
AVT1-S-37
AVT1-S-8
AVT1-S-50
AVT1-S-58
AVT1-S-115
SUI2-S-246
YJR012C-S-176
REC107-S-117
RAV1-S-1313
RAV1-S-1244
RAV1-S-1288
SSC1-S-649
PTK2-S-69
PTK2-S-781
PTK2-S-784
PTK2-S-630
PTK2-S-711
CBF1-S-45
CBF1-S-48
CBF1-S-59
CBF1-S-19
ARP3-S-359
LIA1-S-281
NPA3-S-313
CDC11-S-2
MIR1-S-145
MIR1-S-158
ACF4-S-62
ACF4-S-208
ACF4-S-44
ACF4-S-165
ACF4-S-9
BIR1-S-263
GRR1-S-199
GRR1-S-1101
GRR1-S-899
JSN1-S-157
JSN1-S-146
JSN1-S-267
JSN1-S-275
JSN1-S-245
JSN1-S-247
FIP1-S-152
FIP1-S-50
FIP1-S-27
YJR098C-S-138
SOD1-S-39
SOD1-S-117
ATP2-S-302
ATP2-S-373
ATP2-S-386
ATP2-S-117
ENT3-S-227
ENT3-S-176
VPS70-S-76
NMD5-S-977
SGM1-S-130
SGM1-S-31
IML1-S-737
IML1-S-680
BYE1-S-184
BYE1-S-49
CAP1-S-17
UFD4-S-136
PUT3-S-110
ATP7-S-109
YKL018C-A-S-89
MAK11-S-430
MAK11-S-434
CDC16-S-789
PAN3-S-252
IXR1-S-6
UGP1-S-102
RGT1-S-493
RGT1-S-599
RGT1-S-1130
RGT1-S-229
SPC42-S-326
SPC42-S-223
SPC42-S-204
SPC42-S-246
ELM1-S-580
ELM1-S-581
ELM1-S-516
ELM1-S-519
DEF1-S-178
DEF1-S-628
DEF1-S-110
FBA1-S-313
FBA1-S-76
FBA1-S-83
FBA1-S-63
MNR2-S-383
MNR2-S-182
MNR2-S-175
MNR2-S-461
MNR2-S-632
YET1-S-154
YNK1-S-145
NUP100-S-794
SMY1-S-615
SMY1-S-624
SMY1-S-651
MDH1-S-270
MDH1-S-177
MDH1-S-196
CAB3-S-228
CAB3-S-233
CAB3-S-239
CAB3-S-42
CAB3-S-54
CAB3-S-114
BUD2-S-893
BUD2-S-895
MBR1-S-98
MBR1-S-69
MBR1-S-214
GFA1-S-253
GFA1-S-332
GFA1-S-15
SEG2-S-870
SEG2-S-874
SEG2-S-45
SEG2-S-137
YKL107W-S-302
ABF1-S-720
ABF1-S-683
ABF1-S-215
ABF1-S-477
ABF1-S-478
ABF1-S-193
ABF1-S-496
ABF1-S-618
ABF1-S-161
ABF1-S-467
SBA1-S-2
DGR2-S-716
DGR2-S-837
DGR2-S-758
DGR2-S-17
DGR2-S-93
YPK1-S-672
PGM1-S-120
MYO3-S-1134
MYO3-S-357
MYO5-S-775;775
MYO5-S-777;777
APL2-S-288
TGL1-S-521
TGL1-S-492
MRP8-S-13
MRP8-S-2
RPT1-S-231
AVT3-S-58
AVT3-S-59
SDH1-S-524
GPM1-S-197
GPM1-S-116
GPM1-S-127
GPM1-S-128
RCN1-S-117
ELF1-S-142
KKQ8-S-37
KKQ8-S-111
KKQ8-S-105
KKQ8-S-232
KKQ8-S-238
KKQ8-S-245
KKQ8-S-19
KKQ8-S-21
KKQ8-S-66
NNK1-S-195
NNK1-S-149
NNK1-S-426
NNK1-S-626
NNK1-S-13
NNK1-S-636
NNK1-S-737
ZRT3-S-262
ZRT3-S-233
ZRT3-S-239
ZRT3-S-188
LST4-S-745
LST4-S-523
LST4-S-391
LST4-S-547
LST4-S-550
COY1-S-364
COY1-S-468
YKL187C-S-678
PXA2-S-86
PXA2-S-808
TOR2-S-65
EAP1-S-400
EAP1-S-19
EAP1-S-327
ADD66-S-248
TRP3-S-2
DOA1-S-457
JEN1-S-81
JEN1-S-586
VPS1-S-391
VPS1-S-392
VPS1-S-599
OSH6-S-16
MEH1-S-29
MEH1-S-144
RSC4-S-199
[truncated: 2,013 more rows]
