# Supplementary material for: Rewiring of the phosphoproteome executes two meiotic divisions in budding yeast
Source: EMBO J. 2024 Feb 27;43(7):11. doi: 10.1038/s44318-024-00059-8 (PMC10987667; doi:10.1038/s44318-024-00059-8)
Supplement: Supplementary file 17 — Dataset EV15 [file 44318_2024_59_MOESM17_ESM.xlsx]

## Sheet: Dataset EV15 Legend
Dataset EV15
Strain Table. Genotype of SK1 budding yeast strains used in this study.

## Sheet: Dataset EV15
strain number	Genotype
8067	MATa/MATalpha cdc20::pCLB2-CDC20::KanMX6/cdc20::pCLB2-CDC20::KanMX6 ho::LYS2/ho::LYS2 ura3/ura3 leu2::hisG/leu2::hisG his3::hisG/his3::hisG trp1::hisG.trp1::hisG
11189	MATa/MATalpha pGAL-NDT80::TRP1/pGAL-NDT80::TRP1 ura3::pGPD1-GAL4(848).ER::URA3/ura3::pGPD1-GAL4(848).ER::URA3 ho::hisG/ho::LYS2 lys2/lys2 ura3/ura3 leu2::hisG/leu2::hisG trp1::hisG/trp1::hisG his3-11 his3-15/his3::hisG
15345	MATa/MATalpha pGAL-NDT80::TRP1/pGAL-NDT80::TRP1 ura3::pGPD1-GAL4(848).ER::URA3/ura3::pGPD1-GAL4(848).ER::URA3 CDC5-3V5/CDC5-3V5 ho::LYS2/ho::LYS2 lys2/lys2 ura3/ura3 leu2::hisG/leu2::hisG trp1::hisG/trp1::hisG his3-11 his3-15/his3::hisG
15346	MATa/MATalpha pGAL-NDT80::TRP1/pGAL-NDT80::TRP1 ura3::pGPD1-GAL4(848).ER::URA3/ura3::pGPD1-GAL4(848).ER::URA3 CDC5-3V5/CDC5-3V5 spo13∆::hisG/spo13∆::hisG ho::LYS2/ho::LYS2 lys2/lys2 ura3/ura3 leu2::hisG/leu2::hisG trp1::hisG/trp1::hisG his3-11 his3-15/his3::hisG
26213	MATa/MATalpha cdc20::pCLB2-CDC20::KanMX6/cdc20::pCLB2-CDC20::KanMX6 spo13Δ::hphMX6/spo13Δ::hphMX6 ho::LYS2/ho::LYS2 lys2/lys2 leu2::hisG/leu2::hisG ura3/ura3 trp1::hisG/trp1::hisG his4/his4
27539	MATa/MATalpha pGAL-NDT80::TRP1/pGAL-NDT80::TRP1 ura3::pGPD1-GAL4(848).ER::URA3/ura3::pGPD1-GAL4(848).ER::URA3 spo13∆::HPHMX6/spo13∆::HPHMX6 ho::LYS2/ho::LYS2 lys2/lys2 ura3/ura3 leu2::hisG/leu2::hisG his3::hisG/his3::hisG trp1::hisG/trp1::hisG
29719	MATa/MATalpha pGAL-NDT80::TRP1/pGAL-NDT80::TRP1 ura3::pGPD1-GAL4(848).ER::URA3/ura3::pGPD1-GAL4(848).ER::URA3 cdc28-as/cdc28-as ho::LYS2/ho::LYS2 lys2/lys2 ura3/ura3 leu2::hisG/leu2::hisG trp1::hisG/trp1::hisG his3-11 his3-15/his3::hisG
30458	MATa/MATalpha pGAL-NDT80::TRP1/pGAL-NDT80::TRP1 ura3::pGPD1-GAL4(848).ER::URA3/ura3::pGPD1-GAL4(848).ER::URA3 cdc5-as/cdc5-as ho::LYS2/ho::LYS2 lys2/lys2 ura3/ura3 leu2::hisG/leu2::hisG trp1::hisG/trp1::hisG his3-11 his3-15/his3::hisG
32114	MATa/MATalpha cdc20::pCLB2-CDC20::KanMX6/cdc20::pCLB2-CDC20::KanMX6 spo13::spo13-m2::LEU2/spo13::spo13-m2::LEU2 ho::LYS2/ho::LYS2 lys2/lys2 ura3/ura3 leu2::hisG/leu2::hisG his3::hisG/his3::hisG trp1::hisG/trp1::hisG
