# Supplementary material for: Rewiring of the phosphoproteome executes two meiotic divisions in budding yeast
Source: EMBO J. 2024 Feb 27;43(7):11. doi: 10.1038/s44318-024-00059-8 (PMC10987667; doi:10.1038/s44318-024-00059-8)
Supplement: Supplementary file 18 — Source Data Fig. 1 [file 44318_2024_59_MOESM18_ESM.zip]

Archive with 37 entries (34 files):
- Source Data Figure 1/
- Source Data Figure 1/._.DS_Store
- Source Data Figure 1/.DS_Store
- __MACOSX/Source Data Figure 1/._.DS_Store
- Source Data Figure 1/1B-E/
- Source Data Figure 1/1A/
- Source Data Figure 1/1B-E/meiotic_timecourse_proteinGroups.txt
- __MACOSX/Source Data Figure 1/1B-E/._meiotic_timecourse_proteinGroups.txt
- Source Data Figure 1/1B-E/meiotic_timecourse_Phospho (STY)Sites.txt
- Source Data Figure 1/1B-E/._meiotic_timecourse_proteinGroups.txt
- Source Data Figure 1/1A/metaphaseI_GFP-1_green_scalebar.png
- __MACOSX/Source Data Figure 1/1A/._metaphaseI_GFP-1_green_scalebar.png
- Source Data Figure 1/1A/anaphaseII_GFP-1_green.png
- Source Data Figure 1/1A/metaphaseII_GFP-1.png
- Source Data Figure 1/1A/._anaphaseII_GFP_MMStack_Pos0.ome.tif
- Source Data Figure 1/1A/._anaphaseII_GFP-1.png
- Source Data Figure 1/1A/._metaphaseII_GFP_MMStack_Pos0.ome.tif
- Source Data Figure 1/1A/anaphaseI_GFP-1_green.png
- Source Data Figure 1/1A/metaphaseII_GFP-1_green.png
- Source Data Figure 1/1A/metaphaseI_GFP.tif
- __MACOSX/Source Data Figure 1/1A/._metaphaseI_GFP.tif
- Source Data Figure 1/1A/Exp13L_B.txt
- __MACOSX/Source Data Figure 1/1A/._Exp13L_B.txt
- Source Data Figure 1/1A/metaphaseI_GFP-1.png
- Source Data Figure 1/1A/anaphaseII_GFP_MMStack_Pos0.ome.tif
- __MACOSX/Source Data Figure 1/1A/._anaphaseII_GFP_MMStack_Pos0.ome.tif
- Source Data Figure 1/1A/._metaphaseI_GFP.tif
- Source Data Figure 1/1A/metaphaseII_GFP_MMStack_Pos0.ome.tif
- __MACOSX/Source Data Figure 1/1A/._metaphaseII_GFP_MMStack_Pos0.ome.tif
- Source Data Figure 1/1A/._anaphaseI_GFP_MMStack_Pos0.ome.tif
- Source Data Figure 1/1A/._Exp13L_B.txt
- Source Data Figure 1/1A/anaphaseI_GFP_MMStack_Pos0.ome.tif
- __MACOSX/Source Data Figure 1/1A/._anaphaseI_GFP_MMStack_Pos0.ome.tif
- Source Data Figure 1/1A/anaphaseII_GFP-1.png
- __MACOSX/Source Data Figure 1/1A/._anaphaseII_GFP-1.png
- Source Data Figure 1/1A/anaphaseI_GFP-1.png
- Source Data Figure 1/1A/._metaphaseI_GFP-1_green_scalebar.png
