# Supplementary material for: Rewiring of the phosphoproteome executes two meiotic divisions in budding yeast
Source: EMBO J. 2024 Feb 27;43(7):11. doi: 10.1038/s44318-024-00059-8 (PMC10987667; doi:10.1038/s44318-024-00059-8)
Supplement: Supplementary file 18 — Source Data Fig. 1 [file 44318_2024_59_MOESM18_ESM.zip › Source Data Figure 1/1B-E/meiotic_timecourse_proteinGroups.txt]

Protein IDs	Majority protein IDs	Peptide counts (all)	Peptide counts (razor+unique)	Peptide counts (unique)	Fasta headers	Number of proteins	Peptides	Razor + unique peptides	Unique peptides	Peptides 19i_N	Peptides 19i_PE	Peptides 200707	Peptides 200710	Peptides 201001	Peptides 201022	Peptides 210322	Peptides 210330	Razor + unique peptides 19i_N	Razor + unique peptides 19i_PE	Razor + unique peptides 200707	Razor + unique peptides 200710	Razor + unique peptides 201001	Razor + unique peptides 201022	Razor + unique peptides 210322	Razor + unique peptides 210330	Unique peptides 19i_N	Unique peptides 19i_PE	Unique peptides 200707	Unique peptides 200710	Unique peptides 201001	Unique peptides 201022	Unique peptides 210322	Unique peptides 210330	Sequence coverage [%]	Unique + razor sequence coverage [%]	Unique sequence coverage [%]	Mol. weight [kDa]	Sequence length	Sequence lengths	Fraction average	Fraction 1	Fraction 2	Fraction 3	Fraction 4	Fraction 5	Fraction 6	Fraction 7	Fraction 8	Fraction 9
CON__P01030;CON__ENSEMBL:ENSBTAP00000007350	CON__P01030;CON__ENSEMBL:ENSBTAP00000007350	3;3	3;3	3;3	;	2	3	3	3	0	0	2	1	2	1	0	0	0	0	2	1	2	1	0	0	0	0	2	1	2	1	0	0	1.7	1.7	1.7	192.79	1741	1741;1742	9.33				2
CON__ENSEMBL:ENSBTAP00000016046	CON__ENSEMBL:ENSBTAP00000016046	1	1	1		1	1	1	1	1	0	0	0	0	0	1	0	1	0	0	0	0	0	1	0	1	0	0	0	0	0	1	0	1.8	1.8	1.8	77.456	706	706	1	2
CON__ENSEMBL:ENSBTAP00000032840	CON__ENSEMBL:ENSBTAP00000032840	3	3	3		1	3	3	3	0	0	2	0	2	0	1	0	0	0	2	0	2	0	1	0	0	0	2	0	2	0	1	0	5	5	5	92.273	825	825	3	1	2	2	1		1
CON__P00761	CON__P00761	2	2	2		1	2	2	2	1	1	2	1	2	1	2	2	1	1	2	1	2	1	2	2	1	1	2	1	2	1	2	2	7.8	7.8	7.8	24.409	231	231	7.34	7	4	3	1
CON__P02533;CON__P08779;CON__Q9Z2K1;CON__Q3ZAW8	CON__P02533;CON__P08779	7;7;2;2	4;4;1;1	3;3;1;1	;	4	7	4	3	2	0	3	1	2	1	3	0	0	0	2	1	1	1	1	0	0	0	1	1	0	1	0	0	11.2	7.4	5.5	51.621	472	472;473;469;474	7.5					3	1	1		1
CON__P02662	CON__P02662	5	5	5		1	5	5	5	0	1	2	3	2	3	0	2	0	1	2	3	2	3	0	2	0	1	2	3	2	3	0	2	25.6	25.6	25.6	22.975	199	199	6.86	3	4	5	1	1	1	5	2	1
CON__P02663	CON__P02663	1	1	1		1	1	1	1	0	0	0	1	0	1	0	0	0	0	0	1	0	1	0	0	0	0	0	1	0	1	0	0	5.8	5.8	5.8	24.348	207	207	4.6		1	1			3
CON__P02666	CON__P02666	2	2	2		1	2	2	2	0	0	2	1	1	1	0	1	0	0	2	1	1	1	0	1	0	0	2	1	1	1	0	1	11	11	11	23.583	209	209	7.48						5	8	4	6
CON__P02768-1;CON__P02769	CON__P02768-1	3;1	3;1	3;1		2	3	3	3	2	0	2	0	1	1	2	0	2	0	2	0	1	1	2	0	2	0	2	0	1	1	2	0	5.4	5.4	5.4	69.366	609	609;607	2.3	5	3	1						1
CON__P04258	CON__P04258	1	1	1		1	1	1	1	0	0	0	0	1	0	0	0	0	0	0	0	1	0	0	0	0	0	0	0	1	0	0	0	0.8	0.8	0.8	138.44	1466	1466	10
CON__P04264	CON__P04264	30	30	21		1	30	30	21	19	1	22	4	25	0	26	3	19	1	22	4	25	0	26	3	13	1	15	2	18	0	18	3	44.4	44.4	33.2	66.017	644	644	6.47	15	12	14	13	13	14	28	15	14
CON__P05787	CON__P05787	3	2	1		1	3	2	1	1	1	0	2	1	0	1	1	0	1	0	2	0	0	0	1	0	1	0	1	0	0	0	0	6.4	5	2.3	53.704	483	483	7					1	1	1	3
CON__P09870	CON__P09870	2	2	2		1	2	2	2	1	0	0	0	0	1	0	0	1	0	0	0	0	1	0	0	1	0	0	0	0	1	0	0	5.3	5.3	5.3	59.733	526	526	7.5			1
CON__P13645;CON__P02535-1;CON__P08730-1;CON__Q7Z3Y8;CON__Q7Z3Y7;CON__Q148H6;CON__Q99456;CON__ENSEMBL:ENSP00000377550;CON__P05784;CON__P13646-1;CON__Q2M2I5	CON__P13645	25;7;3;3;3;2;2;1;1;1;1	25;7;3;3;3;2;2;1;1;1;1	20;6;0;0;0;0;0;0;0;0;0		11	25	25	20	12	0	19	0	20	0	21	3	12	0	19	0	20	0	21	3	10	0	16	0	17	0	17	3	47	47	41.3	59.51	593	593;570;437;459;486;464;494;420;423;458;525	7.47	5	4	7	13	12	9	13	14	14
CON__P13647	CON__P13647	5	3	2		1	5	3	2	2	0	3	0	3	0	4	0	0	0	2	0	1	0	2	0	0	0	1	0	0	0	1	0	10.2	6.9	4.4	62.378	590	590	8.67			1	1
CON__P35527	CON__P35527	16	15	15		1	16	15	15	9	2	10	0	11	0	11	0	9	2	10	0	11	0	10	0	9	2	10	0	11	0	10	0	32.3	31.1	31.1	62.129	623	623	7.92		1	1	1	6	8	10	10	8
CON__P35908;CON__Q9R0H5;CON__Q6IFZ6;CON__Q7Z794	CON__P35908	22;2;2;2	20;1;1;1	14;0;0;0		4	22	20	14	6	0	12	1	11	0	22	0	4	0	10	0	9	0	20	0	1	0	6	0	4	0	14	0	42.8	39.7	30.4	65.865	645	645;524;572;578	7.01	2	4	6	6	7	4	11	8	13
CON__Q05443	CON__Q05443	1	1	1		1	1	1	1	0	0	0	1	0	0	0	1	0	0	0	1	0	0	0	1	0	0	0	1	0	0	0	1	5	5	5	38.756	342	342	5					2
CON__Q1A7A4	CON__Q1A7A4	1	1	1		1	1	1	1	0	0	0	0	0	0	1	0	0	0	0	0	0	0	1	0	0	0	0	0	0	0	1	0	1.1	1.1	1.1	188.74	1677	1677	10
CON__Q2KIF2	CON__Q2KIF2	1	1	1		1	1	1	1	0	0	0	1	0	1	0	0	0	0	0	1	0	1	0	0	0	0	0	1	0	1	0	0	6.9	6.9	6.9	38.348	346	346	4.2		1		1	3
CON__Q3MHN2	CON__Q3MHN2	2	2	2		1	2	2	2	0	0	1	0	2	0	2	0	0	0	1	0	2	0	2	0	0	0	1	0	2	0	2	0	5.7	5.7	5.7	61.998	548	548	9.38							3	1
CON__Q61726	CON__Q61726	1	1	1		1	1	1	1	0	1	0	1	0	0	0	1	0	1	0	1	0	0	0	1	0	1	0	1	0	0	0	1	4.4	4.4	4.4	52.809	479	479	7.67							1	2
CON__Q9NSB2;CON__Q6ISB0	CON__Q9NSB2;CON__Q6ISB0	2;2	1;1	1;1	;	2	2	1	1	1	1	0	0	1	0	1	0	0	1	0	0	0	0	0	0	0	1	0	0	0	0	0	0	3.3	2.2	2.2	64.895	600	600;600	2.5		1	1
CON__REFSEQ:XP_092267	CON__REFSEQ:XP_092267	2	1	1		1	2	1	1	0	0	0	1	0	1	0	2	0	0	0	0	0	1	0	1	0	0	0	0	0	1	0	1	11.3	5.2	5.2	23.122	213	213	6						2
REV__CON__ENSEMBL:ENSBTAP00000034412	REV__CON__ENSEMBL:ENSBTAP00000034412	2	1	1		1	2	1	1	0	0	0	1	1	0	0	0	0	0	0	1	0	0	0	0	0	0	0	1	0	0	0	0	0	0	0	22.336	199	199	9									1
REV__CON__P19013;REV__CON__P07744	REV__CON__P19013;REV__CON__P07744	2;1	2;1	2;1	;	2	2	2	2	1	0	2	0	1	0	1	0	1	0	2	0	1	0	1	0	1	0	2	0	1	0	1	0	0	0	0	63.91	594	594;525	6.88		1				2	9	3	1
REV__CON__P50448	REV__CON__P50448	1	1	1		1	1	1	1	0	0	0	1	0	1	0	1	0	0	0	1	0	1	0	1	0	0	0	1	0	1	0	1	0	0	0	51.723	468	468	6.62					1	4	1	1	1
REV__CON__Q28065	REV__CON__Q28065	1	1	1		1	1	1	1	0	0	1	0	1	0	0	0	0	0	1	0	1	0	0	0	0	0	1	0	1	0	0	0	0	0	0	68.886	610	610	7.5							2	2
REV__CON__Q28107	REV__CON__Q28107	5	5	5		1	5	5	5	3	1	1	1	1	1	2	0	3	1	1	1	1	1	2	0	3	1	1	1	1	1	2	0	0	0	0	248.98	2211	2211	7.33	4	3	5			1		1
REV__CON__Q2KIF2	REV__CON__Q2KIF2	1	1	1		1	1	1	1	0	0	0	0	1	0	0	0	0	0	0	0	1	0	0	0	0	0	0	0	1	0	0	0	0	0	0	38.348	346	346	10
REV__CON__Q3SY84;REV__CON__Q32MB2;REV__CON__Q6NXH9	REV__CON__Q3SY84;REV__CON__Q32MB2	3;2;1	3;2;1	2;1;1	;	3	3	3	2	0	0	1	0	2	0	2	0	0	0	1	0	2	0	2	0	0	0	0	0	1	0	1	0	0	0	0	57.249	523	523;540;539	7.58			1	2	1	1			3
REV__CON__Q3ZBD7	REV__CON__Q3ZBD7	1	1	1		1	1	1	1	0	0	0	1	1	1	1	1	0	0	0	1	1	1	1	1	0	0	0	1	1	1	1	1	0	0	0	62.87	557	557	2.36	1	6	3	1
REV__CON__Q7RTS7	REV__CON__Q7RTS7	2	1	1		1	2	1	1	0	0	1	0	2	0	1	0	0	0	0	0	1	0	0	0	0	0	0	0	1	0	0	0	0	0	0	57.865	529	529	5					1
REV__CON__Q7Z3Y8	REV__CON__Q7Z3Y8	2	2	2		1	2	2	2	0	0	0	0	1	1	0	0	0	0	0	0	1	1	0	0	0	0	0	0	1	1	0	0	0	0	0	49.823	459	459	7.5							1	1
REV__YAL001C	REV__YAL001C	4	4	4	sp|YAL001C|TFC3_YEAST NCSL01000027.1 119354-122926 ORF Verified Subunit of RNA polymerase III transcription initiation factor complex; part of the TauB domain of TFIIIC that binds DNA at the BoxB promoter sites of tRNA and similar genes; cooperates with Tf	1	4	4	4	0	0	2	1	2	1	3	0	0	0	2	1	2	1	3	0	0	0	2	1	2	1	3	0	0	0	0	132.07	1160	1160	7.94		1	2			1	1	1	7
REV__YAL011W	REV__YAL011W	1	1	1	sp|YAL011W|SWC3_YEAST NCSL01000027.1 105015-106892 ORF Verified Protein of unknown function; component of the SWR1 complex, which exchanges histone variant H2AZ (Htz1p) for chromatin-bound histone H2A; required for formation of nuclear-associated array of	1	1	1	1	0	0	0	0	0	0	1	0	0	0	0	0	0	0	1	0	0	0	0	0	0	0	1	0	0	0	0	72.514	625	625	10
REV__YAL028W	REV__YAL028W	2	2	2	sp|YAL028W|FRT2_YEAST NCSL01000027.1 65696-67282 ORF Verified Tail-anchored ER membrane protein of unknown function; interacts with homolog Frt1p; promotes growth in conditions of high Na+, alkaline pH, or cell wall stress, possibly via a role in posttrans	1	2	2	2	0	0	2	0	2	0	2	0	0	0	2	0	2	0	2	0	0	0	2	0	2	0	2	0	0	0	0	58.793	528	528	6.36		2	3						4
REV__YAL031C	REV__YAL031C	2	2	2	sp|YAL031C|GIP4_YEAST NCSL01000027.1 57545-59827 ORF Verified Cytoplasmic protein that regulates protein phosphatase 1 Glc7p; protein overexpression relocalizes Glc7p from the nucleus and prevents chromosome segregation; potential Cdc28p substrate GN=GIP4	1	2	2	2	0	0	0	2	0	0	0	1	0	0	0	2	0	0	0	1	0	0	0	2	0	0	0	1	0	0	0	86.594	760	760	7.2			1				1	1	2
REV__YAL033W	REV__YAL033W	1	1	1	sp|YAL033W|POP5_YEAST NCSL01000027.1 55501-56022 ORF Verified Subunit of both RNase MRP and nuclear RNase P; RNase MRP cleaves pre-rRNA, while nuclear RNase P cleaves tRNA precursors to generate mature 5 ends and facilitates turnover of nuclear RNAs GN=PO	1	1	1	1	0	0	0	0	0	0	0	1	0	0	0	0	0	0	0	1	0	0	0	0	0	0	0	1	0	0	0	19.573	173	173	8.5								2	2
REV__YAL048C	REV__YAL048C	1	1	1	sp|YAL048C|GEM1_YEAST NCSL01000027.1 25606-27594 ORF Verified Outer mitochondrial membrane GTPase, subunit of the ERMES complex; potential regulatory subunit of the ERMES complex that links the ER to mitochondria and may promote inter-organellar calcium an	1	1	1	1	0	0	0	0	0	0	0	1	0	0	0	0	0	0	0	1	0	0	0	0	0	0	0	1	0	0	0	75.121	662	662	10									1
REV__YAR003W	REV__YAR003W	1	1	1	sp|YAR003W|SWD1_YEAST NCSL01000027.1 126767-128047 ORF Verified Subunit of the COMPASS (Set1C) complex; COMPASS methylates histone H3 on lysine 4 and is required in transcriptional silencing near telomeres; WD40 beta propeller superfamily member with simil	1	1	1	1	0	0	1	0	1	0	1	0	0	0	1	0	1	0	1	0	0	0	1	0	1	0	1	0	0	0	0	48.654	426	426	6						4
REV__YAR042W	REV__YAR042W	3	3	3	sp|YAR042W|SWH1_YEAST NCSL01000074.1 2881-6444 ORF Verified Protein similar to mammalian oxysterol-binding protein; contains ankyrin repeats and FFAT motif; interacts with ER anchor Scs2p at the nucleus-vacuole junction; regulated by sterol binding; SWH1 h	1	3	3	3	2	0	0	0	1	0	1	0	2	0	0	0	1	0	1	0	2	0	0	0	1	0	1	0	0	0	0	134.93	1187	1187	6.18		2				2	5	1	1
REV__YBL004W	REV__YBL004W	4	4	4	sp|YBL004W|UTP20_YEAST NCSL01000019.1 187865-195346 ORF Verified Component of the small-subunit (SSU) processome; SSU processome is involved in the biogenesis of the 18S rRNA GN=UTP20 PE=1 SV=1	1	4	4	4	2	0	1	0	2	0	3	0	2	0	1	0	2	0	3	0	2	0	1	0	2	0	3	0	0	0	0	287.57	2493	2493	6		1	3	2		2	1
REV__YBL005W	REV__YBL005W	1	1	1	sp|YBL005W|PDR3_YEAST NCSL01000019.1 196781-199711 ORF Verified Transcriptional activator of the pleiotropic drug resistance network; regulates expression of ATP-binding cassette (ABC) transporters through binding to cis-acting PDRE sites (PDR responsive e	1	1	1	1	1	0	0	0	0	0	0	0	1	0	0	0	0	0	0	0	1	0	0	0	0	0	0	0	0	0	0	112.63	976	976	2		1
REV__YBL008W	REV__YBL008W	4	4	4	sp|YBL008W|HIR1_YEAST NCSL01000019.1 205008-207530 ORF Verified Subunit of the HIR complex; HIR is a nucleosome assembly complex involved in regulation of histone gene transcription; contributes to nucleosome formation, heterochromatic gene silencing, and	1	4	4	4	0	0	1	0	2	1	0	2	0	0	1	0	2	1	0	2	0	0	1	0	2	1	0	2	0	0	0	93.831	840	840	8.08						2	5	2
REV__YBL023C	REV__YBL023C	1	1	1	sp|YBL023C|MCM2_YEAST NCSL01000021.1 158996-161602 ORF Verified Protein involved in DNA replication; component of the Mcm2-7 hexameric helicase complex that binds chromatin as a part of the pre-replicative complex; relative distribution to the nucleus incr	1	1	1	1	0	0	0	0	0	0	1	0	0	0	0	0	0	0	1	0	0	0	0	0	0	0	1	0	0	0	0	98.764	868	868	3			1
REV__YBL034C	REV__YBL034C	5	5	5	sp|YBL034C|STU1_YEAST NCSL01000021.1 137892-142433 ORF Verified Component of the mitotic spindle; binds to interpolar microtubules via its association with beta-tubulin (Tub2p); required for interpolar microtubules to provide an outward force on the spindl	1	5	5	5	3	0	2	0	1	0	1	0	3	0	2	0	1	0	1	0	3	0	2	0	1	0	1	0	0	0	0	174.34	1513	1513	7.67		1			3	1
REV__YBR007C	REV__YBR007C	2	2	2	sp|YBR007C|DSF2_YEAST NCSL01000019.1 171966-174176 ORF Verified Deletion suppressor of mpt5 mutation; relocalizes from bud neck to cytoplasm upon DNA replication stress GN=DSF2 PE=1 SV=1	1	2	2	2	0	1	0	1	0	0	0	0	0	1	0	1	0	0	0	0	0	1	0	1	0	0	0	0	0	0	0	82.319	736	736	6.67						2		1
REV__YBR088C	REV__YBR088C	2	2	2	sp|YBR088C|POL30_YEAST NCSL01000019.1 3707-4483 ORF Verified Proliferating cell nuclear antigen (PCNA); functions as the sliding replication clamp for DNA polymerase delta; may function as a docking site for other proteins required for mitotic and meiotic	1	2	2	2	1	0	1	0	1	0	1	0	1	0	1	0	1	0	1	0	1	0	1	0	1	0	1	0	0	0	0	28.916	258	258	5.2		2	2	2				2	2
REV__YBR126C	REV__YBR126C	1	1	1	sp|YBR126C|TPS1_YEAST NCSL01000025.1 58322-59809 ORF Verified Synthase subunit of trehalose-6-P synthase/phosphatase complex; synthesizes the storage carbohydrate trehalose, which is critically important for survival of long-term desiccation; also found in	1	1	1	1	0	0	1	0	1	0	1	1	0	0	1	0	1	0	1	1	0	0	1	0	1	0	1	1	0	0	0	56.147	495	495	5.64				3	4	3	3	1
REV__YBR152W	REV__YBR152W	1	1	1	sp|YBR152W|SPP381_YEAST NCSL01000025.1 115918-116793 ORF Verified mRNA splicing factor, component of U4/U6.U5 tri-snRNP; interacts genetically and physically with Prp38p; relocalizes to the cytosol in response to hypoxia GN=SPP381 PE=1 SV=1	1	1	1	1	0	0	1	0	0	0	1	1	0	0	1	0	0	0	1	1	0	0	1	0	0	0	1	1	0	0	0	33.829	291	291	8.4								4
REV__YBR180W	REV__YBR180W	1	1	1	sp|YBR180W|DTR1_YEAST NCSL01000025.1 159279-160997 ORF Verified Putative dityrosine transporter of the major facilitator superfamily; member of the 12-spanner drug:H(+) antiporter DHA1 family; required for spore wall synthesis; sequence similarity to QDR1	1	1	1	1	1	0	0	0	1	0	0	0	1	0	0	0	1	0	0	0	1	0	0	0	1	0	0	0	0	0	0	63.379	572	572	10									1
REV__YBR182C	REV__YBR182C	1	1	1	sp|YBR182C|SMP1_YEAST NCSL01000020.1 209462-210820 ORF Verified MADS-box transcription factor involved in osmotic stress response; SMP1 has a paralog, RLM1, that arose from the whole genome duplication GN=SMP1 PE=1 SV=1	1	1	1	1	0	0	0	1	0	1	0	1	0	0	0	1	0	1	0	1	0	0	0	1	0	1	0	1	0	0	0	49.444	452	452	8.43								5	1
REV__YDR516C;REV__YCL040W	REV__YDR516C;REV__YCL040W	1;1	1;1	1;1	sp|YDR516C|EMI2_YEAST NCSL01000015.1 46678-48180 ORF Verified Non-essential protein of unknown function; required for transcriptional induction of the early meiotic-specific transcription factor IME1; required for sporulation; expression regulated by gluco	2	1	1	1	0	0	0	0	1	0	0	0	0	0	0	0	1	0	0	0	0	0	0	0	1	0	0	0	0	0	0	55.921	500	500;500	9									1
REV__YCR033W	REV__YCR033W	2	2	2	sp|YCR033W|SNT1_YEAST NCSL01000065.1 8605-12285 ORF Verified Subunit of the Set3C deacetylase complex; interacts directly with the Set3C subunit, Sif2p; putative DNA-binding protein; mutant has increased aneuploidy tolerance; relocalizes to the cytosol in	1	2	2	2	0	0	1	1	1	1	0	1	0	0	1	1	1	1	0	1	0	0	1	1	1	1	0	1	0	0	0	138.51	1226	1226	3.6	4		1	3	1
REV__YCR081W	REV__YCR081W	3	3	3	sp|YCR081W|SRB8_YEAST NCSL01000048.1 10189-14472 ORF Verified Subunit of the RNA polymerase II mediator complex; associates with core polymerase subunits to form the RNA polymerase II holoenzyme; essential for transcriptional regulation; involved in glucos	1	3	3	3	0	1	1	0	1	1	0	0	0	1	1	0	1	1	0	0	0	1	1	0	1	1	0	0	0	0	0	166.81	1427	1427	5.6		1				3		1
REV__YDL039C	REV__YDL039C	1	1	1	sp|YDL039C|PRM7_YEAST NCSL01000013.1 127557-129335 ORF Verified Pheromone-regulated protein; predicted to have one transmembrane segment; promoter contains Gcn4p binding elements; in W303 strain one continuous open reading frame comprising of YDL037C, the	1	1	1	1	0	0	0	0	0	0	1	0	0	0	0	0	0	0	1	0	0	0	0	0	0	0	1	0	0	0	0	59.601	592	592	6.67						1	2
REV__YDL073W	REV__YDL073W	1	1	1	sp|YDL073W|AHK1_YEAST NCSL01000013.1 181735-184689 ORF Verified Scaffold protein in the HKR1 sub-branch of the Hog1p-signaling pathway; physically interacts with the cytoplasmic domain of Hkr1p, and with Sho1p, Pbs2p, and Ste11p; prevents cross-talk signal	1	1	1	1	0	0	0	0	0	1	0	1	0	0	0	0	0	1	0	1	0	0	0	0	0	1	0	1	0	0	0	113.72	984	984	7						1	2	1
REV__YDL102W	REV__YDL102W	3	3	3	sp|YDL102W|POL3_YEAST NCSL01000013.1 231124-234417 ORF Verified Catalytic subunit of DNA polymerase delta; required for chromosomal DNA replication during mitosis and meiosis, intragenic recombination, repair of double strand DNA breaks, and DNA replicatio	1	3	3	3	1	0	0	1	1	1	2	1	1	0	0	1	1	1	2	1	1	0	0	1	1	1	2	1	0	0	0	124.62	1097	1097	6.57	3	2		2	2			4	3
REV__YDL191W;REV__YDL136W	REV__YDL191W;REV__YDL136W	1;1	1;1	1;1	sp|YDL191W|RPL35A_YEAST NCSL01000030.1 34143-34986 ORF Verified Ribosomal 60S subunit protein L35A; homologous to mammalian ribosomal protein L35 and bacterial L29; RPL35A has a paralog, RPL35B, that arose from the whole genome duplication GN=RPL35A PE=1 S	2	1	1	1	0	1	0	1	0	1	0	0	0	1	0	1	0	1	0	0	0	1	0	1	0	1	0	0	0	0	0	13.909	120	120;120	6						4
REV__YDL148C	REV__YDL148C	1	1	1	sp|YDL148C|NOP14_YEAST NCSL01000030.1 102528-104960 ORF Verified Nucleolar protein; forms a complex with Noc4p that mediates maturation and nuclear export of 40S ribosomal subunits; also present in the small subunit processome complex, which is required fo	1	1	1	1	0	0	0	0	1	0	0	0	0	0	0	0	1	0	0	0	0	0	0	0	1	0	0	0	0	0	0	94.301	810	810	2		1
REV__YDL183C	REV__YDL183C	1	1	1	sp|YDL183C|dubious142_YEAST NCSL01000030.1 45974-46936 ORF Verified Protein that may form an active mitochondrial KHE system; mitochondrial inner-membrane protein; non-essential gene; KHE system stands for K+/H+ exchanger system GN=dubious142 PE=1 SV=1	1	1	1	1	0	0	1	0	1	0	0	0	0	0	1	0	1	0	0	0	0	0	1	0	1	0	0	0	0	0	0	37.047	320	320	12
REV__YDL205C	REV__YDL205C	3	3	3	sp|YDL205C|HEM3_YEAST NCSL01000030.1 9193-10176 ORF Verified Porphobilinogen deaminase; catalyzes the conversion of 4-porphobilinogen to hydroxymethylbilane, the third step in heme biosynthesis; localizes to the cytoplasm and nucleus; expression is regulat	1	3	3	3	0	0	1	0	1	0	2	0	0	0	1	0	1	0	2	0	0	0	1	0	1	0	2	0	0	0	0	36.7	327	327	5.25			2		1
REV__YDL226C	REV__YDL226C	1	1	1	sp|YDL226C|GCS1_YEAST NCSL01000051.1 32848-33906 ORF Verified ADP-ribosylation factor GTPase activating protein (ARF GAP); involved in ER-Golgi transport; required for prospore membrane formation; regulates phospholipase Spo14p; shares functional similarit	1	1	1	1	0	0	0	0	0	0	0	1	0	0	0	0	0	0	0	1	0	0	0	0	0	0	0	1	0	0	0	39.278	352	352	7							1
REV__YDR062W	REV__YDR062W	1	1	1	sp|YDR062W|LCB2_YEAST NCSL01000006.1 380646-382331 ORF Verified Component of serine palmitoyltransferase; responsible along with Lcb1p for the first committed step in sphingolipid synthesis, which is the condensation of serine with palmitoyl-CoA to form 3-	1	1	1	1	0	0	0	1	0	1	0	1	0	0	0	1	0	1	0	1	0	0	0	1	0	1	0	1	0	0	0	63.11	561	561	6.14					2	3	1	1
REV__YDR069C	REV__YDR069C	1	1	1	sp|YDR069C|DOA4_YEAST NCSL01000006.1 371064-373844 ORF Verified Ubiquitin hydrolase; deubiquitinates intralumenal vesicle (ILVs) cargo proteins; required for recycling ubiquitin from proteasome-bound ubiquitinated intermediates, acts at the late endosome/p	1	1	1	1	0	0	1	0	1	0	1	0	0	0	1	0	1	0	1	0	0	0	1	0	1	0	1	0	0	0	0	105.24	926	926	6.33						4	2
REV__YDR137W	REV__YDR137W	1	1	1	sp|YDR137W|RGP1_YEAST NCSL01000006.1 235044-237035 ORF Verified Subunit of a Golgi membrane exchange factor (Ric1p-Rgp1p); this complex catalyzes nucleotide exchange on Ypt6p GN=RGP1 PE=1 SV=1	1	1	1	1	0	0	0	0	1	0	1	0	0	0	0	0	1	0	1	0	0	0	0	0	1	0	1	0	0	0	0	75.282	663	663	1	3
REV__YDR168W	REV__YDR168W	2	2	2	sp|YDR168W|CDC37_YEAST NCSL01000006.1 175625-177145 ORF Verified Essential Hsp90p co-chaperone; necessary for passage through the START phase of the cell cycle; stabilizes protein kinase nascent chains and participates along with Hsp90p in their folding GN	1	2	2	2	1	0	1	0	2	0	2	0	1	0	1	0	2	0	2	0	1	0	1	0	2	0	2	0	0	0	0	58.417	506	506	9						2	3	1
REV__YDR206W	REV__YDR206W	1	1	1	sp|YDR206W|EBS1_YEAST NCSL01000006.1 104815-107469 ORF Verified Protein involved in translation inhibition and nonsense-mediated decay; interacts with cap binding protein Cdc33p and with Nam7p; localizes to P-bodies upon glucose starvation; mRNA abundance	1	1	1	1	0	1	0	1	1	1	1	1	0	1	0	1	1	1	1	1	0	1	0	1	1	1	1	1	0	0	0	99.973	884	884	5.64				2	5	3	4
REV__YDR303C	REV__YDR303C	1	1	1	sp|YDR303C|RSC3_YEAST NCSL01000037.1 75601-78258 ORF Verified Component of the RSC chromatin remodeling complex; essential gene required for maintenance of proper ploidy and regulation of ribosomal protein genes and the cell wall/stress response; RSC3 has	1	1	1	1	0	0	0	0	0	0	1	0	0	0	0	0	0	0	1	0	0	0	0	0	0	0	1	0	0	0	0	101.69	885	885	1	2
REV__YDR351W	REV__YDR351W	2	2	2	sp|YDR351W|SBE2_YEAST NCSL01000044.1 17711-20305 ORF Verified Protein required for bud growth; involved in transport of cell wall components from the Golgi to the cell surface; SBE2 has a paralog, SBE22, that arose from the whole genome duplication GN=SBE2	1	2	2	2	0	1	1	1	1	1	1	1	0	1	1	1	1	1	1	1	0	1	1	1	1	1	1	1	0	0	0	98.933	864	864	8.92			1				2	1	2
REV__YDR356W	REV__YDR356W	4	4	4	sp|YDR356W|SPC110_YEAST NCSL01000044.1 25152-27986 ORF Verified Inner plaque spindle pole body (SPB) component; ortholog of human kendrin; gamma-tubulin small complex (gamma-TuSC) receptor that interacts with Spc98p to recruit the complex to the nuclear si	1	4	4	4	1	1	1	2	2	1	2	2	1	1	1	2	2	1	2	2	1	1	1	2	2	1	2	2	0	0	0	111.75	944	944	3.6	5	6	7	3	3	3	1	1
REV__YDR371W	REV__YDR371W	1	1	1	sp|YDR371W|CTS2_YEAST NCSL01000044.1 52535-54070 ORF Uncharacterized Putative chitinase; functionally complements A. gossypii cts2 mutant sporulation defect GN=CTS2 PE=1 SV=1	1	1	1	1	0	0	1	0	1	0	1	0	0	0	1	0	1	0	1	0	0	0	1	0	1	0	1	0	0	0	0	59.146	511	511	9.4									3
REV__YDR449C	REV__YDR449C	2	2	2	sp|YDR449C|UTP6_YEAST NCSL01000015.1 164437-165759 ORF Verified Nucleolar protein; component of the small subunit (SSU) processome containing the U3 snoRNA that is involved in processing of pre-18S rRNA GN=UTP6 PE=1 SV=1	1	2	2	2	0	0	1	0	0	1	1	1	0	0	1	0	0	1	1	1	0	0	1	0	0	1	1	1	0	0	0	52.482	440	440	5.3				2	4	3	1
REV__YDR463W	REV__YDR463W	1	1	1	sp|YDR463W|STP1_YEAST NCSL01000015.1 134950-136509 ORF Verified Transcription factor; contains a N-terminal regulatory motif (RI) that acts as a cytoplasmic retention determinant and as an Asi dependent degron in the nucleus; undergoes proteolytic processi	1	1	1	1	0	0	0	1	0	1	0	1	0	0	0	1	0	1	0	1	0	0	0	1	0	1	0	1	0	0	0	58.091	519	519	5.6				1	1	2	1
REV__YDR475C	REV__YDR475C	1	1	1	sp|YDR475C|JIP4_YEAST NCSL01000015.1 113228-115858 ORF Verified Protein of unknown function; previously annotated as two separate ORFs, YDR474C and YDR475C, which were merged as a result of corrections to the systematic reference sequence; JIP4 has a paral	1	1	1	1	0	0	0	1	0	1	0	0	0	0	0	1	0	1	0	0	0	0	0	1	0	1	0	0	0	0	0	98.758	876	876	2.2	1	2	2
REV__YDR477W	REV__YDR477W	1	1	1	sp|YDR477W|SNF1_YEAST NCSL01000015.1 109050-110951 ORF Verified AMP-activated S/T protein kinase; forms a complex with Snf4p and members of the Sip1p/Sip2p/Gal83p family; required for transcription of glucose-repressed genes, thermotolerance, sporulation,	1	1	1	1	0	0	0	1	0	1	0	1	0	0	0	1	0	1	0	1	0	0	0	1	0	1	0	1	0	0	0	72.022	633	633	10.2
REV__YEL003W	REV__YEL003W	1	1	1	sp|YEL003W|GIM4_YEAST NCSL01000008.1 292588-292959 ORF Verified Subunit of the heterohexameric cochaperone prefoldin complex; complex binds specifically to cytosolic chaperonin and transfers target proteins to it GN=GIM4 PE=1 SV=1	1	1	1	1	0	0	1	0	1	0	1	0	0	0	1	0	1	0	1	0	0	0	1	0	1	0	1	0	0	0	0	14.285	123	123	2.2		4	1
REV__YEL052W	REV__YEL052W	1	1	1	sp|YEL052W|AFG1_YEAST NCSL01000055.1 33474-35003 ORF Verified Protein that may act as a chaperone for cytochrome c oxidase subunits; conserved protein; may act as a chaperone in the degradation of misfolded or unassembled cytochrome c oxidase subunits; loc	1	1	1	1	0	0	0	0	0	0	0	1	0	0	0	0	0	0	0	1	0	0	0	0	0	0	0	1	0	0	0	58.308	509	509	3			1
REV__YEL059C-A	REV__YEL059C-A	1	1	1	sp|YEL059C-A|SOM1_YEAST NCSL01000055.1 19312-19536 ORF Verified Subunit of the mitochondrial inner membrane peptidase (IMP); IMP is required for maturation of mitochondrial proteins of the intermembrane space; Som1p facilitates cleavage of a subset of subs	1	1	1	1	0	0	0	0	1	0	0	0	0	0	0	0	1	0	0	0	0	0	0	0	1	0	0	0	0	0	0	8.4154	74	74	11
REV__YER013W	REV__YER013W	1	1	1	sp|YER013W|PRP22_YEAST NCSL01000008.1 258768-262205 ORF Verified DEAH-box RNA-dependent ATPase/ATP-dependent RNA helicase; associates with lariat intermediates before the second catalytic step of splicing; mediates ATP-dependent mRNA release from the splic	1	1	1	1	0	1	0	1	0	0	0	0	0	1	0	1	0	0	0	0	0	1	0	1	0	0	0	0	0	0	0	129.99	1145	1145	9									3
REV__YER079W	REV__YER079W	1	1	1	sp|YER079W|dubious287_YEAST NCSL01000008.1 122029-122661 ORF Uncharacterized Putative protein of unknown function GN=dubious287 PE=1 SV=1	1	1	1	1	1	0	0	0	1	0	0	0	1	0	0	0	1	0	0	0	1	0	0	0	1	0	0	0	0	0	0	23.21	210	210	3.6			2	3
REV__YER087W	REV__YER087W	2	2	2	sp|YER087W|AIM10_YEAST NCSL01000008.1 109271-111001 ORF Verified Protein with similarity to tRNA synthetases; non-tagged protein is detected in purified mitochondria; null mutant is viable and displays elevated frequency of mitochondrial genome loss GN=AIM	1	2	2	2	1	0	0	0	0	1	0	1	1	0	0	0	0	1	0	1	1	0	0	0	0	1	0	1	0	0	0	65.88	576	576	5.25					3	1
REV__YER093C	REV__YER093C	6	6	6	sp|YER093C|TSC11_YEAST NCSL01000008.1 93970-98262 ORF Verified Subunit of TORC2 (Tor2p-Lst8p-Avo1-Avo2-Tsc11p-Bit61p); TORC2 is a membrane-associated complex that regulates actin cytoskeletal dynamics during polarized growth and cell wall integrity; involv	1	6	6	6	2	0	1	1	2	0	2	0	2	0	1	1	2	0	2	0	2	0	1	1	2	0	2	0	0	0	0	164.42	1430	1430	6.2		1	2	2	2	1	3	1	1
REV__YER129W	REV__YER129W	2	2	2	sp|YER129W|SAK1_YEAST NCSL01000008.1 21453-24881 ORF Verified Upstream serine/threonine kinase for the SNF1 complex; plays a role in pseudohyphal groth; partially redundant with Elm1p and Tos3p; members of this family have functional orthology with LKB1, a	1	2	2	2	0	1	0	1	0	1	0	0	0	1	0	1	0	1	0	0	0	1	0	1	0	1	0	0	0	0	0	126.9	1142	1142	3.83	1	1	3
REV__YER151C	REV__YER151C	2	2	2	sp|YER151C|UBP3_YEAST NCSL01000034.1 20173-22911 ORF Verified Ubiquitin-specific protease involved in transport and osmotic response; negatively regulates Ras/PKA signaling; interacts with Bre5p to coregulate anterograde, retrograde transport between ER an	1	2	2	2	2	1	1	1	1	0	1	1	2	1	1	1	1	0	1	1	2	1	1	1	1	0	1	1	0	0	0	101.9	912	912	5.04			3	6	7	4	1	1	1
REV__YFL003C	REV__YFL003C	2	2	2	sp|YFL003C|MSH4_YEAST NCSL01000070.1 723-3359 ORF Verified Protein involved in meiotic recombination; required for normal levels of crossing over, colocalizes with Zip2p to discrete foci on meiotic chromosomes, has homology to bacterial MutS protein GN=MSH	1	2	2	2	0	0	1	1	1	0	1	0	0	0	1	1	1	0	1	0	0	0	1	1	1	0	1	0	0	0	0	99.238	878	878	8.2	1		2	1	1	1
REV__YFL021W	REV__YFL021W	1	1	1	sp|YFL021W|GAT1_YEAST NCSL01000033.1 99343-100752 ORF Verified Transcriptional activator of nitrogen catabolite repression genes; contains a GATA-1-type zinc finger DNA-binding motif; activity and localization regulated by nitrogen limitation and Ure2p; di	1	1	1	1	0	0	0	1	0	1	0	1	0	0	0	1	0	1	0	1	0	0	0	1	0	1	0	1	0	0	0	51.508	469	469	3			4
REV__YFL030W	REV__YFL030W	1	1	1	sp|YFL030W|AGX1_YEAST NCSL01000033.1 79957-81114 ORF Verified Alanine:glyoxylate aminotransferase (AGT); catalyzes the synthesis of glycine from glyoxylate, which is one of three pathways for glycine biosynthesis in yeast; similar to mammalian and plant al	1	1	1	1	1	0	1	0	1	0	0	0	1	0	1	0	1	0	0	0	1	0	1	0	1	0	0	0	0	0	0	41.907	385	385	11
REV__YFL041W	REV__YFL041W	2	2	2	sp|YFL041W|FET5_YEAST NCSL01000033.1 52286-54154 ORF Verified Multicopper oxidase; integral membrane protein with similarity to Fet3p; may have a role in iron transport GN=FET5 PE=1 SV=1	1	2	2	2	1	1	1	0	1	0	1	0	1	1	1	0	1	0	1	0	1	1	1	0	1	0	1	0	0	0	0	70.867	622	622	8.86							1	1	3
REV__YFR019W	REV__YFR019W	5	5	5	sp|YFR019W|FAB1_YEAST NCSL01000031.1 41184-47999 ORF Verified 1-phosphatidylinositol-3-phosphate 5-kinase; vacuolar membrane kinase that generates phosphatidylinositol (3,5)P2, which is involved in vacuolar sorting and homeostasis GN=FAB1 PE=1 SV=1	1	5	5	5	3	0	2	0	2	2	2	2	3	0	2	0	2	2	2	2	3	0	2	0	2	2	2	2	0	0	0	256.59	2271	2271	4.65	2	5	2	8	4		1
REV__YFR030W	REV__YFR030W	2	2	2	sp|YFR030W|MET10_YEAST NCSL01000031.1 69846-72953 ORF Verified Subunit alpha of assimilatory sulfite reductase; complex converts sulfite into sulfide GN=MET10 PE=1 SV=1	1	2	2	2	1	0	2	0	2	0	2	0	1	0	2	0	2	0	2	0	1	0	2	0	2	0	2	0	0	0	0	114.89	1035	1035	5.52	3	4	4	2					2
REV__YGL021W	REV__YGL021W	4	4	4	sp|YGL021W|ALK1_YEAST NCSL01000040.1 13831-16113 ORF Verified Protein kinase; along with its paralog, ALK2, required for proper spindle positioning and nuclear segregation following mitotic arrest, proper organization of cell polarity factors in mitosis, p	1	4	4	4	0	0	1	0	0	1	2	1	0	0	1	0	0	1	2	1	0	0	1	0	0	1	2	1	0	0	0	86.08	760	760	4.8	2	2	1		3
REV__YGL061C	REV__YGL061C	2	2	2	sp|YGL061C|DUO1_YEAST NCSL01000035.1 49185-49928 ORF Verified Essential subunit of the Dam1 complex (aka DASH complex); cooperates with Dam1p to connect the DASH complex with microtubules (MT); couples kinetochores to the force produced by MT depolymerizat	1	2	2	2	0	0	0	1	1	1	0	0	0	0	0	1	1	1	0	0	0	0	0	1	1	1	0	0	0	0	0	27.463	247	247	4		3					2
REV__YGL067W	REV__YGL067W	1	1	1	sp|YGL067W|NPY1_YEAST NCSL01000035.1 61629-62783 ORF Verified NADH diphosphatase (pyrophosphatase); hydrolyzes the pyrophosphate linkage in NADH and related nucleotides; localizes to peroxisomes; nudix hydrolase family member GN=NPY1 PE=1 SV=1	1	1	1	1	1	0	0	0	0	0	0	0	1	0	0	0	0	0	0	0	1	0	0	0	0	0	0	0	0	0	0	43.488	384	384	6						1
REV__YGL073W	REV__YGL073W	1	1	1	sp|YGL073W|HSF1_YEAST NCSL01000035.1 67629-70130 ORF Verified Trimeric heat shock transcription factor; activates multiple genes in response to highly diverse stresses; recognizes variable heat shock elements (HSEs) consisting of inverted NGAAN repeats; mo	1	1	1	1	0	0	0	1	0	1	0	0	0	0	0	1	0	1	0	0	0	0	0	1	0	1	0	0	0	0	0	93.241	833	833	11.3
REV__YGL094C	REV__YGL094C	1	1	1	sp|YGL094C|PAN2_YEAST NCSL01000035.1 104438-107785 ORF Verified Catalytic subunit of the Pan2p-Pan3p poly(A)-ribonuclease complex; complex acts to control poly(A) tail length and regulate the stoichiometry and activity of postreplication repair complexes G	1	1	1	1	0	0	0	0	1	0	1	0	0	0	0	0	1	0	1	0	0	0	0	0	1	0	1	0	0	0	0	127.03	1115	1115	1	3
REV__YGL173C	REV__YGL173C	2	2	2	sp|YGL173C|XRN1_YEAST NCSL01000029.1 74616-79202 ORF Verified Evolutionarily-conserved 5-3 exonuclease; component of cytoplasmic processing (P) bodies involved in mRNA decay; also enters the nucleus and positively regulates transcription initiation and e	1	2	2	2	1	0	1	0	1	0	0	0	1	0	1	0	1	0	0	0	1	0	1	0	1	0	0	0	0	0	0	175.54	1528	1528	4		4
REV__YGL180W	REV__YGL180W	2	2	2	sp|YGL180W|ATG1_YEAST NCSL01000029.1 91938-94631 ORF Verified Protein serine/threonine kinase; required for vesicle formation in autophagy and the cytoplasm-to-vacuole targeting (Cvt) pathway; structurally required for phagophore assembly site formation; d	1	2	2	2	0	0	0	0	1	0	2	0	0	0	0	0	1	0	2	0	0	0	0	0	1	0	2	0	0	0	0	101.77	897	897	6.67		3	1
REV__YGL239C	REV__YGL239C	1	1	1	sp|YGL239C|dubious336_YEAST NCSL01000049.1 40874-41188 ORF Dubious Dubious open reading frame; unlikely to encode a functional protein, based on available experimental and comparative sequence data; partially overlaps verified gene CSE1 GN=dubious336 PE=1	1	1	1	1	0	0	1	0	1	0	1	0	0	0	1	0	1	0	1	0	0	0	1	0	1	0	1	0	0	0	0	11.409	104	104	3		3	2	1	1
REV__YGR019W	REV__YGR019W	1	1	1	sp|YGR019W|UGA1_YEAST NCSL01000040.1 84175-85590 ORF Verified Gamma-aminobutyrate (GABA) transaminase; also known as 4-aminobutyrate aminotransferase; involved in the 4-aminobutyrate and glutamate degradation pathways; required for normal oxidative stress	1	1	1	1	0	0	0	0	0	0	1	0	0	0	0	0	0	0	1	0	0	0	0	0	0	0	1	0	0	0	0	53.007	471	471	6						2
REV__YGR108W	REV__YGR108W	2	2	2	sp|YGR108W|CLB1_YEAST NCSL01000041.1 2535-3950 ORF Verified B-type cyclin involved in cell cycle progression; activates Cdc28p to promote the transition from G2 to M phase; accumulates during G2 and M, then targeted via a destruction box motif for ubiquiti	1	2	2	2	0	0	1	0	2	0	1	1	0	0	1	0	2	0	1	1	0	0	1	0	2	0	1	1	0	0	0	54.884	471	471	3.3	3	2	1		2	1	1
REV__YGR180C	REV__YGR180C	1	1	1	sp|YGR180C|RNR4_YEAST NCSL01000017.1 49232-50269 ORF Verified Ribonucleotide-diphosphate reductase (RNR) small subunit; the RNR complex catalyzes the rate-limiting step in dNTP synthesis and is regulated by DNA replication and DNA damage checkpoint pathway	1	1	1	1	0	0	0	0	0	0	0	1	0	0	0	0	0	0	0	1	0	0	0	0	0	0	0	1	0	0	0	40.054	345	345	1.33	2	1
REV__YGR184C	REV__YGR184C	1	1	1	sp|YGR184C|UBR1_YEAST NCSL01000017.1 53870-59722 ORF Verified E3 ubiquitin ligase (N-recognin); heterodimerizes with Rad6p to recognize and ubiquitinate substrates of the N-end rule pathway; role in endoplasmic reticulum-associated protein degradation (ERA	1	1	1	1	0	0	1	0	1	0	1	0	0	0	1	0	1	0	1	0	0	0	1	0	1	0	1	0	0	0	0	224.71	1950	1950	4.38				5	3
REV__YGR252W	REV__YGR252W	1	1	1	sp|YGR252W|GCN5_YEAST NCSL01000017.1 191006-192325 ORF Verified Catalytic subunit of ADA and SAGA histone acetyltransferase complexes; modifies N-terminal lysines on histones H2B and H3; acetylates Rsc4p, a subunit of the RSC chromatin-remodeling complex,	1	1	1	1	0	0	0	0	0	0	1	0	0	0	0	0	0	0	1	0	0	0	0	0	0	0	1	0	0	0	0	51.069	439	439	8								1
REV__YGR257C	REV__YGR257C	4	4	4	sp|YGR257C|MTM1_YEAST NCSL01000017.1 200024-201124 ORF Verified Mitochondrial protein of the mitochondrial carrier family; high affinity pyridoxal 5-phosphate (PLP) transporter, important for delivery of PLP cofactor to mitochondrial enzymes; involved in	1	4	4	4	1	0	0	2	0	1	0	1	1	0	0	2	0	1	0	1	1	0	0	2	0	1	0	1	0	0	0	40.678	366	366	6.85	2				1		2	4	4
REV__YHL030W	REV__YHL030W	2	2	2	sp|YHL030W|ECM29_YEAST NCSL01000032.1 33844-39450 ORF Verified Scaffold protein; assists in association of the proteasome core particle with the regulatory particle; inhibits proteasomal ATPase activity; degraded by the mature proteasome after assembly; co	1	2	2	2	0	0	1	0	1	0	1	1	0	0	1	0	1	0	1	1	0	0	1	0	1	0	1	1	0	0	0	210.4	1868	1868	10.3
REV__YHL042W	REV__YHL042W	1	1	1	sp|YHL042W|dubious430_YEAST NCSL01000032.1 9428-9880 ORF Uncharacterized Protein of unknown function; member of the DUP380 subfamily of conserved, often subtelomerically-encoded proteins; SWAT-GFP and mCherry fusion proteins localize to the vacuole GN=dubi	1	1	1	1	0	0	0	1	0	0	0	1	0	0	0	1	0	0	0	1	0	0	0	1	0	0	0	1	0	0	0	17.57	150	150	8								3
REV__YHR023W	REV__YHR023W	4	4	4	sp|YHR023W|MYO1_YEAST NCSL01000007.1 364287-370073 ORF Verified Type II myosin heavy chain; required for wild-type cytokinesis and cell separation; localizes to the actomyosin ring; binds to myosin light chains Mlc1p and Mlc2p through its IQ1 and IQ2 motif	1	4	4	4	0	1	2	0	1	1	0	0	0	1	2	0	1	1	0	0	0	1	2	0	1	1	0	0	0	0	0	223.6	1928	1928	10				1		1
REV__YHR039C	REV__YHR039C	1	1	1	sp|YHR039C|MSC7_YEAST NCSL01000007.1 334953-336887 ORF Verified Protein of unknown function; green fluorescent protein (GFP)-fusion protein localizes to the endoplasmic reticulum; msc7 mutants are defective in directing meiotic recombination events to homo	1	1	1	1	0	0	0	0	0	0	1	0	0	0	0	0	0	0	1	0	0	0	0	0	0	0	1	0	0	0	0	71.32	644	644	10
REV__YHR056C	REV__YHR056C	2	2	2	sp|YHR056C|RSC30_YEAST NCSL01000007.1 307190-309841 ORF Verified Component of the RSC chromatin remodeling complex; non-essential gene required for regulation of ribosomal protein genes and the cell wall/stress response; null mutants are osmosensitive; RSC	1	2	2	2	0	1	0	1	0	1	0	1	0	1	0	1	0	1	0	1	0	1	0	1	0	1	0	1	0	0	0	101.48	883	883	9.59	1						2	1	2
REV__YHR076W	REV__YHR076W	1	1	1	sp|YHR076W|PTC7_YEAST NCSL01000007.1 273061-274185 ORF Verified Type 2C serine/threonine protein phosphatase (PP2C); alternatively spliced to create two mRNA isoforms; protein from spliced form localizes to the mitochondria while the one from the unspliced	1	1	1	1	0	0	0	0	1	0	0	0	0	0	0	0	1	0	0	0	0	0	0	0	1	0	0	0	0	0	0	41.204	374	374	10
REV__YHR120W	REV__YHR120W	2	2	2	sp|YHR120W|MSH1_YEAST NCSL01000007.1 172850-175729 ORF Verified DNA-binding protein of the mitochondria; involved in repair of mitochondrial DNA; has ATPase activity and binds to DNA mismatches; has homology to E. coli MutS; transcription is induced during	1	2	2	2	0	0	1	1	1	0	1	1	0	0	1	1	1	0	1	1	0	0	1	1	1	0	1	1	0	0	0	109.32	959	959	9.25									6
REV__YIL004C	REV__YIL004C	1	1	1	sp|YIL004C|BET1_YEAST NCSL01000058.1 41324-41883 ORF Verified Type II membrane protein required for vesicular transport; required for vesicular transport between the endoplasmic reticulum and Golgi complex; v-SNARE with similarity to synaptobrevins GN=BET1	1	1	1	1	0	0	0	1	0	1	0	1	0	0	0	1	0	1	0	1	0	0	0	1	0	1	0	1	0	0	0	15.72	142	142	3.12	1	4	2
REV__YIL085C	REV__YIL085C	1	1	1	sp|YIL085C|KTR7_YEAST NCSL01000016.1 92564-94117 ORF Verified Putative mannosyltransferase involved in protein glycosylation; member of the KRE2/MNT1 mannosyltransferase family; KTR7 has a paralog, KTR5, that arose from the whole genome duplication GN=KTR7	1	1	1	1	0	0	0	1	0	1	0	1	0	0	0	1	0	1	0	1	0	0	0	1	0	1	0	1	0	0	0	61.466	517	517	9.5									4
REV__YIL128W	REV__YIL128W	2	2	2	sp|YIL128W|MET18_YEAST NCSL01000016.1 177671-180769 ORF Verified Component of cytosolic iron-sulfur protein assembly (CIA) machinery; acts at a late step of Fe-S cluster assembly; forms the CIA targeting complex with Cia1p and Cia2p that directs Fe-S clust	1	2	2	2	0	1	0	0	1	0	0	1	0	1	0	0	1	0	0	1	0	1	0	0	1	0	0	1	0	0	0	117.95	1032	1032	9.5				1
REV__YIL129C	REV__YIL129C	1	1	1	sp|YIL129C|TAO3_YEAST NCSL01000016.1 181338-188468 ORF Verified Component of the RAM signaling network; is involved in regulation of Ace2p activity and cellular morphogenesis, interacts with protein kinase Cbk1p and also with Kic1p GN=TAO3 PE=1 SV=1	1	1	1	1	0	0	0	0	0	0	1	0	0	0	0	0	0	0	1	0	0	0	0	0	0	0	1	0	0	0	0	269.7	2376	2376	2		1
REV__YIL135C	REV__YIL135C	1	1	1	sp|YIL135C|VHS2_YEAST NCSL01000016.1 198178-199488 ORF Verified Regulator of septin dynamics; involved in the regulation of septin dynamics at bud neck after mitotic entry, likely by stabilizing septin structure; regulated at post-translational level by ce	1	1	1	1	0	1	0	0	0	0	0	0	0	1	0	0	0	0	0	0	0	1	0	0	0	0	0	0	0	0	0	47.907	436	436	1.33	2	1
REV__YIL143C	REV__YIL143C	1	1	1	sp|YIL143C|SSL2_YEAST NCSL01000016.1 211510-214041 ORF Verified Component of RNA polymerase transcription factor TFIIH holoenzyme; acts as a dsDNA-dependent translocase in the context of TFIIH, allowing unwinding of promoter DNA; Ssl2p alone has DNA-depend	1	1	1	1	0	0	1	0	1	0	1	0	0	0	1	0	1	0	1	0	0	0	1	0	1	0	1	0	0	0	0	95.366	843	843	10									1
REV__YIR033W	REV__YIR033W	2	2	2	sp|YIR033W|MGA2_YEAST NCSL01000060.1 23055-26396 ORF Verified ER membrane protein involved in regulation of OLE1 transcription; inactive ER form dimerizes and one subunit is then activated by ubiquitin/proteasome-dependent processing followed by nuclear ta	1	2	2	2	1	0	0	1	1	1	1	0	1	0	0	1	1	1	1	0	1	0	0	1	1	1	1	0	0	0	0	127.03	1113	1113	7.2						2	5	2	1
REV__YJL051W	REV__YJL051W	1	1	1	sp|YJL051W|IRC8_YEAST NCSL01000002.1 135052-137520 ORF Verified Bud tip localized protein of unknown function; mRNA is targeted to the bud by a She2p dependent transport system; mRNA is cell cycle regulated via Fkh2p, peaking in G2/M phase; null mutant dis	1	1	1	1	0	0	1	0	1	0	1	0	0	0	1	0	1	0	1	0	0	0	1	0	1	0	1	0	0	0	0	91.315	822	822	8								5
REV__YJL057C	REV__YJL057C	1	1	1	sp|YJL057C|IKS1_YEAST NCSL01000002.1 123400-125403 ORF Verified Protein kinase of unknown cellular role; putative serine/threonine kinase; expression is induced during mild heat stress; deletion mutants are hypersensitive to copper sulphate and resistant t	1	1	1	1	0	0	1	0	1	0	1	0	0	0	1	0	1	0	1	0	0	0	1	0	1	0	1	0	0	0	0	75.348	667	667	6.17					2	2	1	1
REV__YJL085W	REV__YJL085W	2	2	2	sp|YJL085W|EXO70_YEAST NCSL01000002.1 68063-69934 ORF Verified Subunit of the exocyst complex; the exocyst mediates polarized targeting and tethering of post-Golgi secretory vesicles to active sites of exocytosis prior to SNARE-mediated fusion; PtdIns[4,5]	1	2	2	2	0	0	1	0	1	0	1	0	0	0	1	0	1	0	1	0	0	0	1	0	1	0	1	0	0	0	0	71.293	623	623	2.73	2	4	2	2		1
REV__YJL131C	REV__YJL131C	3	3	3	sp|YJL131C|AIM23_YEAST NCSL01000023.1 32371-33441 ORF Verified Mitochondrial translation initiation factor 3 (IF3, mIF3); evolutionarily conserved; binds to E. coli ribosomes in vitro; null mutant displays severe respiratory growth defect and elevated freq	1	3	3	3	0	0	1	1	2	1	3	1	0	0	1	1	2	1	3	1	0	0	1	1	2	1	3	1	0	0	0	41.452	356	356	7.22		2	1	3		2	1		2
REV__YJL153C	REV__YJL153C	2	2	2	sp|YJL153C|INO1_YEAST NCSL01000023.1 61015-62616 ORF Verified Inositol-3-phosphate synthase; involved in synthesis of inositol phosphates and inositol-containing phospholipids; transcription is coregulated with other phospholipid biosynthetic genes by Ino2	1	2	2	2	1	0	0	1	1	1	0	1	1	0	0	1	1	1	0	1	1	0	0	1	1	1	0	1	0	0	0	59.682	533	533	7.5					1	3		3	2
REV__YJL165C	REV__YJL165C	1	1	1	sp|YJL165C|HAL5_YEAST NCSL01000023.1 87407-89974 ORF Verified Putative protein kinase; overexpression increases sodium and lithium tolerance, whereas gene disruption increases cation and low pH sensitivity and impairs potassium uptake, suggesting a role in	1	1	1	1	0	0	0	0	0	1	0	0	0	0	0	0	0	1	0	0	0	0	0	0	0	1	0	0	0	0	0	95.47	855	855	6						1
REV__YJL197W	REV__YJL197W	3	3	3	sp|YJL197W|UBP12_YEAST NCSL01000023.1 129589-133353 ORF Verified Ubiquitin-specific protease; cleaves ubiquitin from ubiquitinated proteins; present in the nucleus and cytoplasm GN=UBP12 PE=1 SV=1	1	3	3	3	2	0	0	0	0	0	1	0	2	0	0	0	0	0	1	0	2	0	0	0	0	0	1	0	0	0	0	143.17	1254	1254	11.2
REV__YJL207C	REV__YJL207C	1	1	1	sp|YJL207C|LAA1_YEAST NCSL01000023.1 150264-156308 ORF Verified AP-1 accessory protein; colocalizes with clathrin to the late-Golgi apparatus; involved in TGN-endosome transport; physically interacts with AP-1; similar to the mammalian p200; may interact w	1	1	1	1	0	0	0	0	0	0	0	1	0	0	0	0	0	0	0	1	0	0	0	0	0	0	0	1	0	0	0	229.91	2014	2014	11
REV__YJR041C	REV__YJR041C	2	2	2	sp|YJR041C|URB2_YEAST NCSL01000002.1 294693-298217 ORF Verified Protein required for normal metabolism of the rRNA primary transcript; nucleolar protein; proposed to be involved in ribosome biogenesis GN=URB2 PE=1 SV=1	1	2	2	2	0	1	0	0	1	1	1	1	0	1	0	0	1	1	1	1	0	1	0	0	1	1	1	1	0	0	0	135.15	1174	1174	7.25						4		2	2
REV__YJR064W	REV__YJR064W	2	2	2	sp|YJR064W|CCT5_YEAST NCSL01000002.1 340700-342388 ORF Verified Subunit of the cytosolic chaperonin Cct ring complex; related to Tcp1p, required for the assembly of actin and tubulins in vivo GN=CCT5 PE=1 SV=1	1	2	2	2	0	1	0	1	1	1	1	1	0	1	0	1	1	1	1	1	0	1	0	1	1	1	1	1	0	0	0	61.913	562	562	7.56	1	1				6	1	1	3
REV__YJR137C	REV__YJR137C	2	2	2	sp|YJR137C|MET5_YEAST NCSL01000002.1 463667-467995 ORF Verified Sulfite reductase beta subunit; involved in amino acid biosynthesis, transcription repressed by methionine GN=MET5 PE=1 SV=1	1	2	2	2	0	1	0	2	0	1	0	1	0	1	0	2	0	1	0	1	0	1	0	2	0	1	0	1	0	0	0	161.17	1442	1442	9.73							1	2	3
REV__YJR140C	REV__YJR140C	4	4	4	sp|YJR140C|HIR3_YEAST NCSL01000002.1 475460-480406 ORF Verified Subunit of the HIR complex; a nucleosome assembly complex involved in regulation of histone gene transcription; involved in position-dependent gene silencing and nucleosome reassembly; ortholo	1	4	4	4	1	2	1	1	1	2	2	2	1	2	1	1	1	2	2	2	1	2	1	1	1	2	2	2	0	0	0	191.6	1648	1648	6.16			1	4	12	4		5	2
REV__YKL023W	REV__YKL023W	1	1	1	sp|YKL023W|dubious631_YEAST NCSL01000024.1 125334-126167 ORF Uncharacterized Putative protein of unknown function; predicted by computational methods to be involved in mRNA degradation; green fluorescent protein (GFP)-fusion protein localizes to the cytopl	1	1	1	1	0	1	0	1	0	0	0	0	0	1	0	1	0	0	0	0	0	1	0	1	0	0	0	0	0	0	0	32.293	277	277	1.67	1	2
REV__YKL093W	REV__YKL093W	1	1	1	sp|YKL093W|MBR1_YEAST NCSL01000010.1 266020-267039 ORF Verified Protein involved in mitochondrial functions and stress response; overexpression suppresses growth defects of hap2, hap3, and hap4 mutants; MBR1 has a paralog, ISF1, that arose from the whole g	1	1	1	1	0	1	0	0	0	0	0	0	0	1	0	0	0	0	0	0	0	1	0	0	0	0	0	0	0	0	0	37.02	339	339	12
REV__YKL131W	REV__YKL131W	1	1	1	sp|YKL131W|dubious608_YEAST NCSL01000010.1 196172-196693 ORF Dubious Dubious open reading frame; unlikely to encode a functional protein, based on available experimental and comparative sequence data GN=dubious608 PE=1 SV=1	1	1	1	1	0	0	1	0	1	0	1	0	0	0	1	0	1	0	1	0	0	0	1	0	1	0	1	0	0	0	0	19.736	173	173	10.9									1
REV__YKL149C	REV__YKL149C	1	1	1	sp|YKL149C|DBR1_YEAST NCSL01000010.1 169285-170502 ORF Verified RNA lariat debranching enzyme; catalyzes debranching of lariat introns formed during pre-mRNA splicing; required for efficient Ty1 transposition; knockdown of human homolog Dbr1 rescues toxici	1	1	1	1	1	1	0	1	0	1	0	1	1	1	0	1	0	1	0	1	1	1	0	1	0	1	0	1	0	0	0	47.767	405	405	7.11	2							1	6
REV__YKL168C	REV__YKL168C	1	1	1	sp|YKL168C|KKQ8_YEAST NCSL01000010.1 133420-135594 ORF Verified Putative serine/threonine protein kinase with unknown cellular role; KKQ8 has a paralog, HAL5, that arose from the whole genome duplication GN=KKQ8 PE=1 SV=1	1	1	1	1	0	0	1	0	1	0	1	0	0	0	1	0	1	0	1	0	0	0	1	0	1	0	1	0	0	0	0	82.543	724	724	7.44					1		4	2	2
REV__YKL185W	REV__YKL185W	1	1	1	sp|YKL185W|ASH1_YEAST NCSL01000010.1 96615-98381 ORF Verified Component of the Rpd3L histone deacetylase complex; zinc-finger inhibitor of HO transcription; mRNA is localized and translated in the distal tip of anaphase cells, resulting in accumulation of	1	1	1	1	0	0	0	1	0	1	0	1	0	0	0	1	0	1	0	1	0	0	0	1	0	1	0	1	0	0	0	65.684	588	588	4.25				3	1
REV__YKL188C	REV__YKL188C	1	1	1	sp|YKL188C|PXA2_YEAST NCSL01000010.1 88337-90898 ORF Verified Subunit of heterodimeric peroxisomal ABC transport complex, with Pxa1p; required for import of long-chain fatty acids into peroxisomes; similar to human adrenoleukodystrophy transportesr ABCD1 a	1	1	1	1	1	0	0	0	1	0	0	0	1	0	0	0	1	0	0	0	1	0	0	0	1	0	0	0	0	0	0	97.108	853	853	10
REV__YKL201C	REV__YKL201C	5	5	3	sp|YKL201C|MNN4_YEAST NCSL01000010.1 66050-69589 ORF Verified Putative positive regulator of mannosylphosphate transferase Mnn6p; involved in mannosylphosphorylation of N-linked oligosaccharides; expression increases in late-logarithmic and stationary grow	1	5	5	3	1	0	5	1	5	0	5	0	1	0	5	1	5	0	5	0	1	0	3	1	3	0	3	0	0	0	0	139.58	1179	1179	7.85		1	2	3	2	2	8	4	9
REV__YKL217W	REV__YKL217W	1	1	1	sp|YKL217W|JEN1_YEAST NCSL01000010.1 24332-26182 ORF Verified Monocarboxylate/proton symporter of the plasma membrane; transport activity is dependent on the pH gradient across the membrane; mediates high-affinity uptake of carbon sources lactate, pyuvate,	1	1	1	1	0	0	1	0	1	0	1	1	0	0	1	0	1	0	1	1	0	0	1	0	1	0	1	1	0	0	0	69.375	616	616	10.1	1
REV__YKR049C	REV__YKR049C	1	1	1	sp|YKR049C|FMP46_YEAST NCSL01000053.1 7159-7560 ORF Verified Putative redox protein containing a thioredoxin fold; the authentic, non-tagged protein is detected in highly purified mitochondria in high-throughput studies GN=FMP46 PE=1 SV=1	1	1	1	1	0	1	0	1	0	1	0	1	0	1	0	1	0	1	0	1	0	1	0	1	0	1	0	1	0	0	0	15.65	133	133	10
REV__YKR071C	REV__YKR071C	1	1	1	sp|YKR071C|DRE2_YEAST NCSL01000053.1 54707-55753 ORF Verified Component of the cytosolic Fe-S protein assembly (CIA) machinery; contains an Fe-S cluster that receives electrons from NADPH via the action of Tah18p in an early step in the CIA pathway; orthol	1	1	1	1	0	0	1	0	1	0	1	0	0	0	1	0	1	0	1	0	0	0	1	0	1	0	1	0	0	0	0	38.51	348	348	7.07			3	2				1	6
REV__YKR095W	REV__YKR095W	3	3	3	sp|YKR095W|MLP1_YEAST NCSL01000042.1 32843-38470 ORF Verified Myosin-like protein associated with the nuclear envelope; nuclear basket protein that connects the nuclear pore complex with the nuclear interior; involved with Tel1p in telomere length control;	1	3	3	3	0	0	1	0	1	0	2	0	0	0	1	0	1	0	2	0	0	0	1	0	1	0	2	0	0	0	0	218.45	1875	1875	4.67	3	1					3	2
REV__YKR102W	REV__YKR102W	1	1	1	sp|YKR102W|FLO10_YEAST NCSL01000042.1 8932-11937 ORF Verified Member of the FLO family of cell wall flocculation proteins; not expressed in most lab strains; overproduction induces flocculation that can be inhibited by mannose, sucrose, or glucose; overpro	1	1	1	1	0	0	0	1	0	1	0	0	0	0	0	1	0	1	0	0	0	0	0	1	0	1	0	0	0	0	0	98.484	1001	1001	11.4
REV__YLL015W	REV__YLL015W	1	1	1	sp|YLL015W|BPT1_YEAST NCSL01000004.1 108413-113092 ORF Verified ABC type transmembrane transporter of MRP/CFTR family; found in vacuolar membrane, involved in the transport of unconjugated bilirubin and in heavy metal detoxification via glutathione conjuga	1	1	1	1	0	0	1	0	0	0	1	0	0	0	1	0	0	0	1	0	0	0	1	0	0	0	1	0	0	0	0	176.79	1559	1559	9									3
REV__YLL029W	REV__YLL029W	3	3	3	sp|YLL029W|FRA1_YEAST NCSL01000004.1 73908-76157 ORF Verified Protein involved in negative regulation of iron regulon transcription; forms an iron independent complex with Fra2p, Grx3p, and Grx4p; cytosolic; mutant fails to repress transcription of iron re	1	3	3	3	2	0	1	1	1	1	1	1	2	0	1	1	1	1	1	1	2	0	1	1	1	1	1	1	0	0	0	84.855	749	749	9.07						2	4		2
REV__YLL056C	REV__YLL056C	1	1	1	sp|YLL056C|dubious649_YEAST NCSL01000004.1 19807-20703 ORF Uncharacterized Putative protein of unknown function; transcription is activated by paralogous transcription factors Yrm1p and Yrr1p and genes involved in pleiotropic drug resistance (PDR); express	1	1	1	1	0	0	0	0	1	0	0	0	0	0	0	0	1	0	0	0	0	0	0	0	1	0	0	0	0	0	0	32.128	298	298	12
REV__YLL062C	REV__YLL062C	1	1	1	sp|YLL062C|MHT1_YEAST NCSL01000004.1 9045-10019 ORF Verified S-methylmethionine-homocysteine methyltransferase; functions along with Sam4p in the conversion of S-adenosylmethionine (AdoMet) to methionine to control the methionine/AdoMet ratio GN=MHT1 PE=1	1	1	1	1	0	0	0	0	1	0	0	0	0	0	0	0	1	0	0	0	0	0	0	0	1	0	0	0	0	0	0	36.714	324	324	12
REV__YLR025W	REV__YLR025W	1	1	1	sp|YLR025W|SNF7_YEAST NCSL01000004.1 186622-187344 ORF Verified One of four subunits of the ESCRT-III complex; involved in the sorting of transmembrane proteins into the multivesicular body (MVB) pathway; recruited from the cytoplasm to endosomal membranes	1	1	1	1	0	0	0	0	1	0	1	0	0	0	0	0	1	0	1	0	0	0	0	0	1	0	1	0	0	0	0	26.987	240	240	2.67		1	2
REV__YLR033W	REV__YLR033W	1	1	1	sp|YLR033W|RSC58_YEAST NCSL01000004.1 200916-202424 ORF Verified Component of the RSC chromatin remodeling complex; RSC functions in transcriptional regulation and elongation, chromosome stability, and establishing sister chromatid cohesion; involved in te	1	1	1	1	0	0	1	0	1	0	1	0	0	0	1	0	1	0	1	0	0	0	1	0	1	0	1	0	0	0	0	57.794	502	502	3.14		3	1	2	1
REV__YLR045C	REV__YLR045C	1	1	1	sp|YLR045C|STU2_YEAST NCSL01000004.1 221250-223916 ORF Verified Microtubule-associated protein (MAP) of the XMAP215/Dis1 family; regulates microtubule dynamics during spindle orientation and metaphase chromosome alignment; interacts with spindle pole body	1	1	1	1	1	0	1	0	1	0	0	0	1	0	1	0	1	0	0	0	1	0	1	0	1	0	0	0	0	0	0	100.93	888	888	3.8			1	4
REV__YLR084C	REV__YLR084C	1	1	1	sp|YLR084C|RAX2_YEAST NCSL01000004.1 282773-286435 ORF Verified N-glycosylated protein; involved in the maintenance of bud site selection during bipolar budding; localization requires Rax1p; RAX2 mRNA stability is regulated by Mpt5p GN=RAX2 PE=1 SV=1	1	1	1	1	0	0	1	0	1	0	1	0	0	0	1	0	1	0	1	0	0	0	1	0	1	0	1	0	0	0	0	134	1220	1220	1.89	4	3	1	1
REV__YLR092W	REV__YLR092W	1	1	1	sp|YLR092W|SUL2_YEAST NCSL01000004.1 309726-312407 ORF Verified High affinity sulfate permease; sulfate uptake is mediated by specific sulfate transporters Sul1p and Sul2p, which control the concentration of endogenous activated sulfate intermediates GN=SU	1	1	1	1	0	0	0	0	1	0	0	0	0	0	0	0	1	0	0	0	0	0	0	0	1	0	0	0	0	0	0	99.615	893	893	6						1
REV__YLR163C	REV__YLR163C	1	1	1	sp|YLR163C|MAS1_YEAST NCSL01000012.1 1405-2793 ORF Verified Beta subunit of the mitochondrial processing protease (MPP); essential processing enzyme that cleaves the N-terminal targeting sequences from mitochondrially imported proteins GN=MAS1 PE=1 SV=1	1	1	1	1	0	0	1	0	1	0	1	0	0	0	1	0	1	0	1	0	0	0	1	0	1	0	1	0	0	0	0	51.083	462	462	7.25						2	3	2	1
REV__YLR182W	REV__YLR182W	1	1	1	sp|YLR182W|SWI6_YEAST NCSL01000012.1 27482-29893 ORF Verified Transcription cofactor; forms complexes with Swi4p and Mbp1p to regulate transcription at the G1/S transition; involved in meiotic gene expression; also binds Stb1p to regulate transcription at	1	1	1	1	0	0	0	1	0	0	0	0	0	0	0	1	0	0	0	0	0	0	0	1	0	0	0	0	0	0	0	90.573	803	803	4				2
REV__YLR291C	REV__YLR291C	1	1	1	sp|YLR291C|GCD7_YEAST NCSL01000012.1 216680-217825 ORF Verified Beta subunit of the translation initiation factor eIF2B; the guanine-nucleotide exchange factor for eIF2; activity subsequently regulated by phosphorylated eIF2; first identified as a negative	1	1	1	1	0	0	0	0	1	0	0	0	0	0	0	0	1	0	0	0	0	0	0	0	1	0	0	0	0	0	0	42.539	381	381	3			1
REV__YLR295C	REV__YLR295C	1	1	1	sp|YLR295C|ATP14_YEAST NCSL01000012.1 220362-220736 ORF Verified Subunit h of the F0 sector of mitochondrial F1F0 ATP synthase; F1F0 ATP synthase is a large, evolutionarily conserved enzyme complex required for ATP synthesis; protein abundance increases in	1	1	1	1	1	0	0	0	0	0	0	0	1	0	0	0	0	0	0	0	1	0	0	0	0	0	0	0	0	0	0	14.142	124	124	3			1
REV__YLR354C	REV__YLR354C	1	1	1	sp|YLR354C|TAL1_YEAST NCSL01000018.1 204251-205258 ORF Verified Transaldolase, enzyme in the non-oxidative pentose phosphate pathway; converts sedoheptulose 7-phosphate and glyceraldehyde 3-phosphate to erythrose 4-phosphate and fructose 6-phosphate; TAL1	1	1	1	1	1	1	0	1	1	0	1	0	1	1	0	1	1	0	1	0	1	1	0	1	1	0	1	0	0	0	0	37.036	335	335	6.21				2	7	3	2	3	1
REV__YLR373C	REV__YLR373C	2	2	2	sp|YLR373C|VID22_YEAST NCSL01000018.1 170231-172936 ORF Verified Glycosylated integral membrane protein localized to plasma membrane; plays a role in fructose-1,6-bisphosphatase (FBPase) degradation; involved in FBPase transport from the cytosol to Vid (va	1	2	2	2	1	0	0	0	0	0	1	0	1	0	0	0	0	0	1	0	1	0	0	0	0	0	1	0	0	0	0	102.56	901	901	5.75				1		2	1
REV__YLR398C	REV__YLR398C	4	4	4	sp|YLR398C|SKI2_YEAST NCSL01000018.1 122624-126487 ORF Verified Ski complex component and putative RNA helicase; mediates 3-5 RNA degradation by the cytoplasmic exosome; null mutants have superkiller phenotype of increased viral dsRNAs and are synthetic	1	4	4	4	2	0	1	0	1	0	2	0	2	0	1	0	1	0	2	0	2	0	1	0	1	0	2	0	0	0	0	146.06	1287	1287	8.12				1	2	1	1	3	6
REV__YLR422W	REV__YLR422W	1	1	1	sp|YLR422W|DCK1_YEAST NCSL01000018.1 75600-81398 ORF Verified Dock family protein (Dedicator Of CytoKinesis), homolog of human DOCK1; upstream component for regulation through the small GTPase Rho5p; may form a complex with Lmo1p that acts as a GEF for Rho	1	1	1	1	0	1	0	0	0	0	0	0	0	1	0	0	0	0	0	0	0	1	0	0	0	0	0	0	0	0	0	221.59	1932	1932	2		2
REV__YLR430W	REV__YLR430W	7	7	7	sp|YLR430W|SEN1_YEAST NCSL01000018.1 52274-58972 ORF Verified ATP-dependent 5 to 3 RNA/DNA and DNA helicase; subunit of the exosome-associated Nrd1p complex that mediates 3 end formation of snRNAs, snoRNAs, CUTs and some mRNAs; helicase-independent role	1	7	7	7	1	1	1	0	5	0	4	0	1	1	1	0	5	0	4	0	1	1	1	0	5	0	4	0	0	0	0	252.58	2232	2232	9.58	1				4				1
REV__YLR445W	REV__YLR445W	1	1	1	sp|YLR445W|GMC2_YEAST NCSL01000018.1 27362-28010 ORF Verified Protein involved in meiotic crossing over; component of the Synaptonemal Complex (SC) along with Ecm11p; required for the efficient loading of the SC transverse filament protein, Zip1p; promotes	1	1	1	1	0	0	1	0	1	0	0	0	0	0	1	0	1	0	0	0	0	0	1	0	1	0	0	0	0	0	0	22.365	188	188	11.2
REV__YML006C	REV__YML006C	1	1	1	sp|YML006C|GIS4_YEAST NCSL01000001.1 330661-332985 ORF Verified CAAX box containing protein of unknown function; proposed to be involved in the RAS/cAMP signaling pathway GN=GIS4 PE=1 SV=1	1	1	1	1	1	0	1	0	1	0	1	0	1	0	1	0	1	0	1	0	1	0	1	0	1	0	1	0	0	0	0	87.225	774	774	2.12	1	5	2
REV__YML011C	REV__YML011C	1	1	1	sp|YML011C|RAD33_YEAST NCSL01000001.1 341650-342183 ORF Verified Protein involved in nucleotide excision repair; green fluorescent protein (GFP)-fusion protein localizes to the nucleus GN=RAD33 PE=1 SV=1	1	1	1	1	0	0	1	0	0	0	0	0	0	0	1	0	0	0	0	0	0	0	1	0	0	0	0	0	0	0	0	20.27	177	177	1	1
REV__YMR018W	REV__YMR018W	1	1	1	sp|YMR018W|dubious765_YEAST NCSL01000001.1 277140-278684 ORF Uncharacterized Putative protein of unknown function with similarity to human PEX5Rp; transcription increases during colony development similar to genes involved in peroxisome biogenesis; YMR018W	1	1	1	1	1	0	0	0	1	0	0	0	1	0	0	0	1	0	0	0	1	0	0	0	1	0	0	0	0	0	0	59.108	514	514	5.2					4	1
REV__YMR019W	REV__YMR019W	1	1	1	sp|YMR019W|STB4_YEAST NCSL01000001.1 273885-276569 ORF Verified Putative transcription factor; contains a Zn(II)2Cys6 zinc finger domain characteristic of DNA-binding proteins; computational analysis suggests a role in regulation of expression of genes enc	1	1	1	1	0	0	0	0	1	0	0	0	0	0	0	0	1	0	0	0	0	0	0	0	1	0	0	0	0	0	0	103	894	894	3			1
REV__YMR024W	REV__YMR024W	1	1	1	sp|YMR024W|MRPL3_YEAST NCSL01000001.1 265229-266401 ORF Verified Mitochondrial ribosomal protein of the large subunit; located in close proximity to the polypeptide exit channel of the ribosome; mutations in human homolog MRPL44 cause childhood cardiomyopa	1	1	1	1	0	0	1	0	1	0	1	1	0	0	1	0	1	0	1	1	0	0	1	0	1	0	1	1	0	0	0	44.025	390	390	1.5	3	3
REV__YMR053C	REV__YMR053C	2	2	2	sp|YMR053C|STB2_YEAST NCSL01000001.1 216986-219538 ORF Verified Protein that interacts with Sin3p in a two-hybrid assay; part of a large protein complex with Sin3p and Stb1p; STB2 has a paralog, STB6, that arose from the whole genome duplication GN=STB2 PE	1	2	2	2	0	1	0	0	1	0	1	0	0	1	0	0	1	0	1	0	0	1	0	0	1	0	1	0	0	0	0	97.842	850	850	2.67	1	3	1			1
REV__YMR071C	REV__YMR071C	1	1	1	sp|YMR071C|TVP18_YEAST NCSL01000001.1 188654-189157 ORF Verified Integral membrane protein; localized to late Golgi vesicles along with the v-SNARE Tlg2p; may interact with ribosomes, based on co-purification experiments; may have a role in intracellular s	1	1	1	1	0	0	1	0	1	0	1	0	0	0	1	0	1	0	1	0	0	0	1	0	1	0	1	0	0	0	0	18.693	167	167	9.29								1	9
REV__YMR075W	REV__YMR075W	1	1	1	sp|YMR075W|RCO1_YEAST NCSL01000001.1 183885-185939 ORF Verified Essential component of the Rpd3S histone deacetylase complex; interacts with Eaf3p GN=RCO1 PE=1 SV=1	1	1	1	1	0	0	0	1	0	1	0	1	0	0	0	1	0	1	0	1	0	0	0	1	0	1	0	1	0	0	0	78.837	684	684	5.8					2	2	1
REV__YMR076C	REV__YMR076C	1	1	1	sp|YMR076C|PDS5_YEAST NCSL01000001.1 179892-183725 ORF Verified Cohesion maintenance factor; involved in sister chromatid condensation and cohesion; colocalizes with cohesin on chromosomes; performs its cohesin maintenance function in pre-anaphase cells by	1	1	1	1	0	0	1	0	1	0	1	0	0	0	1	0	1	0	1	0	0	0	1	0	1	0	1	0	0	0	0	147.17	1277	1277	7.73						1	3	5	2
REV__YMR091C	REV__YMR091C	2	2	2	sp|YMR091C|NPL6_YEAST NCSL01000001.1 148307-149614 ORF Verified Component of the RSC chromatin remodeling complex; interacts with Rsc3p, Rsc30p, Ldb7p, and Htl1p to form a module important for a broad range of RSC functions GN=NPL6 PE=1 SV=1	1	2	2	2	2	1	1	0	1	0	1	0	2	1	1	0	1	0	1	0	2	1	1	0	1	0	1	0	0	0	0	49.65	435	435	8.5		1					1	6	6
REV__YMR153W	REV__YMR153W	2	2	2	sp|YMR153W|NUP53_YEAST NCSL01000001.1 33955-35382 ORF Verified FG-nucleoporin component of central core of nuclear pore complex (NPC); also part of the NPC nuclear basket; contributes directly to nucleocytoplasmic transport; involved in regulation of trans	1	2	2	2	0	0	0	0	1	0	0	1	0	0	0	0	1	0	0	1	0	0	0	0	1	0	0	1	0	0	0	52.573	475	475	4			2	2	2
REV__YMR164C	REV__YMR164C	1	1	1	sp|YMR164C|MSS11_YEAST NCSL01000001.1 10301-12547 ORF Verified Transcription factor; involved in regulation of invasive growth and starch degradation; controls the activation of FLO11 and STA2 in response to nutritional signals; forms a heterodimer with Fl	1	1	1	1	1	0	1	1	1	0	1	0	1	0	1	1	1	0	1	0	1	0	1	1	1	0	1	0	0	0	0	83.696	748	748	4.25	5	2	2
REV__YMR183C	REV__YMR183C	1	1	1	sp|YMR183C|SSO2_YEAST NCSL01000066.1 17453-18340 ORF Verified Plasma membrane t-SNARE; involved in fusion of secretory vesicles at the plasma membrane; syntaxin homolog that is functionally redundant with Sso1p; SSO2 has a paralog, SSO1, that arose from th	1	1	1	1	0	0	0	0	0	0	0	1	0	0	0	0	0	0	0	1	0	0	0	0	0	0	0	1	0	0	0	33.763	295	295	7.5							2	2
REV__YMR212C	REV__YMR212C	1	1	1	sp|YMR212C|EFR3_YEAST NCSL01000014.1 56585-58933 ORF Verified Protein required for Stt4-containing PI kinase complex localization; required for Stt4-containing phosphoinositide (PI) kinase patch assembly at the plasma membrane; recruited to the plasma memb	1	1	1	1	0	0	0	0	1	0	1	0	0	0	0	0	1	0	1	0	0	0	0	0	1	0	1	0	0	0	0	89.19	782	782	9.5									2
REV__YMR231W	REV__YMR231W	1	1	1	sp|YMR231W|PEP5_YEAST NCSL01000014.1 99412-102501 ORF Verified Histone E3 ligase, component of CORVET membrane tethering complex; peripheral vacuolar membrane protein required for protein trafficking and vacuole biogenesis; interacts with Pep7p; involved i	1	1	1	1	0	0	0	0	1	0	0	0	0	0	0	0	1	0	0	0	0	0	0	0	1	0	0	0	0	0	0	117.44	1029	1029	11
REV__YMR276W	REV__YMR276W	1	1	1	sp|YMR276W|DSK2_YEAST NCSL01000014.1 183670-184791 ORF Verified Nuclear-enriched ubiquitin-like polyubiquitin-binding protein; required for spindle pole body (SPB) duplication and for transit through the G2/M phase of the cell cycle; involved in proteolysi	1	1	1	1	1	0	0	0	0	0	0	0	1	0	0	0	0	0	0	0	1	0	0	0	0	0	0	0	0	0	0	39.331	373	373	9									1
REV__YNL009W	REV__YNL009W	2	2	2	sp|YNL009W|IDP3_YEAST NCSL01000022.1 155530-156792 ORF Verified Peroxisomal NADP-dependent isocitrate dehydrogenase; catalyzes oxidation of isocitrate to alpha-ketoglutarate with the formation of NADP(H+), required for growth on unsaturated fatty acids; ID	1	2	2	2	0	0	0	0	1	0	1	0	0	0	0	0	1	0	1	0	0	0	0	0	1	0	1	0	0	0	0	47.803	420	420	7.5							1	1
REV__YNL021W	REV__YNL021W	1	1	1	sp|YNL021W|HDA1_YEAST NCSL01000067.1 2920-5040 ORF Verified Putative catalytic subunit of a class II histone deacetylase complex; role in azole resistance via Hsp90p, and in the heat shock response; Hda1p interacts with the Hda2p-Hda3p subcomplex to form a	1	1	1	1	0	0	0	0	1	0	0	0	0	0	0	0	1	0	0	0	0	0	0	0	1	0	0	0	0	0	0	80.024	706	706	1	1
REV__YNL028W	REV__YNL028W	1	1	1	sp|YNL028W|dubious879_YEAST NCSL01000067.1 19261-19578 ORF Dubious Dubious open reading frame; unlikely to encode a functional protein, based on available experimental and comparative sequence data GN=dubious879 PE=1 SV=1	1	1	1	1	1	0	1	0	1	0	0	0	1	0	1	0	1	0	0	0	1	0	1	0	1	0	0	0	0	0	0	12.445	105	105	7.5				1			2
REV__YNL079C	REV__YNL079C	2	2	2	sp|YNL079C|TPM1_YEAST NCSL01000011.1 225036-225635 ORF Verified Major isoform of tropomyosin; binds to and stabilizes actin cables and filaments, which direct polarized cell growth and the distribution of several organelles; acetylated by the NatB complex	1	2	2	2	0	0	2	0	2	0	2	0	0	0	2	0	2	0	2	0	0	0	2	0	2	0	2	0	0	0	0	23.54	199	199	8.74				3				3	5
REV__YNL132W	REV__YNL132W	3	3	3	sp|YNL132W|KRE33_YEAST NCSL01000011.1 121857-125027 ORF Verified Protein required for biogenesis of the small ribosomal subunit; heterozygous mutant shows haploinsufficiency in K1 killer toxin resistance; essential gene; NAT10, the human homolog, implicate	1	3	3	3	1	1	0	0	0	1	0	0	1	1	0	0	0	1	0	0	1	1	0	0	0	1	0	0	0	0	0	119.39	1056	1056	5.6				1	1	2	1
REV__YNL166C	REV__YNL166C	3	3	3	sp|YNL166C|BNI5_YEAST NCSL01000011.1 68712-70058 ORF Verified Linker protein responsible for recruitment of myosin to the bud neck; interacts with the C-terminal extensions of septins Cdc11p and Shs1p and binds Myo1p to promote cytokinesis GN=BNI5 PE=1 SV=	1	3	3	3	1	0	2	1	2	1	2	1	1	0	2	1	2	1	2	1	1	0	2	1	2	1	2	1	0	0	0	49.761	448	448	5.57	13	3				1
REV__YNL212W	REV__YNL212W	1	1	1	sp|YNL212W|VID27_YEAST NCSL01000026.1 145231-147579 ORF Verified Cytoplasmic protein of unknown function; possibly involved in vacuolar protein degradation; not essential for proteasome-dependent degradation of fructose-1,6-bisphosphatase (FBPase); null mu	1	1	1	1	1	0	1	1	1	1	1	1	1	0	1	1	1	1	1	1	1	0	1	1	1	1	1	1	0	0	0	88.774	782	782	5.35	6	10	2	13	5	2	4	1	6
REV__YNL220W	REV__YNL220W	2	2	2	sp|YNL220W|ADE12_YEAST NCSL01000026.1 132190-133491 ORF Verified Adenylosuccinate synthase; catalyzes the first step in synthesis of adenosine monophosphate from inosine 5monophosphate during purine nucleotide biosynthesis; exhibits binding to single-stra	1	2	2	2	1	0	1	0	1	0	0	0	1	0	1	0	1	0	0	0	1	0	1	0	1	0	0	0	0	0	0	48.279	433	433	3.67		2	1		3
REV__YNL250W	REV__YNL250W	4	4	4	sp|YNL250W|RAD50_YEAST NCSL01000026.1 73209-77147 ORF Verified Subunit of MRX complex with Mre11p and Xrs2p; complex is involved in processing double-strand DNA breaks in vegetative cells, initiation of meiotic DSBs, telomere maintenance, and nonhomologous	1	4	4	4	2	0	2	0	2	0	2	1	2	0	2	0	2	0	2	1	2	0	2	0	2	0	2	1	0	0	0	152.5	1312	1312	6.06	1				8	2	2
REV__YNL256W	REV__YNL256W	1	1	1	sp|YNL256W|FOL1_YEAST NCSL01000026.1 62423-64897 ORF Verified Multifunctional enzyme of the folic acid biosynthesis pathway; has dihydropteroate synthetase, dihydro-6-hydroxymethylpterin pyrophosphokinase, and dihydroneopterin aldolase activities GN=FOL1 P	1	1	1	1	1	0	0	0	0	0	0	0	1	0	0	0	0	0	0	0	1	0	0	0	0	0	0	0	0	0	0	92.991	824	824	10
REV__YNL267W	REV__YNL267W	1	1	1	sp|YNL267W|PIK1_YEAST NCSL01000026.1 38747-41947 ORF Verified Phosphatidylinositol 4-kinase; catalyzes first step in the biosynthesis of phosphatidylinositol-4,5-biphosphate; may control cytokinesis through the actin cytoskeleton; may control nonselective	1	1	1	1	0	0	1	0	0	0	1	0	0	0	1	0	0	0	1	0	0	0	1	0	0	0	1	0	0	0	0	120.01	1066	1066	7						1	2	1
REV__YNL313C	REV__YNL313C	3	3	3	sp|YNL313C|EMW1_YEAST NCSL01000043.1 28388-31102 ORF Verified Essential conserved protein with a role in cell wall integrity; contains six TPR (tetratricopeptide repeat) domains clustered in the C-terminal region; conditional mutant is suppressed by overex	1	3	3	3	1	0	1	0	0	0	1	0	1	0	1	0	0	0	1	0	1	0	1	0	0	0	1	0	0	0	0	102.29	904	904	4.4			2	1	1		1
REV__YNR001C	REV__YNR001C	1	1	1	sp|YNR001C|CIT1_YEAST NCSL01000022.1 140522-141961 ORF Verified Citrate synthase; catalyzes the condensation of acetyl coenzyme A and oxaloacetate to form citrate; the rate-limiting enzyme of the TCA cycle; nuclear encoded mitochondrial protein; CIT1 has a	1	1	1	1	0	0	0	0	1	0	0	1	0	0	0	0	1	0	0	1	0	0	0	0	1	0	0	1	0	0	0	53.359	479	479	5					3
REV__YNR009W	REV__YNR009W	1	1	1	sp|YNR009W|NRM1_YEAST NCSL01000022.1 127863-128612 ORF Verified Transcriptional co-repressor of MBF-regulated gene expression; Nrm1p associates stably with promoters via MCB binding factor (MBF) to repress transcription upon exit from G1 phase GN=NRM1 PE=1	1	1	1	1	0	0	1	0	0	0	0	0	0	0	1	0	0	0	0	0	0	0	1	0	0	0	0	0	0	0	0	27.564	249	249	1	2
REV__YNR016C	REV__YNR016C	3	3	3	sp|YNR016C|ACC1_YEAST NCSL01000022.1 109935-116636 ORF Verified Acetyl-CoA carboxylase, biotin containing enzyme; catalyzes carboxylation of cytosolic acetyl-CoA to form malonyl-CoA and regulates histone acetylation by regulating the availablity of acetyl-	1	3	3	3	2	1	0	0	0	0	0	0	2	1	0	0	0	0	0	0	2	1	0	0	0	0	0	0	0	0	0	250.33	2233	2233	7				1		2
REV__YNR045W	REV__YNR045W	1	1	1	sp|YNR045W|PET494_YEAST NCSL01000022.1 63746-65215 ORF Verified Mitochondrial translational activator specific for the COX3 mRNA; acts together with Pet54p and Pet122p; located in the mitochondrial inner membrane GN=PET494 PE=1 SV=1	1	1	1	1	0	0	1	1	1	0	1	0	0	0	1	1	1	0	1	0	0	0	1	1	1	0	1	0	0	0	0	57.457	489	489	7.54						3	4	3	2
REV__YNR059W	REV__YNR059W	1	1	1	sp|YNR059W|MNT4_YEAST NCSL01000022.1 33431-35173 ORF Verified Putative alpha-1,3-mannosyltransferase; not required for protein O-glycosylation; SWAT-GFP and mCherry fusion proteins localize to the endoplasmic reticulum and vacuole respectively GN=MNT4 PE=1	1	1	1	1	1	0	0	0	1	0	0	0	1	0	0	0	1	0	0	0	1	0	0	0	1	0	0	0	0	0	0	68.009	580	580	2		3
REV__YOL051W	REV__YOL051W	1	1	1	sp|YOL051W|GAL11_YEAST NCSL01000009.1 337440-340616 ORF Verified Subunit of the RNA polymerase II mediator complex; associates with core polymerase subunits to form the RNA polymerase II holoenzyme; affects transcription by acting as target of activators a	1	1	1	1	0	0	1	0	1	0	1	0	0	0	1	0	1	0	1	0	0	0	1	0	1	0	1	0	0	0	0	118.51	1058	1058	2.8		2	2	1
REV__YOL060C	REV__YOL060C	1	1	1	sp|YOL060C|MAM3_YEAST NCSL01000038.1 94524-96644 ORF Verified Protein required for normal mitochondrial morphology; has similarity to hemolysins GN=MAM3 PE=1 SV=1	1	1	1	1	0	1	0	0	0	0	0	0	0	1	0	0	0	0	0	0	0	1	0	0	0	0	0	0	0	0	0	77.711	706	706	8								2
REV__YOL069W	REV__YOL069W	2	2	2	sp|YOL069W|NUF2_YEAST NCSL01000038.1 79453-80808 ORF Verified Component of the kinetochore-associated Ndc80 complex; involved in chromosome segregation, spindle checkpoint activity, and kinetochore clustering; evolutionarily conserved; other members includ	1	2	2	2	0	0	0	1	1	1	0	1	0	0	0	1	1	1	0	1	0	0	0	1	1	1	0	1	0	0	0	52.947	451	451	6.2					4
REV__YOL070C	REV__YOL070C	1	1	1	sp|YOL070C|NBA1_YEAST NCSL01000038.1 77731-79236 ORF Verified Protein of unknown function; localizes to the bud neck and cytoplasm; interacts with Nap1p; may interact with ribosomes, based on co-purification experiments; potential Cdc28p substrate GN=NBA1	1	1	1	1	0	0	1	0	1	0	1	0	0	0	1	0	1	0	1	0	0	0	1	0	1	0	1	0	0	0	0	56.019	501	501	2.86		2	4	1
REV__YOL071W	REV__YOL071W	1	1	1	sp|YOL071W|SDH5_YEAST NCSL01000038.1 77018-77506 ORF Verified Protein required for flavinylation of Sdh1p; binds to Sdh1p and promotes FAD cofactor attachment, which is necessary for succinate dehydrogenase (SDH) complex assembly and activity; mutations in	1	1	1	1	1	0	1	0	1	0	1	0	1	0	1	0	1	0	1	0	1	0	1	0	1	0	1	0	0	0	0	19.054	162	162	6.73						8	4	2	1
REV__YOL077C	REV__YOL077C	1	1	1	sp|YOL077C|BRX1_YEAST NCSL01000038.1 66343-67218 ORF Verified Nucleolar protein; constituent of 66S pre-ribosomal particles; depletion leads to defects in rRNA processing and a block in the assembly of large ribosomal subunits; possesses a sigma(70)-like R	1	1	1	1	0	0	1	0	0	0	1	0	0	0	1	0	0	0	1	0	0	0	1	0	0	0	1	0	0	0	0	33.473	291	291	3.8			2	2	1
REV__YOL100W	REV__YOL100W	2	2	2	sp|YOL100W|PKH2_YEAST NCSL01000038.1 9748-12993 ORF Verified Serine/threonine protein kinase; involved in sphingolipid-mediated signaling pathway that controls endocytosis; activates Ypk1p and Ykr2p, components of signaling cascade required for maintenance	1	2	2	2	1	0	1	0	2	0	2	0	1	0	1	0	2	0	2	0	1	0	1	0	2	0	2	0	0	0	0	121.59	1081	1081	5.21	4	2	1		3
REV__YOL113W	REV__YOL113W	2	2	2	sp|YOL113W|SKM1_YEAST NCSL01000056.1 44089-46056 ORF Verified Member of the PAK family of serine/threonine protein kinases; similar to Ste20p; involved in down-regulation of sterol uptake; proposed to be a downstream effector of Cdc42p during polarized gro	1	2	2	2	0	0	1	0	1	0	2	0	0	0	1	0	1	0	2	0	0	0	1	0	1	0	2	0	0	0	0	75.399	655	655	9						1	2	1
REV__YOL138C	REV__YOL138C	2	2	2	sp|YOL138C|RTC1_YEAST NCSL01000056.1 1092-5111 ORF Verified Subunit of SEACAT, a subcomplex of the SEA complex; Rtc1p, along with Mtc5p and Sea4p, redundantly inhibit the TORC1 inhibitory role of the Iml1p/SEACIT (Iml1p-Npr2p-Npr3p) subcomplex, a GAP for G	1	2	2	2	1	0	1	1	1	0	2	0	1	0	1	1	1	0	2	0	1	0	1	1	1	0	2	0	0	0	0	149.13	1339	1339	4.95	4	2	2	3	2	1	4
REV__YOL141W	REV__YOL141W	4	4	4	sp|YOL141W|PPM2_YEAST NCSL01000069.1 17283-19370 ORF Verified AdoMet-dependent tRNA methyltransferase; also involved in methoxycarbonylation; required for the synthesis of wybutosine (yW), a modified guanosine found at the 3-position adjacent to the antic	1	4	4	4	1	0	1	0	2	1	1	0	1	0	1	0	2	1	1	0	1	0	1	0	2	1	1	0	0	0	0	78.813	695	695	9.31						1	2	3	4
REV__YOL158C	REV__YOL158C	1	1	1	sp|YOL158C|ENB1_YEAST NCSL01000072.1 5558-7378 ORF Verified Endosomal ferric enterobactin transporter; expressed under conditions of iron deprivation; member of the major facilitator superfamily; expression is regulated by Rcs1p and affected by chloroquine	1	1	1	1	0	0	0	0	0	0	1	0	0	0	0	0	0	0	1	0	0	0	0	0	0	0	1	0	0	0	0	66.985	606	606	1	1
REV__YOR011W	REV__YOR011W	1	1	1	sp|YOR011W|AUS1_YEAST NCSL01000009.1 222056-226240 ORF Verified Plasma membrane sterol transporter of the ATP-binding cassette family; required, along with Pdr11p, for uptake of exogenous sterols and their incorporation into the plasma membrane; activity i	1	1	1	1	0	0	0	1	0	1	0	1	0	0	0	1	0	1	0	1	0	0	0	1	0	1	0	1	0	0	0	157.81	1394	1394	10.2									2
REV__YOR117W	REV__YOR117W	1	1	1	sp|YOR117W|RPT5_YEAST NCSL01000009.1 29002-30306 ORF Verified ATPase of the 19S regulatory particle of the 26S proteasome; one of six ATPases of the regulatory particle; involved in the degradation of ubiquitinated substrates; recruited to the GAL1-10 prom	1	1	1	1	0	0	0	1	1	1	0	0	0	0	0	1	1	1	0	0	0	0	0	1	1	1	0	0	0	0	0	48.255	434	434	3.5	1	4
REV__YOR124C	REV__YOR124C	2	2	2	sp|YOR124C|UBP2_YEAST NCSL01000009.1 16728-20546 ORF Verified Ubiquitin-specific protease; removes ubiquitin from ubiquitinated proteins; controls K63 homeostasis during oxidative stress; deubiquitinates Rsp5p and is required for MVB sorting of membrane pr	1	2	2	2	0	0	1	0	2	0	0	0	0	0	1	0	2	0	0	0	0	0	1	0	2	0	0	0	0	0	0	146.27	1272	1272	9.25	1
REV__YOR131C	REV__YOR131C	1	1	1	sp|YOR131C|dubious952_YEAST NCSL01000009.1 2352-3008 ORF Verified Putative haloacid dehalogenase-like hydrolase; non-essential gene; overexpression causes a cell cycle delay or arrest; protein abundance increases in response to DNA replication stress GN=du	1	1	1	1	0	0	1	0	0	0	0	1	0	0	1	0	0	0	0	1	0	0	1	0	0	0	0	1	0	0	0	24.939	218	218	1.33	2	1
REV__YOR171C	REV__YOR171C	2	2	2	sp|YOR171C|LCB4_YEAST NCSL01000003.1 403210-405084 ORF Verified Sphingoid long-chain base kinase; responsible for synthesis of long-chain base phosphates, which function as signaling molecules, regulates synthesis of ceramide from exogenous long-chain base	1	2	2	2	0	0	0	0	1	0	0	1	0	0	0	0	1	0	0	1	0	0	0	0	1	0	0	1	0	0	0	69.697	624	624	9.5							1
REV__YOR208W	REV__YOR208W	1	1	1	sp|YOR208W|PTP2_YEAST NCSL01000003.1 327193-329445 ORF Verified Nuclear phosphotyrosine-specific phosphatase involved in osmosensing; involved in the inactivation of mitogen-activated protein kinase (MAPK) during osmolarity sensing; dephosporylates Hog1p M	1	1	1	1	0	0	0	0	0	0	0	1	0	0	0	0	0	0	0	1	0	0	0	0	0	0	0	1	0	0	0	85.828	750	750	4.33				2	1
REV__YOR227W	REV__YOR227W	2	2	2	sp|YOR227W|HER1_YEAST NCSL01000003.1 296783-300526 ORF Verified Protein of unknown function; required for proliferation or remodeling of the ER that is caused by overexpression of Hmg2p; may interact with ribosomes, based on co-purification experiments; HE	1	2	2	2	1	0	0	0	1	0	0	0	1	0	0	0	1	0	0	0	1	0	0	0	1	0	0	0	0	0	0	139.52	1247	1247	4.67	2
REV__YOR233W	REV__YOR233W	1	1	1	sp|YOR233W|KIN4_YEAST NCSL01000003.1 285124-287526 ORF Verified Serine/threonine protein kinase; inhibits the mitotic exit network (MEN) when the spindle position checkpoint is activated; localized asymmetrically to mother cell cortex, spindle pole body an	1	1	1	1	0	0	1	0	1	0	1	0	0	0	1	0	1	0	1	0	0	0	1	0	1	0	1	0	0	0	0	90.08	800	800	6.8						2	2	1
REV__YOR267C	REV__YOR267C	1	1	1	sp|YOR267C|HRK1_YEAST NCSL01000003.1 238506-240800 ORF Verified Protein kinase; implicated in activation of the plasma membrane H(+)-ATPase Pma1p in response to glucose metabolism; plays a role in ion homeostasis; protein abundance increases in response to	1	1	1	1	0	0	1	0	1	0	1	0	0	0	1	0	1	0	1	0	0	0	1	0	1	0	1	0	0	0	0	86.348	764	764	3.57			4	2	1
REV__YOR328W	REV__YOR328W	2	2	2	sp|YOR328W|PDR10_YEAST NCSL01000003.1 126997-131691 ORF Verified ATP-binding cassette (ABC) transporter; multidrug transporter involved in the pleiotropic drug resistance network; regulated by Pdr1p and Pdr3p GN=PDR10 PE=1 SV=1	1	2	2	2	1	0	1	0	2	0	2	1	1	0	1	0	2	0	2	1	1	0	1	0	2	0	2	1	0	0	0	176.39	1564	1564	6.75	3	6	1
REV__YOR335C	REV__YOR335C	3	3	3	sp|YOR335C|ALA1_YEAST NCSL01000003.1 114385-117261 ORF Verified Cytoplasmic and mitochondrial alanyl-tRNA synthetase; required for protein synthesis; point mutation (cdc64-1 allele) causes cell cycle arrest at G1; lethality of null mutation is functionally	1	3	3	3	1	1	2	0	1	1	1	1	1	1	2	0	1	1	1	1	1	1	2	0	1	1	1	1	0	0	0	107.29	958	958	7.28					3	3	5	1	5
REV__YOR341W	REV__YOR341W	3	3	3	sp|YOR341W|RPA190_YEAST NCSL01000003.1 97490-102484 ORF Verified RNA polymerase I largest subunit A190 GN=RPA190 PE=1 SV=1	1	3	3	3	1	0	2	0	2	1	2	0	1	0	2	0	2	1	2	0	1	0	2	0	2	1	2	0	0	0	0	186.43	1664	1664	6.26	2	4	1	1				2	5
REV__YOR365C	REV__YOR365C	1	1	1	sp|YOR365C|dubious986_YEAST NCSL01000003.1 43962-46073 ORF Uncharacterized Putative protein of unknown function; not an essential protein; YOR365C has a paralog, FLC2, that arose from the whole genome duplication GN=dubious986 PE=1 SV=1	1	1	1	1	1	0	1	0	1	0	1	1	1	0	1	0	1	0	1	1	1	0	1	0	1	0	1	1	0	0	0	80.382	703	703	7.6	3								2
REV__YOR380W	REV__YOR380W	2	2	2	sp|YOR380W|RDR1_YEAST NCSL01000003.1 16630-18270 ORF Verified Transcriptional repressor involved in regulating multidrug resistance; negatively regulates expression of the PDR5 gene; member of the Gal4p family of zinc cluster proteins GN=RDR1 PE=1 SV=1	1	2	2	2	0	0	0	1	0	2	0	1	0	0	0	1	0	2	0	1	0	0	0	1	0	2	0	1	0	0	0	61.281	546	546	7.88							4	2	1
REV__YPL029W	REV__YPL029W	1	1	1	sp|YPL029W|SUV3_YEAST NCSL01000005.1 279685-281898 ORF Verified ATP-dependent RNA helicase; component of the mitochondrial degradosome along with the RNase Dss1p; the degradosome associates with the ribosome and mediates RNA turnover; also required during	1	1	1	1	0	1	0	0	0	1	0	1	0	1	0	0	0	1	0	1	0	1	0	0	0	1	0	1	0	0	0	84.436	737	737	3			3
REV__YPL085W	REV__YPL085W	4	4	4	sp|YPL085W|SEC16_YEAST NCSL01000005.1 377542-384129 ORF Verified COPII vesicle coat protein required for ER transport vesicle budding; essential factor in endoplasmic reticulum exit site (ERES) formation, as well as in COPII-mediated ER-to-Golgi traffic; b	1	4	4	4	1	0	1	0	2	1	2	0	1	0	1	0	2	1	2	0	1	0	1	0	2	1	2	0	0	0	0	241.55	2195	2195	5.2	5			1
REV__YPL115C	REV__YPL115C	2	2	2	sp|YPL115C|BEM3_YEAST NCSL01000039.1 87811-91197 ORF Verified Rho GTPase activating protein (RhoGAP); involved in control of the cytoskeleton organization; targets the essential Rho-GTPase Cdc42p, which controls establishment and maintenance of cell polari	1	2	2	2	2	0	0	0	0	0	0	0	2	0	0	0	0	0	0	0	2	0	0	0	0	0	0	0	0	0	0	124.95	1128	1128	4.8				2	2	1
REV__YPL139C	REV__YPL139C	1	1	1	sp|YPL139C|UME1_YEAST NCSL01000039.1 45403-46785 ORF Verified Component of both the Rpd3S and Rpd3L histone deacetylase complexes; negative regulator of meiosis; required for repression of a subset of meiotic genes during vegetative growth, binding of hist	1	1	1	1	0	0	0	0	0	0	0	1	0	0	0	0	0	0	0	1	0	0	0	0	0	0	0	1	0	0	0	50.968	460	460	4				1
REV__YPL167C	REV__YPL167C	2	2	2	sp|YPL167C|REV3_YEAST NCSL01000047.1 7143-11657 ORF Verified Catalytic subunit of DNA polymerase zeta; involved in translesion synthesis during post-replication repair; required for mutagenesis induced by DNA damage; involved in double-strand break repair;	1	2	2	2	0	0	1	0	2	0	0	0	0	0	1	0	2	0	0	0	0	0	1	0	2	0	0	0	0	0	0	172.97	1504	1504	10.3							1
REV__YPL174C	REV__YPL174C	3	3	3	sp|YPL174C|NIP100_YEAST NCSL01000047.1 21479-24085 ORF Verified Large subunit of the dynactin complex; dynactin is involved in partitioning the mitotic spindle between mother and daughter cells; putative ortholog of mammalian p150(glued) GN=NIP100 PE=1 SV=	1	3	3	3	0	0	3	0	2	0	2	0	0	0	3	0	2	0	2	0	0	0	3	0	2	0	2	0	0	0	0	100.32	868	868	8.31						6	3	1
REV__YPL252C	REV__YPL252C	1	1	1	sp|YPL252C|YAH1_YEAST NCSL01000036.1 44459-44977 ORF Verified Ferredoxin of the mitochondrial matrix; required for formation of cellular iron-sulfur proteins; involved in heme A biosynthesis; human homolog FDX1L can complement yeast by allowing growth duri	1	1	1	1	0	0	0	1	0	1	0	0	0	0	0	1	0	1	0	0	0	0	0	1	0	1	0	0	0	0	0	18.932	172	172	9									4
REV__YPL269W	REV__YPL269W	3	3	3	sp|YPL269W|KAR9_YEAST NCSL01000036.1 7051-8985 ORF Verified Spindle positioning factor; orients astral microtubules, connecting them to actin cables at the cortex with Bim1p and Myo2, resulting in proper spindle positioning; targeted for StuBL-dependent de	1	3	3	3	0	1	0	2	0	2	0	1	0	1	0	2	0	2	0	1	0	1	0	2	0	2	0	1	0	0	0	74.23	644	644	6.33	1	3						4	3
REV__YPR010C	REV__YPR010C	2	2	2	sp|YPR010C|RPA135_YEAST NCSL01000005.1 195995-199606 ORF Verified RNA polymerase I second largest subunit A135 GN=RPA135 PE=1 SV=1	1	2	2	2	0	0	2	0	1	0	1	0	0	0	2	0	1	0	1	0	0	0	2	0	1	0	1	0	0	0	0	135.76	1203	1203	6.35					6	7	4	2
REV__YPR029C	REV__YPR029C	2	2	2	sp|YPR029C|APL4_YEAST NCSL01000005.1 149882-152380 ORF Verified Gamma-adaptin; large subunit of the clathrin-associated protein (AP-1) complex; binds clathrin; involved in vesicle mediated transport GN=APL4 PE=1 SV=1	1	2	2	2	0	0	1	0	2	0	1	1	0	0	1	0	2	0	1	1	0	0	1	0	2	0	1	1	0	0	0	93.637	832	832	5.23	4			2	3	1
REV__YPR066W	REV__YPR066W	1	1	1	sp|YPR066W|UBA3_YEAST NCSL01000005.1 94724-95623 ORF Verified Protein that activates Rub1p (NEDD8) before neddylation; acts together with Ula1p; may play a role in protein degradation; GFP-fusion protein localizes to the cytoplasm in a punctate pattern GN=	1	1	1	1	0	0	0	0	1	0	0	0	0	0	0	0	1	0	0	0	0	0	0	0	1	0	0	0	0	0	0	33.265	299	299	6.33					2				1
REV__YPR173C	REV__YPR173C	1	1	1	sp|YPR173C|VPS4_YEAST NCSL01000050.1 37393-38706 ORF Verified AAA-ATPase involved in multivesicular body (MVB) protein sorting; ATP-bound Vps4p localizes to endosomes and catalyzes ESCRT-III disassembly and membrane release; ATPase activity is activated by	1	1	1	1	0	0	0	1	0	1	0	0	0	0	0	1	0	1	0	0	0	0	0	1	0	1	0	0	0	0	0	48.235	437	437	10
YAL001C	YAL001C	27	27	27	sp|YAL001C|TFC3_YEAST NCSL01000027.1 119354-122926 ORF Verified Subunit of RNA polymerase III transcription initiation factor complex; part of the TauB domain of TFIIIC that binds DNA at the BoxB promoter sites of tRNA and similar genes; cooperates with Tf	1	27	27	27	4	3	15	4	19	2	17	2	4	3	15	4	19	2	17	2	4	3	15	4	19	2	17	2	27.2	27.2	27.2	132.07	1160	1160	6.83	13	6	3	5	3	9	10	5	12
YAL002W	YAL002W	4	4	4	sp|YAL002W|VPS8_YEAST NCSL01000027.1 115467-119291 ORF Verified Membrane-binding component of the CORVET complex; involved in endosomal vesicle tethering and fusion in the endosome to vacuole protein targeting pathway; interacts with Vps21p; contains RING	1	4	4	4	0	0	1	0	2	2	2	0	0	0	1	0	2	2	2	0	0	0	1	0	2	2	2	0	4.5	4.5	4.5	144.98	1274	1274	3	3	2	3	1	1			1
YAL003W	YAL003W	15	15	15	sp|YAL003W|EFB1_YEAST NCSL01000027.1 113931-114920 ORF Verified Translation elongation factor 1 beta; stimulates nucleotide exchange to regenerate EF-1 alpha-GTP for the next elongation cycle; part of the EF-1 complex, which facilitates binding of aminoacy	1	15	15	15	13	4	10	6	11	2	11	5	13	4	10	6	11	2	11	5	13	4	10	6	11	2	11	5	72.9	72.9	72.9	22.742	207	207	6.45	15	9	12	24	25	37	48	31	28
YAL007C	YAL007C	8	8	6	sp|YAL007C|ERP2_YEAST NCSL01000027.1 110514-111161 ORF Verified Member of the p24 family involved in ER to Golgi transport; similar to Emp24p and Erv25p; role in misfolded protein quality control; forms a heterotrimeric complex with Erp1p, Emp24p, and Erv2	1	8	8	6	3	0	5	1	7	2	7	1	3	0	5	1	7	2	7	1	2	0	3	1	5	1	5	1	33	33	29.3	24.063	215	215	6.47	3	4	2	1	1	3	8	4	4
YAL008W	YAL008W	2	2	2	sp|YAL008W|FUN14_YEAST NCSL01000027.1 109730-110326 ORF Verified Integral mitochondrial outer membrane (MOM) protein; dosage suppressor of an MDM10 null that reduces ERMES-related phenotypes, such as alterations in mitochondrial morphology, protein complex	1	2	2	2	2	0	1	0	2	0	1	0	2	0	1	0	2	0	1	0	2	0	1	0	2	0	1	0	10.1	10.1	10.1	22.066	198	198	4.1			2	5	3
YAL009W	YAL009W	6	6	6	sp|YAL009W|SPO7_YEAST NCSL01000027.1 108670-109449 ORF Verified Putative regulatory subunit of Nem1p-Spo7p phosphatase holoenzyme; regulates nuclear growth by controlling phospholipid biosynthesis, required for normal nuclear envelope morphology, premeioti	1	6	6	6	0	0	3	0	4	0	3	0	0	0	3	0	4	0	3	0	0	0	3	0	4	0	3	0	18.5	18.5	18.5	30.113	259	259	6.83	2	1			1	3			1
YAL010C	YAL010C	11	11	11	sp|YAL010C|MDM10_YEAST NCSL01000027.1 107000-108481 ORF Verified Subunit of both the ERMES and the SAM complex; component of ERMES complex which acts as a molecular tether between the mitochondria and the ER, necessary for efficient phospholipid exchange b	1	11	11	11	3	0	4	1	7	1	5	0	3	0	4	1	7	1	5	0	3	0	4	1	7	1	5	0	39.8	39.8	39.8	56.252	493	493	5.83	3		3	1	5	3		2	3
YAL011W	YAL011W	3	3	3	sp|YAL011W|SWC3_YEAST NCSL01000027.1 105015-106892 ORF Verified Protein of unknown function; component of the SWR1 complex, which exchanges histone variant H2AZ (Htz1p) for chromatin-bound histone H2A; required for formation of nuclear-associated array of	1	3	3	3	0	0	0	2	1	2	1	2	0	0	0	2	1	2	1	2	0	0	0	2	1	2	1	2	5.1	5.1	5.1	72.514	625	625	9.89							3		1
YAL012W	YAL012W	15	15	15	sp|YAL012W|CYS3_YEAST NCSL01000027.1 103615-104799 ORF Verified Cystathionine gamma-lyase; catalyzes one of the two reactions involved in the transsulfuration pathway that yields cysteine from homocysteine with the intermediary formation of cystathionine;	1	15	15	15	11	1	13	2	13	2	12	4	11	1	13	2	13	2	12	4	11	1	13	2	13	2	12	4	40.9	40.9	40.9	42.558	394	394	7.73	4	8	7	5	4	2	3	11	32
YAL013W	YAL013W	12	12	12	sp|YAL013W|DEP1_YEAST NCSL01000027.1 102086-103303 ORF Verified Component of the Rpd3L histone deacetylase complex; required for diauxic shift-induced histone H2B deposition onto rDNA genes; transcriptional modulator involved in regulation of structural ph	1	12	12	12	5	2	8	2	11	3	10	4	5	2	8	2	11	3	10	4	5	2	8	2	11	3	10	4	35.8	35.8	35.8	47.048	405	405	6.09	9	6	5	2	5	7	8	7	2
YAL014C	YAL014C	4	4	4	sp|YAL014C|SYN8_YEAST NCSL01000027.1 101068-101835 ORF Verified Endosomal SNARE related to mammalian syntaxin 8 GN=SYN8 PE=1 SV=1	1	4	4	4	2	0	1	0	2	0	2	1	2	0	1	0	2	0	2	1	2	0	1	0	2	0	2	1	20.8	20.8	20.8	29.009	255	255	4.36		2	2	3	3
YAL015C	YAL015C	3	3	3	sp|YAL015C|NTG1_YEAST NCSL01000027.1 99720-100919 ORF Verified DNA N-glycosylase and apurinic/apyrimidinic (AP) lyase; involved in base excision repair; acts in both nucleus and mitochondrion; creates a double-strand break at mtDNA origins that stimulates	1	3	3	3	0	0	2	1	1	0	1	0	0	0	2	1	1	0	1	0	0	0	2	1	1	0	1	0	11.5	11.5	11.5	45.576	399	399	7.67		1						3	1
YAL016W	YAL016W	30	30	30	sp|YAL016W|TPD3_YEAST NCSL01000027.1 97694-99601 ORF Verified Regulatory subunit A of the heterotrimeric PP2A complex; the heterotrimeric protein phosphatase 2A (PP2A) complex also contains regulatory subunit Cdc55p and either catalytic subunit Pph21p or P	1	30	30	30	15	1	22	4	29	2	25	2	15	1	22	4	29	2	25	2	15	1	22	4	29	2	25	2	42.4	42.4	42.4	70.907	635	635	6.02	11	17	32	20	19	20	20	25	11
YAL017W	YAL017W	24	24	22	sp|YAL017W|PSK1_YEAST NCSL01000027.1 93040-97110 ORF Verified PAS domain-containing serine/threonine protein kinase; coordinately regulates protein synthesis and carbohydrate metabolism and storage in response to a unknown metabolite that reflects nutritio	1	24	24	22	2	4	6	11	9	8	7	10	2	4	6	11	9	8	7	10	2	4	5	11	7	8	6	10	27	27	25.7	152.33	1356	1356	6.17	8	11	9	11	5	2	8	4	7
YAL018C	YAL018C	10	10	10	sp|YAL018C|LDS1_YEAST NCSL01000027.1 91379-92356 ORF Verified Protein Involved in spore wall assembly; localizes to lipid droplets found on or outside of the prospore membrane; shares similarity with Lds2p and Rrt8p, and a strain mutant for all 3 genes exh	1	10	10	10	8	2	5	1	8	0	5	4	8	2	5	1	8	0	5	4	8	2	5	1	8	0	5	4	29.2	29.2	29.2	37.078	325	325	7.16	3	2	5	5	6	8	21	12	7
YAL019W	YAL019W	18	18	18	sp|YAL019W|FUN30_YEAST NCSL01000027.1 87734-91129 ORF Verified Snf2p family member with ATP-dependent chromatin remodeling activity; has a role in silencing at the mating type locus, telomeres and centromeres; enriched at centromeres and is required for co	1	18	18	18	3	2	10	4	12	5	10	5	3	2	10	4	12	5	10	5	3	2	10	4	12	5	10	5	19.4	19.4	19.4	128.52	1131	1131	7.88	7	5	1	1	2	5	7	19	11
YAL020C	YAL020C	2	2	2	sp|YAL020C|ATS1_YEAST NCSL01000027.1 86429-87430 ORF Verified Protein required for modification of wobble nucleosides in tRNA; acts with Elongator complex, Kti11p, and Kti12p; has a potential role in regulatory interactions between microtubules and the cel	1	2	2	2	0	1	1	0	0	0	1	0	0	1	1	0	0	0	1	0	0	1	1	0	0	0	1	0	10.8	10.8	10.8	36.467	333	333	4	1				1	1
YAL021C	YAL021C	30	30	30	sp|YAL021C|CCR4_YEAST NCSL01000027.1 83661-86174 ORF Verified Component of the CCR4-NOT transcriptional complex; CCR4-NOT is involved in regulation of gene expression; component of the major cytoplasmic deadenylase, which is involved in mRNA poly(A) tail s	1	30	30	30	13	3	22	5	23	4	25	4	13	3	22	5	23	4	25	4	13	3	22	5	23	4	25	4	39.1	39.1	39.1	94.678	837	837	6.56	9	11	18	25	12	12	15	17	22
YAL022C	YAL022C	2	2	2	sp|YAL022C|FUN26_YEAST NCSL01000027.1 81695-83248 ORF Verified High affinity, broad selectivity, nucleoside/nucleobase transporter; vacuolar membrane localized transporter which may regulate the balance of nicotinamide riboside (NmR) levels between the cyt	1	2	2	2	0	0	1	1	1	1	1	1	0	0	1	1	1	1	1	1	0	0	1	1	1	1	1	1	5.4	5.4	5.4	58.317	517	517	7.8	1	2	1	1					1
YAL023C	YAL023C	27	27	26	sp|YAL023C|PMT2_YEAST NCSL01000027.1 79091-81370 ORF Verified Protein O-mannosyltransferase of the ER membrane; transfers mannose residues from dolichyl phosphate-D-mannose to protein serine/threonine residues; involved in ER quality control; acts in a com	1	27	27	26	14	3	18	2	21	3	20	4	14	3	18	2	21	3	20	4	13	3	17	2	20	3	19	4	35	35	33.5	86.854	759	759	6.34	13	21	23	18	16	23	26	22	12
YAL024C	YAL024C	17	17	17	sp|YAL024C|LTE1_YEAST NCSL01000027.1 74384-78691 ORF Verified Protein similar to GDP/GTP exchange factors; without detectable GEF activity; required for asymmetric localization of Bfa1p at daughter-directed spindle pole bodies and for mitotic exit at low t	1	17	17	17	0	5	0	15	1	12	0	14	0	5	0	15	1	12	0	14	0	5	0	15	1	12	0	14	14.9	14.9	14.9	163.19	1435	1435	6.18	3	7	5	8	13	10	5	1	4
YAL025C	YAL025C	6	6	6	sp|YAL025C|MAK16_YEAST NCSL01000027.1 73020-73940 ORF Verified Essential nuclear protein; constituent of 66S pre-ribosomal particles; required for maturation of 25S and 5.8S rRNAs; required for maintenance of M1 satellite double-stranded RNA of the L-A vir	1	6	6	6	2	0	4	0	3	0	4	1	2	0	4	0	3	0	4	1	2	0	4	0	3	0	4	1	23.5	23.5	23.5	35.695	306	306	6.25	2	1		2	3	3
YAL026C	YAL026C	22	22	22	sp|YAL026C|DRS2_YEAST NCSL01000027.1 68426-72493 ORF Verified Trans-golgi network aminophospholipid translocase (flippase); maintains membrane lipid asymmetry in post-Golgi secretory vesicles; contributes to clathrin-coated vesicle formation, endocytosis,	1	22	22	22	6	3	12	4	19	4	14	4	6	3	12	4	19	4	14	4	6	3	12	4	19	4	14	4	22.6	22.6	22.6	153.82	1355	1355	5.75	9	11	15	12	9	8	6	13	6
YAL027W	YAL027W	2	2	2	sp|YAL027W|SAW1_YEAST NCSL01000027.1 67483-68268 ORF Verified 5- and 3-flap DNA binding protein; recruits Rad1p-Rad10p to single-strand annealing intermediates with 3 non-homologous tails for removal during double-strand break repair; complexes with Rad	1	2	2	2	1	0	0	0	1	0	0	0	1	0	0	0	1	0	0	0	1	0	0	0	1	0	0	0	11.1	11.1	11.1	29.773	261	261	3.5	1					1
YAL028W	YAL028W	4	4	4	sp|YAL028W|FRT2_YEAST NCSL01000027.1 65696-67282 ORF Verified Tail-anchored ER membrane protein of unknown function; interacts with homolog Frt1p; promotes growth in conditions of high Na+, alkaline pH, or cell wall stress, possibly via a role in posttrans	1	4	4	4	0	1	2	1	1	1	2	1	0	1	2	1	1	1	2	1	0	1	2	1	1	1	2	1	14.8	14.8	14.8	58.793	528	528	6.57		1	1	3	1	2	2
YAL029C	YAL029C	29	22	22	sp|YAL029C|MYO4_YEAST NCSL01000027.1 60651-65066 ORF Verified Type V myosin motor involved in actin-based transport of cargos; required for mRNA transport, including ASH1 mRNA, and facilitating the growth and movement of ER tubules into the growing bud alo	1	29	22	22	4	0	13	0	23	0	17	1	1	0	9	0	19	0	11	1	1	0	9	0	19	0	11	1	23.8	19	19	169.31	1471	1471	6.04	5	3	8	3	8	2	2	2	3
YAL030W	YAL030W	7	7	6	sp|YAL030W|SNC1_YEAST NCSL01000027.1 60082-60548 ORF Verified Vesicle membrane receptor protein (v-SNARE); involved in the fusion between Golgi-derived secretory vesicles with the plasma membrane; proposed to be involved in endocytosis; member of the synap	1	7	7	6	5	2	2	5	3	4	2	6	5	2	2	5	3	4	2	6	4	2	2	4	3	3	2	5	53.8	53.8	53.8	13.201	117	117	8.13	4		1	2	1	2	12	6	6
YAL031C	YAL031C	25	25	25	sp|YAL031C|GIP4_YEAST NCSL01000027.1 57545-59827 ORF Verified Cytoplasmic protein that regulates protein phosphatase 1 Glc7p; protein overexpression relocalizes Glc7p from the nucleus and prevents chromosome segregation; potential Cdc28p substrate GN=GIP4	1	25	25	25	10	7	12	7	16	8	16	6	10	7	12	7	16	8	16	6	10	7	12	7	16	8	16	6	35.5	35.5	35.5	86.594	760	760	6.88	24	25	20	17	6	6	8	17	24
YAL032C	YAL032C	11	11	11	sp|YAL032C|PRP45_YEAST NCSL01000027.1 56130-57269 ORF Verified Protein required for pre-mRNA splicing; associates with the spliceosome and interacts with splicing factors Prp22p and Prp46p; orthologous to human transcriptional coactivator SKIP and can acti	1	11	11	11	4	2	7	3	4	3	4	2	4	2	7	3	4	3	4	2	4	2	7	3	4	3	4	2	29.3	29.3	29.3	42.468	379	379	5.98	5	4	5	7	7	7	3	1	1
YAL034C	YAL034C	4	3	3	sp|YAL034C|FUN19_YEAST NCSL01000027.1 53505-54746 ORF Verified Non-essential protein of unknown function; expression induced in response to heat stress; FUN19 has a paralog, YOR338W, that arose from the whole genome duplication GN=FUN19 PE=1 SV=1	1	4	3	3	0	1	1	2	1	1	1	1	0	1	0	2	0	1	0	1	0	1	0	2	0	1	0	1	10.4	8	8	47.041	413	413	6.4					2	2
YAL034W-A	YAL034W-A	4	4	4	sp|YAL034W-A|MTW1_YEAST NCSL01000027.1 52513-53382 ORF Verified Essential component of the MIND kinetochore complex; joins kinetochore subunits contacting DNA to those contacting microtubules; critical to kinetochore assembly; complex consists of Mtw1p Inc	1	4	4	4	1	0	2	0	2	0	3	0	1	0	2	0	2	0	3	0	1	0	2	0	2	0	3	0	21.1	21.1	21.1	33.243	289	289	6.38					3	3			2
YAL035W	YAL035W	61	61	61	sp|YAL035W|FUN12_YEAST NCSL01000027.1 49227-52229 ORF Verified Translation initiation factor eIF5B; GTPase that promotes Met-tRNAiMet binding to ribosomes and ribosomal subunit joining; promotes GTP-dependent maturation of 18S rRNA by Nob1p; protein abunda	1	61	61	61	44	7	37	7	44	7	38	10	44	7	37	7	44	7	38	10	44	7	37	7	44	7	38	10	51.6	51.6	51.6	111.99	1000	1000	6.18	47	44	31	38	40	40	52	56	38
YAL036C	YAL036C	16	16	16	sp|YAL036C|RBG1_YEAST NCSL01000027.1 47843-48952 ORF Verified Member of the DRG family of GTP-binding proteins; associates with translating ribosomes; interacts with Tma46p, Ygr250cp, Gir2p and Yap1p via two-hybrid GN=RBG1 PE=1 SV=1	1	16	16	16	9	1	12	1	11	1	13	1	9	1	12	1	11	1	13	1	9	1	12	1	11	1	13	1	54.2	54.2	54.2	40.701	369	369	7.11	5	1	3	10	9	6	6	13	15
YAL038W	YAL038W	51	51	48	sp|YAL038W|CDC19_YEAST NCSL01000027.1 44590-46092 ORF Verified Pyruvate kinase; functions as a homotetramer in glycolysis to convert phosphoenolpyruvate to pyruvate, the input for aerobic (TCA cycle) or anaerobic (glucose fermentation) respiration; regulat	1	51	51	48	45	17	42	26	44	20	40	26	45	17	42	26	44	20	40	26	43	16	39	25	41	19	37	25	86.8	86.8	84.8	54.544	500	500	6.44	78	91	96	84	76	58	59	61	106
YAL039C	YAL039C	7	7	7	sp|YAL039C|CYC3_YEAST NCSL01000027.1 41519-42328 ORF Verified Cytochrome c heme lyase (holocytochrome c synthase); attaches heme to apo-cytochrome c (Cyc1p or Cyc7p) in mitochondrial intermembrane space; human homolog HCCS implicated in microphthalmia with	1	7	7	7	2	0	3	2	6	0	5	0	2	0	3	2	6	0	5	0	2	0	3	2	6	0	5	0	29.7	29.7	29.7	30.091	269	269	6.27	2	6	2	2	1	1			5
YAL041W	YAL041W	32	32	32	sp|YAL041W|CDC24_YEAST NCSL01000027.1 35643-38207 ORF Verified Guanine nucleotide exchange factor (GEF) for Cdc42p; required for polarity establishment and maintenance, and mutants have morphological defects in bud formation and shmooing; relocalizes from	1	32	32	32	8	2	18	4	22	5	18	4	8	2	18	4	22	5	18	4	8	2	18	4	22	5	18	4	37.9	37.9	37.9	96.985	854	854	6.07	12	15	8	16	16	7	10	5	11
YAL042W	YAL042W	13	13	13	sp|YAL042W|ERV46_YEAST NCSL01000027.1 34121-35368 ORF Verified Protein localized to COPII-coated vesicles; forms a complex with Erv41p; involved in the membrane fusion stage of transport GN=ERV46 PE=1 SV=1	1	13	13	13	4	0	7	1	12	2	8	2	4	0	7	1	12	2	8	2	4	0	7	1	12	2	8	2	35.7	35.7	35.7	46.306	415	415	7.75		3	3	3	4	2	5	8	9
YAL043C	YAL043C	28	28	28	sp|YAL043C|PTA1_YEAST NCSL01000027.1 31500-33857 ORF Verified Subunit of holo-CPF; holo-CPF is a multiprotein complex and functional homolog of mammalian CPSF, required for the cleavage and polyadenylation of mRNA and snoRNA 3 ends; involved in pre-tRNA p	1	28	28	28	5	4	18	5	22	5	19	6	5	4	18	5	22	5	19	6	5	4	18	5	22	5	19	6	41.9	41.9	41.9	88.532	785	785	6.65	11	10	18	19	20	14	14	14	11
YAL044C	YAL044C	7	7	7	sp|YAL044C|GCV3_YEAST NCSL01000027.1 30755-31267 ORF Verified H subunit of the mitochondrial glycine decarboxylase complex; glycine decarboxylase is required for the catabolism of glycine to 5,10-methylene-THF; also required for all protein lipoylation; ex	1	7	7	7	7	1	4	2	5	2	5	2	7	1	4	2	5	2	5	2	7	1	4	2	5	2	5	2	39.4	39.4	39.4	18.793	170	170	6.55	9	2	8	9	5	6	4	4	5
YAL044W-A	YAL044W-A	4	4	4	sp|YAL044W-A|dubious7_YEAST NCSL01000027.1 30323-30655 ORF Uncharacterized Putative protein of unknown function; similar to S. pombe uvi31 which is a putative DNA repair protein GN=dubious7 PE=1 SV=1	1	4	4	4	2	0	3	0	4	0	4	0	2	0	3	0	4	0	4	0	2	0	3	0	4	0	4	0	27.3	27.3	27.3	12.537	110	110	6.45				1	5	4	6	2	2
YAL046C	YAL046C	6	6	6	sp|YAL046C|AIM1_YEAST NCSL01000027.1 29834-30190 ORF Verified Protein involved in mitochondrial function or organization; null mutant displays elevated frequency of mitochondrial genome loss GN=AIM1 PE=1 SV=1	1	6	6	6	2	0	4	0	6	0	5	0	2	0	4	0	6	0	5	0	2	0	4	0	6	0	5	0	50.8	50.8	50.8	13.356	118	118	7.41	3	2	1			1	1	2	4
YAL047C	YAL047C	7	7	7	sp|YAL047C|SPC72_YEAST NCSL01000027.1 27794-29662 ORF Verified Gamma-tubulin small complex (gamma-TuSC) receptor; recruits the gamma-TuSC complex to the cytoplasmic side of the SPB, connecting nuclear microtubules to the SPB; involved in astral microtubule	1	7	7	7	1	2	4	1	2	1	1	2	1	2	4	1	2	1	1	2	1	2	4	1	2	1	1	2	12.7	12.7	12.7	72.051	622	622	8.45	3		1		1		1	2	1
YAL048C	YAL048C	19	19	19	sp|YAL048C|GEM1_YEAST NCSL01000027.1 25606-27594 ORF Verified Outer mitochondrial membrane GTPase, subunit of the ERMES complex; potential regulatory subunit of the ERMES complex that links the ER to mitochondria and may promote inter-organellar calcium an	1	19	19	19	1	0	12	0	14	0	15	0	1	0	12	0	14	0	15	0	1	0	12	0	14	0	15	0	34.1	34.1	34.1	75.121	662	662	6.7		2	9	8	7	3	4	2	3
YAL049C	YAL049C	15	15	15	sp|YAL049C|AIM2_YEAST NCSL01000027.1 24660-25400 ORF Verified Cytoplasmic protein involved in mitochondrial function or organization; null mutant displays reduced frequency of mitochondrial genome loss; potential Hsp82p interactor GN=AIM2 PE=1 SV=1	1	15	15	15	10	0	8	0	11	0	9	2	10	0	8	0	11	0	9	2	10	0	8	0	11	0	9	2	64.6	64.6	64.6	27.089	246	246	6.35	1	6	10	6	8	6	5	4	3
YAL051W	YAL051W	24	24	24	sp|YAL051W|OAF1_YEAST NCSL01000027.1 21369-24512 ORF Verified Oleate-activated transcription factor; subunit of a heterodimeric complex with Pip2p, which binds to oleate-response elements (ORE) in the promoter of genes involved in beta-oxidation of fatty a	1	24	24	24	10	3	12	5	15	3	15	5	10	3	12	5	15	3	15	5	10	3	12	5	15	3	15	5	26.5	26.5	26.5	118.8	1047	1047	7.19	12	13	10	8	16	15	12	13	25
YAL053W	YAL053W	16	16	16	sp|YAL053W|FLC2_YEAST NCSL01000027.1 18704-21055 ORF Verified Putative calcium channel involved in calcium release under hypotonic stress; required for uptake of FAD into endoplasmic reticulum; involved in cell wall maintenance; FLC2 has a paralog, YOR365C	1	16	16	16	3	2	6	4	8	7	8	6	3	2	6	4	8	7	8	6	3	2	6	4	8	7	8	6	22.2	22.2	22.2	87.454	783	783	5.94	10	15	5	4	5	8	3	6	4
YAL054C	YAL054C	78	78	77	sp|YAL054C|ACS1_YEAST NCSL01000027.1 15661-17802 ORF Verified Acetyl-coA synthetase isoform; along with Acs2p, acetyl-coA synthetase isoform is the nuclear source of acetyl-coA for histone acetylation; expressed during growth on nonfermentable carbon sourc	1	78	78	77	72	42	54	46	58	36	51	38	72	42	54	46	58	36	51	38	71	41	53	45	57	35	50	37	82	82	82	79.173	713	713	6.46	199	136	181	184	188	194	168	154	199
YAL055W	YAL055W	7	7	7	sp|YAL055W|PEX22_YEAST NCSL01000027.1 14957-15499 ORF Verified Putative peroxisomal membrane protein; required for import of peroxisomal proteins; functionally complements a Pichia pastoris pex22 mutation GN=PEX22 PE=1 SV=1	1	7	7	7	1	1	3	0	4	0	4	0	1	1	3	0	4	0	4	0	1	1	3	0	4	0	4	0	48.9	48.9	48.9	19.935	180	180	7.13		2	1	1	2		1	3	1
YAL056W	YAL056W	8	8	8	sp|YAL056W|GPB2_YEAST NCSL01000027.1 12039-14681 ORF Verified Multistep regulator of cAMP-PKA signaling; inhibits PKA downstream of Gpa2p and Cyr1p, thereby increasing cAMP dependency; inhibits Ras activity through direct interactions with Ira1p/2p; regula	1	8	8	8	0	3	1	4	1	2	2	2	0	3	1	4	1	2	2	2	0	3	1	4	1	2	2	2	12.6	12.6	12.6	98.727	880	880	6	4			3	2	1	5	7	3
YAL058W	YAL058W	6	6	6	sp|YAL058W|CNE1_YEAST NCSL01000027.1 10244-11752 ORF Verified Calnexin; integral membrane ER chaperone involved in folding and quality control of glycoproteins; chaperone activity is inhibited by Mpd1p, with which Cne1p interacts; 24% identical to mammalia	1	6	6	6	1	0	2	0	2	0	3	0	1	0	2	0	2	0	3	0	1	0	2	0	2	0	3	0	13.9	13.9	13.9	56.96	502	502	7.09	3	1						1	1
YAL059W	YAL059W	9	9	9	sp|YAL059W|ECM1_YEAST NCSL01000027.1 9361-9927 ORF Verified Pre-ribosomal factor involved in 60S ribosomal protein subunit export; associates with the pre-60S particle; shuttles between the nucleus and cytoplasm GN=ECM1 PE=1 SV=1	1	9	9	9	5	2	3	1	6	1	4	1	5	2	3	1	6	1	4	1	5	2	3	1	6	1	4	1	52.7	52.7	52.7	20.813	188	188	7.31	2	4	3	1			2	5	5
YAL060W	YAL060W	21	21	21	sp|YAL060W|BDH1_YEAST NCSL01000027.1 7936-9084 ORF Verified NAD-dependent (R,R)-butanediol dehydrogenase; catalyzes oxidation of (R,R)-2,3-butanediol to (3R)-acetoin, oxidation of meso-butanediol to (3S)-acetoin, and reduction of acetoin; enhances use of 2	1	21	21	21	17	1	13	4	15	2	16	6	17	1	13	4	15	2	16	6	17	1	13	4	15	2	16	6	47.9	47.9	47.9	41.64	382	382	6.99	3	4	18	20	12	22	19	31	21
YAL062W	YAL062W	24	24	17	sp|YAL062W|GDH3_YEAST NCSL01000027.1 4348-5721 ORF Verified NADP(+)-dependent glutamate dehydrogenase; synthesizes glutamate from ammonia and alpha-ketoglutarate; rate of alpha-ketoglutarate utilization differs from Gdh1p; expression regulated by nitrogen	1	24	24	17	18	0	19	4	19	0	21	0	18	0	19	4	19	0	21	0	13	0	13	3	13	0	15	0	66.1	66.1	54	49.627	457	457	6.42	11	12	6	12	23	11	10	7	10
YAR002C-A	YAR002C-A	9	9	9	sp|YAR002C-A|ERP1_YEAST NCSL01000027.1 125827-126486 ORF Verified Member of the p24 family involved in ER to Golgi transport; role in misfolded protein quality control; forms heterotrimeric complex with Erp2p, Emp24p, and Erv25p; localized to COPII-coated	1	9	9	9	8	1	7	0	9	1	8	1	8	1	7	0	9	1	8	1	8	1	7	0	9	1	8	1	54.8	54.8	54.8	24.723	219	219	7.56	9	2	1	1	4	6	5	7	7
YAR002W	YAR002W	52	52	52	sp|YAR002W|NUP60_YEAST NCSL01000027.1 124019-125638 ORF Verified FG-nucleoporin component of central core of the nuclear pore complex; contributes directly to nucleocytoplasmic transport and maintenance of the nuclear pore complex (NPC) permeability barrie	1	52	52	52	22	24	18	26	23	24	21	23	22	24	18	26	23	24	21	23	22	24	18	26	23	24	21	23	83.1	83.1	83.1	59.185	539	539	6.84	26	32	39	24	41	33	47	38	29
YAR003W	YAR003W	3	3	3	sp|YAR003W|SWD1_YEAST NCSL01000027.1 126767-128047 ORF Verified Subunit of the COMPASS (Set1C) complex; COMPASS methylates histone H3 on lysine 4 and is required in transcriptional silencing near telomeres; WD40 beta propeller superfamily member with simil	1	3	3	3	1	0	1	0	2	0	0	1	1	0	1	0	2	0	0	1	1	0	1	0	2	0	0	1	6.3	6.3	6.3	48.654	426	426	2.2	2	2			1
YAR007C	YAR007C	46	46	46	sp|YAR007C|RFA1_YEAST NCSL01000027.1 128516-130381 ORF Verified Subunit of heterotrimeric Replication Protein A (RPA); RPA is a highly conserved single-stranded DNA binding protein involved in DNA replication, repair, and recombination; RPA protects agains	1	46	46	46	38	4	33	6	39	6	36	14	38	4	33	6	39	6	36	14	38	4	33	6	39	6	36	14	75.8	75.8	75.8	70.347	621	621	6.71	36	26	39	35	32	21	27	35	35
YAR008W	YAR008W	7	7	7	sp|YAR008W|SEN34_YEAST NCSL01000027.1 130728-131555 ORF Verified Subunit of the tRNA splicing endonuclease; tRNA splicing endonuclease (Sen complex) is composed of Sen2p, Sen15p, Sen34p, and Sen54p; Sen complex also cleaves the CBP1 mRNA at the mitochondri	1	7	7	7	1	0	3	1	2	1	3	2	1	0	3	1	2	1	3	2	1	0	3	1	2	1	3	2	22.5	22.5	22.5	31.313	275	275	5.47	1	5	1	2	1	1	3	1	1
YAR014C	YAR014C	16	16	16	sp|YAR014C|BUD14_YEAST NCSL01000027.1 132572-134701 ORF Verified Protein involved in bud-site selection; Bud14p-Glc7p complex is a cortical regulator of dynein; forms a complex with Kel1p and Kel2p that regulates Bnr1p (formin) to affect actin cable assemb	1	16	16	16	1	9	2	10	3	6	4	7	1	9	2	10	3	6	4	7	1	9	2	10	3	6	4	7	36.1	36.1	36.1	79.009	709	709	6.08	10	9	5	2	4	6	12	4	4
YAR015W	YAR015W	33	33	33	sp|YAR015W|ADE1_YEAST NCSL01000027.1 135205-136125 ORF Verified N-succinyl-5-aminoimidazole-4-carboxamide ribotide synthetase; required for de novo purine nucleotide biosynthesis; red pigment accumulates in mutant cells deprived of adenine; protein abund	1	33	33	33	28	0	20	6	24	4	19	9	28	0	20	6	24	4	19	9	28	0	20	6	24	4	19	9	83.7	83.7	83.7	34.603	306	306	7.26	22	19	15	14	10	8	8	39	29
YAR018C	YAR018C	2	2	2	sp|YAR018C|KIN3_YEAST NCSL01000027.1 136226-137533 ORF Verified Nonessential serine/threonine protein kinase; possible role in DNA damage response; influences tolerance to high levels of ethanol GN=KIN3 PE=1 SV=1	1	2	2	2	0	0	1	0	1	0	1	0	0	0	1	0	1	0	1	0	0	0	1	0	1	0	1	0	3.7	3.7	3.7	51.203	435	435	2.33		2	1
YAR019C	YAR019C	16	16	16	sp|YAR019C|CDC15_YEAST NCSL01000027.1 138042-140966 ORF Verified Protein kinase of the Mitotic Exit Network; localized to the spindle pole bodies at late anaphase; promotes mitotic exit by directly switching on the kinase activity of Dbf2p; required for sp	1	16	16	16	1	5	5	9	5	9	5	9	1	5	5	9	5	9	5	9	1	5	5	9	5	9	5	9	16.2	16.2	16.2	110.25	974	974	6.1	5	7	15	4	8	11	2	8	8
YAR023C	YAR023C	1	1	1	sp|YAR023C|dubious16_YEAST NCSL01000027.1 145115-145654 ORF Uncharacterized Putative integral membrane protein; member of DUP240 gene family GN=dubious16 PE=1 SV=1	1	1	1	1	0	0	0	0	1	0	0	0	0	0	0	0	1	0	0	0	0	0	0	0	1	0	0	0	6.7	6.7	6.7	20.69	179	179	11
YAR027W	YAR027W	2	1	1	sp|YAR027W|UIP3_YEAST NCSL01000080.1 3702-4409 ORF Verified Putative integral membrane protein of unknown function; interacts with Ulp1p at the nuclear periphery; member of DUP240 gene family GN=UIP3 PE=1 SV=1	1	2	1	1	0	0	0	0	1	1	0	1	0	0	0	0	0	1	0	1	0	0	0	0	0	1	0	1	16.2	11.5	11.5	26.989	235	235	4.25		1	2						1
YAR028W	YAR028W	3	3	2	sp|YAR028W|dubious17_YEAST NCSL01000080.1 4824-5528 ORF Uncharacterized Putative integral membrane protein; member of DUP240 gene family; GFP-fusion protein is induced in response to the DNA-damaging agent MMS GN=dubious17 PE=1 SV=1	1	3	3	2	1	1	1	0	2	1	0	0	1	1	1	0	2	1	0	0	1	1	1	0	1	1	0	0	20.5	20.5	15.8	26.346	234	234	6.33				5		1
YAR033W	YAR033W	3	3	3	sp|YAR033W|MST28_YEAST NCSL01000080.1 8015-8719 ORF Verified Putative integral membrane protein, involved in vesicle formation; forms complex with Mst27p; member of DUP240 gene family; binds COPI and COPII vesicles; MST28 has a paralog, MST27, that arose f	1	3	3	3	0	0	1	1	1	0	1	0	0	0	1	1	1	0	1	0	0	0	1	1	1	0	1	0	12	12	12	27.091	234	234	4	2		1
YAR042W	YAR042W	55	55	55	sp|YAR042W|SWH1_YEAST NCSL01000074.1 2881-6444 ORF Verified Protein similar to mammalian oxysterol-binding protein; contains ankyrin repeats and FFAT motif; interacts with ER anchor Scs2p at the nucleus-vacuole junction; regulated by sterol binding; SWH1 h	1	55	55	55	26	12	30	14	39	14	35	16	26	12	30	14	39	14	35	16	26	12	30	14	39	14	35	16	55	55	55	134.93	1187	1187	6.31	43	51	53	62	41	44	40	35	30
YBL001C	YBL001C	4	4	4	sp|YBL001C|ECM15_YEAST NCSL01000019.1 185516-185830 ORF Verified Non-essential protein of unknown function; likely exists as tetramer, may be regulated by the binding of small-molecule ligands (possibly sulfate ions), may have a role in yeast cell-wall bio	1	4	4	4	4	0	0	0	2	0	1	0	4	0	0	0	2	0	1	0	4	0	0	0	2	0	1	0	23.1	23.1	23.1	11.518	104	104	5.4	1	1	2	2			1		1
YBL002W	YBL002W	14	2	2	sp|YBL002W|HTB2_YEAST NCSL01000019.1 186096-186491 ORF Verified Histone H2B; core histone protein required for chromatin assembly and chromosome function; nearly identical to HTB1; Rad6p-Bre1p-Lge1p mediated ubiquitination regulates reassembly after DNA re	1	14	2	2	14	6	12	11	11	8	11	10	2	0	2	2	2	2	2	2	2	0	2	2	2	2	2	2	71.8	6.9	6.9	14.237	131	131	6.28	7	7	4	2	2	1	1	1	1
YDR225W;YBL003C	YDR225W;YBL003C	6;6	6;6	5;5	sp|YDR225W|HTA1_YEAST NCSL01000006.1 64816-65214 ORF Verified Histone H2A; core histone protein required for chromatin assembly and chromosome function; one of two nearly identical subtypes (see also HTA2); DNA damage-dependent phosphorylation by Mec1p fac	2	6	6	5	6	2	4	3	4	1	4	2	6	2	4	3	4	1	4	2	5	2	3	3	3	1	3	2	33.3	33.3	28	13.989	132	132;132	6.53	6	6	5	6	4	3	4	3	2
YBL004W	YBL004W	37	37	36	sp|YBL004W|UTP20_YEAST NCSL01000019.1 187865-195346 ORF Verified Component of the small-subunit (SSU) processome; SSU processome is involved in the biogenesis of the 18S rRNA GN=UTP20 PE=1 SV=1	1	37	37	36	4	0	20	1	23	1	15	1	4	0	20	1	23	1	15	1	3	0	20	1	22	1	15	1	16.2	16.2	15.9	287.57	2493	2493	7.2	4	5	4	7	10	8	5	7	5
YBL005W	YBL005W	6	6	6	sp|YBL005W|PDR3_YEAST NCSL01000019.1 196781-199711 ORF Verified Transcriptional activator of the pleiotropic drug resistance network; regulates expression of ATP-binding cassette (ABC) transporters through binding to cis-acting PDRE sites (PDR responsive e	1	6	6	6	0	1	1	2	1	1	3	3	0	1	1	2	1	1	3	3	0	1	1	2	1	1	3	3	12.7	12.7	12.7	112.63	976	976	6.07		1	3	2	1	2	2		1
YBL006C	YBL006C	6	6	6	sp|YBL006C|LDB7_YEAST NCSL01000019.1 200052-200594 ORF Verified Component of the RSC chromatin remodeling complex; interacts with Rsc3p, Rsc30p, Npl6p, and Htl1p to form a module important for a broad range of RSC functions GN=LDB7 PE=1 SV=1	1	6	6	6	3	1	2	2	2	2	3	1	3	1	2	2	2	2	3	1	3	1	2	2	2	2	3	1	52.2	52.2	52.2	19.78	180	180	7.08	1	1	2	1		2	6	4	6
YBL007C	YBL007C	51	51	51	sp|YBL007C|SLA1_YEAST NCSL01000019.1 200815-204549 ORF Verified Cytoskeletal protein binding protein; required for assembly of the cortical actin cytoskeleton; interacts with proteins regulating actin dynamics and proteins required for endocytosis; found i	1	51	51	51	28	16	25	19	30	13	27	17	28	16	25	19	30	13	27	17	28	16	25	19	30	13	27	17	53.4	53.4	53.4	135.71	1244	1244	6.67	23	27	39	43	45	48	41	39	23
YBL008W	YBL008W	11	11	11	sp|YBL008W|HIR1_YEAST NCSL01000019.1 205008-207530 ORF Verified Subunit of the HIR complex; HIR is a nucleosome assembly complex involved in regulation of histone gene transcription; contributes to nucleosome formation, heterochromatic gene silencing, and	1	11	11	11	1	2	4	2	6	2	5	2	1	2	4	2	6	2	5	2	1	2	4	2	6	2	5	2	18.2	18.2	18.2	93.831	840	840	6.84	4	1		5	8	3	2		3
YBL009W	YBL009W	12	12	12	sp|YBL009W|ALK2_YEAST NCSL01000019.1 207959-209989 ORF Verified Protein kinase; along with its paralog, ALK1, required for proper spindle positioning and nuclear segregation following mitotic arrest, proper organization of cell polarity factors in mitosis,	1	12	12	12	0	2	3	5	3	5	2	3	0	2	3	5	3	5	2	3	0	2	3	5	3	5	2	3	20.1	20.1	20.1	76.386	676	676	6.94	4	4	1	3	1	1	3	2	3
YBL010C	YBL010C	5	5	5	sp|YBL010C|dubious41_YEAST NCSL01000019.1 210233-211075 ORF Uncharacterized Putative protein of unknown function; green fluorescent protein (GFP)-fusion protein colocalizes with clathrin-coated vesicles GN=dubious41 PE=1 SV=1	1	5	5	5	1	0	3	1	3	0	1	1	1	0	3	1	3	0	1	1	1	0	3	1	3	0	1	1	22.9	22.9	22.9	32.639	280	280	7		1		4	1	2
YBL011W	YBL011W	6	6	6	sp|YBL011W|SCT1_YEAST NCSL01000019.1 211365-213641 ORF Verified Glycerol 3-phosphate/dihydroxyacetone phosphate sn-1 acyltransferase; dual substrate-specific acyltransferase of the glycerolipid biosynthesis pathway; prefers 16-carbon fatty acids; similar t	1	6	6	6	1	1	1	2	4	2	1	2	1	1	1	2	4	2	1	2	1	1	1	2	4	2	1	2	11.3	11.3	11.3	85.468	758	758	7.53		1	1	1	2	1	4	2	1
YBL013W	YBL013W	16	16	16	sp|YBL013W|FMT1_YEAST NCSL01000019.1 213918-215123 ORF Verified Methionyl-tRNA formyltransferase; catalyzes the formylation of initiator Met-tRNA in mitochondria; potential Cdc28p substrate GN=FMT1 PE=1 SV=1	1	16	16	16	5	0	11	0	12	0	11	0	5	0	11	0	12	0	11	0	5	0	11	0	12	0	11	0	49.1	49.1	49.1	44.584	401	401	5.65	2	2	8	9	4	9	5	4	3
YBL014C	YBL014C	1	1	1	sp|YBL014C|RRN6_YEAST NCSL01000019.1 215431-218118 ORF Verified Component of the core factor (CF) rDNA transcription factor complex; CF is required for transcription of 35S rRNA genes by RNA polymerase I and is composed of Rrn6p, Rrn7p, and Rrn11p GN=RRN6	1	1	1	1	0	1	0	1	0	1	0	1	0	1	0	1	0	1	0	1	0	1	0	1	0	1	0	1	2.2	2.2	2.2	102.1	895	895	8.17							2	2	1
YBL015W	YBL015W	54	54	54	sp|YBL015W|ACH1_YEAST NCSL01000021.1 178196-179776 ORF Verified Protein with CoA transferase activity; particularly for CoASH transfer from succinyl-CoA to acetate; has minor acetyl-CoA-hydrolase activity; phosphorylated; required for acetate utilization a	1	54	54	54	49	18	34	23	37	19	32	21	49	18	34	23	37	19	32	21	49	18	34	23	37	19	32	21	81	81	81	58.711	526	526	6.82	124	58	79	101	80	99	130	118	104
YBL016W	YBL016W	2	2	2	sp|YBL016W|FUS3_YEAST NCSL01000021.1 176527-177588 ORF Verified Mitogen-activated serine/threonine protein kinase involved in mating; phosphoactivated by Ste7p; substrates include Ste12p, Far1p, Bni1p, Sst2p; inhibits invasive growth during mating by phosp	1	2	2	2	0	0	2	0	1	0	2	0	0	0	2	0	1	0	2	0	0	0	2	0	1	0	2	0	7.9	7.9	7.9	40.772	353	353	4.17	2	1	1			1
YBL017C;YNR065C	YBL017C	58;2	58;2	58;2	sp|YBL017C|PEP1_YEAST NCSL01000021.1 170920-175659 ORF Verified Type I transmembrane sorting receptor for multiple vacuolar hydrolases; cycles between the late-Golgi and prevacuolar endosome-like compartments GN=PEP1 PE=1 SV=1	2	58	58	58	26	0	34	0	49	0	38	1	26	0	34	0	49	0	38	1	26	0	34	0	49	0	38	1	44.5	44.5	44.5	177.63	1579	1579;811	6.4	20	19	17	15	10	16	20	18	21
YBL018C	YBL018C	5	5	5	sp|YBL018C|POP8_YEAST NCSL01000021.1 170074-170550 ORF Verified Subunit of both RNase MRP and nuclear RNase P; RNase MRP cleaves pre-rRNA, while nuclear RNase P cleaves tRNA precursors to generate mature 5 ends and facilitates turnover of nuclear RNAs; re	1	5	5	5	0	0	2	0	2	0	1	0	0	0	2	0	2	0	1	0	0	0	2	0	2	0	1	0	37.6	37.6	37.6	15.512	133	133	8.2			1						2
YBL019W	YBL019W	6	6	6	sp|YBL019W|APN2_YEAST NCSL01000021.1 168429-169991 ORF Verified Class II abasic (AP) endonuclease involved in repair of DNA damage; homolog of human HAP1 and E. coli exoIII GN=APN2 PE=1 SV=1	1	6	6	6	0	0	1	0	5	1	3	1	0	0	1	0	5	1	3	1	0	0	1	0	5	1	3	1	13.5	13.5	13.5	59.4	520	520	6.07	1	3	1			3	2		2
YBL020W	YBL020W	3	3	3	sp|YBL020W|RFT1_YEAST NCSL01000021.1 166477-168201 ORF Verified Membrane protein required for translocation of Man5GlcNac2-PP-Dol; required for translocation of Man5GlcNac2-PP-Dol from the cytoplasmic side to the lumenal side of the ER membrane but is not	1	3	3	3	0	0	2	0	1	0	2	0	0	0	2	0	1	0	2	0	0	0	2	0	1	0	2	0	5.9	5.9	5.9	66.21	574	574	7.33						2	1	2	1
YBL021C	YBL021C	3	3	3	sp|YBL021C|HAP3_YEAST NCSL01000021.1 165736-166170 ORF Verified Subunit of the Hap2p/3p/4p/5p CCAAT-binding complex; complex is heme-activated and glucose-repressed; complex is a transcriptional activator and global regulator of respiratory gene expression	1	3	3	3	2	0	2	0	3	0	1	0	2	0	2	0	3	0	1	0	2	0	2	0	3	0	1	0	18.1	18.1	18.1	16.154	144	144	8.3	1		2
YBL022C	YBL022C	66	66	66	sp|YBL022C|PIM1_YEAST NCSL01000021.1 161950-165351 ORF Verified ATP-dependent Lon protease; involved in degradation of misfolded proteins in mitochondria; required for biogenesis and maintenance of mitochondria GN=PIM1 PE=1 SV=1	1	66	66	66	43	3	40	4	51	4	45	9	43	3	40	4	51	4	45	9	43	3	40	4	51	4	45	9	59.7	59.7	59.7	127.13	1133	1133	6.08	37	36	38	44	42	35	17	30	25
YBL023C	YBL023C	28	27	27	sp|YBL023C|MCM2_YEAST NCSL01000021.1 158996-161602 ORF Verified Protein involved in DNA replication; component of the Mcm2-7 hexameric helicase complex that binds chromatin as a part of the pre-replicative complex; relative distribution to the nucleus incr	1	28	27	27	11	3	16	2	18	3	19	3	10	3	15	2	17	3	18	2	10	3	15	2	17	3	18	2	45	43.3	43.3	98.764	868	868	5.75	19	7	7	3	10	10	11	5	6
YBL024W	YBL024W	57	57	57	sp|YBL024W|NCL1_YEAST NCSL01000021.1 156617-158665 ORF Verified S-adenosyl-L-methionine-dependent tRNA: m5C-methyltransferase; methylates cytosine to m5C at several positions in tRNAs and intron-containing pre-tRNAs; increases proportion of tRNALeu(CAA) wi	1	57	57	57	38	6	40	6	47	4	46	6	38	6	40	6	47	4	46	6	38	6	40	6	47	4	46	6	77.9	77.9	77.9	77.619	682	682	6.73	33	31	38	32	27	20	36	25	35
YBL026W	YBL026W	3	3	3	sp|YBL026W|LSM2_YEAST NCSL01000021.1 154707-155122 ORF Verified Lsm (Like Sm) protein; part of heteroheptameric complexes (Lsm2p-7p and either Lsm1p or 8p): cytoplasmic Lsm1p complex involved in mRNA decay; nuclear Lsm8p complex part of U6 snRNP and possib	1	3	3	3	1	0	3	0	3	0	3	0	1	0	3	0	3	0	3	0	1	0	3	0	3	0	3	0	37.9	37.9	37.9	11.163	95	95	6.42		2	6	2	1
YBR084C-A;YBL027W	YBR084C-A;YBL027W	21;21	21;21	21;21	sp|YBR084C-A|RPL19A_YEAST NCSL01000019.1 13960-15035 ORF Verified Ribosomal 60S subunit protein L19A; rpl19a and rpl19b single null mutations result in slow growth, while the double null mutation is lethal; homologous to mammalian ribosomal protein L19, no	2	21	21	21	21	7	12	4	11	4	11	7	21	7	12	4	11	4	11	7	21	7	12	4	11	4	11	7	56.1	56.1	56.1	21.704	189	189;189	7.66	20	10	8	10	15	5	7	13	22
YBL029C-A	YBL029C-A	5	5	5	sp|YBL029C-A|dubious37_YEAST NCSL01000021.1 148527-148811 ORF Verified Protein of unknown function; green fluorescent protein (GFP)-fusion protein localizes to the cell periphery; protein abundance increases in response to DNA replication stress; has poten	1	5	5	5	4	0	4	1	3	1	3	1	4	0	4	1	3	1	3	1	4	0	4	1	3	1	3	1	31.9	31.9	31.9	11.161	94	94	5.26	8	4	2	3	1	2	1	1	1
YBL030C	YBL030C	32	32	26	sp|YBL030C|PET9_YEAST NCSL01000021.1 147080-148036 ORF Verified Major ADP/ATP carrier of the mitochondrial inner membrane; exchanges cytosolic ADP for mitochondrially synthesized ATP; also imports heme and ATP; required for viability in many lab strains th	1	32	32	26	30	8	24	13	25	10	21	12	30	8	24	13	25	10	21	12	25	5	18	9	19	8	17	8	65.1	65.1	57.9	34.426	318	318	6.26	83	38	41	45	39	28	66	55	33
YBL031W	YBL031W	4	4	4	sp|YBL031W|SHE1_YEAST NCSL01000021.1 145738-146754 ORF Verified Mitotic spindle protein; interacts with components of the Dam1 (DASH) complex, its effector Sli15p, and microtubule-associated protein Bim1p; also localizes to nuclear microtubules and to the	1	4	4	4	0	2	1	1	1	0	2	2	0	2	1	1	1	0	2	2	0	2	1	1	1	0	2	2	13.9	13.9	13.9	38.017	338	338	5.36		4	1	1		1	1
YBL033C	YBL033C	6	6	6	sp|YBL033C|RIB1_YEAST NCSL01000021.1 142700-143737 ORF Verified GTP cyclohydrolase II; catalyzes the first step of the riboflavin biosynthesis pathway GN=RIB1 PE=1 SV=1	1	6	6	6	1	0	1	1	5	0	4	1	1	0	1	1	5	0	4	1	1	0	1	1	5	0	4	1	22.3	22.3	22.3	38.332	345	345	9.22					1	1	3	2	1
YBL034C	YBL034C	63	63	63	sp|YBL034C|STU1_YEAST NCSL01000021.1 137892-142433 ORF Verified Component of the mitotic spindle; binds to interpolar microtubules via its association with beta-tubulin (Tub2p); required for interpolar microtubules to provide an outward force on the spindl	1	63	63	63	10	17	22	26	31	23	27	25	10	17	22	26	31	23	27	25	10	17	22	26	31	23	27	25	41.3	41.3	41.3	174.34	1513	1513	6.96	20	21	31	26	31	24	29	41	31
YBL035C	YBL035C	36	36	36	sp|YBL035C|POL12_YEAST NCSL01000021.1 135538-137655 ORF Verified B subunit of DNA polymerase alpha-primase complex; required for initiation of DNA replication during mitotic and premeiotic DNA synthesis; also functions in telomere capping and length regula	1	36	36	36	14	10	15	9	22	9	18	10	14	10	15	9	22	9	18	10	14	10	15	9	22	9	18	10	48.9	48.9	48.9	78.762	705	705	6.07	14	20	29	24	11	8	17	20	26
YBL036C	YBL036C	16	16	16	sp|YBL036C|dubious36_YEAST NCSL01000021.1 134491-135264 ORF Verified Putative non-specific single-domain racemase; based on structural similarity; binds pyridoxal 5-phosphate; expression of GFP-fusion protein induced in response to the DNA-damaging agent	1	16	16	16	11	0	10	1	12	0	9	2	11	0	10	1	12	0	9	2	11	0	10	1	12	0	9	2	61.5	61.5	61.5	29.109	257	257	8.09	3	3	1	5	2	7	8	6	6
YBL037W	YBL037W	3	3	3	sp|YBL037W|APL3_YEAST NCSL01000021.1 131248-134325 ORF Verified Alpha-adaptin; large subunit of the clathrin associated protein complex (AP-2); involved in vesicle mediated transport GN=APL3 PE=1 SV=1	1	3	3	3	0	0	1	1	2	1	2	1	0	0	1	1	2	1	2	1	0	0	1	1	2	1	2	1	2.7	2.7	2.7	114.99	1025	1025	4.44	1	1	1		2	4
YBL038W	YBL038W	9	9	9	sp|YBL038W|MRPL16_YEAST NCSL01000021.1 130226-130924 ORF Verified Mitochondrial ribosomal protein of the large subunit; homologous to bacterial L16 ribosomal protein; synthetic lethality with hac1 mutation suggests a possible role in synthesis of precursor	1	9	9	9	5	0	5	0	8	0	7	0	5	0	5	0	8	0	7	0	5	0	5	0	8	0	7	0	34.9	34.9	34.9	26.43	232	232	6.47	3	5	4	2	1	3	3	9	5
YBL039C	YBL039C	24	20	20	sp|YBL039C|URA7_YEAST NCSL01000021.1 128028-129767 ORF Verified Major CTP synthase isozyme (see also URA8); catalyzes the ATP-dependent transfer of the amide nitrogen from glutamine to UTP, forming CTP, the final step in de novo biosynthesis of pyrimidines	1	24	20	20	11	0	17	2	18	0	17	0	10	0	15	0	16	0	14	0	10	0	15	0	16	0	14	0	51.3	39.4	39.4	64.722	579	579	6.09	6	3	11	9	8	15	12	5	4
YBL039W-B	YBL039W-B	1	1	1	sp|YBL039W-B|dubious34_YEAST NCSL01000021.1 127426-127605 ORF Uncharacterized Putative protein of unknown function; mCherry fusion protein localizes to the vacuole GN=dubious34 PE=1 SV=1	1	1	1	1	0	0	1	0	1	0	1	0	0	0	1	0	1	0	1	0	0	0	1	0	1	0	1	0	23.7	23.7	23.7	6.873	59	59	9.6	1
YBL040C	YBL040C	3	3	3	sp|YBL040C|ERD2_YEAST NCSL01000021.1 126145-126901 ORF Verified HDEL receptor; an integral membrane protein that binds to the HDEL motif in proteins destined for retention in the endoplasmic reticulum; has a role in maintenance of normal levels of ER-resid	1	3	3	3	0	0	1	0	2	1	1	1	0	0	1	0	2	1	1	1	0	0	1	0	2	1	1	1	14.6	14.6	14.6	25.762	219	219	4.29			4	1			2
YBL041W	YBL041W	16	16	16	sp|YBL041W|PRE7_YEAST NCSL01000021.1 125279-126004 ORF Verified Beta 6 subunit of the 20S proteasome GN=PRE7 PE=1 SV=1	1	16	16	16	12	1	8	1	15	1	11	4	12	1	8	1	15	1	11	4	12	1	8	1	15	1	11	4	62.2	62.2	62.2	26.871	241	241	6.43	6	3	16	21	16	9	5	7	11
YBL042C	YBL042C	3	3	3	sp|YBL042C|FUI1_YEAST NCSL01000021.1 122373-124292 ORF Verified High affinity uridine permease, localizes to the plasma membrane; also mediates low but significant transport of the cytotoxic nucleoside analog 5-fluorouridine; not involved in uracil transpo	1	3	3	3	0	0	0	1	1	3	0	1	0	0	0	1	1	3	0	1	0	0	0	1	1	3	0	1	4.5	4.5	4.5	72.145	639	639	7.38					3	1		1	1
YBL045C	YBL045C	36	36	36	sp|YBL045C|COR1_YEAST NCSL01000021.1 118189-119562 ORF Verified Core subunit of the ubiquinol-cytochrome c reductase complex; the ubiquinol-cytochrome c reductase complex (bc1 complex) is a component of the mitochondrial inner membrane electron transport c	1	36	36	36	33	10	23	18	28	6	25	13	33	10	23	18	28	6	25	13	33	10	23	18	28	6	25	13	71.6	71.6	71.6	50.227	457	457	6.87	41	21	18	34	44	28	40	30	30
YBL046W	YBL046W	12	12	11	sp|YBL046W|PSY4_YEAST NCSL01000021.1 116489-117802 ORF Verified Regulatory subunit of protein phosphatase PP4; presence of Psy4p in the PP4 complex (along with catalytic subunit Pph3p and Psy2p) is required for dephosphorylation of the histone variant H2AX	1	12	12	11	1	2	5	4	5	4	7	4	1	2	5	4	5	4	7	4	1	2	4	4	5	4	6	4	41.4	41.4	39.8	50.109	437	437	8.14		2		6	4	4	15	10	9
YBL047C	YBL047C	85	85	85	sp|YBL047C|EDE1_YEAST NCSL01000021.1 111921-116066 ORF Verified Scaffold protein involved in the formation of early endocytic sites; putative regulator of cytokinesis; homo-oligomerization is required for localization to and organization of endocytic sites	1	85	85	85	44	29	42	28	49	31	52	37	44	29	42	28	49	31	52	37	44	29	42	28	49	31	52	37	63	63	63	150.77	1381	1381	6.89	65	71	60	66	84	110	78	88	78
YBL049W	YBL049W	5	5	5	sp|YBL049W|MOH1_YEAST NCSL01000021.1 110855-111271 ORF Verified Protein of unknown function, essential for stationary phase survival; not required for growth on nonfermentable carbon sources; possibly linked with vacuolar transport GN=MOH1 PE=1 SV=1	1	5	5	5	1	1	3	1	4	1	4	1	1	1	3	1	4	1	4	1	1	1	3	1	4	1	4	1	46.4	46.4	46.4	16.111	138	138	5.44	3	4	6	3	2	6	8	2	1
YBL050W	YBL050W	22	22	22	sp|YBL050W|SEC17_YEAST NCSL01000021.1 109153-110147 ORF Verified Alpha-SNAP cochaperone; SNARE-complex adaptor for Sec18 (NSF) during the disassembly of postfusion cis-SNARE complexes; stimulates the ATPase activity of Sec18p; peripheral membrane protein r	1	22	22	22	21	0	14	3	18	1	15	1	21	0	14	3	18	1	15	1	21	0	14	3	18	1	15	1	72.9	72.9	72.9	32.802	292	292	6.76	14	12	7	6	5	7	17	11	9
YBL051C	YBL051C	16	16	16	sp|YBL051C|PIN4_YEAST NCSL01000021.1 106781-108787 ORF Verified Protein involved in G2/M phase progression and response to DNA damage; interacts with Rad53p; contains an RNA recognition motif, a nuclear localization signal, and several SQ/TQ cluster domain	1	16	16	16	11	9	8	8	8	9	7	9	11	9	8	8	8	9	7	9	11	9	8	8	8	9	7	9	36.7	36.7	36.7	73.785	668	668	6.14	25	23	19	11	16	14	30	18	11
YBL054W	YBL054W	8	8	8	sp|YBL054W|TOD6_YEAST NCSL01000021.1 101620-103197 ORF Verified PAC motif binding protein involved in rRNA and ribosome biogenesis; subunit of the RPD3L histone deacetylase complex; Myb-like HTH transcription factor; hypophosphorylated by rapamycin treatme	1	8	8	8	0	5	2	5	0	4	0	5	0	5	2	5	0	4	0	5	0	5	2	5	0	4	0	5	19.6	19.6	19.6	59.173	525	525	5.33	7	4	4	5				2	3
YBL055C	YBL055C	20	20	20	sp|YBL055C|dubious32_YEAST NCSL01000021.1 99606-100862 ORF Verified 3-- GN=dubious32 PE=1 SV=1	1	20	20	20	11	0	14	0	18	0	15	0	11	0	14	0	18	0	15	0	11	0	14	0	18	0	15	0	58.6	58.6	58.6	47.333	418	418	7.74	1	4	3	10	7	9	4	7	11
YBL056W	YBL056W	19	19	15	sp|YBL056W|PTC3_YEAST NCSL01000021.1 97798-99204 ORF Verified Type 2C protein phosphatase (PP2C); dephosphorylates Hog1p (see also Ptc2p) to limit maximal kinase activity induced by osmotic stress; dephosphorylates T169 phosphorylated Cdc28p (see also Ptc2	1	19	19	15	10	4	12	6	13	8	9	6	10	4	12	6	13	8	9	6	8	4	9	6	11	8	7	6	31	31	24.8	51.331	468	468	7.18	13	15	18	19	15	11	8	14	21
YBL057C	YBL057C	11	11	11	sp|YBL057C|PTH2_YEAST NCSL01000021.1 96837-97463 ORF Verified One of two mitochondrially-localized peptidyl-tRNA hydrolases; negatively regulates the ubiquitin-proteasome pathway via interactions with ubiquitin-like ubiquitin-associated proteins; dispensab	1	11	11	11	5	0	6	0	9	0	10	0	5	0	6	0	9	0	10	0	5	0	6	0	9	0	10	0	47.1	47.1	47.1	22.465	208	208	7.85	2	1		3	4	4	5	9	3
YBL058W	YBL058W	38	38	38	sp|YBL058W|SHP1_YEAST NCSL01000021.1 95470-96744 ORF Verified UBX (ubiquitin regulatory X) domain-containing protein; regulates Glc7p phosphatase activity; shp1 mutants are impaired in growth and mitotic progression; functions in growth and mitotic progres	1	38	38	38	29	19	21	20	18	15	15	18	29	19	21	20	18	15	15	18	29	19	21	20	18	15	15	18	69.8	69.8	69.8	47.05	424	424	6.28	58	51	75	59	55	53	49	44	49
YBL059C-A	YBL059C-A	10	10	10	sp|YBL059C-A|CMC2_YEAST NCSL01000021.1 94160-94574 ORF Verified Protein involved in respiratory chain complex assembly or maintenance; protein of the mitochondrial intermembrane space; contains twin Cx9C motifs that can form coiled coil-helix-coiled-coil h	1	10	10	10	6	0	9	1	9	1	8	2	6	0	9	1	9	1	8	2	6	0	9	1	9	1	8	2	63.3	63.3	63.3	12.889	109	109	6.76	4	9	10	6	4	4	2	5	4
YBL059W	YBL059W	5	5	5	sp|YBL059W|dubious31_YEAST NCSL01000021.1 94629-95279 ORF Uncharacterized Putative protein of unknown function; the authentic, non-tagged protein is detected in highly purified mitochondria in high-throughput studies; YBL059W has a paralog, YER093C-A, that	1	5	5	5	0	0	4	0	4	0	2	0	0	0	4	0	4	0	2	0	0	0	4	0	4	0	2	0	26.4	26.4	26.4	22.329	193	193	7				1	1	3	4	2	3
YBL060W	YBL060W	2	2	2	sp|YBL060W|YEL1_YEAST NCSL01000021.1 91968-94031 ORF Verified Guanine nucleotide exchange factor specific for Arf3p; localized to the bud neck and tip; required for localization of Arf3p to the bud neck and tip GN=YEL1 PE=1 SV=1	1	2	2	2	0	1	0	2	0	1	0	1	0	1	0	2	0	1	0	1	0	1	0	2	0	1	0	1	3.1	3.1	3.1	78.812	687	687	9		1							2
YBL061C	YBL061C	16	16	16	sp|YBL061C|SKT5_YEAST NCSL01000021.1 89352-91442 ORF Verified Activator of Chs3p (chitin synthase III) during vegetative growth; recruits Chs3p to the bud neck via interaction with Bni4p; SKT5 has a paralog, SHC1, that arose from the whole genome duplicati	1	16	16	16	2	5	3	10	7	8	3	7	2	5	3	10	7	8	3	7	2	5	3	10	7	8	3	7	31	31	31	77.042	696	696	7.54	8	6	3	1		8	8	10	13
YBL063W	YBL063W	17	17	17	sp|YBL063W|KIP1_YEAST NCSL01000021.1 85922-89257 ORF Verified Kinesin-related motor protein; required for mitotic spindle assembly, chromosome segregation, and 2 micron plasmid partitioning; functionally redundant with Cin8p for chromosomal but not plasmid	1	17	17	17	2	2	10	2	9	3	10	3	2	2	10	2	9	3	10	3	2	2	10	2	9	3	10	3	15.7	15.7	15.7	125.8	1111	1111	7.45		2	6	2	2	4	15	9	8
YBL064C	YBL064C	15	15	15	sp|YBL064C|PRX1_YEAST NCSL01000021.1 84405-85190 ORF Verified Mitochondrial peroxiredoxin with thioredoxin peroxidase activity; has a role in reduction of hydroperoxides; reactivation requires Trr2p and glutathione; induced during respiratory growth and ox	1	15	15	15	15	5	12	8	13	3	11	10	15	5	12	8	13	3	11	10	15	5	12	8	13	3	11	10	55.6	55.6	55.6	29.495	261	261	7.57	13		10	23	18	15	22	14	8
YBL066C	YBL066C	33	33	33	sp|YBL066C|SEF1_YEAST NCSL01000021.1 80703-84149 ORF Verified Putative transcription factor; has homolog in Kluyveromyces lactis GN=SEF1 PE=1 SV=1	1	33	33	33	11	13	13	10	17	8	8	9	11	13	13	10	17	8	8	9	11	13	13	10	17	8	8	9	34.2	34.2	34.2	127.9	1148	1148	6.1	10	13	18	19	15	14	21	15	12
YBL067C	YBL067C	14	13	13	sp|YBL067C|UBP13_YEAST NCSL01000021.1 77675-79918 ORF Verified Ubiquitin-specific protease that cleaves Ub-protein fusions; UBP13 has a paralog, UBP9, that arose from the whole genome duplication GN=UBP13 PE=1 SV=1	1	14	13	13	4	1	8	3	3	3	3	3	3	1	7	3	2	3	2	3	3	1	7	3	2	3	2	3	28	26.6	26.6	83.914	747	747	5.39	1	4	8		2	4	4	5	1
YBL068W	YBL068W	16	14	11	sp|YBL068W|PRS4_YEAST NCSL01000021.1 76450-77430 ORF Verified 5-phospho-ribosyl-1(alpha)-pyrophosphate synthetase, synthesizes PRPP; which is required for nucleotide, histidine, and tryptophan biosynthesis; one of five related enzymes, which are active as	1	16	14	11	8	0	11	0	8	0	7	0	6	0	10	0	7	0	6	0	3	0	9	0	7	0	6	0	58.9	53.4	40.8	35.72	326	326	7	1	1	4	6	4	6
YBL068W-A	YBL068W-A	5	1	1	sp|YBL068W-A|dubious28_YEAST NCSL01000021.1 75830-76066 ORF Dubious Dubious open reading frame; unlikely to encode a functional protein, based on available experimental and comparative sequence data; identified by fungal homology and RT-PCR GN=dubious28 PE	1	5	1	1	1	0	2	0	3	0	2	1	0	0	0	0	0	0	0	1	0	0	0	0	0	0	0	1	70.5	25.6	25.6	9.1733	78	78	6						1
YBL069W	YBL069W	8	7	4	sp|YBL069W|AST1_YEAST NCSL01000021.1 74777-76066 ORF Verified Lipid raft associated protein; interacts with the plasma membrane ATPase Pma1p and has a role in its targeting to the plasma membrane by influencing its incorporation into lipid rafts; sometimes	1	8	7	4	2	0	3	0	6	0	5	0	2	0	2	0	5	0	4	0	1	0	1	0	3	0	3	0	20.3	17.9	12.1	48.348	429	429	6.27		4	2		1		3		1
YBL071W-A	YBL071W-A	1	1	1	sp|YBL071W-A|KTI11_YEAST NCSL01000021.1 74014-74262 ORF Verified Zn-ribbon protein that co-purifies with Dph1 and Dph2; in a complex required for synthesis of diphthamide on translation factor eEF2 and with Elongator subunits Iki3p, Elp2p, and Elp3p; invol	1	1	1	1	1	0	0	0	0	0	0	0	1	0	0	0	0	0	0	0	1	0	0	0	0	0	0	0	15.9	15.9	15.9	9.3474	82	82	9									1
YBL072C	YBL072C	16	16	16	sp|YBL072C|RPS8A_YEAST NCSL01000021.1 72560-73162 ORF Verified Protein component of the small (40S) ribosomal subunit; homologous to mammalian ribosomal protein S8, no bacterial homolog; RPS8A has a paralog, RPS8B, that arose from the whole genome duplicat	1	16	16	16	16	2	10	5	13	5	11	6	16	2	10	5	13	5	11	6	16	2	10	5	13	5	11	6	65.5	65.5	65.5	22.489	200	200	7.21	23	17	12	10	11	7	10	15	19
YBL074C	YBL074C	1	1	1	sp|YBL074C|AAR2_YEAST NCSL01000021.1 70760-71827 ORF Verified Component of the U5 snRNP complex; required for splicing of U3 precursors; originally described as a splicing factor specifically required for splicing pre-mRNA of the MATa1 cistron GN=AAR2 PE=1	1	1	1	1	0	1	0	0	0	0	0	0	0	1	0	0	0	0	0	0	0	1	0	0	0	0	0	0	6.2	6.2	6.2	41.739	355	355	11
YBL075C	YBL075C	60	58	37	sp|YBL075C|SSA3_YEAST NCSL01000021.1 68537-70486 ORF Verified ATPase involved in protein folding and the response to stress; plays a role in SRP-dependent cotranslational protein-membrane targeting and translocation; member of the heat shock protein 70 (HS	1	60	58	37	56	18	41	17	45	13	45	28	54	16	39	15	43	11	43	26	34	10	19	6	24	6	26	14	78.4	77.3	55.6	70.56	649	649	6.58	89	71	65	50	55	50	63	66	45
YBL076C	YBL076C	61	61	61	sp|YBL076C|ILS1_YEAST NCSL01000021.1 65082-68300 ORF Verified Cytoplasmic isoleucine-tRNA synthetase; target of the G1-specific inhibitor reveromycin A GN=ILS1 PE=1 SV=1	1	61	61	61	38	1	44	0	47	1	46	5	38	1	44	0	47	1	46	5	38	1	44	0	47	1	46	5	58.5	58.5	58.5	122.98	1072	1072	6.64	22	24	13	38	25	23	25	46	23
YBL078C	YBL078C	12	12	12	sp|YBL078C|ATG8_YEAST NCSL01000021.1 64417-64770 ORF Verified Component of autophagosomes and Cvt vesicles; regulator of Atg1p, targets it to autophagosomes; binds the Atg1p-Atg13p complex, triggering its vacuolar degradation; unique ubiquitin-like protein	1	12	12	12	11	0	6	4	8	1	5	3	11	0	6	4	8	1	5	3	11	0	6	4	8	1	5	3	50.4	50.4	50.4	13.627	117	117	6.61	6	4	6	8	5	5	2	5	6
YBL079W	YBL079W	39	39	39	sp|YBL079W|NUP170_YEAST NCSL01000021.1 59299-63807 ORF Verified Subunit of inner ring of nuclear pore complex (NPC); contributes to NPC assembly and nucleocytoplasmic transport; interacts with genomic regions that contain ribosomal protein and subtelomeric	1	39	39	39	9	0	22	2	34	1	18	3	9	0	22	2	34	1	18	3	9	0	22	2	34	1	18	3	29.8	29.8	29.8	169.44	1502	1502	6.29	3	10	14	9	17	16	14	11	9
YBL080C	YBL080C	17	17	17	sp|YBL080C|PET112_YEAST NCSL01000021.1 57109-58734 ORF Verified Subunit of the trimeric GatFAB AmidoTransferase(AdT) complex; involved in the formation of Q-tRNAQ; mutation is functionally complemented by the bacterial GatB ortholog GN=PET112 PE=1 SV=1	1	17	17	17	4	0	10	0	15	0	8	1	4	0	10	0	15	0	8	1	4	0	10	0	15	0	8	1	34.4	34.4	34.4	61.858	541	541	7.47	4	4	2	1	2	3	4	4	6
YBL082C	YBL082C	4	4	4	sp|YBL082C|ALG3_YEAST NCSL01000021.1 53779-55155 ORF Verified Dolichol-P-Man dependent alpha(1-3) mannosyltransferase; involved in synthesis of dolichol-linked oligosaccharide donor for N-linked glycosylation of proteins; G353A missense mutation in human o	1	4	4	4	1	0	3	0	2	0	3	0	1	0	3	0	2	0	3	0	1	0	3	0	2	0	3	0	8.5	8.5	8.5	52.89	458	458	6	2	2	1	1				1	2
YBL084C	YBL084C	14	14	14	sp|YBL084C|CDC27_YEAST NCSL01000021.1 51239-53473 ORF Verified Subunit of the Anaphase-Promoting Complex/Cyclosome (APC/C); APC/C is a ubiquitin-protein ligase required for degradation of anaphase inhibitors, including mitotic cyclins, during the metaphase	1	14	14	14	4	5	3	7	8	4	5	4	4	5	3	7	8	4	5	4	4	5	3	7	8	4	5	4	21.8	21.8	21.8	83.786	744	744	7.15	5	5	4	6	12	10	8	1	1
YBL085W	YBL085W	18	17	17	sp|YBL085W|BOI1_YEAST NCSL01000021.1 47946-50888 ORF Verified Protein implicated in polar growth; functionally redundant with Boi2p; interacts with bud-emergence protein Bem1p; contains an SH3 (src homology 3) domain and a PH (pleckstrin homology) domain;	1	18	17	17	2	8	1	13	2	8	1	9	1	8	0	13	1	8	0	9	1	8	0	13	1	8	0	9	23.2	22.2	22.2	109.28	980	980	6.23	1	9	5	7	9	2	2	14	5
YBL086C	YBL086C	3	3	3	sp|YBL086C|dubious22_YEAST NCSL01000021.1 45273-46673 ORF Uncharacterized Protein of unknown function; green fluorescent protein (GFP)-fusion protein localizes to the cell periphery GN=dubious22 PE=1 SV=1	1	3	3	3	2	0	0	0	1	0	2	0	2	0	0	0	1	0	2	0	2	0	0	0	1	0	2	0	9.7	9.7	9.7	52.028	466	466	6					3		1	1
YER117W;YBL087C	YER117W;YBL087C	11;11	11;11	11;11	sp|YER117W|RPL23B_YEAST NCSL01000008.1 44507-45391 ORF Verified Ribosomal 60S subunit protein L23B; homologous to mammalian ribosomal protein L23 and bacterial L14; RPL23B has a paralog, RPL23A, that arose from the whole genome duplication GN=RPL23B PE=1 S	2	11	11	11	8	1	10	4	9	4	7	4	8	1	10	4	9	4	7	4	8	1	10	4	9	4	7	4	64.2	64.2	64.2	14.473	137	137;137	8.37	8	12	10	8	3	8	6	5	57
YBL088C	YBL088C	3	3	3	sp|YBL088C|TEL1_YEAST NCSL01000021.1 35087-43450 ORF Verified Protein kinase primarily involved in telomere length regulation; contributes to cell cycle checkpoint control in response to DNA damage; acts with Red1p and Mec1p to promote interhomolog recombi	1	3	3	3	0	1	0	2	1	1	1	1	0	1	0	2	1	1	1	1	0	1	0	2	1	1	1	1	1.9	1.9	1.9	321.63	2787	2787	3.79	4	4		2			2		1
YBL089W	YBL089W	2	2	2	sp|YBL089W|AVT5_YEAST NCSL01000021.1 33642-35021 ORF Verified Putative transporter; member of a family of seven S. cerevisiae genes (AVT1-7) related to vesicular GABA-glycine transporters; AVT5 has a paralog, AVT6, that arose from the whole genome duplicat	1	2	2	2	0	0	0	1	1	0	2	1	0	0	0	1	1	0	2	1	0	0	0	1	1	0	2	1	8.1	8.1	8.1	50.998	459	459	6.6	1	1	2	1	1
YBL090W	YBL090W	13	13	13	sp|YBL090W|MRP21_YEAST NCSL01000021.1 32893-33426 ORF Verified Mitochondrial ribosomal protein of the small subunit; MRP21 exhibits genetic interactions with mutations in the COX2 and COX3 mRNA 5-untranslated leader sequences GN=MRP21 PE=1 SV=1	1	13	13	13	12	0	10	1	9	1	7	1	12	0	10	1	9	1	7	1	12	0	10	1	9	1	7	1	57.1	57.1	57.1	20.394	177	177	5.55	8	6	4	8	9	9	10	2
YBL091C	YBL091C	22	22	22	sp|YBL091C|MAP2_YEAST NCSL01000021.1 31431-32696 ORF Verified Methionine aminopeptidase; catalyzes the cotranslational removal of N-terminal methionine from nascent polypeptides; function is partially redundant with that of Map1p GN=MAP2 PE=1 SV=1	1	22	22	22	13	4	16	5	14	3	12	3	13	4	16	5	14	3	12	3	13	4	16	5	14	3	12	3	43.5	43.5	43.5	47.518	421	421	6.39	13	18	15	4	5	10	25	23	18
YBL091C-A	YBL091C-A	6	6	6	sp|YBL091C-A|SCS22_YEAST NCSL01000021.1 30633-31248 ORF Verified Protein involved in regulation of phospholipid metabolism; one of 6 proteins (Ist2p, Scs2p, Scs22p, Tcb1p, Tcb2p, Tcb3p) that connect the ER and plasma membrane (PM); regulates PM PI4P levels	1	6	6	6	2	0	1	1	3	1	3	1	2	0	1	1	3	1	3	1	2	0	1	1	3	1	3	1	27.5	27.5	27.5	18.794	167	167	4.83	3	4	1	1	2	1		3	1
YBL092W	YBL092W	13	13	13	sp|YBL092W|RPL32_YEAST NCSL01000021.1 30046-30438 ORF Verified Ribosomal 60S subunit protein L32; overexpression disrupts telomeric silencing; homologous to mammalian ribosomal protein L32, no bacterial homolog GN=RPL32 PE=1 SV=1	1	13	13	13	12	5	5	4	8	3	5	6	12	5	5	4	8	3	5	6	12	5	5	4	8	3	5	6	63.1	63.1	63.1	14.771	130	130	6.36	14	15	7	9	5	18	14	15	8
YBL093C	YBL093C	8	8	8	sp|YBL093C|ROX3_YEAST NCSL01000021.1 28327-28989 ORF Verified Subunit of the RNA polymerase II mediator complex; associates with core polymerase subunits to form the RNA polymerase II holoenzyme GN=ROX3 PE=1 SV=1	1	8	8	8	4	4	3	1	4	1	4	1	4	4	3	1	4	1	4	1	4	4	3	1	4	1	4	1	40.5	40.5	40.5	24.857	220	220	7.51	2	5	3	3	5	2	1	1	3
YBL095W	YBL095W	5	5	5	sp|YBL095W|MRX3_YEAST NCSL01000021.1 27348-28160 ORF Uncharacterized Protein that associates with mitochondrial ribosome; likely functions in cristae junction formation; the authentic, non-tagged protein is detected in highly purified mitochondria in high-	1	5	5	5	3	0	5	0	5	0	5	0	3	0	5	0	5	0	5	0	3	0	5	0	5	0	5	0	25.9	25.9	25.9	30.527	270	270	6.5	1		3	11	4			2	3
YBL097W	YBL097W	22	22	22	sp|YBL097W|BRN1_YEAST NCSL01000021.1 24897-27161 ORF Verified Subunit of the condensin complex; required for chromosome condensation and for clustering of tRNA genes at the nucleolus; may influence multiple aspects of chromosome transmission GN=BRN1 PE=1 S	1	22	22	22	3	6	8	5	11	6	12	5	3	6	8	5	11	6	12	5	3	6	8	5	11	6	12	5	32.1	32.1	32.1	86.149	754	754	6.82	9	7	7	7	8	10	19	9	14
YBL098W	YBL098W	18	18	18	sp|YBL098W|BNA4_YEAST NCSL01000021.1 23220-24602 ORF Verified Kynurenine 3-monooxygenase; required for the de novo biosynthesis of NAD from tryptophan via kynurenine; expression regulated by Hst1p; putative therapeutic target for Huntington disease GN=BNA4	1	18	18	18	13	0	10	1	16	0	13	2	13	0	10	1	16	0	13	2	13	0	10	1	16	0	13	2	51.1	51.1	51.1	52.399	460	460	6.19	3	5	14	7	15	17	18	8	7
YBL099W	YBL099W	53	53	53	sp|YBL099W|ATP1_YEAST NCSL01000021.1 21127-22764 ORF Verified Alpha subunit of the F1 sector of mitochondrial F1F0 ATP synthase; which is a large, evolutionarily conserved enzyme complex required for ATP synthesis; F1 translationally regulates ATP6 and ATP	1	53	53	53	49	24	42	31	43	23	37	28	49	24	42	31	43	23	37	28	49	24	42	31	43	23	37	28	76.1	76.1	76.1	58.607	545	545	6.22	145	65	96	109	90	75	60	46	55
YBL101C	YBL101C	48	48	48	sp|YBL101C|ECM21_YEAST NCSL01000021.1 15377-18715 ORF Verified Protein involved in regulating endocytosis of plasma membrane proteins; identified as a substrate for ubiquitination by Rsp5p and deubiquitination by Ubp2p; promoter contains several Gcn4p bind	1	48	48	48	25	18	20	21	24	18	22	22	25	18	20	21	24	18	22	22	25	18	20	21	24	18	22	22	50.6	50.6	50.6	123.05	1112	1112	6.56	39	37	40	38	26	24	33	28	29
YBL102W	YBL102W	6	6	6	sp|YBL102W|SFT2_YEAST NCSL01000021.1 14524-15171 ORF Verified Tetra-spanning membrane protein found mostly in the late Golgi; non-essential; can suppress some sed5 alleles; may be part of the transport machinery, but precise function is unknown; similar to	1	6	6	6	3	3	3	3	4	5	4	3	3	3	3	3	4	5	4	3	3	3	3	3	4	5	4	3	29.8	29.8	29.8	24.274	215	215	6.29	13	7	1	7	5	4	2	11	7
YBL103C	YBL103C	19	19	19	sp|YBL103C|RTG3_YEAST NCSL01000021.1 12492-13952 ORF Verified bHLH/Zip transcription factor for retrograde (RTG) and TOR pathways; forms a complex with another bHLH/Zip protein, Rtg1p, to activate the pathways; target of Hog1p GN=RTG3 PE=1 SV=1	1	19	19	19	7	7	4	12	5	8	4	11	7	7	4	12	5	8	4	11	7	7	4	12	5	8	4	11	53.3	53.3	53.3	54.163	486	486	6.36	14	41	23	18	16	14	14	20	19
YBL104C	YBL104C	32	32	32	sp|YBL104C|SEA4_YEAST NCSL01000021.1 8593-11709 ORF Verified Subunit of SEACAT, a subcomplex of the SEA complex; Sea4p, along with Rtc1p and Mtc5p, redundantly inhibit the TORC1 inhibitory role of the Iml1p/SEACIT (Iml1p-Npr2p-Npr3p) subcomplex, a GAP for	1	32	32	32	5	6	14	10	22	10	19	9	5	6	14	10	22	10	19	9	5	6	14	10	22	10	19	9	37.8	37.8	37.8	117.57	1038	1038	6.33	13	9	20	19	9	23	18	20	10
YBL105C	YBL105C	57	57	57	sp|YBL105C|PKC1_YEAST NCSL01000021.1 4657-8112 ORF Verified Protein serine/threonine kinase; essential for cell wall remodeling during growth; localized to sites of polarized growth and the mother-daughter bud neck; homolog of the alpha, beta, and gamma is	1	57	57	57	22	19	23	21	29	16	21	18	22	19	23	21	29	16	21	18	22	19	23	21	29	16	21	18	49.4	49.4	49.4	131.53	1151	1151	6.61	40	45	40	27	26	33	40	26	46
YBL107C	YBL107C	14	14	14	sp|YBL107C|MIX23_YEAST NCSL01000021.1 378-968 ORF Verified Mitochondrial intermembrane space protein of unknown function; imported via the MIA import machinery; contains an unusual twin cysteine motif (CX13C CX14C) GN=MIX23 PE=1 SV=1	1	14	14	14	9	0	8	3	12	0	10	1	9	0	8	3	12	0	10	1	9	0	8	3	12	0	10	1	74.5	74.5	74.5	23.082	196	196	8.55		3	1		5	4	7	7	10
YBR001C	YBR001C	41	36	36	sp|YBR001C|NTH2_YEAST NCSL01000019.1 181701-184043 ORF Verified Putative neutral trehalase, required for thermotolerance; may mediate resistance to other cellular stresses; NTH2 has a paralog, NTH1, that arose from the whole genome duplication GN=NTH2 PE=1	1	41	36	36	22	6	24	7	28	8	26	7	18	6	21	6	25	8	23	6	18	6	21	6	25	8	23	6	55.3	49	49	89.672	780	780	5.75	20	26	16	18	25	25	13	17	18
YBR003W	YBR003W	21	21	21	sp|YBR003W|COQ1_YEAST NCSL01000019.1 178754-180175 ORF Verified Hexaprenyl pyrophosphate synthetase; catalyzes the first step in ubiquinone (coenzyme Q) biosynthesis GN=COQ1 PE=1 SV=1	1	21	21	21	13	0	15	0	15	0	17	0	13	0	15	0	15	0	17	0	13	0	15	0	15	0	17	0	47.4	47.4	47.4	52.61	473	473	5.55	9	6	12	10	11	7	11	8	10
YBR005W	YBR005W	6	6	6	sp|YBR005W|RCR1_YEAST NCSL01000019.1 176435-177076 ORF Verified Protein of the ER membrane involved in cell wall chitin deposition; may function in the endosomal-vacuolar trafficking pathway, helping determine whether plasma membrane proteins are degraded	1	6	6	6	2	1	3	2	3	3	4	2	2	1	3	2	3	3	4	2	2	1	3	2	3	3	4	2	39	39	39	23.929	213	213	6.52		2	2	3	8	6	2	2	1
YBR006W	YBR006W	18	18	18	sp|YBR006W|UGA2_YEAST NCSL01000019.1 174479-175972 ORF Verified Succinate semialdehyde dehydrogenase; involved in the utilization of gamma-aminobutyrate (GABA) as a nitrogen source; part of the 4-aminobutyrate and glutamate degradation pathways; localized	1	18	18	18	15	1	17	2	15	1	14	3	15	1	17	2	15	1	14	3	15	1	17	2	15	1	14	3	45.9	45.9	45.9	54.203	497	497	5.76	10	9	11	11	14	17	14	11	11
YBR007C	YBR007C	16	16	16	sp|YBR007C|DSF2_YEAST NCSL01000019.1 171966-174176 ORF Verified Deletion suppressor of mpt5 mutation; relocalizes from bud neck to cytoplasm upon DNA replication stress GN=DSF2 PE=1 SV=1	1	16	16	16	1	6	3	7	4	8	4	7	1	6	3	7	4	8	4	7	1	6	3	7	4	8	4	7	28.5	28.5	28.5	82.319	736	736	6.52	2	2	6	17	9	6	1	5	4
YNL030W;YBR009C	YNL030W;YBR009C	10;10	10;10	10;10	sp|YNL030W|HHF2_YEAST NCSL01000067.1 21204-21515 ORF Verified Histone H4; core histone protein required for chromatin assembly and chromosome function; one of two identical histone proteins (see also HHF1); contributes to telomeric silencing; N-terminal do	2	10	10	10	9	2	10	5	8	1	8	5	9	2	10	5	8	1	8	5	9	2	10	5	8	1	8	5	60.2	60.2	60.2	11.368	103	103;103	6.05	8	17	12	9	14	11	8	14	13
YNL031C;YBR010W	YNL031C;YBR010W	8;8	8;8	8;8	sp|YNL031C|HHT2_YEAST NCSL01000067.1 22191-22601 ORF Verified Histone H3; core histone protein required for chromatin assembly, part of heterochromatin-mediated telomeric and HM silencing; one of two identical histone H3 proteins (see HHT1); regulated by a	2	8	8	8	8	3	5	4	5	3	5	3	8	3	5	4	5	3	5	3	8	3	5	4	5	3	5	3	33.8	33.8	33.8	15.356	136	136;136	6.56	3	3	2	10	17	12	17	11	7
YBR011C	YBR011C	28	28	28	sp|YBR011C|IPP1_YEAST NCSL01000019.1 164996-165859 ORF Verified Cytoplasmic inorganic pyrophosphatase (PPase); homodimer that catalyzes the rapid exchange of oxygens from Pi with water, highly expressed and essential for viability, active-site residues sho	1	28	28	28	27	8	18	12	20	12	19	14	27	8	18	12	20	12	19	14	27	8	18	12	20	12	19	14	90.9	90.9	90.9	32.299	287	287	6.26	56	40	23	15	21	33	40	42	47
YBR014C	YBR014C	3	3	3	sp|YBR014C|GRX7_YEAST NCSL01000019.1 161552-162163 ORF Verified Cis-golgi localized monothiol glutaredoxin; more similar in activity to dithiol than other monothiol glutaredoxins; involved in the oxidative stress response; does not bind metal ions; GRX7 ha	1	3	3	3	2	0	2	0	3	0	3	0	2	0	2	0	3	0	3	0	2	0	2	0	3	0	3	0	14.3	14.3	14.3	22.591	203	203	3.1	6	1			1	1
YBR015C	YBR015C	20	20	20	sp|YBR015C|MNN2_YEAST NCSL01000019.1 159385-161178 ORF Verified Alpha-1,2-mannosyltransferase; responsible for addition of the first alpha-1,2-linked mannose to form the branches on the mannan backbone of oligosaccharides, localizes to an early Golgi compa	1	20	20	20	5	0	12	0	10	0	11	0	5	0	12	0	10	0	11	0	5	0	12	0	10	0	11	0	42.5	42.5	42.5	67.872	597	597	6.27	6	4	2	4	6	3	2	2	5
YBR016W	YBR016W	5	5	5	sp|YBR016W|dubious44_YEAST NCSL01000019.1 158258-158641 ORF Verified Tail-anchored plasma membrane protein with a conserved CYSTM module; predicted to be palmitoylated; has similarity to hydrophilins, which are involved in the adaptive response to hyperosm	1	5	5	5	2	4	1	4	2	4	1	2	2	4	1	4	2	4	1	2	2	4	1	4	2	4	1	2	27.6	27.6	27.6	14.488	127	127	5.75	10	9	10	9	9	8	8	5	3
YBR017C	YBR017C	13	13	13	sp|YBR017C|KAP104_YEAST NCSL01000019.1 155195-157945 ORF Verified Transportin or cytosolic karyopherin beta 2; functions in the rg-nuclear localization signal-mediated nuclear import/reimport of mRNA-binding proteins Nab2p and Hrp1p; regulates asymmetric p	1	13	13	13	2	0	11	0	10	0	9	0	2	0	11	0	10	0	9	0	2	0	11	0	10	0	9	0	16.9	16.9	16.9	103.45	916	916	7.24	3	1	2	2	4	4	6	10	7
YBR018C	YBR018C	27	27	27	sp|YBR018C|GAL7_YEAST NCSL01000019.1 153383-154483 ORF Verified Galactose-1-phosphate uridyl transferase; synthesizes glucose-1-phosphate and UDP-galactose from UDP-D-glucose and alpha-D-galactose-1-phosphate in the second step of galactose catabolism; hum	1	27	27	27	22	9	16	8	18	8	17	8	22	9	16	8	18	8	17	8	22	9	16	8	18	8	17	8	62.3	62.3	62.3	42.385	366	366	6.55	22	19	29	36	15	15	11	21	17
YBR019C	YBR019C	20	20	20	sp|YBR019C|GAL10_YEAST NCSL01000019.1 150558-152657 ORF Verified UDP-glucose-4-epimerase; catalyzes interconversion of UDP-galactose and UDP-D-glucose in galactose metabolism; also catalyzes conversion of alpha-D-glucose or alpha-D-galactose to their beta-	1	20	20	20	8	0	8	1	15	0	10	1	8	0	8	1	15	0	10	1	8	0	8	1	15	0	10	1	28.5	28.5	28.5	78.113	699	699	6	7	9	10	5	2	4	1	6	6
YBR020W	YBR020W	4	4	4	sp|YBR020W|GAL1_YEAST NCSL01000019.1 148303-149889 ORF Verified Galactokinase; phosphorylates alpha-D-galactose to alpha-D-galactose-1-phosphate in the first step of galactose catabolism; expression regulated by Gal4p; human homolog GALK2 complements yeast	1	4	4	4	0	0	2	0	3	0	2	0	0	0	2	0	3	0	2	0	0	0	2	0	3	0	2	0	8.7	8.7	8.7	57.986	528	528	5.2			1	4	2	1		1	1
YBR022W	YBR022W	5	5	5	sp|YBR022W|POA1_YEAST NCSL01000019.1 144639-145172 ORF Verified Phosphatase that is highly specific for ADP-ribose 1-phosphate; a tRNA splicing metabolite; may have a role in regulation of tRNA splicing GN=POA1 PE=1 SV=1	1	5	5	5	2	0	2	0	3	0	4	1	2	0	2	0	3	0	4	1	2	0	2	0	3	0	4	1	27.1	27.1	27.1	19.982	177	177	7.67			1	1	3	2	3	1	1
YBR023C	YBR023C	30	30	30	sp|YBR023C|CHS3_YEAST NCSL01000019.1 140985-144482 ORF Verified Chitin synthase III; catalyzes the transfer of N-acetylglucosamine (GlcNAc) to chitin; required for synthesis of the majority of cell wall chitin, the chitin ring during bud emergence, and spo	1	30	30	30	15	4	11	5	17	4	16	6	15	4	11	5	17	4	16	6	15	4	11	5	17	4	16	6	33.4	33.4	33.4	131.58	1165	1165	6.47	11	5	6	14	14	12	8	7	7
YBR024W	YBR024W	11	11	11	sp|YBR024W|SCO2_YEAST NCSL01000019.1 138560-139465 ORF Verified Protein anchored to mitochondrial inner membrane; may have a redundant function with Sco1p in delivery of copper to cytochrome c oxidase; interacts with Cox2p; SCO2 has a paralog, SCO1, that a	1	11	11	11	6	0	9	1	11	0	8	0	6	0	9	1	11	0	8	0	6	0	9	1	11	0	8	0	43.2	43.2	43.2	34.902	301	301	6.41	4	2	5	2	10	9	3	5	7
YBR025C	YBR025C	38	38	38	sp|YBR025C|OLA1_YEAST NCSL01000019.1 137045-138229 ORF Verified P-loop ATPase with similarity to human OLA1 and bacterial YchF; identified as specifically interacting with the proteasome; null mutant displays increased translation rate and increased readth	1	38	38	38	28	3	28	8	34	4	29	6	28	3	28	8	34	4	29	6	28	3	28	8	34	4	29	6	85.8	85.8	85.8	44.174	394	394	6.52	24	17	20	20	17	18	22	27	30
YBR026C	YBR026C	28	28	28	sp|YBR026C|ETR1_YEAST NCSL01000019.1 134890-136032 ORF Verified 2-enoyl thioester reductase; member of the medium chain dehydrogenase/reductase family; localized to mitochondria, where it has a probable role in fatty acid synthesis; human MECR functionally	1	28	28	28	21	6	19	14	21	7	20	12	21	6	19	14	21	7	20	12	21	6	19	14	21	7	20	12	72.1	72.1	72.1	42.031	380	380	6.43	34	19	19	22	43	27	23	32	31
YBR028C	YBR028C	4	4	4	sp|YBR028C|YPK3_YEAST NCSL01000019.1 132907-134484 ORF Verified AGC kinase; phosphorylated by cAMP-dependent protein kinase (PKA) in a TORC1-dependent manner; directly phosphorylated by TORC1; phosphorylates ribosomal protein Rps6a/b (S6), in a TORC-depend	1	4	4	4	0	2	0	3	0	2	0	1	0	2	0	3	0	2	0	1	0	2	0	3	0	2	0	1	12.2	12.2	12.2	59.547	525	525	7.5	2						2
YBR029C	YBR029C	10	10	10	sp|YBR029C|CDS1_YEAST NCSL01000019.1 131171-132544 ORF Verified Phosphatidate cytidylyltransferase (CDP-diglyceride synthetase); an enzyme that catalyzes that conversion of CTP + phosphate into diphosphate + CDP-diaclglyerol, a critical step in the synthes	1	10	10	10	4	1	7	2	7	1	7	1	4	1	7	2	7	1	7	1	4	1	7	2	7	1	7	1	15.3	15.3	15.3	51.822	457	457	7.52	3	2	4	3	3	2	7	5	4
YBR030W	YBR030W	4	4	4	sp|YBR030W|RKM3_YEAST NCSL01000019.1 128969-130621 ORF Verified Ribosomal lysine methyltransferase; specific for monomethylation of Rpl42ap and Rpl42bp (lysine 40); nuclear SET domain containing protein; relocalizes to the cytosol in response to hypoxia GN	1	4	4	4	0	0	2	0	3	0	2	0	0	0	2	0	3	0	2	0	0	0	2	0	3	0	2	0	7.8	7.8	7.8	62.255	550	550	6.12		3	1		1
YBR033W	YBR033W	7	7	7	sp|YBR033W|EDS1_YEAST NCSL01000019.1 124661-127420 ORF Uncharacterized Putative zinc cluster protein, predicted to be a transcription factor; not an essential gene; EDS1 has a paralog, RGT1, that arose from the whole genome duplication GN=EDS1 PE=1 SV=1	1	7	7	7	0	2	0	6	1	5	0	5	0	2	0	6	1	5	0	5	0	2	0	6	1	5	0	5	10.8	10.8	10.8	103.35	919	919	5.86			3	10	5	4	5	4	4
YBR034C	YBR034C	14	14	14	sp|YBR034C|HMT1_YEAST NCSL01000019.1 123388-124434 ORF Verified Nuclear SAM-dependent mono- and asymmetric methyltransferase; modifies hnRNPs, including Npl3p and Hrp1p, affecting their activity and nuclear export; methylates U1 snRNP protein Snp1p, riboso	1	14	14	14	7	0	8	1	10	0	9	1	7	0	8	1	10	0	9	1	7	0	8	1	10	0	9	1	44.5	44.5	44.5	39.728	348	348	6.59	4	8	7	5	4	5		5	6
YBR035C	YBR035C	18	18	18	sp|YBR035C|PDX3_YEAST NCSL01000019.1 122409-123095 ORF Verified Pyridoxine (pyridoxamine) phosphate oxidase; has homologs in E. coli and Myxococcus xanthus; transcription is under the general control of nitrogen metabolism GN=PDX3 PE=1 SV=1	1	18	18	18	14	2	12	1	13	0	14	5	14	2	12	1	13	0	14	5	14	2	12	1	13	0	14	5	68	68	68	26.908	228	228	6.8	2	1	4	14	12	21	14	9	3
YBR036C	YBR036C	7	7	7	sp|YBR036C|CSG2_YEAST NCSL01000019.1 119041-120273 ORF Verified Endoplasmic reticulum membrane protein; required for mannosylation of inositolphosphorylceramide and for growth at high calcium concentrations; protein abundance increases in response to DNA r	1	7	7	7	1	2	4	1	2	1	5	1	1	2	4	1	2	1	5	1	1	2	4	1	2	1	5	1	22.9	22.9	22.9	45.51	410	410	6.09	8	1			3	5	3		6
YBR037C	YBR037C	9	9	9	sp|YBR037C|SCO1_YEAST NCSL01000019.1 117902-118789 ORF Verified Copper-binding protein of mitochondrial inner membrane; required for cytochrome c oxidase activity and respiration; may function to deliver copper to cytochrome c oxidase; similar to thioredox	1	9	9	9	5	0	6	0	7	1	4	0	5	0	6	0	7	1	4	0	5	0	6	0	7	1	4	0	29.2	29.2	29.2	33.152	295	295	7.24	2	3	6	3	1			3	8
YBR038W	YBR038W	3	3	3	sp|YBR038W|CHS2_YEAST NCSL01000019.1 114565-117456 ORF Verified Chitin synthase II; catalyzes transfer of N-acetylglucosamine (GlcNAc) to chitin upon activation of zymogenic form; required for chitin synthesis in the primary septum during cytokinesis; loca	1	3	3	3	0	3	0	1	0	2	0	1	0	3	0	1	0	2	0	1	0	3	0	1	0	2	0	1	7.5	7.5	7.5	109.88	963	963	3.75	2	2				4
YBR039W	YBR039W	21	21	21	sp|YBR039W|ATP3_YEAST NCSL01000019.1 112844-113779 ORF Verified Gamma subunit of the F1 sector of mitochondrial F1F0 ATP synthase; F1F0 ATP synthase is a large, evolutionarily conserved enzyme complex required for ATP synthesis GN=ATP3 PE=1 SV=1	1	21	21	21	20	3	19	14	20	7	19	14	20	3	19	14	20	7	19	14	20	3	19	14	20	7	19	14	64.6	64.6	64.6	34.35	311	311	6.81	33	28	21	20	23	27	33	17	38
YBR041W	YBR041W	26	26	26	sp|YBR041W|FAT1_YEAST NCSL01000019.1 109079-111088 ORF Verified Very long chain fatty acyl-CoA synthetase and fatty acid transporter; activates imported fatty acids with a preference for very long lengths (C20-C26); has a separate function in the transport	1	26	26	26	15	0	15	0	20	0	22	1	15	0	15	0	20	0	22	1	15	0	15	0	20	0	22	1	41.7	41.7	41.7	77.141	669	669	5.49	13	12	22	16	14	15	11	6	5
YBR042C	YBR042C	5	5	5	sp|YBR042C|CST26_YEAST NCSL01000019.1 107745-108938 ORF Verified Putative transferase involved in phospholipid biosynthesis; required for incorporation of stearic acid into phosphatidylinositol; affects chromosome stability when overexpressed; CST26 has a	1	5	5	5	1	0	3	1	4	0	5	0	1	0	3	1	4	0	5	0	1	0	3	1	4	0	5	0	14.1	14.1	14.1	45.541	397	397	8.1				1	3	1		5	5
YBR043C	YBR043C	2	2	2	sp|YBR043C|QDR3_YEAST NCSL01000019.1 105409-107478 ORF Verified Multidrug transporter of the major facilitator superfamily; member of the 12-spanner drug:H(+) antiporter DHA1 family; has a role in polyamine homeostasis; involved in spore wall asembly; sequ	1	2	2	2	0	0	0	1	1	1	0	1	0	0	0	1	1	1	0	1	0	0	0	1	1	1	0	1	4.2	4.2	4.2	77.377	689	689	11.4
YBR044C	YBR044C	14	14	14	sp|YBR044C|TCM62_YEAST NCSL01000019.1 103295-105013 ORF Verified Protein involved in assembly of the succinate dehydrogenase complex; mitochondrial; putative chaperone GN=TCM62 PE=1 SV=1	1	14	14	14	1	1	7	0	12	0	8	0	1	1	7	0	12	0	8	0	1	1	7	0	12	0	8	0	31.3	31.3	31.3	64.279	572	572	7.89		3	1	2	3	3	1	5	5
YBR045C	YBR045C	40	40	40	sp|YBR045C|GIP1_YEAST NCSL01000019.1 99260-101179 ORF Verified Meiosis-specific regulatory subunit of the Glc7p protein phosphatase; regulates spore wall formation and septin organization, required for expression of some late meiotic genes and for normal l	1	40	40	40	12	21	14	25	18	21	14	20	12	21	14	25	18	21	14	20	12	21	14	25	18	21	14	20	52.3	52.3	52.3	73.373	639	639	7.27	14	19	25	20	37	31	34	28	39
YBR046C	YBR046C	26	26	26	sp|YBR046C|ZTA1_YEAST NCSL01000019.1 97840-98844 ORF Verified NADPH-dependent quinone reductase; GFP-tagged protein localizes to the cytoplasm and nucleus; has similarity to E. coli quinone oxidoreductase and to human zeta-crystallin GN=ZTA1 PE=1 SV=1	1	26	26	26	17	0	19	1	21	1	20	5	17	0	19	1	21	1	20	5	17	0	19	1	21	1	20	5	72.2	72.2	72.2	37.018	334	334	6.24	23	24	24	5	4	1	3	6	8
YDR025W;YBR048W	YDR025W;YBR048W	17;17	17;17	17;17	sp|YDR025W|RPS11A_YEAST NCSL01000013.1 21008-21817 ORF Verified Protein component of the small (40S) ribosomal subunit; homologous to mammalian ribosomal protein S11 and bacterial S17; N-terminally propionylated in vivo; RPS11A has a paralog, RPS11B, that	2	17	17	17	16	3	14	8	14	3	13	10	16	3	14	8	14	3	13	10	16	3	14	8	14	3	13	10	71.8	71.8	71.8	17.749	156	156;156	6.65	26	19	8	11	5	8	15	20	24
YBR049C	YBR049C	44	44	44	sp|YBR049C|REB1_YEAST NCSL01000019.1 92535-94967 ORF Verified RNA polymerase I enhancer binding protein; DNA binding protein that binds to genes transcribed by both RNA polymerase I and RNA polymerase II; required for termination of RNA polymerase I transc	1	44	44	44	31	14	23	17	30	15	24	19	31	14	23	17	30	15	24	19	31	14	23	17	30	15	24	19	51.2	51.2	51.2	91.854	810	810	6.3	52	42	37	28	31	39	37	40	35
YBR050C	YBR050C	2	2	2	sp|YBR050C|REG2_YEAST NCSL01000019.1 91154-92170 ORF Verified Regulatory subunit of the Glc7p type-1 protein phosphatase; involved with Reg1p, Glc7p, and Snf1p in regulation of glucose-repressible genes, also involved in glucose-induced proteolysis of malt	1	2	2	2	0	0	0	1	1	1	1	1	0	0	0	1	1	1	1	1	0	0	0	1	1	1	1	1	8.9	8.9	8.9	38.69	338	338	3.64	3	5	2	1					2
YBR052C	YBR052C	12	12	12	sp|YBR052C|RFS1_YEAST NCSL01000019.1 90001-90633 ORF Verified Protein of unknown function; member of a flavodoxin-like fold protein family that includes Pst2p and Ycp4p; green fluorescent protein (GFP)-fusion protein localizes to the cytoplasm in a punctat	1	12	12	12	11	0	8	4	12	1	9	1	11	0	8	4	12	1	9	1	11	0	8	4	12	1	9	1	76.2	76.2	76.2	22.921	210	210	5.49	8	9	7	5	12	14	9	8	6
YBR053C	YBR053C	24	24	24	sp|YBR053C|dubious48_YEAST NCSL01000019.1 88602-89678 ORF Uncharacterized Putative protein of unknown function; induced by cell wall perturbation GN=dubious48 PE=1 SV=1	1	24	24	24	15	1	15	2	19	1	17	1	15	1	15	2	19	1	17	1	15	1	15	2	19	1	17	1	69.6	69.6	69.6	40.421	358	358	6.1	10	20	18	9	6	9	8	5	6
YBR054W	YBR054W	10	10	6	sp|YBR054W|YRO2_YEAST NCSL01000019.1 85225-86250 ORF Verified Protein with a putative role in response to acid stress; null mutant is sensitive to acetic acid; transcription is regulated by Haa1p and induced in the presence of acetic acid; protein observed	1	10	10	6	5	2	5	4	3	2	4	3	5	2	5	4	3	2	4	3	1	2	2	3	1	2	1	2	25.2	25.2	16.1	38.364	341	341	7.75	1	3	1	2	6	7	8	6	5
YBR055C	YBR055C	19	19	19	sp|YBR055C|PRP6_YEAST NCSL01000019.1 82064-84763 ORF Verified Splicing factor; component of the U4/U6-U5 snRNP complex GN=PRP6 PE=1 SV=1	1	19	19	19	2	1	6	1	15	0	11	2	2	1	6	1	15	0	11	2	2	1	6	1	15	0	11	2	24.1	24.1	24.1	104.18	899	899	6.71	2	4	4	8	1	2	6	5	6
YBR056W	YBR056W	29	29	29	sp|YBR056W|dubious49_YEAST NCSL01000019.1 79981-81486 ORF Verified Putative glycoside hydrolase of the mitochondrial intermembrane space GN=dubious49 PE=1 SV=1	1	29	29	29	23	0	16	2	22	0	20	3	23	0	16	2	22	0	20	3	23	0	16	2	22	0	20	3	47.9	47.9	47.9	57.821	501	501	6.46	4	6	15	30	21	9	10	13	16
YBR057C	YBR057C	19	19	19	sp|YBR057C|MUM2_YEAST NCSL01000019.1 75901-77001 ORF Verified Protein essential for meiotic DNA replication and sporulation; cytoplasmic protein; subunit of the MIS complex which controls mRNA methylation during during the induction of sporulation; also in	1	19	19	19	10	1	10	2	14	2	8	2	10	1	10	2	14	2	8	2	10	1	10	2	14	2	8	2	57.1	57.1	57.1	41.433	366	366	6.63	4	9	7	7	4	7	6	2	7
YBR058C	YBR058C	29	29	29	sp|YBR058C|UBP14_YEAST NCSL01000019.1 73206-75551 ORF Verified Ubiquitin-specific protease; specifically disassembles unanchored ubiquitin chains; involved in fructose-1,6-bisphosphatase (Fbp1p) degradation; similar to human isopeptidase T GN=UBP14 PE=1 SV	1	29	29	29	17	1	20	6	21	2	21	3	17	1	20	6	21	2	21	3	17	1	20	6	21	2	21	3	46.9	46.9	46.9	88.591	781	781	6.11	6	16	15	13	14	12	14	9	13
YBR058C-A	YBR058C-A	2	2	2	sp|YBR058C-A|TSC3_YEAST NCSL01000019.1 72657-72899 ORF Verified Protein that stimulates the activity of serine palmitoyltransferase; involved in sphingolipid biosynthesis; Lcb1p and Lcb2p are the two components of serine palmitoyltransferase GN=TSC3 PE=1	1	2	2	2	1	0	2	0	2	0	2	0	1	0	2	0	2	0	2	0	1	0	2	0	2	0	2	0	30	30	30	9.5791	80	80	7	1			3	1	1
YBR059C	YBR059C	45	45	45	sp|YBR059C|AKL1_YEAST NCSL01000019.1 69036-72362 ORF Verified Ser-Thr protein kinase; member (with Ark1p and Prk1p) of the Ark kinase family; involved in endocytosis and actin cytoskeleton organization GN=AKL1 PE=1 SV=1	1	45	45	45	8	19	13	21	20	20	17	21	8	19	13	21	20	20	17	21	8	19	13	21	20	20	17	21	47.6	47.6	47.6	124.01	1108	1108	6.73	31	21	27	27	34	24	23	27	24
YBR060C	YBR060C	10	10	10	sp|YBR060C|ORC2_YEAST NCSL01000019.1 66709-68571 ORF Verified Subunit of the origin recognition complex (ORC); ORC directs DNA replication by binding to replication origins and is also involved in transcriptional silencing; interacts with Spp1p and with tr	1	10	10	10	0	1	1	3	3	5	2	5	0	1	1	3	3	5	2	5	0	1	1	3	3	5	2	5	22.3	22.3	22.3	71.15	620	620	4.1	5	6	3	4	1	4	3	1	1
YBR061C	YBR061C	4	4	4	sp|YBR061C|TRM7_YEAST NCSL01000019.1 63508-64440 ORF Verified 2-O-ribose methyltransferase; methylates the 2-O-ribose of tRNA-Phe, tRNA-Trp, and tRNA-Leu at positions C32 and N34 of tRNA anticodon loop; crucial biological role likely modification of tRNA	1	4	4	4	2	0	1	0	3	0	1	0	2	0	1	0	3	0	1	0	2	0	1	0	3	0	1	0	17.1	17.1	17.1	34.714	310	310	5.7	1	2	1	1	2
YBR062C	YBR062C	10	10	10	sp|YBR062C|dubious52_YEAST NCSL01000019.1 62627-63251 ORF Uncharacterized Protein of unknown function that interacts with Msb2p; may play a role in activation of the filamentous growth pathway GN=dubious52 PE=1 SV=1	1	10	10	10	7	4	4	5	7	5	5	5	7	4	4	5	7	5	5	5	7	4	4	5	7	5	5	5	72.8	72.8	72.8	20.578	180	180	5.73	22	7	8	9	7	10	9	11	11
YBR063C	YBR063C	12	12	12	sp|YBR063C|dubious53_YEAST NCSL01000019.1 61043-62257 ORF Uncharacterized Putative protein of unknown function; YBR063C is not an essential gene GN=dubious53 PE=1 SV=1	1	12	12	12	7	0	8	2	9	2	9	2	7	0	8	2	9	2	9	2	7	0	8	2	9	2	9	2	30	30	30	46.363	404	404	5.61	8	3	8	8	8	3	6	7	4
YBR068C	YBR068C	6	6	6	sp|YBR068C|BAP2_YEAST NCSL01000019.1 53517-55346 ORF Verified High-affinity leucine permease; functions as a branched-chain amino acid permease involved in uptake of leucine, isoleucine and valine; contains 12 predicted transmembrane domains; BAP2 has a pa	1	6	6	6	1	3	1	3	2	3	2	3	1	3	1	3	2	3	2	3	1	3	1	3	2	3	2	3	12.2	12.2	12.2	67.593	609	609	8.31	1	1	1		4	3	4	9	9
YBR069C	YBR069C	9	9	9	sp|YBR069C|TAT1_YEAST NCSL01000019.1 50774-52633 ORF Verified Amino acid transporter for valine, leucine, isoleucine, and tyrosine; low-affinity tryptophan and histidine transporter; overexpression confers FK506 and FTY720 resistance; protein abundance inc	1	9	9	9	1	1	3	2	6	2	4	3	1	1	3	2	6	2	4	3	1	1	3	2	6	2	4	3	12.1	12.1	12.1	68.743	619	619	6.02	3	9	5	5	8	8	6	6	5
YBR070C	YBR070C	4	4	4	sp|YBR070C|ALG14_YEAST NCSL01000019.1 49275-49988 ORF Verified Component of UDP-GlcNAc transferase; required for second step of dolichyl-linked oligosaccharide synthesis; anchors catalytic subunit Alg13p to ER membrane; similar to bacterial and human glyco	1	4	4	4	2	0	3	0	3	0	2	0	2	0	3	0	3	0	2	0	2	0	3	0	3	0	2	0	17.3	17.3	17.3	27.012	237	237	4.73	2		7	1	1				2
YBR071W	YBR071W	15	15	15	sp|YBR071W|dubious55_YEAST NCSL01000019.1 48161-48799 ORF Verified Protein of unknown function found in the cytoplasm and bud neck; mRNA expression may be regulated by the cell cycle and/or cell wall stress; overexpression of YBR071W affects endocytic prot	1	15	15	15	8	9	8	8	11	7	10	9	8	9	8	8	11	7	10	9	8	9	8	8	11	7	10	9	58	58	58	23.649	212	212	6.87	6	6	10	25	16	19	13	12	6
YBR072W	YBR072W	16	16	16	sp|YBR072W|HSP26_YEAST NCSL01000019.1 46552-47196 ORF Verified Small heat shock protein (sHSP) with chaperone activity; forms hollow, sphere-shaped oligomers that suppress unfolded proteins aggregation; long-lived protein that is preferentially retained in	1	16	16	16	15	3	10	3	10	1	12	8	15	3	10	3	10	1	12	8	15	3	10	3	10	1	12	8	72.4	72.4	72.4	23.852	214	214	6.21	9	16	18	10	8	6	12	16	13
YBR073W	YBR073W	10	10	10	sp|YBR073W|RDH54_YEAST NCSL01000019.1 43235-46009 ORF Verified DNA-dependent ATPase; DNA recombination/repair translocase, supercoils DNA and promotes DNA strand opening; stimulates strand exchange by modifying dsDNA topology; involved in recombinational r	1	10	10	10	1	4	4	2	5	2	4	2	1	4	4	2	5	2	4	2	1	4	4	2	5	2	4	2	13.7	13.7	13.7	104.12	924	924	6.78	4	1	1		3	6	9	4	2
YBR074W	YBR074W	15	15	15	sp|YBR074W|PFF1_YEAST NCSL01000019.1 40008-42938 ORF Verified Multi-spanning vacuolar membrane protease; glycosylated transmembrane protein bearing homology to the M28 family of metalloproteases; has a lumenal-facing protease domain; proposed role in vacuo	1	15	15	15	6	1	11	1	13	1	11	1	6	1	11	1	13	1	11	1	6	1	11	1	13	1	11	1	16.3	16.3	16.3	111.07	976	976	5.48	8	11	11	2	7	11	8	6	3
YBR076W	YBR076W	12	12	12	sp|YBR076W|ECM8_YEAST NCSL01000019.1 37932-38996 ORF Verified Non-essential protein of unknown function GN=ECM8 PE=1 SV=1	1	12	12	12	0	6	0	5	2	8	0	6	0	6	0	5	2	8	0	6	0	6	0	5	2	8	0	6	33.6	33.6	33.6	41.847	354	354	5.98	7	12	3	3	4	4	6	2	11
YBR077C	YBR077C	5	5	5	sp|YBR077C|SLM4_YEAST NCSL01000019.1 36931-37419 ORF Verified Component of the EGO and GSE complexes; essential for integrity and function of EGO; EGO is involved in the regulation of microautophagy and GSE is required for proper sorting of amino acid perm	1	5	5	5	2	0	3	0	4	0	5	0	2	0	3	0	4	0	5	0	2	0	3	0	4	0	5	0	45.7	45.7	45.7	18.33	162	162	5.24	2	1	4	4	2	3	1		1
YBR078W	YBR078W	6	6	6	sp|YBR078W|ECM33_YEAST NCSL01000019.1 34483-36099 ORF Verified GPI-anchored protein of unknown function; possible role in apical bud growth; GPI-anchoring on the plasma membrane crucial to function; phosphorylated in mitochondria; similar to Sps2p; ECM33 h	1	6	6	6	6	3	6	4	6	2	6	3	6	3	6	4	6	2	6	3	6	3	6	4	6	2	6	3	11.4	11.4	11.4	43.858	429	429	6.45	9	5	6	2	2	13	12	8	4
YBR079C	YBR079C	77	77	77	sp|YBR079C|RPG1_YEAST NCSL01000019.1 30943-33846 ORF Verified eIF3a subunit of the eukaryotic translation initiation factor 3 (eIF3); subunit of the core complex of eIF3; essential for translation; part of a Prt1p-Rpg1p-Nip1p subcomplex that stimulates bin	1	77	77	77	54	5	50	10	62	8	54	17	54	5	50	10	62	8	54	17	54	5	50	10	62	8	54	17	67.5	67.5	67.5	110.61	967	967	6.29	57	58	42	45	41	42	48	44	31
YBR080C	YBR080C	48	48	48	sp|YBR080C|SEC18_YEAST NCSL01000019.1 28330-30606 ORF Verified AAA ATPase and SNARE disassembly chaperone; required for vesicular transport between ER and Golgi, the priming step in homotypic vacuole fusion, autophagy, and protein secretion; releases Sec	1	48	48	48	41	2	32	3	36	6	31	6	41	2	32	3	36	6	31	6	41	2	32	3	36	6	31	6	60.4	60.4	60.4	84.023	758	758	5.55	48	34	28	27	28	16	20	14	14
YBR081C	YBR081C	34	34	34	sp|YBR081C|SPT7_YEAST NCSL01000019.1 23969-27967 ORF Verified Subunit of the SAGA transcriptional regulatory complex; involved in proper assembly of the complex; also present as a C-terminally truncated form in the SLIK/SALSA transcriptional regulatory com	1	34	34	34	2	6	14	12	19	9	19	14	2	6	14	12	19	9	19	14	2	6	14	12	19	9	19	14	35.1	35.1	35.1	152.51	1332	1332	6.21	10	10	12	26	22	18	17	15	14
YBR082C	YBR082C	3	2	2	sp|YBR082C|UBC4_YEAST NCSL01000019.1 22053-22594 ORF Verified Ubiquitin-conjugating enzyme (E2); key E2 partner with Ubc1p for the anaphase-promoting complex (APC); mediates degradation of abnormal or excess proteins, including calmodulin and histone H3; r	1	3	2	2	3	0	2	1	3	0	2	2	2	0	1	1	2	0	1	1	2	0	1	1	2	0	1	1	24.3	16.9	16.9	16.456	148	148	2.92	3	4	4
YBR083W	YBR083W	3	3	3	sp|YBR083W|TEC1_YEAST NCSL01000019.1 18593-20053 ORF Verified Transcription factor targeting filamentation genes and Ty1 expression; Ste12p activation of most filamentation gene promoters depends on Tec1p and Tec1p transcriptional activity is dependent on	1	3	3	3	1	0	0	1	0	2	0	2	1	0	0	1	0	2	0	2	1	0	0	1	0	2	0	2	8	8	8	55.113	486	486	4.57			4	4	3	1	1	1
YBR084W	YBR084W	42	38	38	sp|YBR084W|MIS1_YEAST NCSL01000019.1 15240-18167 ORF Verified Mitochondrial C1-tetrahydrofolate synthase; involved in interconversion between different oxidation states of tetrahydrofolate (THF); provides activities of formyl-THF synthetase, methenyl-THF c	1	42	38	38	22	0	26	1	32	1	29	4	19	0	24	1	29	1	26	4	19	0	24	1	29	1	26	4	44.6	41.9	41.9	106.16	975	975	6.28	31	13	12	9	10	8	9	13	10
YBR085C-A	YBR085C-A	9	9	9	sp|YBR085C-A|dubious56_YEAST NCSL01000019.1 10303-10560 ORF Verified Protein of unknown function; green fluorescent protein (GFP)-fusion protein localizes to the cytoplasm and to the nucleus; protein abundance increases in response to DNA replication stres	1	9	9	9	9	3	5	6	7	3	6	3	9	3	5	6	7	3	6	3	9	3	5	6	7	3	6	3	88.2	88.2	88.2	9.4314	85	85	6.29	18	13	18	17	14	17	15	9	12
YBR085W	YBR085W	9	3	3	sp|YBR085W|AAC3_YEAST NCSL01000019.1 12553-13476 ORF Verified Mitochondrial inner membrane ADP/ATP translocator; exchanges cytosolic ADP for mitochondrially synthesized ATP; expressed under anaerobic conditions; similar to Aac1p; has roles in maintenance o	1	9	3	3	6	3	7	4	8	2	5	4	1	0	1	0	2	0	1	0	1	0	1	0	2	0	1	0	27.7	14.3	14.3	33.313	307	307	5.6			1	1	1	5	2
YBR086C	YBR086C	33	33	33	sp|YBR086C|IST2_YEAST NCSL01000019.1 6430-9267 ORF Verified Cortical ER protein involved in ER-plasma membrane tethering; one of 6 proteins (Ist2p, Scs2p, Scs22p, Tcb1p, Tcb2p, Tcb3p) that connect ER to the plasma membrane (PM) and regulate PM phosphatidyl	1	33	33	33	15	11	20	14	25	14	19	14	15	11	20	14	25	14	19	14	15	11	20	14	25	14	19	14	30.9	30.9	30.9	105.78	945	945	6.88	29	24	24	32	37	44	42	36	27
YBR087W	YBR087W	15	15	15	sp|YBR087W|RFC5_YEAST NCSL01000019.1 4643-5707 ORF Verified Subunit of heteropentameric Replication factor C (RF-C); RF-C is a DNA binding protein and ATPase that acts as a clamp loader of the proliferating cell nuclear antigen (PCNA) processivity factor f	1	15	15	15	5	0	11	0	15	0	13	0	5	0	11	0	15	0	13	0	5	0	11	0	15	0	13	0	50.3	50.3	50.3	39.941	354	354	7.81	2		4	6	5	6	5	2	10
YBR088C	YBR088C	19	19	19	sp|YBR088C|POL30_YEAST NCSL01000019.1 3707-4483 ORF Verified Proliferating cell nuclear antigen (PCNA); functions as the sliding replication clamp for DNA polymerase delta; may function as a docking site for other proteins required for mitotic and meiotic	1	19	19	19	13	0	13	2	18	1	15	6	13	0	13	2	18	1	15	6	13	0	13	2	18	1	15	6	73.6	73.6	73.6	28.916	258	258	7.3	8	9	7	7	22	13	11	26	16
YBR089C-A	YBR089C-A	13	13	11	sp|YBR089C-A|NHP6B_YEAST NCSL01000019.1 2985-3284 ORF Verified High-mobility group (HMG) protein; binds to and remodels nucleosomes; involved in recruiting FACT and other chromatin remodelling complexes to the chromosomes; functionally redundant with Nhp6A	1	13	13	11	12	1	7	2	8	2	6	2	12	1	7	2	8	2	6	2	11	1	6	2	7	2	5	2	65.7	65.7	58.6	11.448	99	99	7.14	10	7	6	1	3	12	12	11	5
YBR091C	YBR091C	6	6	6	sp|YBR091C|TIM12_YEAST NCSL01000019.1 1993-2322 ORF Verified Essential protein of the inner mitochondrial membrane; peripherally localized; component of the TIM22 complex, which is a twin-pore translocase that mediates insertion of numerous multispanning i	1	6	6	6	2	0	4	0	3	0	4	0	2	0	4	0	3	0	4	0	2	0	4	0	3	0	4	0	51.4	51.4	51.4	12.284	109	109	4.75	2	4	4	2	2	1			2
YBR092C	YBR092C	8	8	8	sp|YBR092C|PHO3_YEAST NCSL01000019.1 376-1779 ORF Verified Constitutively expressed acid phosphatase similar to Pho5p; brought to the cell surface by transport vesicles; hydrolyzes thiamin phosphates in the periplasmic space, increasing cellular thiamin up	1	8	8	8	5	0	2	0	5	0	3	0	5	0	2	0	5	0	3	0	5	0	2	0	5	0	3	0	18.8	18.8	18.8	52.818	467	467	5.74	9	3	1		2	1	1
YBR094W	YBR094W	35	35	35	sp|YBR094W|PBY1_YEAST NCSL01000025.1 2275-4536 ORF Verified Putative tubulin tyrosine ligase associated with P-bodies; may have a role in mRNA metabolism; yeast knockout collection strain identified as a pby1 null mutant is actually wild-type for PBY1 and	1	35	35	35	13	1	22	2	29	0	29	1	13	1	22	2	29	0	29	1	13	1	22	2	29	0	29	1	54.6	54.6	54.6	86.338	753	753	6.47	15	11	11	11	11	16	19	21	18
YBR095C	YBR095C	16	16	16	sp|YBR095C|RXT2_YEAST NCSL01000025.1 4643-5935 ORF Verified Component of the histone deacetylase Rpd3L complex; possibly involved in cell fusion and invasive growth; relocalizes to the cytosol in response to hypoxia GN=RXT2 PE=1 SV=1	1	16	16	16	6	2	10	3	12	4	12	5	6	2	10	3	12	4	12	5	6	2	10	3	12	4	12	5	49.1	49.1	49.1	48.598	430	430	5.99	19	14	8	8	6	3	4	8	7
YBR096W	YBR096W	6	6	6	sp|YBR096W|dubious58_YEAST NCSL01000025.1 6258-6950 ORF Uncharacterized Putative protein of unknown function; green fluorescent protein (GFP)-fusion protein localizes to the ER GN=dubious58 PE=1 SV=1	1	6	6	6	3	0	4	0	3	0	4	1	3	0	4	0	3	0	4	1	3	0	4	0	3	0	4	1	23	23	23	27.092	230	230	6.82	4	3	2						5
YBR097W	YBR097W	7	7	7	sp|YBR097W|VPS15_YEAST NCSL01000025.1 7187-11551 ORF Verified Serine/threonine protein kinase involved in vacuolar protein sorting; functions as a membrane-associated complex with Vps34p; active form recruits Vps34p to the Golgi membrane; interacts with th	1	7	7	7	0	0	7	0	6	0	3	0	0	0	7	0	6	0	3	0	0	0	7	0	6	0	3	0	4.3	4.3	4.3	166.45	1454	1454	8.39			1	2	3	2			1
YBR098W	YBR098W	7	7	7	sp|YBR098W|MMS4_YEAST NCSL01000025.1 11751-13826 ORF Verified Subunit of structure-specific Mms4p-Mus81p endonuclease; cleaves branched DNA; involved in recombination, DNA repair, and joint molecule formation/resolution during meiotic recombination; phosph	1	7	7	7	0	3	0	5	0	5	0	4	0	3	0	5	0	5	0	4	0	3	0	5	0	5	0	4	10.7	10.7	10.7	78.853	691	691	6.46	1	3	5	2	3	1	1
YBR101C	YBR101C	13	13	13	sp|YBR101C|FES1_YEAST NCSL01000025.1 14057-14929 ORF Verified Hsp70 (Ssa1p) nucleotide exchange factor; required for the release of misfolded proteins from the Hsp70 system to the Ub-proteasome machinery for destruction; cytosolic homolog of Sil1p, which i	1	13	13	13	5	0	10	1	10	0	12	1	5	0	10	1	10	0	12	1	5	0	10	1	10	0	12	1	52.8	52.8	52.8	32.638	290	290	6.43	14	10	13	3	2	2	3	4	9
YBR102C	YBR102C	26	26	26	sp|YBR102C|EXO84_YEAST NCSL01000025.1 15297-17558 ORF Verified Exocyst subunit with dual roles in exocytosis and spliceosome assembly; subunit of the the exocyst complex which mediates polarized targeting and tethering of post-Golgi secretory vesicles to a	1	26	26	26	6	2	11	4	18	5	16	4	6	2	11	4	18	5	16	4	6	2	11	4	18	5	16	4	38.9	38.9	38.9	85.58	753	753	6.23	15	3	9	9	11	13	15	9	7
YBR103C-A	YBR103C-A	1	1	1	sp|YBR103C-A|dubious60_YEAST NCSL01000025.1 19555-19698 ORF Dubious Dubious open reading frame; unlikely to encode a functional protein, based on available experimental and comparative sequence data; identified by homology to related yeast GN=dubious60 PE=	1	1	1	1	0	0	0	0	0	1	0	1	0	0	0	0	0	1	0	1	0	0	0	0	0	1	0	1	25.5	25.5	25.5	5.6025	47	47	4.33	2
YBR103W	YBR103W	20	20	20	sp|YBR103W|SIF2_YEAST NCSL01000025.1 17944-19551 ORF Verified WD40 repeat-containing subunit of Set3C histone deacetylase complex; complex represses early/middle sporulation genes; antagonizes telomeric silencing; binds specifically to the Sir4p N-terminus	1	20	20	20	5	4	9	4	17	5	11	5	5	4	9	4	17	5	11	5	5	4	9	4	17	5	11	5	41.9	41.9	41.9	59.08	535	535	5.62	9	9	14	6	8	15	13	13	6
YBR104W	YBR104W	4	4	4	sp|YBR104W|YMC2_YEAST NCSL01000025.1 19902-20891 ORF Verified Putative mitochondrial inner membrane transporter; proposed role in oleate metabolism and glutamate biosynthesis; member of the mitochondrial carrier (MCF) family; YMC2 has a paralog, YMC1, that	1	4	4	4	0	0	2	0	4	0	2	0	0	0	2	0	4	0	2	0	0	0	2	0	4	0	2	0	10.3	10.3	10.3	36.555	329	329	4.88	2	1			2	1		1
YBR105C	YBR105C	2	2	2	sp|YBR105C|VID24_YEAST NCSL01000025.1 21115-22203 ORF Verified GID Complex regulatory subunit; binds GID Complex in response to glucose through interactions with complex member Vid28p; regulates fructose-1,6-bisphosphatase (FBPase) targeting to the vacuole	1	2	2	2	0	1	0	1	0	1	0	2	0	1	0	1	0	1	0	2	0	1	0	1	0	1	0	2	7.5	7.5	7.5	41.211	362	362	7.18		1				4	3	1
YBR106W	YBR106W	16	16	16	sp|YBR106W|PHO88_YEAST NCSL01000025.1 22896-23462 ORF Verified Probable membrane protein; involved in phosphate transport; role in the maturation of secretory proteins; pho88 pho86 double null mutant exhibits enhanced synthesis of repressible acid phosphat	1	16	16	16	14	3	10	2	12	2	10	6	14	3	10	2	12	2	10	6	14	3	10	2	12	2	10	6	55.3	55.3	55.3	21.137	188	188	7.82	9	7	5	3	7	6	17	25	19
YBR107C	YBR107C	2	2	2	sp|YBR107C|IML3_YEAST NCSL01000025.1 24031-24768 ORF Verified Outer kinetochore protein and component of the Ctf19 complex; involved in the establishment of pericentromeric cohesion during mitosis; prevents non-disjunction of sister chromatids during meios	1	2	2	2	0	0	1	0	1	0	1	0	0	0	1	0	1	0	1	0	0	0	1	0	1	0	1	0	10.6	10.6	10.6	28.036	245	245	9.25		1
YBR108W	YBR108W	39	39	39	sp|YBR108W|AIM3_YEAST NCSL01000025.1 25261-28008 ORF Verified Protein that inhibits barbed-end actin filament elongation; interacts with Rvs167p; null mutant is viable and displays elevated frequency of mitochondrial genome loss GN=AIM3 PE=1 SV=1	1	39	39	39	21	19	17	19	14	16	19	18	21	19	17	19	14	16	19	18	21	19	17	19	14	16	19	18	38.9	38.9	38.9	100.19	915	915	6.63	33	27	32	28	33	26	32	32	37
YBR109C	YBR109C	13	13	13	sp|YBR109C|CMD1_YEAST NCSL01000025.1 28262-28705 ORF Verified Calmodulin; Ca2+ binding protein that regulates Ca2+ independent processes (mitosis, bud growth, actin organization, endocytosis, etc.) and Ca2+ dependent processes (stress-activated pathways),	1	13	13	13	8	2	9	6	12	4	8	6	8	2	9	6	12	4	8	6	8	2	9	6	12	4	8	6	74.1	74.1	74.1	16.135	147	147	6.32	15	10	9	10	10	19	17	10	10
YBR110W	YBR110W	11	11	11	sp|YBR110W|ALG1_YEAST NCSL01000025.1 29215-30564 ORF Verified Mannosyltransferase; involved in asparagine-linked glycosylation in the endoplasmic reticulum (ER); essential for viability; human homolog ALG1 complements yeast null mutant GN=ALG1 PE=1 SV=1	1	11	11	11	5	0	9	1	8	0	8	1	5	0	9	1	8	0	8	1	5	0	9	1	8	0	8	1	18.5	18.5	18.5	51.956	449	449	8.02	3	3	1	2		1	1	7	9
YBR111C	YBR111C	13	13	13	sp|YBR111C|YSA1_YEAST NCSL01000025.1 31536-32231 ORF Verified Nudix hydrolase family member with ADP-ribose pyrophosphatase activity; shown to metabolize O-acetyl-ADP-ribose to AMP and acetylated ribose 5-phosphate GN=YSA1 PE=1 SV=1	1	13	13	13	9	2	11	2	13	1	10	3	9	2	11	2	13	1	10	3	9	2	11	2	13	1	10	3	52.8	52.8	52.8	26.1	231	231	6.51	3	8	4	17	19	10	14	6	16
YBR111W-A	YBR111W-A	4	4	4	sp|YBR111W-A|SUS1_YEAST NCSL01000025.1 32497-32939 ORF Verified Component of both the SAGA histone acetylase and TREX-2 complexes; interacts with RNA polymerase II; involved in mRNA export coupled transcription activation and elongation; involved in post-t	1	4	4	4	4	0	1	0	2	0	3	0	4	0	1	0	2	0	3	0	4	0	1	0	2	0	3	0	55.2	55.2	55.2	11.083	96	96	7.42				3		3	1
YBR112C	YBR112C	32	32	32	sp|YBR112C|CYC8_YEAST NCSL01000025.1 33230-35986 ORF Verified General transcriptional co-repressor; acts together with Tup1p; also acts as part of a transcriptional co-activator complex that recruits the SWI/SNF and SAGA complexes to promoters; can form th	1	32	32	32	18	14	15	12	20	11	22	12	18	14	15	12	20	11	22	12	18	14	15	12	20	11	22	12	43.7	43.7	43.7	101.95	918	918	6.44	18	26	35	31	29	35	26	18	15
YBR114W	YBR114W	3	3	3	sp|YBR114W|RAD16_YEAST NCSL01000025.1 37462-39834 ORF Verified Nucleotide excision repair (NER) protein; binds damaged DNA during NER; binds DNA in an ATP-dependent manner (with Rad7p) during NER; required for NER of non-transcribed chromatin; subunit of N	1	3	3	3	0	1	1	2	1	2	0	2	0	1	1	2	1	2	0	2	0	1	1	2	1	2	0	2	6.5	6.5	6.5	91.425	790	790	4.83	2	1	2	2	2	1
YBR115C	YBR115C	59	59	59	sp|YBR115C|LYS2_YEAST NCSL01000025.1 39962-44140 ORF Verified Alpha aminoadipate reductase; catalyzes the reduction of alpha-aminoadipate to alpha-aminoadipate 6-semialdehyde, which is the fifth step in biosynthesis of lysine; activation requires posttrans	1	59	59	59	24	4	43	2	44	3	40	4	24	4	43	2	44	3	40	4	24	4	43	2	44	3	40	4	42.6	42.6	42.6	155.28	1392	1392	6.63	29	22	22	14	18	18	18	30	34
YBR117C	YBR117C	11	11	11	sp|YBR117C|TKL2_YEAST NCSL01000025.1 44606-46651 ORF Verified Transketolase; catalyzes conversion of xylulose-5-phosphate and ribose-5-phosphate to sedoheptulose-7-phosphate and glyceraldehyde-3-phosphate in the pentose phosphate pathway; needed for synthe	1	11	11	11	7	0	7	1	9	1	8	2	7	0	7	1	9	1	8	2	7	0	7	1	9	1	8	2	19.8	19.8	19.8	74.985	681	681	5.11	5	9	11	8	6	3	1	3	8
YBR119W	YBR119W	13	13	13	sp|YBR119W|MUD1_YEAST NCSL01000025.1 48742-49727 ORF Verified U1 snRNP A protein; homolog of human U1-A; involved in nuclear mRNA splicing GN=MUD1 PE=1 SV=1	1	13	13	13	1	0	6	0	9	0	6	0	1	0	6	0	9	0	6	0	1	0	6	0	9	0	6	0	44.3	44.3	44.3	34.45	298	298	7.75	3	1				2	3	3	1
YBR120C	YBR120C	17	17	17	sp|YBR120C|CBP6_YEAST NCSL01000025.1 49839-50327 ORF Verified Mitochondrial protein required for translation of the COB mRNA; forms a complex with Cbp3p that binds to mt ribosomes near the polypeptide tunnel exit and promotes efficient translation of the C	1	17	17	17	12	0	13	2	14	2	9	1	12	0	13	2	14	2	9	1	12	0	13	2	14	2	9	1	72.2	72.2	72.2	18.678	162	162	7.26	9	5	3	3	6	3	5	6	7
YBR121C	YBR121C	59	59	57	sp|YBR121C|GRS1_YEAST NCSL01000025.1 50768-52771 ORF Verified Cytoplasmic and mitochondrial glycyl-tRNA synthase; ligates glycine to the cognate anticodon-bearing tRNA; transcription termination factor that may interact with the 3-end of pre-mRNA to promo	1	59	59	57	54	6	40	12	48	7	39	15	54	6	40	12	48	7	39	15	52	6	40	12	46	7	38	15	79.3	79.3	76.9	75.396	667	667	6.61	30	42	49	46	42	51	33	39	54
YBR122C	YBR122C	11	11	11	sp|YBR122C|MRPL36_YEAST NCSL01000025.1 53374-53907 ORF Verified Mitochondrial ribosomal protein of the large subunit; overproduction suppresses mutations in the COX2 leader peptide-encoding region GN=MRPL36 PE=1 SV=1	1	11	11	11	8	0	4	0	6	1	5	1	8	0	4	0	6	1	5	1	8	0	4	0	6	1	5	1	58.2	58.2	58.2	20.091	177	177	4.56	6	5	4	10	9	5	1		1
YBR123C	YBR123C	23	23	23	sp|YBR123C|TFC1_YEAST NCSL01000025.1 54146-56095 ORF Verified Subunit of RNA polymerase III transcription initiation factor complex; one of six subunits of the RNA polymerase III transcription initiation factor complex (TFIIIC); part of the TauA globular d	1	23	23	23	7	0	13	4	18	1	14	6	7	0	13	4	18	1	14	6	7	0	13	4	18	1	14	6	53	53	53	73.574	649	649	5.77	16	14	9	5		8	6	10	5
YBR125C	YBR125C	8	8	8	sp|YBR125C|PTC4_YEAST NCSL01000025.1 56616-57797 ORF Verified Cytoplasmic type 2C protein phosphatase (PP2C); identified as a high-copy number suppressor of cnb1 mpk1 synthetic lethality; overexpression decreases high-osmolarity induced Hog1p phosphorylati	1	8	8	8	2	1	6	0	6	0	5	0	2	1	6	0	6	0	5	0	2	1	6	0	6	0	5	0	21.1	21.1	21.1	44.175	393	393	6.68	4	4	1	2			1	2	2
YBR126C	YBR126C	26	26	26	sp|YBR126C|TPS1_YEAST NCSL01000025.1 58322-59809 ORF Verified Synthase subunit of trehalose-6-P synthase/phosphatase complex; synthesizes the storage carbohydrate trehalose, which is critically important for survival of long-term desiccation; also found in	1	26	26	26	23	0	16	5	16	4	15	7	23	0	16	5	16	4	15	7	23	0	16	5	16	4	15	7	53.9	53.9	53.9	56.147	495	495	6.6	26	14	8	14	13	4	24	17	9
YBR126W-A	YBR126W-A	2	2	2	sp|YBR126W-A|MEO1_YEAST NCSL01000025.1 60288-60494 ORF Verified Putative protein of unknown function; identified by gene-trapping, microarray analysis, and genome-wide homology searches; mRNA identified as translated by ribosome profiling data; SWAT-GFP, s	1	2	2	2	2	0	1	0	1	0	1	0	2	0	1	0	1	0	1	0	2	0	1	0	1	0	1	0	26.5	26.5	26.5	7.759	68	68	7				1	1	4	2
YBR127C	YBR127C	53	53	53	sp|YBR127C|VMA2_YEAST NCSL01000025.1 60742-62295 ORF Verified Subunit B of V1 peripheral membrane domain of vacuolar H+-ATPase; electrogenic proton pump found throughout the endomembrane system; contains nucleotide binding sites; also detected in the cytop	1	53	53	53	42	7	34	19	39	11	37	20	42	7	34	19	39	11	37	20	42	7	34	19	39	11	37	20	89	89	89	57.749	517	517	6.84	49	38	32	33	33	50	68	58	52
YBR128C	YBR128C	2	2	2	sp|YBR128C|ATG14_YEAST NCSL01000025.1 62553-63587 ORF Verified Autophagy-specific subunit of phosphatidylinositol 3-kinase complex I; Atg14p targets complex I to the phagophore assembly site (PAS); required for localizing additional ATG proteins to the PAS	1	2	2	2	1	0	1	0	2	0	1	0	1	0	1	0	2	0	1	0	1	0	1	0	2	0	1	0	6.4	6.4	6.4	40.462	344	344	9.8									2
YBR129C	YBR129C	12	12	12	sp|YBR129C|OPY1_YEAST NCSL01000025.1 63825-64811 ORF Verified Protein of unknown function; overproduction blocks cell cycle arrest in the presence of mating pheromone; the authentic, non-tagged protein is detected in highly purified mitochondria in high-th	1	12	12	12	0	1	8	3	5	3	8	1	0	1	8	3	5	3	8	1	0	1	8	3	5	3	8	1	49.4	49.4	49.4	37.746	328	328	6	4	2	2	7	10	9	8	5	3
YBR130C	YBR130C	25	25	25	sp|YBR130C|SHE3_YEAST NCSL01000025.1 65064-66341 ORF Verified Protein adaptor between Myo4p and the She2p-mRNA complex; part of the mRNA localization machinery that restricts accumulation of certain proteins to the bud; also required for cortical ER inheri	1	25	25	25	16	12	11	11	14	9	11	11	16	12	11	11	14	9	11	11	16	12	11	11	14	9	11	11	59.3	59.3	59.3	47.545	425	425	7.33	12	16	16	11	18	25	21	19	20
YBR131W	YBR131W	3	3	3	sp|YBR131W|CCZ1_YEAST NCSL01000025.1 66635-68749 ORF Verified Subunit of a heterodimeric guanine nucleotide exchange factor (GEF); subunit of the Mon1-Ccz1 GEF complex, which stimulates nucleotide exchange and activation of Ypt7p, a Rab family GTPase invol	1	3	3	3	0	0	1	2	1	1	1	1	0	0	1	2	1	1	1	1	0	0	1	2	1	1	1	1	5.8	5.8	5.8	80.758	704	704	8.33	1			1	2			1
YBR132C	YBR132C	4	4	4	sp|YBR132C|AGP2_YEAST NCSL01000025.1 69138-70928 ORF Verified Plasma membrane regulator of polyamine and carnitine transport; has similarity to transporters but lacks transport activity; may act as a sensor that transduces environmental signals; has a posi	1	4	4	4	0	0	1	0	1	0	4	0	0	0	1	0	1	0	4	0	0	0	1	0	1	0	4	0	7.2	7.2	7.2	67.201	596	596	4.71		1	3	1				1
YBR133C	YBR133C	5	5	5	sp|YBR133C|HSL7_YEAST NCSL01000025.1 71294-73777 ORF Verified Protein arginine N-methyltransferase; exhibits septin and Hsl1p-dependent localization to the bud neck in budded cells and periodic Hsl1p-dependent phosphorylation; required with Hsl1p, and Elm1	1	5	5	5	1	0	2	0	5	0	2	0	1	0	2	0	5	0	2	0	1	0	2	0	5	0	2	0	9.1	9.1	9.1	95.148	827	827	5.5	2	1	2			2	2
YBR135W	YBR135W	5	5	5	sp|YBR135W|CKS1_YEAST NCSL01000025.1 74356-74817 ORF Verified Cyclin-dependent protein kinase regulatory subunit and adaptor; interacts with Cdc28p (aka Cdk1p); required for G1/S and G2/M phase transitions and budding; mediates phosphorylation and degradat	1	5	5	5	5	0	5	0	4	0	4	0	5	0	5	0	4	0	4	0	5	0	5	0	4	0	4	0	35.9	35.9	35.9	18.165	153	153	7.27	7	3	1			2	1		5
YBR136W	YBR136W	6	6	6	sp|YBR136W|MEC1_YEAST NCSL01000025.1 75181-82287 ORF Verified Genome integrity checkpoint protein and PI kinase superfamily member; Mec1p and Dun1p function in same pathway to regulate dNTP pools and telomere length; signal transducer required for cell cyc	1	6	6	6	0	2	1	2	3	2	2	2	0	2	1	2	3	2	2	2	0	2	1	2	3	2	2	2	3.2	3.2	3.2	273.3	2368	2368	4.89	4	2	3	1	3	2
YBR137W	YBR137W	8	8	8	sp|YBR137W|dubious67_YEAST NCSL01000025.1 82557-83096 ORF Verified Protein with a role in ER delivery of tail-anchored membrane proteins; interacts with Sgt2p; binds to the TRC complex, which inserts proteins into the ER membrane; interacts with Msn5p kary	1	8	8	8	4	0	4	0	8	0	6	0	4	0	4	0	8	0	6	0	4	0	4	0	8	0	6	0	60.3	60.3	60.3	20.454	179	179	7		3	3	5	2	5	2		2
YBR138C	YBR138C	11	11	11	sp|YBR138C|dubious68_YEAST NCSL01000025.1 83275-84849 ORF Uncharacterized Cytoplasmic protein of unknown function; APCC(Cdh1) substrate; potentially phosphorylated by Cdc28p; YBR138C is not an essential gene GN=dubious68 PE=1 SV=1	1	11	11	11	3	2	3	4	5	3	3	4	3	2	3	4	5	3	3	4	3	2	3	4	5	3	3	4	26.1	26.1	26.1	60.451	524	524	5.89	7	2	1	3	8	6	4	4	5
YBR139W	YBR139W	14	14	14	sp|YBR139W|dubious69_YEAST NCSL01000025.1 85177-86703 ORF Verified Putative serine type carboxypeptidase; role in phytochelatin synthesis; green fluorescent protein (GFP)-fusion protein localizes to the vacuole; expression induced by nitrogen limitation in	1	14	14	14	11	0	8	1	8	0	9	1	11	0	8	1	8	0	9	1	11	0	8	1	8	0	9	1	29.5	29.5	29.5	57.698	508	508	5.7	10	11	8	4	1	2	2	4	6
YBR140C	YBR140C	17	17	17	sp|YBR140C|IRA1_YEAST NCSL01000025.1 86863-96141 ORF Verified GTPase-activating protein; negatively regulates RAS by converting it from GTP- to the GDP-bound inactive form, required for reducing cAMP levels under nutrient limiting conditions, mediates memb	1	17	17	17	0	1	5	4	7	4	5	7	0	1	5	4	7	4	5	7	0	1	5	4	7	4	5	7	7.5	7.5	7.5	350.96	3092	3092	6.36	4	2	4	6	7	2	6	3	3
YBR142W	YBR142W	23	23	23	sp|YBR142W|MAK5_YEAST NCSL01000025.1 97829-100159 ORF Verified Essential nucleolar protein; putative DEAD-box RNA helicase required for maintenance of M1 dsRNA virus; involved in biogenesis of large (60S) ribosomal subunits GN=MAK5 PE=1 SV=1	1	23	23	23	4	3	10	4	10	5	9	4	4	3	10	4	10	5	9	4	4	3	10	4	10	5	9	4	28.2	28.2	28.2	87.406	776	776	6.23	1	6	7	5	9	14	9	6	4
YBR143C	YBR143C	29	29	29	sp|YBR143C|SUP45_YEAST NCSL01000025.1 100391-101704 ORF Verified Polypeptide release factor (eRF1) in translation termination; mutant form acts as a recessive omnipotent suppressor; methylated by Mtq2p-Trm112p in ternary complex eRF1-eRF3-GTP; mutation of	1	29	29	29	23	0	19	4	24	1	23	5	23	0	19	4	24	1	23	5	23	0	19	4	24	1	23	5	64.5	64.5	64.5	49.005	437	437	6	23	15	18	14	22	20	21	22	19
YBR145W	YBR145W	10	8	8	sp|YBR145W|ADH5_YEAST NCSL01000025.1 103290-104345 ORF Verified Alcohol dehydrogenase isoenzyme V; involved in ethanol production; ADH5 has a paralog, ADH1, that arose from the whole genome duplication GN=ADH5 PE=1 SV=1	1	10	8	8	4	2	8	2	7	2	7	2	2	1	6	1	5	1	5	1	2	1	6	1	5	1	5	1	30.2	26.8	26.8	37.724	351	351	7.8	13	2	2	1	3	3	2		4
YBR146W	YBR146W	15	15	15	sp|YBR146W|MRPS9_YEAST NCSL01000025.1 104786-105622 ORF Verified Mitochondrial ribosomal protein of the small subunit GN=MRPS9 PE=1 SV=1	1	15	15	15	8	0	13	1	10	1	8	1	8	0	13	1	10	1	8	1	8	0	13	1	10	1	8	1	57.2	57.2	57.2	31.953	278	278	6.26	6	5	5	6	7	4	1	1	2
YBR147W	YBR147W	2	2	2	sp|YBR147W|RTC2_YEAST NCSL01000025.1 106146-107024 ORF Verified Putative vacuolar membrane transporter for cationic amino acids; likely contributes to amino acid homeostasis by exporting cationic amino acids from the vacuole; positive regulation by Lys14p	1	2	2	2	0	1	1	1	1	1	1	2	0	1	1	1	1	1	1	2	0	1	1	1	1	1	1	2	7.9	7.9	7.9	33.137	292	292	5.19			5	3	1	1	4	1	1
YBR148W	YBR148W	60	60	60	sp|YBR148W|YSW1_YEAST NCSL01000025.1 107435-109264 ORF Verified Protein required for normal prospore membrane formation; interacts with Gip1p, which is the meiosis-specific regulatory subunit of the Glc7p protein phosphatase; expressed specifically in spor	1	60	60	60	47	19	33	21	37	22	33	32	47	19	33	21	37	22	33	32	47	19	33	21	37	22	33	32	75.5	75.5	75.5	70.209	609	609	6.38	69	78	69	63	74	60	59	50	57
YBR149W	YBR149W	28	28	28	sp|YBR149W|ARA1_YEAST NCSL01000025.1 109547-110581 ORF Verified NADP+ dependent arabinose dehydrogenase; involved in carbohydrate metabolism; purified as homodimer; naturally occurs with a N-terminus degradation product GN=ARA1 PE=1 SV=1	1	28	28	28	24	4	20	9	23	2	22	12	24	4	20	9	23	2	22	12	24	4	20	9	23	2	22	12	73.3	73.3	73.3	38.855	344	344	6.93	18	21	20	9	11	23	39	36	29
YBR150C	YBR150C	5	5	5	sp|YBR150C|TBS1_YEAST NCSL01000025.1 110772-114035 ORF Verified Protein of unknown function; the authentic, non-tagged protein is detected in highly purified mitochondria in high-throughput studies; TBS1 has a paralog, HAL9, that arose from the whole genom	1	5	5	5	0	2	2	3	2	2	2	3	0	2	2	3	2	2	2	3	0	2	2	3	2	2	2	3	5.5	5.5	5.5	126.01	1087	1087	6.16		1	2	7	4	4	1	1
YBR151W	YBR151W	21	21	21	sp|YBR151W|APD1_YEAST NCSL01000025.1 114570-115520 ORF Verified Protein of unknown function; required for normal localization of actin patches and for normal tolerance of sodium ions and hydrogen peroxide; localizes to both cytoplasm and nucleus GN=APD1 PE	1	21	21	21	15	0	15	2	18	2	16	3	15	0	15	2	18	2	16	3	15	0	15	2	18	2	16	3	63.9	63.9	63.9	35.758	316	316	6.71	7	12	14	10	7	8	7	6	6
YBR152W	YBR152W	8	8	8	sp|YBR152W|SPP381_YEAST NCSL01000025.1 115918-116793 ORF Verified mRNA splicing factor, component of U4/U6.U5 tri-snRNP; interacts genetically and physically with Prp38p; relocalizes to the cytosol in response to hypoxia GN=SPP381 PE=1 SV=1	1	8	8	8	5	1	3	2	3	1	4	1	5	1	3	2	3	1	4	1	5	1	3	2	3	1	4	1	24.7	24.7	24.7	33.829	291	291	5.79	1	2	3	4	2	3	1	1	5
YBR153W	YBR153W	3	3	3	sp|YBR153W|RIB7_YEAST NCSL01000025.1 117002-117736 ORF Verified Diaminohydroxyphoshoribosylaminopyrimidine deaminase; catalyzes the second step of the riboflavin biosynthesis pathway GN=RIB7 PE=1 SV=1	1	3	3	3	0	0	0	0	2	0	1	0	0	0	0	0	2	0	1	0	0	0	0	0	2	0	1	0	15.6	15.6	15.6	27.117	244	244	9.67							1
YBR154C	YBR154C	11	11	11	sp|YBR154C|RPB5_YEAST NCSL01000025.1 117904-118551 ORF Verified RNA polymerase subunit ABC27; common to RNA polymerases I, II, and III; contacts DNA and affects transactivation GN=RPB5 PE=1 SV=1	1	11	11	11	4	0	6	2	7	1	7	2	4	0	6	2	7	1	7	2	4	0	6	2	7	1	7	2	54.9	54.9	54.9	25.079	215	215	5.92	2	3	7	3	8	8	10	4	1
YBR155W	YBR155W	21	21	21	sp|YBR155W|CNS1_YEAST NCSL01000025.1 119312-120469 ORF Verified TPR-containing co-chaperone; binds both Hsp82p (Hsp90) and Ssa1p (Hsp70); stimulates ATPase activity of Ssa1p; ts mutants reduce Hsp82p function, overexpression suppresses phenotypes of HSP82	1	21	21	21	13	0	14	0	14	0	14	0	13	0	14	0	14	0	14	0	13	0	14	0	14	0	14	0	49.9	49.9	49.9	44.127	385	385	6	7	11	11	12	6	3	5	4	6
YBR156C	YBR156C	62	62	62	sp|YBR156C|SLI15_YEAST NCSL01000025.1 120645-122741 ORF Verified Subunit of the conserved chromosomal passenger complex (CPC); complex regulates kinetochore-microtubule attachments, activation of the spindle tension checkpoint, and mitotic spindle disassem	1	62	62	62	18	28	15	37	18	31	15	36	18	28	15	37	18	31	15	36	18	28	15	37	18	31	15	36	70.5	70.5	70.5	79.225	698	698	6.91	22	25	25	31	49	49	42	37	41
YBR159W	YBR159W	12	12	12	sp|YBR159W|IFA38_YEAST NCSL01000025.1 128224-129267 ORF Verified Microsomal beta-keto-reductase; contains oleate response element (ORE) sequence in the promoter region; mutants exhibit reduced VLCFA synthesis, accumulate high levels of dihydrosphingosine,	1	12	12	12	4	0	10	0	8	0	9	0	4	0	10	0	8	0	9	0	4	0	10	0	8	0	9	0	30.8	30.8	30.8	38.752	347	347	8.16	3	2	1			4	4	12	13
YBR160W	YBR160W	23	23	21	sp|YBR160W|CDC28_YEAST NCSL01000025.1 129619-130515 ORF Verified Cyclin-dependent kinase (CDK) catalytic subunit; master regulator of mitotic and meiotic cell cycles; alternately associates with G1, S, G2/M phase cyclins, which provide substrate specificit	1	23	23	21	17	2	15	3	18	1	17	3	17	2	15	3	18	1	17	3	15	2	13	3	16	1	15	3	67.1	67.1	60.7	34.061	298	298	7.12	4	15	7	8	10	14	13	15	14
YBR162C	YBR162C	4	4	4	sp|YBR162C|TOS1_YEAST NCSL01000025.1 132764-134131 ORF Verified Covalently-bound cell wall protein of unknown function; identified as a cell cycle regulated SBF target gene; deletion mutants are highly resistant to treatment with beta-1,3-glucanase; has se	1	4	4	4	2	0	2	0	3	0	1	0	2	0	2	0	3	0	1	0	2	0	2	0	3	0	1	0	13.6	13.6	13.6	47.978	455	455	6.09		2	1			1	3	3	1
YBR164C	YBR164C	7	7	7	sp|YBR164C|ARL1_YEAST NCSL01000025.1 137436-137987 ORF Verified Soluble GTPase with a role in regulation of membrane traffic; regulates potassium influx; role in membrane organization at trans-Golgi network; G protein of the Ras superfamily, similar to ADP	1	7	7	7	1	1	5	0	5	0	5	1	1	1	5	0	5	0	5	1	1	1	5	0	5	0	5	1	43.2	43.2	43.2	20.434	183	183	7.66				2	5	6	7	4	4
YBR165W	YBR165W	3	3	3	sp|YBR165W|UBS1_YEAST NCSL01000025.1 138413-139246 ORF Verified Ubiquitin-conjugating enzyme suppressor that regulates Cdc34p; functions as a general positive regulator of Cdc34p activity; nuclear protein that may represent a link between nucleocytoplasmic	1	3	3	3	0	0	1	2	1	1	1	1	0	0	1	2	1	1	1	1	0	0	1	2	1	1	1	1	15.9	15.9	15.9	32.197	277	277	5			3	1	2	3			1
YBR166C	YBR166C	19	19	19	sp|YBR166C|TYR1_YEAST NCSL01000025.1 139390-140748 ORF Verified Prephenate dehydrogenase involved in tyrosine biosynthesis; expression is dependent on phenylalanine levels GN=TYR1 PE=1 SV=1	1	19	19	19	12	0	10	1	13	1	11	1	12	0	10	1	13	1	11	1	12	0	10	1	13	1	11	1	45.8	45.8	45.8	51.017	452	452	6.41	8	4	5	5	12	11	7	9	8
YBR167C	YBR167C	2	2	2	sp|YBR167C|POP7_YEAST NCSL01000025.1 141014-141436 ORF Verified Subunit of RNase MRP, nuclear RNase P and telomerase; forms a soluble heterodimer with Pop6p that binds P3 domain of RNase MRP and RNase P RNAs; RNase MRP cleaves pre-rRNA, nuclear RNase P cle	1	2	2	2	1	0	0	1	0	1	0	1	1	0	0	1	0	1	0	1	1	0	0	1	0	1	0	1	28.6	28.6	28.6	15.823	140	140	2.12	1	5	2
YBR168W	YBR168W	6	6	6	sp|YBR168W|PEX32_YEAST NCSL01000025.1 141916-143157 ORF Verified Peroxisomal integral membrane protein; involved in negative regulation of peroxisome size; partially functionally redundant with Pex31p; genetic interactions suggest action at a step downstre	1	6	6	6	0	0	4	1	4	0	3	1	0	0	4	1	4	0	3	1	0	0	4	1	4	0	3	1	15.3	15.3	15.3	48.696	413	413	4.6	3	3	3				2		3
YBR169C	YBR169C	69	69	62	sp|YBR169C|SSE2_YEAST NCSL01000025.1 143460-145541 ORF Verified Member of Hsp110 subclass of the heat shock protein 70 (HSP70) family; serves as nucleotide exchange factor to load ATP onto the SSA class of cytosolic Hsp70s; may be involved in protein foldi	1	69	69	62	61	5	47	12	46	6	47	18	61	5	47	12	46	6	47	18	55	3	40	9	40	4	41	12	75.2	75.2	67.5	77.606	693	693	6.82	37	35	26	30	39	47	84	69	49
YBR170C	YBR170C	29	29	29	sp|YBR170C|NPL4_YEAST NCSL01000025.1 145886-147628 ORF Verified Substrate-recruiting cofactor of the Cdc48p-Npl4p-Ufd1p segregase; assists Cdc48p in the dislocation of misfolded, polyubiquitinated ERAD substrates that are subsequently delivered to the prot	1	29	29	29	18	0	17	2	22	0	20	2	18	0	17	2	22	0	20	2	18	0	17	2	22	0	20	2	58.6	58.6	58.6	65.777	580	580	6.71	4	7	19	16	8	5	15	19	15
YBR171W	YBR171W	12	12	12	sp|YBR171W|SEC66_YEAST NCSL01000025.1 147905-148525 ORF Verified Non-essential subunit of Sec63 complex; with Sec61 complex, Kar2p/BiP and Lhs1p forms a channel competent for SRP-dependent and post-translational SRP-independent protein targeting and import	1	12	12	12	8	0	7	0	10	0	8	0	8	0	7	0	10	0	8	0	8	0	7	0	10	0	8	0	50	50	50	24.231	206	206	4.47	4	12	13	6	5	5	4	2	1
YBR172C	YBR172C	32	32	32	sp|YBR172C|SMY2_YEAST NCSL01000025.1 148692-150914 ORF Verified GYF domain protein; involved in COPII vesicle formation; interacts with the Sec23p/Sec24p subcomplex; overexpression suppresses the temperature sensitivity of a myo2 mutant; similar to S. pomb	1	32	32	32	9	9	12	11	14	11	11	12	9	9	12	11	14	11	11	12	9	9	12	11	14	11	11	12	44.7	44.7	44.7	81.336	740	740	6.2	24	15	21	22	18	13	11	5	5
YBR173C	YBR173C	14	14	14	sp|YBR173C|UMP1_YEAST NCSL01000025.1 151269-151715 ORF Verified Chaperone required for correct maturation of the 20S proteasome; short-lived chaperone; may inhibit premature dimerization of proteasome half-mers; degraded by proteasome upon completion of it	1	14	14	14	12	2	8	5	9	4	9	5	12	2	8	5	9	4	9	5	12	2	8	5	9	4	9	5	81.1	81.1	81.1	16.76	148	148	6.66	6	7	3	12	11	14	12	13	6
YBR175W	YBR175W	2	2	2	sp|YBR175W|SWD3_YEAST NCSL01000025.1 151951-152898 ORF Verified Essential subunit of the COMPASS (Set1C) complex; COMPASS methylates histone H3 on lysine 4 and is required in transcriptional silencing near telomeres; WD40 beta propeller superfamily member	1	2	2	2	0	0	2	0	1	0	1	0	0	0	2	0	1	0	1	0	0	0	2	0	1	0	1	0	6.3	6.3	6.3	34.753	315	315	8.6							1	2	1
YBR176W	YBR176W	10	10	10	sp|YBR176W|ECM31_YEAST NCSL01000025.1 153262-154200 ORF Verified Ketopantoate hydroxymethyltransferase; required for pantothenic acid biosynthesis, converts 2-oxoisovalerate into 2-dehydropantoate GN=ECM31 PE=1 SV=1	1	10	10	10	1	0	5	0	8	0	5	0	1	0	5	0	8	0	5	0	1	0	5	0	8	0	5	0	30.4	30.4	30.4	34.433	312	312	6.52				7	4	4	1	1
YBR177C	YBR177C	20	20	20	sp|YBR177C|EHT1_YEAST NCSL01000025.1 154349-155704 ORF Verified Acyl-coenzymeA:ethanol O-acyltransferase; plays a minor role in medium-chain fatty acid ethyl ester biosynthesis; possesses short-chain esterase activity; localizes to lipid particles and the	1	20	20	20	6	0	11	1	17	0	17	1	6	0	11	1	17	0	17	1	6	0	11	1	17	0	17	1	45.2	45.2	45.2	51.283	451	451	7.2	1	3	4	13	10	6	8	3	10
YBR179C	YBR179C	16	16	16	sp|YBR179C|FZO1_YEAST NCSL01000025.1 156088-158655 ORF Verified Mitofusin; integral membrane protein involved in mitochondrial outer membrane tethering and fusion; role in mitochondrial genome maintenance; efficient tethering and degradation of Fzo1p requi	1	16	16	16	5	0	10	1	15	1	9	1	5	0	10	1	15	1	9	1	5	0	10	1	15	1	9	1	22.6	22.6	22.6	97.692	855	855	5.78	2	7	6	1	8	6	6	6	1
YBR180W	YBR180W	19	19	19	sp|YBR180W|DTR1_YEAST NCSL01000025.1 159279-160997 ORF Verified Putative dityrosine transporter of the major facilitator superfamily; member of the 12-spanner drug:H(+) antiporter DHA1 family; required for spore wall synthesis; sequence similarity to QDR1	1	19	19	19	12	10	8	8	10	9	9	9	12	10	8	8	10	9	9	9	12	10	8	8	10	9	9	9	26.4	26.4	26.4	63.379	572	572	6.64	32	28	20	16	18	37	27	31	28
YBR182C	YBR182C	1	1	1	sp|YBR182C|SMP1_YEAST NCSL01000020.1 209462-210820 ORF Verified MADS-box transcription factor involved in osmotic stress response; SMP1 has a paralog, RLM1, that arose from the whole genome duplication GN=SMP1 PE=1 SV=1	1	1	1	1	0	0	0	1	0	1	0	1	0	0	0	1	0	1	0	1	0	0	0	1	0	1	0	1	4.2	4.2	4.2	49.444	452	452	8.25								3	1
YBR183W	YBR183W	2	2	2	sp|YBR183W|YPC1_YEAST NCSL01000020.1 207260-208210 ORF Verified Alkaline ceramidase; also has reverse (CoA-independent) ceramide synthase activity; catalyzes both breakdown and synthesis of phytoceramide; overexpression confers fumonisin B1 resistance; YPC	1	2	2	2	1	0	1	0	2	0	1	0	1	0	1	0	2	0	1	0	1	0	1	0	2	0	1	0	8.2	8.2	8.2	36.419	316	316	10.2							2
YBR185C	YBR185C	7	7	7	sp|YBR185C|MBA1_YEAST NCSL01000020.1 204367-205203 ORF Verified Membrane-associated mitochondrial ribosome receptor; forms a complex with Mdm38p that may facilitate recruitment of mRNA-specific translational activators to ribosomes; possible role in protei	1	7	7	7	6	0	3	0	4	0	4	1	6	0	3	0	4	0	4	1	6	0	3	0	4	0	4	1	27	27	27	31.811	278	278	6.03	3	9	3		1	3	1	1
YBR186W	YBR186W	12	12	12	sp|YBR186W|PCH2_YEAST NCSL01000020.1 202163-203773 ORF Verified Hexameric ring ATPase that remodels chromosome axis protein Hop1p; nucleolar component of the pachytene checkpoint, which prevents chromosome segregation when recombination and chromosome syna	1	12	12	12	3	0	7	0	11	0	10	0	3	0	7	0	11	0	10	0	3	0	7	0	11	0	10	0	26.5	26.5	26.5	60.401	536	536	6.36	3	3	3	3	6	6	5	4	1
YBR188C	YBR188C	6	6	6	sp|YBR188C|NTC20_YEAST NCSL01000020.1 200219-200641 ORF Verified Member of the NineTeen Complex (NTC); this complex contains Prp19p and stabilizes U6 snRNA in catalytic forms of the spliceosome containing U2, U5, and U6 snRNAs GN=NTC20 PE=1 SV=1	1	6	6	6	4	1	1	1	4	1	4	1	4	1	1	1	4	1	4	1	4	1	1	1	4	1	4	1	36.4	36.4	36.4	15.935	140	140	5.4	4	5	3	1	3	1			1
YBR189W	YBR189W	21	21	2	sp|YBR189W|RPS9B_YEAST NCSL01000020.1 198818-199818 ORF Verified Protein component of the small (40S) ribosomal subunit; homologous to mammalian ribosomal protein S9 and bacterial S4; RPS9B has a paralog, RPS9A, that arose from the whole genome duplication	1	21	21	2	20	3	18	7	17	5	16	12	20	3	18	7	17	5	16	12	1	2	1	1	1	1	1	1	59	59	8.2	22.27	195	195	6.64	29	31	27	12	17	10	5	23	27
YBR191W;YPL079W	YBR191W;YPL079W	16;15	16;15	16;15	sp|YBR191W|RPL21A_YEAST NCSL01000020.1 197187-198057 ORF Verified Ribosomal 60S subunit protein L21A; homologous to mammalian ribosomal protein L21, no bacterial homolog; RPL21A has a paralog, RPL21B, that arose from the whole genome duplication GN=RPL21A	2	16	16	16	16	2	9	6	10	4	7	4	16	2	9	6	10	4	7	4	16	2	9	6	10	4	7	4	68.8	68.8	68.8	18.242	160	160;160	6.18	22	14	14	15	12	12	20	13	8
YBR192W	YBR192W	11	11	11	sp|YBR192W|RIM2_YEAST NCSL01000020.1 195542-196675 ORF Verified Mitochondrial pyrimidine nucleotide transporter; imports pyrimidine nucleoside triphosphates and exports pyrimidine nucleoside monophosphates; member of the mitochondrial carrier family GN=RIM	1	11	11	11	2	0	9	0	9	1	9	0	2	0	9	0	9	1	9	0	2	0	9	0	9	1	9	0	31.8	31.8	31.8	42.101	377	377	6.74	5	3	3	5	4	2	2	13	6
YBR193C	YBR193C	6	6	6	sp|YBR193C|MED8_YEAST NCSL01000020.1 194574-195245 ORF Verified Subunit of the RNA polymerase II mediator complex; associates with core polymerase subunits to form the RNA polymerase II holoenzyme; essential for transcriptional regulation GN=MED8 PE=1 SV=1	1	6	6	6	1	1	4	2	5	2	5	2	1	1	4	2	5	2	5	2	1	1	4	2	5	2	5	2	28.3	28.3	28.3	25.298	223	223	6.67	5	6	2	5	6	2	3	4	3
YBR194W	YBR194W	3	3	3	sp|YBR194W|AIM4_YEAST NCSL01000020.1 193919-194290 ORF Verified Protein proposed to be associated with the nuclear pore complex; null mutant is viable, displays elevated frequency of mitochondrial genome loss and is sensitive to freeze-thaw stress GN=AIM4	1	3	3	3	2	0	1	0	2	0	1	0	2	0	1	0	2	0	1	0	2	0	1	0	2	0	1	0	23.6	23.6	23.6	14.289	123	123	6.33					1	2	3
YBR195C	YBR195C	11	11	11	sp|YBR195C|MSI1_YEAST NCSL01000020.1 192446-193714 ORF Verified Subunit of chromatin assembly factor I (CAF-1); chromatin assembly by CAF-1 affects multiple processes including silencing at telomeres, mating type loci, and rDNA; maintenance of kinetochore	1	11	11	11	11	1	7	1	7	1	8	1	11	1	7	1	7	1	8	1	11	1	7	1	7	1	8	1	43.6	43.6	43.6	47.388	422	422	7.07		7	5	3	6	8	2	6	7
YBR196C	YBR196C	34	34	34	sp|YBR196C|PGI1_YEAST NCSL01000020.1 190428-192092 ORF Verified Glycolytic enzyme phosphoglucose isomerase; catalyzes the interconversion of glucose-6-phosphate and fructose-6-phosphate; required for cell cycle progression and completion of the gluconeogen	1	34	34	34	31	8	24	13	26	5	24	17	31	8	24	13	26	5	24	17	31	8	24	13	26	5	24	17	69.7	69.7	69.7	61.298	554	554	6.88	24	8	19	42	42	46	61	56	59
YBR197C	YBR197C	6	6	6	sp|YBR197C|dubious75_YEAST NCSL01000020.1 188473-189126 ORF Verified Protein of unknown function; green fluorescent protein (GFP)-fusion protein localizes to the cytoplasm and nucleus; YBR197C is not an essential gene; relative distribution to the nucleus	1	6	6	6	0	5	1	5	2	4	1	4	0	5	1	5	2	4	1	4	0	5	1	5	2	4	1	4	32.3	32.3	32.3	24.189	217	217	7.49	3	2	2	2	3	3	5	6	8
YBR198C	YBR198C	43	43	43	sp|YBR198C|TAF5_YEAST NCSL01000020.1 185806-188202 ORF Verified Subunit (90 kDa) of TFIID and SAGA complexes; involved in RNA polymerase II transcription initiation and in chromatin modification GN=TAF5 PE=1 SV=1	1	43	43	43	20	12	20	11	27	11	20	13	20	12	20	11	27	11	20	13	20	12	20	11	27	11	20	13	54.8	54.8	54.8	88.966	798	798	5.99	30	31	33	19	21	11	12	14	17
YBR199W	YBR199W	17	17	17	sp|YBR199W|KTR4_YEAST NCSL01000020.1 184026-185420 ORF Verified Glycosyltransferase involved in protein glycosylation; transfers GDP-mannose to methyl-alpha-mannoside in vitro; member of the KRE2/MNT1 mannosyltransferase family of type II membrane proteins	1	17	17	17	7	0	11	0	13	0	12	0	7	0	11	0	13	0	12	0	7	0	11	0	13	0	12	0	42	42	42	54.613	464	464	6.31	6	5	8	3	7	10	4	5	3
YBR200W	YBR200W	24	24	24	sp|YBR200W|BEM1_YEAST NCSL01000020.1 181802-183457 ORF Verified Protein containing SH3-domains; involved in establishing cell polarity and morphogenesis; functions as a scaffold protein for complexes that include Cdc24p, Ste5p, Ste20p, and Rsr1p GN=BEM1 PE	1	24	24	24	5	5	10	6	11	7	12	7	5	5	10	6	11	7	12	7	5	5	10	6	11	7	12	7	46.1	46.1	46.1	61.635	551	551	5.25	13	14	22	10	12	9	7	8	6
YBR202W	YBR202W	20	20	20	sp|YBR202W|MCM7_YEAST NCSL01000020.1 176020-178557 ORF Verified Component of the Mcm2-7 hexameric helicase complex; MCM2-7 primes origins of DNA replication in G1 and becomes an active ATP-dependent helicase that promotes DNA melting and elongation in S-ph	1	20	20	20	3	3	12	4	12	4	11	4	3	3	12	4	12	4	11	4	3	3	12	4	12	4	11	4	32.8	32.8	32.8	94.941	845	845	6.82	16	6	4	7	5	11	11	12	11
YBR204C	YBR204C	11	11	11	sp|YBR204C|LDH1_YEAST NCSL01000020.1 170952-172079 ORF Verified Serine hydrolase; exhibits active esterase plus weak triacylglycerol lipase activities; proposed role in lipid homeostasis, regulating phospholipid and non-polar lipid levels and required for	1	11	11	11	6	0	6	1	10	1	10	2	6	0	6	1	10	1	10	2	6	0	6	1	10	1	10	2	35.2	35.2	35.2	43.316	375	375	6.34	4	5	5	6	5	7	6	4	2
YBR205W	YBR205W	17	17	17	sp|YBR205W|KTR3_YEAST NCSL01000020.1 169497-170711 ORF Verified Putative alpha-1,2-mannosyltransferase; involved in O- and N-linked protein glycosylation; member of the KRE2/MNT1 mannosyltransferase family; Svp26p mediates uptake of Ktr3p into COPII vesicl	1	17	17	17	7	0	10	0	16	0	12	0	7	0	10	0	16	0	12	0	7	0	10	0	16	0	12	0	36.6	36.6	36.6	47.482	404	404	5.63	4	5	7	10	12	10	2		2
YBR207W	YBR207W	16	16	16	sp|YBR207W|FTH1_YEAST NCSL01000020.1 167790-169187 ORF Verified Putative high affinity iron transporter; involved in transport of intravacuolar stores of iron; forms complex with Fet5p; expression is regulated by iron; proposed to play indirect role in end	1	16	16	16	10	9	7	8	9	8	9	9	10	9	7	8	9	8	9	9	10	9	7	8	9	8	9	9	28.4	28.4	28.4	51.419	465	465	6.23	36	39	34	38	39	26	34	32	34
YBR208C	YBR208C	21	21	21	sp|YBR208C|DUR1,2_YEAST NCSL01000020.1 162123-167630 ORF Verified Urea amidolyase; contains both urea carboxylase and allophanate hydrolase activities, degrades urea to CO2 and NH3; expression sensitive to nitrogen catabolite repression and induced by allo	1	21	21	21	2	1	15	0	3	0	14	0	2	1	15	0	3	0	14	0	2	1	15	0	3	0	14	0	14.3	14.3	14.3	201.88	1835	1835	6.63		2	8	4	3	5	8	4	1
YBR210W	YBR210W	1	1	1	sp|YBR210W|ERV15_YEAST NCSL01000020.1 156416-156844 ORF Verified Protein involved in export of proteins from the endoplasmic reticulum; ERV15 has a paralog, ERV14, that arose from the whole genome duplication GN=ERV15 PE=1 SV=1	1	1	1	1	0	0	1	0	0	0	1	0	0	0	1	0	0	0	1	0	0	0	1	0	0	0	1	0	7.7	7.7	7.7	16.347	142	142	6.5	1
YBR211C	YBR211C	5	5	5	sp|YBR211C|AME1_YEAST NCSL01000020.1 155280-156254 ORF Verified Essential kinetochore protein associated with microtubules and SPBs; component of the kinetochore sub-complex COMA (Ctf19p, Okp1p, Mcm21p, Ame1p); involved in spindle checkpoint maintenance; o	1	5	5	5	0	3	0	4	1	4	2	4	0	3	0	4	1	4	2	4	0	3	0	4	1	4	2	4	19.1	19.1	19.1	37.47	324	324	5.83	2	8	12	8	1		4	7	5
YBR212W	YBR212W	14	14	14	sp|YBR212W|NGR1_YEAST NCSL01000020.1 152511-154526 ORF Verified RNA binding protein that negatively regulates growth rate; interacts with the 3 UTR of the mitochondrial porin (POR1) mRNA and enhances its degradation; overexpression impairs mitochondrial f	1	14	14	14	3	7	5	5	8	4	7	4	3	7	5	5	8	4	7	4	3	7	5	5	8	4	7	4	33.2	33.2	33.2	74.952	671	671	5.52	6	7	10	11	3	5	8	5	6
YBR213W	YBR213W	4	4	4	sp|YBR213W|MET8_YEAST NCSL01000020.1 151205-152029 ORF Verified Bifunctional dehydrogenase and ferrochelatase; involved in the biosynthesis of siroheme, a prosthetic group used by sulfite reductase; required for sulfate assimilation and methionine biosynth	1	4	4	4	1	0	0	0	3	0	2	0	1	0	0	0	3	0	2	0	1	0	0	0	3	0	2	0	23	23	23	31.945	274	274	8.71		1	1
YBR214W	YBR214W	16	16	16	sp|YBR214W|SDS24_YEAST NCSL01000020.1 149399-150982 ORF Verified Protein involved in cell separation during budding; one of two S. cerevisiae homologs (Sds23p and Sds24p) of the S. pombe Sds23 protein, which is implicated in APC/cyclosome regulation; may p	1	16	16	16	11	3	10	5	13	6	10	4	11	3	10	5	13	6	10	4	11	3	10	5	13	6	10	4	49	49	49	57.152	527	527	6.82	20	15	25	27	16	11	13	25	24
YBR215W	YBR215W	37	37	37	sp|YBR215W|HPC2_YEAST NCSL01000020.1 147081-149042 ORF Verified Subunit of the HIR complex; HIR is a nucleosome assembly complex involved in regulation of histone gene transcription; mutants display synthetic defects with subunits of FACT, a complex that a	1	37	37	37	14	16	10	14	13	12	13	11	14	16	10	14	13	12	13	11	14	16	10	14	13	12	13	11	57	57	57	67.817	625	625	7.89	10	7	9	14	16	4	3	19	33
YBR216C	YBR216C	25	25	25	sp|YBR216C|YBP1_YEAST NCSL01000020.1 144794-146818 ORF Verified Protein involved in cellular response to oxidative stress; required for oxidation of specific cysteine residues of transcription factor Yap1p, resulting in nuclear localization of Yap1p in res	1	25	25	25	5	0	15	3	18	2	16	1	5	0	15	3	18	2	16	1	5	0	15	3	18	2	16	1	37.5	37.5	37.5	77.768	674	674	6.99	4	9	3	5	5	8	12	6	7
YBR217W	YBR217W	7	7	7	sp|YBR217W|ATG12_YEAST NCSL01000020.1 144002-144562 ORF Verified Ubiquitin-like modifier involved in autophagy and the Cvt pathway; conserved; conjugated to Atg5p to form a complex involved in Atg8p lipidation; Atg5p-Atg12p conjugate enhances E2 activity o	1	7	7	7	1	5	1	3	1	2	1	2	1	5	1	3	1	2	1	2	1	5	1	3	1	2	1	2	44.1	44.1	44.1	21.105	186	186	6.92		1	4	3	2	3			8
YBR218C	YBR218C	63	22	22	sp|YBR218C|PYC2_YEAST NCSL01000020.1 140145-143687 ORF Verified Pyruvate carboxylase isoform; cytoplasmic enzyme that converts pyruvate to oxaloacetate; differentially regulated than isoform Pyc1p; mutations in the human homolog are associated with lactic	1	63	22	22	50	2	45	10	52	4	49	14	13	1	12	1	18	0	15	4	13	1	12	1	18	0	15	4	52.6	20.8	20.8	130.2	1180	1180	5.91	15	10	12	6	11	15	7	4	3
YBR220C	YBR220C	2	2	2	sp|YBR220C|dubious80_YEAST NCSL01000020.1 137717-139399 ORF Uncharacterized Putative protein of unknown function; YBR220C is not an essential gene GN=dubious80 PE=1 SV=1	1	2	2	2	0	0	0	0	2	0	2	1	0	0	0	0	2	0	2	1	0	0	0	0	2	0	2	1	5.5	5.5	5.5	63.009	560	560	3	3	1			2	1
YBR221C	YBR221C	19	19	19	sp|YBR221C|PDB1_YEAST NCSL01000020.1 136141-137241 ORF Verified E1 beta subunit of the pyruvate dehydrogenase (PDH) complex; PDH is an evolutionarily conserved multi-protein complex found in mitochondria GN=PDB1 PE=1 SV=1	1	19	19	19	17	1	12	6	14	2	13	7	17	1	12	6	14	2	13	7	17	1	12	6	14	2	13	7	53.6	53.6	53.6	40.053	366	366	6.37	27	18	14	8	7	16	19	7	32
YBR222C	YBR222C	33	33	33	sp|YBR222C|PCS60_YEAST NCSL01000020.1 134043-135674 ORF Verified Oxalyl-CoA synthetase; capable of catalyzing conversion of oxalate to oxalyl-CoA; catalyzes first step in pathway of oxalate degradation that functions to protect yeast from inhibitory effect	1	33	33	33	27	1	21	6	27	2	23	9	27	1	21	6	27	2	23	9	27	1	21	6	27	2	23	9	54.5	54.5	54.5	60.488	543	543	5.77	27	26	23	16	33	28	13	9	16
YBR223C	YBR223C	6	6	6	sp|YBR223C|TDP1_YEAST NCSL01000020.1 132097-133731 ORF Verified Tyrosyl-DNA phosphodiesterase I; hydrolyzes 3 and 5-phosphotyrosyl bonds; involved in the repair of DNA lesions created by topoisomerase I and topoisomerase II; mutations in human homolog re	1	6	6	6	1	1	1	1	5	0	0	2	1	1	1	1	5	0	0	2	1	1	1	1	5	0	0	2	16.5	16.5	16.5	62.298	544	544	6.14	3	2	1			1			4
YBR225W	YBR225W	35	35	35	sp|YBR225W|dubious84_YEAST NCSL01000020.1 129062-131764 ORF Uncharacterized Putative protein of unknown function; non-essential gene identified in a screen for mutants affected in mannosylphophorylation of cell wall components GN=dubious84 PE=1 SV=1	1	35	35	35	13	15	19	12	20	11	17	12	13	15	19	12	20	11	17	12	13	15	19	12	20	11	17	12	46.1	46.1	46.1	101.23	900	900	6.88	17	19	16	19	15	14	18	19	19
YBR227C	YBR227C	28	28	28	sp|YBR227C|MCX1_YEAST NCSL01000020.1 127258-128820 ORF Verified Non-proteolytic ATPase of the AAA family; stimulates incorporation of the pyridoxal phosphate cofactor into Hem1p (5-aminolevulinic acid synthase); localized to the mitochondrial matrix; ortho	1	28	28	28	15	0	18	0	21	0	16	1	15	0	18	0	21	0	16	1	15	0	18	0	21	0	16	1	48.3	48.3	48.3	57.901	520	520	6.55	13	8	5	9	10	10	12	8	3
YBR228W	YBR228W	1	1	1	sp|YBR228W|SLX1_YEAST NCSL01000020.1 126165-127079 ORF Verified Endonuclease involved in DNA recombination and repair; subunit of a complex, with Slx4p, that hydrolyzes 5 branches from duplex DNA in response to stalled or converging replication forks; fun	1	1	1	1	0	0	0	0	1	0	0	0	0	0	0	0	1	0	0	0	0	0	0	0	1	0	0	0	5.9	5.9	5.9	35.838	304	304	4				1
YBR229C	YBR229C	25	25	25	sp|YBR229C|ROT2_YEAST NCSL01000020.1 123171-126035 ORF Verified Glucosidase II catalytic subunit; required to trim the final glucose in N-linked glycans; required for normal cell wall synthesis; mutations in rot2 suppress tor2 mutations, and are synthetica	1	25	25	25	12	0	14	0	20	0	21	0	12	0	14	0	20	0	21	0	12	0	14	0	20	0	21	0	29.8	29.8	29.8	110.29	954	954	7.88	1	1	5	5	4	7	15	10	18
YBR230C	YBR230C	6	6	6	sp|YBR230C|OM14_YEAST NCSL01000020.1 122427-122843 ORF Verified Mitochondrial outer membrane receptor for cytosolic ribosomes; integral protein of the outer membrane that interacts with the nascent chain-associated complex (NAC) bound to ribosomes, contrib	1	6	6	6	5	2	4	3	4	3	4	3	5	2	4	3	4	3	4	3	5	2	4	3	4	3	4	3	40.6	40.6	40.6	15.156	138	138	6.1	18	14	13	12	3	5	5	7	10
YBR230W-A	YBR230W-A	2	2	2	sp|YBR230W-A|dubious86_YEAST NCSL01000020.1 121832-122032 ORF Uncharacterized Putative protein of unknown function; YBR230W-A has a paralog, COQ8, that arose from the whole genome duplication GN=dubious86 PE=1 SV=1	1	2	2	2	0	0	0	0	2	0	1	0	0	0	0	0	2	0	1	0	0	0	0	0	2	0	1	0	33.3	33.3	33.3	7.6146	66	66	7.6					3
YBR231C	YBR231C	10	10	10	sp|YBR231C|SWC5_YEAST NCSL01000020.1 119304-120215 ORF Verified Component of the SWR1 complex; complex exchanges histone variant H2AZ (Htz1p) for chromatin-bound histone H2A; protein abundance increases in response to DNA replication stress; relocalizes to	1	10	10	10	6	3	2	2	3	2	4	3	6	3	2	2	3	2	4	3	6	3	2	2	3	2	4	3	34	34	34	34.343	303	303	5.9	5	3	3	7	4	3	9	3	3
YBR233W	YBR233W	16	16	16	sp|YBR233W|PBP2_YEAST NCSL01000020.1 117725-118966 ORF Verified RNA binding protein; has similarity to mammalian heterogeneous nuclear RNP K protein, involved in the regulation of telomere position effect and telomere length; relative distribution to the n	1	16	16	16	8	4	9	2	9	3	7	4	8	4	9	2	9	3	7	4	8	4	9	2	9	3	7	4	43.1	43.1	43.1	45.782	413	413	6.37	15	7	8	5	8	8	10	7	11
YBR233W-A	YBR233W-A	5	5	5	sp|YBR233W-A|DAD3_YEAST NCSL01000020.1 117133-117417 ORF Verified Essential subunit of the Dam1 complex (aka DASH complex); complex couples kinetochores to the force produced by MT depolymerization thereby aiding in chromosome segregation; is transferred t	1	5	5	5	3	2	3	1	3	2	3	2	3	2	3	1	3	2	3	2	3	2	3	1	3	2	3	2	60.6	60.6	60.6	10.848	94	94	7.03	2	4	3	1	1	3	1		2
YBR234C	YBR234C	20	20	20	sp|YBR234C|ARC40_YEAST NCSL01000020.1 115800-116954 ORF Verified Subunit of the ARP2/3 complex; ARP2/3 is required for the motility and integrity of cortical actin patches GN=ARC40 PE=1 SV=1	1	20	20	20	15	2	13	2	16	2	12	3	15	2	13	2	16	2	12	3	15	2	13	2	16	2	12	3	59.1	59.1	59.1	42.446	384	384	7.03	8	5	4	9	13	14	10	11	9
YBR235W	YBR235W	25	25	25	sp|YBR235W|VHC1_YEAST NCSL01000020.1 112129-115491 ORF Verified Vacuolar membrane cation-chloride cotransporter (CCC); likely mediates K+ and Cl- cotransport into the vacuole; has a role in potassium homeostasis and salt tolerance; localizes to sites of co	1	25	25	25	2	8	9	13	14	13	11	12	2	8	9	13	14	13	11	12	2	8	9	13	14	13	11	12	25.4	25.4	25.4	124	1120	1120	6.2	6	11	21	18	24	11	13	14	16
YBR236C	YBR236C	17	17	17	sp|YBR236C|ABD1_YEAST NCSL01000020.1 110699-112009 ORF Verified Methyltransferase; catalyzes the transfer of a methyl group from S-adenosylmethionine to the GpppN terminus of capped mRNA; nuclear protein that relocalizes to the cytosol in response to hypox	1	17	17	17	10	2	13	1	15	1	13	1	10	2	13	1	15	1	13	1	10	2	13	1	15	1	13	1	40.8	40.8	40.8	50.286	436	436	7.02	10	5	6	3	6	7	5	9	6
YBR237W	YBR237W	12	12	12	sp|YBR237W|PRP5_YEAST NCSL01000020.1 107874-110423 ORF Verified RNA helicase in the DEAD-box family; necessary for prespliceosome formation, bridges U1 and U2 snRNPs and enables stable U2 snRNP association with intron RNA GN=PRP5 PE=1 SV=1	1	12	12	12	1	3	4	4	9	2	8	3	1	3	4	4	9	2	8	3	1	3	4	4	9	2	8	3	18.5	18.5	18.5	96.425	849	849	6.22	10	8	4	6	1	2	3	9	9
YBR238C	YBR238C	3	3	3	sp|YBR238C|dubious88_YEAST NCSL01000020.1 105087-107282 ORF Verified Mitochondrial membrane protein; not required for respiratory growth but causes a synthetic respiratory defect in combination with rmd9 mutations; transcriptionally up-regulated by TOR; de	1	3	3	3	1	1	1	1	1	1	2	1	1	1	1	1	1	1	2	1	1	1	1	1	1	1	2	1	5.2	5.2	5.2	83.776	731	731	3	5	4	3	3	1	1			1
YBR241C	YBR241C	6	6	6	sp|YBR241C|dubious89_YEAST NCSL01000020.1 98345-99811 ORF Uncharacterized Putative transporter, member of the sugar porter family; green fluorescent protein (GFP)-fusion protein localizes to the vacuolar membrane; YBR241C is not an essential gene; YBR241C	1	6	6	6	3	0	5	0	6	0	4	1	3	0	5	0	6	0	4	1	3	0	5	0	6	0	4	1	15.2	15.2	15.2	53.569	488	488	6.09	3	5	3	3	2	3	1	2
YBR242W	YBR242W	6	6	6	sp|YBR242W|dubious90_YEAST NCSL01000020.1 97010-97726 ORF Uncharacterized Putative protein of unknown function; green fluorescent protein (GFP)-fusion protein localizes to the cytoplasm and nucleus; YBR242W is not an essential gene; YBR242W has a paralog,	1	6	6	6	1	0	3	0	6	0	6	1	1	0	3	0	6	0	6	1	1	0	3	0	6	0	6	1	27.7	27.7	27.7	27.546	238	238	7.55				1	3	3	4	3	3
YBR245C	YBR245C	63	63	60	sp|YBR245C|ISW1_YEAST NCSL01000020.1 90942-94247 ORF Verified ATPase subunit of imitation-switch (ISWI) class chromatin remodelers; with Ioc3p forms Isw1a complex involved in repression of transcription initiation; with Ioc2p and Ioc4p forms Isw1b complex	1	63	63	60	28	8	26	11	42	9	31	11	28	8	26	11	42	9	31	11	27	8	25	11	40	9	30	11	51.3	51.3	48.3	127.72	1101	1101	6.55	22	33	27	29	18	10	11	20	21
YBR246W	YBR246W	3	3	3	sp|YBR246W|RRT2_YEAST NCSL01000020.1 89642-90805 ORF Verified Methylesterase performing penultimate step of diphthamide biosynthesis; hydrolyzes methylated diphthine to produce diphthine and allows Dph6-catalyzed amidation reaction to occur; deletion leads	1	3	3	3	0	0	2	0	3	0	1	0	0	0	2	0	3	0	1	0	0	0	2	0	3	0	1	0	13.2	13.2	13.2	43.339	387	387	6.14				2	1	1	1	1	1
YBR247C	YBR247C	25	25	25	sp|YBR247C|ENP1_YEAST NCSL01000020.1 87951-89402 ORF Verified Protein associated with U3 and U14 snoRNAs; required for pre-rRNA processing and 40S ribosomal subunit synthesis; localized in the nucleus and concentrated in the nucleolus; human BYSL functiona	1	25	25	25	9	4	12	7	16	6	16	6	9	4	12	7	16	6	16	6	9	4	12	7	16	6	16	6	50.3	50.3	50.3	55.05	483	483	5.61	14	15	13	10	16	21	22	12	6
YBR248C	YBR248C	40	40	40	sp|YBR248C|HIS7_YEAST NCSL01000020.1 85943-87601 ORF Verified Imidazole glycerol phosphate synthase; glutamine amidotransferase:cyclase that catalyzes the fifth step of histidine biosynthesis and also produces 5-aminoimidazole-4-carboxamide ribotide (AICAR	1	40	40	40	29	0	24	0	30	0	27	1	29	0	24	0	30	0	27	1	29	0	24	0	30	0	27	1	78.3	78.3	78.3	61.067	552	552	6.33	12	13	17	14	16	11	22	10	16
YBR249C	YBR249C	22	20	20	sp|YBR249C|ARO4_YEAST NCSL01000020.1 84414-85526 ORF Verified 3-deoxy-D-arabino-heptulosonate-7-phosphate (DAHP) synthase; catalyzes the first step in aromatic amino acid biosynthesis and is feedback-inhibited by tyrosine or high concentrations of phenylal	1	22	20	20	19	4	12	4	19	4	17	9	18	3	11	3	17	3	15	7	18	3	11	3	17	3	15	7	58.6	54.6	54.6	39.763	370	370	6.9	13	11	3	10	21	13	9	13	17
YBR250W	YBR250W	20	20	20	sp|YBR250W|SPO23_YEAST NCSL01000020.1 81804-83375 ORF Verified Protein of unknown function; associates with meiosis-specific protein Spo1p GN=SPO23 PE=1 SV=1	1	20	20	20	7	2	14	3	15	3	16	2	7	2	14	3	15	3	16	2	7	2	14	3	15	3	16	2	44.6	44.6	44.6	60.009	523	523	6.86	5	6	9	1	13	19	15	7	7
YBR251W	YBR251W	15	15	15	sp|YBR251W|MRPS5_YEAST NCSL01000020.1 80096-81019 ORF Verified Mitochondrial ribosomal protein of the small subunit GN=MRPS5 PE=1 SV=1	1	15	15	15	11	0	9	1	13	0	8	1	11	0	9	1	13	0	8	1	11	0	9	1	13	0	8	1	46.9	46.9	46.9	34.883	307	307	6.24	1	2	3	21	13	9	8	2	3
YBR252W	YBR252W	9	9	9	sp|YBR252W|DUT1_YEAST NCSL01000020.1 79355-79798 ORF Verified Deoxyuridine triphosphate diphosphatase (dUTPase); catalyzes hydrolysis of dUTP to dUMP and PPi, thereby preventing incorporation of uracil into DNA during replication; critical for the maintena	1	9	9	9	8	1	7	3	6	1	8	4	8	1	7	3	6	1	8	4	8	1	7	3	6	1	8	4	56.5	56.5	56.5	15.337	147	147	7.25	2	3	3	1	4	11	11	4	5
YBR253W	YBR253W	4	4	4	sp|YBR253W|SRB6_YEAST NCSL01000020.1 78774-79139 ORF Verified Subunit of the RNA polymerase II mediator complex; associates with core polymerase subunits to form the RNA polymerase II holoenzyme; essential for transcriptional regulation GN=SRB6 PE=1 SV=1	1	4	4	4	0	0	3	0	3	0	3	0	0	0	3	0	3	0	3	0	0	0	3	0	3	0	3	0	39.7	39.7	39.7	13.963	121	121	7.06	2	1	1	1	3	1
YBR255C-A	YBR255C-A	3	3	3	sp|YBR255C-A|dubious91_YEAST NCSL01000020.1 75341-75795 ORF Uncharacterized Putative protein of unknown function; may interact with respiratory chain complexes III (ubiquinol-cytochrome c reductase) or IV (cytochrome c oxidase); identified by sequence comp	1	3	3	3	3	0	3	0	3	0	3	0	3	0	3	0	3	0	3	0	3	0	3	0	3	0	3	0	27.5	27.5	27.5	13.741	120	120	5.5			4	6	4	1	1
YBR255W	YBR255W	10	10	10	sp|YBR255W|MTC4_YEAST NCSL01000020.1 75873-77957 ORF Verified Protein of unknown function; required for normal growth rate at 15 degrees C; green fluorescent protein (GFP)-fusion protein localizes to the cytoplasm in a punctate pattern; mtc4 is synthetical	1	10	10	10	0	7	1	8	2	8	0	7	0	7	1	8	2	8	0	7	0	7	1	8	2	8	0	7	17	17	17	79.053	694	694	6.81		3	5	4	6	5	4	6	4
YBR256C	YBR256C	10	10	10	sp|YBR256C|RIB5_YEAST NCSL01000020.1 74314-75030 ORF Verified Riboflavin synthase; catalyzes the last step of the riboflavin biosynthesis pathway GN=RIB5 PE=1 SV=1	1	10	10	10	9	0	7	0	6	0	7	0	9	0	7	0	6	0	7	0	9	0	7	0	6	0	7	0	41.2	41.2	41.2	26.177	238	238	7.19	2	3	1	1	1	6	9	8	3
YBR257W	YBR257W	5	5	5	sp|YBR257W|POP4_YEAST NCSL01000020.1 72692-73531 ORF Verified Subunit of both RNase MRP and nuclear RNase P; RNase MRP cleaves pre-rRNA, while nuclear RNase P cleaves tRNA precursors to generate mature 5 ends and facilitates turnover of nuclear RNAs; bind	1	5	5	5	0	0	2	1	3	1	2	0	0	0	2	1	3	1	2	0	0	0	2	1	3	1	2	0	20.4	20.4	20.4	32.923	279	279	5.12	1	6	2			1	2	1
YBR258C	YBR258C	5	5	5	sp|YBR258C|SHG1_YEAST NCSL01000020.1 72254-72682 ORF Verified Subunit of the COMPASS (Set1C) complex; COMPASS methylates histone H3 on lysine 4 and is required in transcriptional silencing near telomeres GN=SHG1 PE=1 SV=1	1	5	5	5	4	2	2	1	3	1	2	2	4	2	2	1	3	1	2	2	4	2	2	1	3	1	2	2	52.8	52.8	52.8	16.402	142	142	6.29	3	2	2	4	1				2
YBR260C	YBR260C	25	25	25	sp|YBR260C|RGD1_YEAST NCSL01000020.1 67778-69778 ORF Verified GTPase-activating protein (RhoGAP) for Rho3p and Rho4p; possibly involved in control of actin cytoskeleton organization GN=RGD1 PE=1 SV=1	1	25	25	25	4	2	13	1	19	2	12	4	4	2	13	1	19	2	12	4	4	2	13	1	19	2	12	4	41	41	41	74.645	666	666	6.44	1	3	9	11	10	10	9	8	12
YBR261C	YBR261C	6	6	6	sp|YBR261C|TAE1_YEAST NCSL01000020.1 66887-67585 ORF Verified AdoMet-dependent proline methyltransferase; catalyzes the dimethylation of ribosomal proteins Rpl12 and Rps25 at N-terminal proline residues; has a role in protein synthesis; fusion protein loca	1	6	6	6	3	0	2	1	4	0	2	0	3	0	2	1	4	0	2	0	3	0	2	1	4	0	2	0	37.5	37.5	37.5	26.067	232	232	7.78				1	1	3		8	3
YBR262C	YBR262C	11	11	11	sp|YBR262C|MIC12_YEAST NCSL01000020.1 66377-66697 ORF Verified Component of the MICOS complex; MICOS (formerly MINOS or MitOS) is a mitochondrial inner membrane complex that extends into the intermembrane space and has a role in the maintenance of crista j	1	11	11	11	4	0	10	0	8	0	8	0	4	0	10	0	8	0	8	0	4	0	10	0	8	0	8	0	56.6	56.6	56.6	12.388	106	106	5.67	4	5	4	3	7	5	7	2	2
YBR263W	YBR263W	36	35	35	sp|YBR263W|SHM1_YEAST NCSL01000020.1 64682-66154 ORF Verified Mitochondrial serine hydroxymethyltransferase; converts serine to glycine plus 5,10 methylenetetrahydrofolate; involved in generating precursors for purine, pyrimidine, amino acid, and lipid bio	1	36	35	35	33	0	25	3	29	2	23	7	32	0	24	3	28	1	22	7	32	0	24	3	28	1	22	7	69.2	69.2	69.2	53.772	490	490	6.76	7	16	27	17	16	25	26	19	28
YBR264C	YBR264C	9	9	9	sp|YBR264C|YPT10_YEAST NCSL01000020.1 64049-64648 ORF Verified Rab family GTP-binding protein; contains the PEST signal sequence specific for proteolytic enzymes; may be involved in vesicular transport; overexpression leads to accumulation of Golgi-like ci	1	9	9	9	1	0	3	1	6	0	6	1	1	0	3	1	6	0	6	1	1	0	3	1	6	0	6	1	45.2	45.2	45.2	21.736	199	199	5.5	3	4	1	1	1	5	4	1
YBR265W	YBR265W	10	10	10	sp|YBR265W|TSC10_YEAST NCSL01000020.1 62873-63835 ORF Verified 3-ketosphinganine reductase; catalyzes the second step in phytosphingosine synthesis; essential for growth in the absence of exogenous dihydrosphingosine or phytosphingosine; localized to lipid	1	10	10	10	3	0	9	1	7	1	8	1	3	0	9	1	7	1	8	1	3	0	9	1	7	1	8	1	37.8	37.8	37.8	36	320	320	6.8	1		4	5	5	5	6	3	2
YBR267W	YBR267W	3	3	3	sp|YBR267W|REI1_YEAST NCSL01000020.1 61395-62576 ORF Verified Cytoplasmic pre-60S factor; required for the correct recycling of shuttling factors Alb1, Arx1 and Tif6 at the end of the ribosomal large subunit biogenesis; involved in bud growth in the mitoti	1	3	3	3	1	0	3	0	3	0	3	0	1	0	3	0	3	0	3	0	1	0	3	0	3	0	3	0	8.1	8.1	8.1	45.946	393	393	7.33	3						2	2
YBR268W	YBR268W	3	3	3	sp|YBR268W|MRPL37_YEAST NCSL01000020.1 60801-61118 ORF Verified Mitochondrial ribosomal protein of the large subunit GN=MRPL37 PE=1 SV=1	1	3	3	3	3	0	2	1	2	0	3	0	3	0	2	1	2	0	3	0	3	0	2	1	2	0	3	0	32.4	32.4	32.4	11.935	105	105	6.35			1			9	5	2
YBR269C	YBR269C	11	11	11	sp|YBR269C|SDH8_YEAST NCSL01000020.1 59837-60253 ORF Verified Protein required for assembly of succinate dehydrogenase; interacts with flavinylated Sdh1p and may function as a chaperone for free Sdh1p, protecting its FAD cofactor from redox reactions befor	1	11	11	11	10	3	7	3	6	3	7	5	10	3	7	3	6	3	7	5	10	3	7	3	6	3	7	5	70.3	70.3	70.3	15.504	138	138	8.39	5	5	6	3	2	2	7	9	16
YBR270C	YBR270C	5	5	5	sp|YBR270C|BIT2_YEAST NCSL01000020.1 58016-59653 ORF Verified Subunit of TORC2 membrane-associated complex; involved in regulation of actin cytoskeletal dynamics during polarized growth and cell wall integrity; interacts with Slm1p and Slm2p, homologous PH	1	5	5	5	0	1	2	3	1	3	1	2	0	1	2	3	1	3	1	2	0	1	2	3	1	3	1	2	14.3	14.3	14.3	61.175	545	545	5.52	3	4	1	3		4			1
YBR271W	YBR271W	2	2	2	sp|YBR271W|EFM2_YEAST NCSL01000020.1 56303-57562 ORF Verified S-adenosylmethionine-dependent methyltransferase; seven-beta-strand lysine methyltransferase which dimethylates translation elongation factor EF2 (Eft1p and Eft2p) at lysine 613 and methylates E	1	2	2	2	1	0	0	0	0	2	0	1	1	0	0	0	0	2	0	1	1	0	0	0	0	2	0	1	11.5	11.5	11.5	47.948	419	419	6.5		1				2
YBR272C	YBR272C	16	16	16	sp|YBR272C|HSM3_YEAST NCSL01000020.1 54618-56066 ORF Verified Proteasome-interacting protein; involved in the assembly of the base subcomplex of the 19S proteasomal regulatory particle (RP); involved in DNA mismatch repair during slow growth; weak similari	1	16	16	16	3	1	10	1	14	1	11	1	3	1	10	1	14	1	11	1	3	1	10	1	14	1	11	1	35.9	35.9	35.9	55.731	482	482	7.62	2	5	5	5	3	6	3	4	11
YBR273C	YBR273C	14	14	14	sp|YBR273C|UBX7_YEAST NCSL01000020.1 53050-54360 ORF Verified UBX (ubiquitin regulatory X) domain-containing protein; interacts with Cdc48p; UBX7 has a paralog, UBX6, that arose from the whole genome duplication GN=UBX7 PE=1 SV=1	1	14	14	14	3	3	6	4	7	3	7	5	3	3	6	4	7	3	7	5	3	3	6	4	7	3	7	5	40.6	40.6	40.6	49.958	436	436	5.65	4	5	10	14	12	4	7	6	4
YBR274W	YBR274W	2	2	2	sp|YBR274W|CHK1_YEAST NCSL01000020.1 51244-52827 ORF Verified Serine/threonine kinase and DNA damage checkpoint effector; mediates cell cycle arrest via phosphorylation of Pds1p; phosphorylated by checkpoint signal transducer Mec1p; homolog of S. pombe and	1	2	2	2	0	0	1	1	0	0	1	0	0	0	1	1	0	0	1	0	0	0	1	1	0	0	1	0	7.4	7.4	7.4	60.016	527	527	4.67		1	1						1
YBR275C	YBR275C	58	58	58	sp|YBR275C|RIF1_YEAST NCSL01000020.1 45315-51065 ORF Verified Protein that binds to the Rap1p C-terminus; acts synergistically with Rif2p to help control telomere length and establish telomeric silencing; involved in control of DNA replication; contributes	1	58	58	58	10	21	17	29	22	24	23	31	10	21	17	29	22	24	23	31	10	21	17	29	22	24	23	31	37.9	37.9	37.9	217.98	1916	1916	6.65	21	28	22	30	25	50	26	22	30
YBR276C	YBR276C	9	9	9	sp|YBR276C|PPS1_YEAST NCSL01000020.1 42378-44801 ORF Verified Protein phosphatase; has specificity for serine, threonine, and tyrosine residues; has a role in the DNA synthesis phase of the cell cycle GN=PPS1 PE=1 SV=1	1	9	9	9	1	1	4	2	6	1	3	1	1	1	4	2	6	1	3	1	1	1	4	2	6	1	3	1	16.9	16.9	16.9	91.683	807	807	6.41	2	2	1	3	2	6	2	7	3
YBR278W	YBR278W	8	8	8	sp|YBR278W|DPB3_YEAST NCSL01000020.1 41522-42127 ORF Verified Third-largest subunit of DNA polymerase II (DNA polymerase epsilon); required to maintain fidelity of chromosomal replication and also for inheritance of telomeric silencing; stabilizes the inte	1	8	8	8	3	3	3	2	5	2	4	2	3	3	3	2	5	2	4	2	3	3	3	2	5	2	4	2	34.3	34.3	34.3	22.665	201	201	7.5	1	1	5	8	9	5	9	7	9
YBR279W	YBR279W	27	27	27	sp|YBR279W|PAF1_YEAST NCSL01000020.1 39806-41161 ORF Verified Component of the Paf1p complex involved in transcription elongation; binds to and modulates the activity of RNA polymerases I and II; required for expression of a subset of genes, including cell	1	27	27	27	13	10	15	8	14	7	15	9	13	10	15	8	14	7	15	9	13	10	15	8	14	7	15	9	67	67	67	52.544	451	451	6.3	27	19	22	22	18	19	20	13	13
YBR280C	YBR280C	35	35	35	sp|YBR280C|SAF1_YEAST NCSL01000020.1 37703-39616 ORF Verified F-Box protein involved in proteasome-dependent degradation of Aah1p; involved in proteasome-dependent degradation of Aah1p during entry of cells into quiescence; interacts with Skp1 GN=SAF1 PE=1	1	35	35	35	20	8	21	8	26	6	23	8	20	8	21	8	26	6	23	8	20	8	21	8	26	6	23	8	66.6	66.6	66.6	70.537	637	637	7.56	18	10	21	15	10	17	12	16	30
YBR281C	YBR281C	23	23	23	sp|YBR281C|DUG2_YEAST NCSL01000020.1 34794-37430 ORF Verified Component of glutamine amidotransferase (GATase II); forms a complex with Dug3p to degrade glutathione (GSH) and other peptides containing a gamma-glu-X bond in an alternative pathway to GSH deg	1	23	23	23	3	0	17	2	17	2	19	3	3	0	17	2	17	2	19	3	3	0	17	2	17	2	19	3	27.6	27.6	27.6	98.044	878	878	7.28	5	4	1	9	8	10	11	16	12
YBR282W	YBR282W	7	7	7	sp|YBR282W|MRPL27_YEAST NCSL01000020.1 33720-34160 ORF Verified Mitochondrial ribosomal protein of the large subunit; homolog of human Bcl-2 interacting protein BMRP GN=MRPL27 PE=1 SV=1	1	7	7	7	5	0	5	1	3	0	4	1	5	0	5	1	3	0	4	1	5	0	5	1	3	0	4	1	35.6	35.6	35.6	16.492	146	146	6.81		2	2	2	2	4	5	2	3
YBR283C	YBR283C	12	12	12	sp|YBR283C|SSH1_YEAST NCSL01000020.1 31985-33457 ORF Verified Subunit of the Ssh1 translocon complex; Sec61p homolog involved in co-translational pathway of protein translocation; not essential GN=SSH1 PE=1 SV=1	1	12	12	12	6	0	7	0	8	0	9	0	6	0	7	0	8	0	9	0	6	0	7	0	8	0	9	0	21.2	21.2	21.2	53.311	490	490	6.49	1	4	5	4	5	5	3	8	3
YBR285W	YBR285W	12	12	12	sp|YBR285W|dubious95_YEAST NCSL01000020.1 28039-28473 ORF Uncharacterized Putative protein of unknown function; YBR285W is not an essential gene GN=dubious95 PE=1 SV=1	1	12	12	12	4	6	5	5	5	6	5	6	4	6	5	5	5	6	5	6	4	6	5	5	5	6	5	6	61.1	61.1	61.1	16.811	144	144	6.57	9	11	12	14	14	18	20	20	15
YBR286W	YBR286W	27	27	27	sp|YBR286W|APE3_YEAST NCSL01000020.1 26084-27697 ORF Verified Vacuolar aminopeptidase Y; processed to mature form by Prb1p GN=APE3 PE=1 SV=1	1	27	27	27	24	4	16	5	18	1	19	5	24	4	16	5	18	1	19	5	24	4	16	5	18	1	19	5	51.2	51.2	51.2	60.131	537	537	6.69	15	10	6	17	20	16	40	24	14
YBR287W	YBR287W	7	7	7	sp|YBR287W|dubious96_YEAST NCSL01000020.1 24543-25826 ORF Uncharacterized Protein of unknown function; green fluorescent protein (GFP)-fusion protein localizes to the ER; YBR287W is not an essential gene GN=dubious96 PE=1 SV=1	1	7	7	7	3	3	3	4	5	4	4	4	3	3	3	4	5	4	4	4	3	3	3	4	5	4	4	4	20.4	20.4	20.4	47.476	427	427	6.72	4	7	7	34	28	14	3	6	9
YBR288C	YBR288C	18	18	18	sp|YBR288C|APM3_YEAST NCSL01000020.1 22934-24385 ORF Verified Mu3-like subunit of the clathrin associated protein complex (AP-3); functions in transport of alkaline phosphatase to the vacuole via the alternate pathway GN=APM3 PE=1 SV=1	1	18	18	18	7	2	12	1	13	2	13	2	7	2	12	1	13	2	13	2	7	2	12	1	13	2	13	2	49.1	49.1	49.1	54.809	483	483	6.67	4	11	14	4	7	5	1	10	10
YBR289W	YBR289W	22	22	22	sp|YBR289W|SNF5_YEAST NCSL01000020.1 19959-22646 ORF Verified Subunit of the SWI/SNF chromatin remodeling complex; involved in transcriptional regulation; functions interdependently in transcriptional activation with Snf2p and Snf6p; relocates to the cytos	1	22	22	22	10	5	10	4	17	3	14	5	10	5	10	4	17	3	14	5	10	5	10	4	17	3	14	5	34.2	34.2	34.2	101.85	895	895	5.3	15	10	14	26	25	20	6	5	9
YBR290W	YBR290W	5	5	5	sp|YBR290W|BSD2_YEAST NCSL01000020.1 18788-19753 ORF Verified Heavy metal ion homeostasis protein; facilitates trafficking of Smf1p and Smf2p metal transporters to vacuole where they are degraded; acts as an adaptor protein with Rsp5p in the regulated endo	1	5	5	5	0	2	1	1	2	0	1	2	0	2	1	1	2	0	1	2	0	2	1	1	2	0	1	2	27.1	27.1	27.1	35.763	321	321	7.33				5				1	3
YBR296C	YBR296C	11	11	11	sp|YBR296C|PHO89_YEAST NCSL01000020.1 3793-5517 ORF Verified Plasma membrane Na+/Pi cotransporter; active in early growth phase; similar to phosphate transporters of Neurospora crassa; transcription regulated by inorganic phosphate concentrations and Pho4p	1	11	11	11	3	2	2	2	8	3	7	4	3	2	2	2	8	3	7	4	3	2	2	2	8	3	7	4	13.2	13.2	13.2	62.626	574	574	6.4	4	4	6	5	3	2	4	2	4
YCL001W	YCL001W	5	5	5	sp|YCL001W|RER1_YEAST NCSL01000052.1 21069-21635 ORF Verified Protein involved in retention of membrane proteins; including Sec12p, in the ER; localized to Golgi; functions as a retrieval receptor in returning membrane proteins to the ER GN=RER1 PE=1 SV=1	1	5	5	5	2	0	3	1	3	0	3	0	2	0	3	1	3	0	3	0	2	0	3	1	3	0	3	0	19.7	19.7	19.7	22.27	188	188	5.82				4	5	3	2	2
YCL004W	YCL004W	14	14	14	sp|YCL004W|PGS1_YEAST NCSL01000052.1 18258-19823 ORF Verified Phosphatidylglycerolphosphate synthase; catalyzes the synthesis of phosphatidylglycerolphosphate from CDP-diacylglycerol and sn-glycerol 3-phosphate in the first committed and rate-limiting step	1	14	14	14	6	0	8	0	12	0	9	0	6	0	8	0	12	0	9	0	6	0	8	0	12	0	9	0	34.4	34.4	34.4	59.355	521	521	7.4	8	1	1	5		5	1	2	12
YCL005W-A	YCL005W-A	3	3	3	sp|YCL005W-A|VMA9_YEAST NCSL01000052.1 16176-16570 ORF Verified Vacuolar H+ ATPase subunit e of the V-ATPase V0 subcomplex; essential for vacuolar acidification; interacts with the V-ATPase assembly factor Vma21p in the ER; involved in V0 biogenesis GN=VMA	1	3	3	3	1	1	0	0	3	0	1	0	1	1	0	0	3	0	1	0	1	1	0	0	3	0	1	0	23.3	23.3	23.3	8.381	73	73	5.38		1		1	2	2	1	1
YCL008C	YCL008C	6	6	6	sp|YCL008C|STP22_YEAST NCSL01000052.1 14849-16006 ORF Verified Component of the ESCRT-I complex; ESCRT-I is involved in ubiquitin-dependent sorting of proteins into the endosome; prevents polyubiquitination of the arrestin-related protein Rim8p, thereby di	1	6	6	6	1	0	4	0	5	0	5	0	1	0	4	0	5	0	5	0	1	0	4	0	5	0	5	0	20.8	20.8	20.8	43.344	385	385	8.09	1	3	2		1	1
YCL009C	YCL009C	22	22	22	sp|YCL009C|ILV6_YEAST NCSL01000052.1 13765-14694 ORF Verified Regulatory subunit of acetolactate synthase; acetolactate synthase catalyzes the first step of branched-chain amino acid biosynthesis; enhances activity of the Ilv2p catalytic subunit, localizes	1	22	22	22	15	0	14	3	17	0	15	2	15	0	14	3	17	0	15	2	15	0	14	3	17	0	15	2	71.8	71.8	71.8	34	309	309	7.68	7	6	6	5	10	7	21	10	6
YCL010C	YCL010C	11	11	11	sp|YCL010C|SGF29_YEAST NCSL01000052.1 12716-13495 ORF Verified Component of the HAT/Core module of the SAGA, SLIK, and ADA complexes; HAT/Core module also contains Gcn5p, Ngg1p, and Ada2p; binds methylated histone H3K4; involved in transcriptional regulati	1	11	11	11	3	1	5	1	8	1	8	2	3	1	5	1	8	1	8	2	3	1	5	1	8	1	8	2	57.5	57.5	57.5	29.385	259	259	7.33	2		5	3	3	1		3	8
YCL011C	YCL011C	20	20	20	sp|YCL011C|GBP2_YEAST NCSL01000052.1 11220-12503 ORF Verified Poly(A+) RNA-binding protein; key surveillance factor for the selective export of spliced mRNAs from the nucleus to the cytoplasm; preference for intron-containing genes; similar to Npl3p; also	1	20	20	20	17	0	12	0	13	0	11	0	17	0	12	0	13	0	11	0	17	0	12	0	13	0	11	0	43.6	43.6	43.6	48.71	427	427	7.27	2	4	7	7	5	1	11	6	20
YCL012C	YCL012C	1	1	1	sp|YCL012C|dubious106_YEAST NCSL01000052.1 10463-10934 ORF Verified Protein of unknown function; SWAT-GFP and mCherry fusion proteins localize to the endoplasmic reticulum and vacuole respectively; orthologs are present in S. bayanus, S. paradoxus and Ashb	1	1	1	1	0	0	0	0	0	1	0	0	0	0	0	0	0	1	0	0	0	0	0	0	0	1	0	0	21.6	21.6	21.6	15.493	134	134	9									1
YCL014W	YCL014W	21	21	21	sp|YCL014W|BUD3_YEAST NCSL01000052.1 5423-10333 ORF Verified Guanine nucleotide exchange factor (GEF) for Cdc42p; activates Cdc42p in early G1, accounting for the first stage of biphasic activation, with Cdc24p accounting for the second stage in late G1; i	1	21	21	21	3	5	0	12	3	11	0	14	3	5	0	12	3	11	0	14	3	5	0	12	3	11	0	14	15.3	15.3	15.3	184.7	1636	1636	7.19	11	8	5		5	2	5	5	8
YCL016C	YCL016C	12	12	12	sp|YCL016C|DCC1_YEAST NCSL01000052.1 3763-4905 ORF Verified Subunit of a complex with Ctf8p and Ctf18p; shares some components with Replication Factor C; required for sister chromatid cohesion and telomere length maintenance GN=DCC1 PE=1 SV=1	1	12	12	12	1	0	5	0	9	1	4	1	1	0	5	0	9	1	4	1	1	0	5	0	9	1	4	1	38.2	38.2	38.2	44.072	380	380	4.54	6	5	3	2		1	4	1	1
YCL017C	YCL017C	19	19	19	sp|YCL017C|NFS1_YEAST NCSL01000052.1 1921-3414 ORF Verified Cysteine desulfurase; involved in iron-sulfur cluster (Fe/S) biogenesis and in thio-modification of mitochondrial and cytoplasmic tRNAs; essential protein located predominantly in mitochondria GN=	1	19	19	19	15	0	15	0	17	1	15	1	15	0	15	0	17	1	15	1	15	0	15	0	17	1	15	1	45.9	45.9	45.9	54.438	497	497	7.46	8	8	9	12	8	5	4	7	16
YCL021W-A	YCL021W-A	7	7	7	sp|YCL021W-A|dubious105_YEAST NCSL01000046.1 481-858 ORF Uncharacterized Putative protein of unknown function; SWAT-GFP and mCherry fusion proteins localize to the vacuole GN=dubious105 PE=1 SV=1	1	7	7	7	1	3	4	2	5	2	5	2	1	3	4	2	5	2	5	2	1	3	4	2	5	2	5	2	63.2	63.2	63.2	14.641	125	125	7.88	2		1	3	4	2	4	8	10
YCL024W	YCL024W	2	2	2	sp|YCL024W|KCC4_YEAST NCSL01000046.1 1859-4972 ORF Verified Protein kinase of the bud neck involved in the septin checkpoint; associates with septin proteins, negatively regulates Swe1p by phosphorylation, shows structural homology to bud neck kinases Gin4	1	2	2	2	0	0	0	1	0	2	0	1	0	0	0	1	0	2	0	1	0	0	0	1	0	2	0	1	3.2	3.2	3.2	116.45	1037	1037	8.75							1	2
YCL025C	YCL025C	7	7	7	sp|YCL025C|AGP1_YEAST NCSL01000046.1 6217-8118 ORF Verified Low-affinity amino acid permease with broad substrate range; involved in uptake of asparagine, glutamine, and other amino acids; expression regulated by SPS plasma membrane amino acid sensor syste	1	7	7	7	0	3	2	6	2	5	1	5	0	3	2	6	2	5	1	5	0	3	2	6	2	5	1	5	10.9	10.9	10.9	69.721	633	633	6.67		4	7	6	2	2	2	6	3
YCL026C-A	YCL026C-A	3	3	3	sp|YCL026C-A|FRM2_YEAST NCSL01000046.1 8849-9430 ORF Verified Type II nitroreductase, using NADH as reductant; mutants are defective in fatty acid mediated repression of genes involved in fatty acid biosynthesis indicative of a role in lipid signaling; inv	1	3	3	3	2	0	0	1	0	0	0	0	2	0	0	1	0	0	0	0	2	0	0	1	0	0	0	0	16.1	16.1	16.1	21.232	193	193	3	2						1
YCL026C-B	YCL026C-B	10	10	10	sp|YCL026C-B|HBN1_YEAST NCSL01000046.1 10148-10729 ORF Verified Protein of unknown function; similar to bacterial nitroreductases; green fluorescent protein (GFP)-fusion protein localizes to the cytoplasm and nucleus; protein becomes insoluble upon intrace	1	10	10	10	6	0	6	1	8	0	8	0	6	0	6	1	8	0	8	0	6	0	6	1	8	0	8	0	47.2	47.2	47.2	20.994	193	193	5.02	2	6	4	10	3	5	5	4	1
YCL028W	YCL028W	5	5	5	sp|YCL028W|RNQ1_YEAST NCSL01000046.1 12766-13989 ORF Verified [PIN(+)] prion; an infectious protein conformation that is generally an ordered protein aggregate GN=RNQ1 PE=1 SV=1	1	5	5	5	5	1	5	3	5	1	5	3	5	1	5	3	5	1	5	3	5	1	5	3	5	1	5	3	16.7	16.7	16.7	42.773	407	407	7	4	5	4	6	13	18	9	7	4
YCL029C	YCL029C	27	27	27	sp|YCL029C|BIK1_YEAST NCSL01000046.1 14218-15540 ORF Verified Microtubule-associated protein; component of the interface between microtubules and kinetochore, involved in sister chromatid separation; essential in polyploid cells but not in haploid or diplo	1	27	27	27	13	7	12	12	14	10	13	11	13	7	12	12	14	10	13	11	13	7	12	12	14	10	13	11	58.6	58.6	58.6	51.065	440	440	5.76	9	26	27	18	13	10	15	8	6
YCL030C	YCL030C	38	38	38	sp|YCL030C|HIS4_YEAST NCSL01000046.1 15806-18205 ORF Verified Multifunctional enzyme containing phosphoribosyl-ATP pyrophosphatase; phosphoribosyl-AMP cyclohydrolase, and histidinol dehydrogenase activities; catalyzes the second, third, ninth and tenth ste	1	38	38	38	25	0	30	2	32	0	25	4	25	0	30	2	32	0	25	4	25	0	30	2	32	0	25	4	53.4	53.4	53.4	87.707	799	799	6.71	11	11	11	30	24	10	15	20	23
YCL031C	YCL031C	5	5	5	sp|YCL031C|RRP7_YEAST NCSL01000046.1 18571-19464 ORF Verified Essential protein involved in rRNA processing and ribosome biogenesis; protein abundance increases in response to DNA replication stress GN=RRP7 PE=1 SV=1	1	5	5	5	1	0	0	1	5	0	1	1	1	0	0	1	5	0	1	1	1	0	0	1	5	0	1	1	22.6	22.6	22.6	34.498	297	297	4.62			5	3		3	1	1
YCL032W	YCL032W	10	10	10	sp|YCL032W|STE50_YEAST NCSL01000046.1 19658-20698 ORF Verified Adaptor protein for various signaling pathways; involved in mating response, invasive/filamentous growth, osmotolerance; acts as an adaptor that links G protein-associated Cdc42p-Ste20p complex	1	10	10	10	3	2	4	2	4	2	3	3	3	2	4	2	4	2	3	3	3	2	4	2	4	2	3	3	31.2	31.2	31.2	38.984	346	346	7.54	3	1			3	7	4	4	4
YCL033C	YCL033C	8	8	8	sp|YCL033C|MXR2_YEAST NCSL01000046.1 20857-21363 ORF Verified Methionine-R-sulfoxide reductase; involved in the response to oxidative stress; protects iron-sulfur clusters from oxidative inactivation along with MXR1; involved in the regulation of lifespan	1	8	8	8	6	0	4	0	5	0	6	0	6	0	4	0	5	0	6	0	6	0	4	0	5	0	6	0	34.5	34.5	34.5	19.251	168	168	7.82	5	1	1	1	1	2		1	5
YCL034W	YCL034W	11	11	11	sp|YCL034W|LSB5_YEAST NCSL01000046.1 21421-22485 ORF Verified Protein involved in membrane-trafficking events at plasma membrane; interacts with actin regulators Sla1p and Las17p, ubiquitin, Arf3p to couple actin dynamics to membrane trafficking processes;	1	11	11	11	8	1	8	1	11	1	7	2	8	1	8	1	11	1	7	2	8	1	8	1	11	1	7	2	39.5	39.5	39.5	39.929	354	354	7.13	19	5	2	4	8	3	5	11	19
YCL035C	YCL035C	12	12	12	sp|YCL035C|GRX1_YEAST NCSL01000046.1 22970-23302 ORF Verified Glutathione-dependent disulfide oxidoreductase; hydroperoxide and superoxide-radical responsive, heat-stable, with active site cysteine pair; protects cells from oxidative damage; GRX1 has a par	1	12	12	12	11	2	9	5	9	1	10	5	11	2	9	5	9	1	10	5	11	2	9	5	9	1	10	5	92.7	92.7	92.7	12.38	110	110	4.97	22	24	19	17	11	11	15	6	4
YCL037C	YCL037C	15	15	15	sp|YCL037C|SRO9_YEAST NCSL01000046.1 25465-26769 ORF Verified Cytoplasmic RNA-binding protein; shuttles between nucleus and cytoplasm and is exported from the nucleus in an mRNA export-dependent manner; associates with translating ribosomes; involved in he	1	15	15	15	9	2	9	4	11	3	7	5	9	2	9	4	11	3	7	5	9	2	9	4	11	3	7	5	47.2	47.2	47.2	48.059	434	434	7.32	4	5	6	11	8	7	6	8	15
YCL038C	YCL038C	8	8	8	sp|YCL038C|ATG22_YEAST NCSL01000046.1 27615-29195 ORF Verified Vacuolar integral membrane protein required for efflux of amino acids; required for efflux of amino acids during autophagic body breakdown in the vacuole; null mutation causes a gradual loss of	1	8	8	8	2	3	3	3	5	5	5	4	2	3	3	3	5	5	5	4	2	3	3	3	5	5	5	4	17.7	17.7	17.7	58.63	526	526	7.12	7	2	7	7	7	8	6	12	11
YCL039W	YCL039W	27	27	27	sp|YCL039W|GID7_YEAST NCSL01000046.1 29256-31493 ORF Verified Subunit of GID Complex that binds directly to central component Vid30p; GID complex is involved in proteasome-dependent catabolite inactivation of fructose-1,6-bisphosphatase; Gid7p contains six	1	27	27	27	12	3	15	6	17	4	16	6	12	3	15	6	17	4	16	6	12	3	15	6	17	4	16	6	40.3	40.3	40.3	84.482	745	745	6.93	10	10	11	10	10	8	15	25	10
YCL040W	YCL040W	37	35	35	sp|YCL040W|GLK1_YEAST NCSL01000046.1 31800-33302 ORF Verified Glucokinase; catalyzes the phosphorylation of glucose at C6 in the first irreversible step of glucose metabolism; one of three glucose phosphorylating enzymes; expression regulated by non-fermen	1	37	35	35	31	5	25	13	30	7	27	13	29	4	23	12	28	7	25	12	29	4	23	12	28	7	25	12	78	73.8	73.8	55.391	500	500	7.34	28	25	26	15	31	34	44	36	58
YCL043C	YCL043C	41	41	41	sp|YCL043C|PDI1_YEAST NCSL01000046.1 33913-35505 ORF Verified Protein disulfide isomerase; multifunctional oxidoreductase of the ER lumen, essential for disulfide bond formation in secretory and cell-surface proteins, processing of non-native disulfide bon	1	41	41	41	40	14	28	18	34	11	30	18	40	14	28	18	34	11	30	18	40	14	28	18	34	11	30	18	67.7	67.7	67.7	59.013	530	530	6.37	76	52	44	64	70	48	94	91	70
YCL044C	YCL044C	17	17	17	sp|YCL044C|MGR1_YEAST NCSL01000046.1 35795-37048 ORF Verified Subunit of the mitochondrial (mt) i-AAA protease supercomplex; i-AAA degrades misfolded mitochondrial proteins; forms a subcomplex with Mgr3p that binds to substrates to facilitate proteolysis;	1	17	17	17	13	0	13	1	14	0	12	0	13	0	13	1	14	0	12	0	13	0	13	1	14	0	12	0	50.8	50.8	50.8	47.16	417	417	5.92	5	12	13	7	7	6	3	1	5
YCL045C	YCL045C	20	20	20	sp|YCL045C|EMC1_YEAST NCSL01000046.1 37256-39538 ORF Verified Member of conserved endoplasmic reticulum membrane complex; involved in efficient folding of proteins in the ER; null mutant displays induction of the unfolded protein response; interacts with G	1	20	20	20	11	0	15	0	18	0	18	1	11	0	15	0	18	0	18	1	11	0	15	0	18	0	18	1	29.5	29.5	29.5	87.182	760	760	7.24	6	11	10	6	5	11	9	11	8
YCL047C	YCL047C	8	8	8	sp|YCL047C|POF1_YEAST NCSL01000046.1 39725-40501 ORF Verified Nicotinamide mononucleotide-specific adenylyltransferase (NMNAT); catalyzes the conversion of nicotinamide mononucleotide (NMN) to nicotinamide adenine dinucleotide (NAD+); role in the nicotinam	1	8	8	8	1	0	5	0	8	0	7	0	1	0	5	0	8	0	7	0	1	0	5	0	8	0	7	0	33.3	33.3	33.3	29.673	258	258	6.31	3	1	3	4	4	4	3	2	4
YCL048W	YCL048W	33	33	33	sp|YCL048W|SPS22_YEAST NCSL01000046.1 40608-41999 ORF Verified Protein of unknown function; SPS22 has a paralog, SPS2, that arose from the whole genome duplication; redundant with Sps2p for the organization of the beta-glucan layer of the spore wall GN=SPS	1	33	33	33	31	0	22	10	28	8	22	14	31	0	22	10	28	8	22	14	31	0	22	10	28	8	22	14	61.3	61.3	61.3	52.021	463	463	5.16	60	44	40	20	15	20	19	22	23
YCL049C	YCL049C	3	3	3	sp|YCL049C|dubious100_YEAST NCSL01000046.1 43485-44423 ORF Uncharacterized Protein of unknown function; localizes to membrane fraction; YCL049C is not an essential gene GN=dubious100 PE=1 SV=1	1	3	3	3	1	0	1	0	0	0	1	0	1	0	1	0	0	0	1	0	1	0	1	0	0	0	1	0	9.3	9.3	9.3	35.73	312	312	5.2		1	1	1	1
YCL050C	YCL050C	17	17	17	sp|YCL050C|APA1_YEAST NCSL01000046.1 45409-46374 ORF Verified AP4A phosphorylase; bifunctional diadenosine 5,5-P1,P4-tetraphosphate phosphorylase and ADP sulfurylase involved in catabolism of bis(5-nucleosidyl) tetraphosphates; catalyzes phosphorolysi	1	17	17	17	15	1	13	2	14	1	13	4	15	1	13	2	14	1	13	4	15	1	13	2	14	1	13	4	64.8	64.8	64.8	36.492	321	321	5.91	11	14	13	17	16	20	18	7	7
YCL051W	YCL051W	16	16	16	sp|YCL051W|LRE1_YEAST NCSL01000046.1 46596-48347 ORF Verified Protein involved in control of cell wall structure and stress response; direct inhibitor of the nuclear Dbf2 related (NDR) kinase Cbk1p-Mob2p; overproduction confers resistance to cell-wall degr	1	16	16	16	1	7	3	10	5	7	3	8	1	7	3	10	5	7	3	8	1	7	3	10	5	7	3	8	35.7	35.7	35.7	64.745	583	583	7.7		2	3	5	7	3	4	7	13
YCL052C	YCL052C	15	15	15	sp|YCL052C|PBN1_YEAST NCSL01000046.1 48819-50069 ORF Verified Component of glycosylphosphatidylinositol-mannosyltransferase I; essential component; required for the autocatalytic post-translational processing of the protease B precursor Prb1p; localizes to	1	15	15	15	10	0	9	1	14	0	9	0	10	0	9	1	14	0	9	0	10	0	9	1	14	0	9	0	33.9	33.9	33.9	47.939	416	416	7.1	6	2	4	8	13	7	3	2	6
YCL054W	YCL054W	17	17	17	sp|YCL054W|SPB1_YEAST NCSL01000046.1 50238-52763 ORF Verified AdoMet-dependent methyltransferase; involved in rRNA processing and 60S ribosomal subunit maturation; methylates G2922 in the tRNA docking site of the large subunit rRNA and in the absence of sn	1	17	17	17	6	2	11	4	7	4	9	4	6	2	11	4	7	4	9	4	6	2	11	4	7	4	9	4	29.5	29.5	29.5	96.498	841	841	6.92	10	9	7	1	2	5		4	5
YCL055W	YCL055W	10	10	10	sp|YCL055W|KAR4_YEAST NCSL01000046.1 55276-56283 ORF Verified Transcription factor required for response to pheromones; also required during meiosis; exists in two forms, a slower-migrating form more abundant during vegetative growth and a faster-migrating	1	10	10	10	0	0	7	0	8	0	5	2	0	0	7	0	8	0	5	2	0	0	7	0	8	0	5	2	31.6	31.6	31.6	38.672	335	335	5.39	4	3	3	1	7	1	6	2	1
YCL057C-A	YCL057C-A	8	8	8	sp|YCL057C-A|MIC10_YEAST NCSL01000046.1 59887-60180 ORF Verified Conserved component of the MICOS complex; MICOS (formerly MINOS or MitOS) is a mitochondrial inner membrane complex that extends into the intermembrane space and has a role in the maintenance	1	8	8	8	6	1	5	1	8	1	6	2	6	1	5	1	8	1	6	2	6	1	5	1	8	1	6	2	71.1	71.1	71.1	10.408	97	97	8.07				1	5	21	10	6	6
YCL057W	YCL057W	49	49	49	sp|YCL057W|PRD1_YEAST NCSL01000046.1 57306-59444 ORF Verified Zinc metalloendopeptidase; found in the cytoplasm and intermembrane space of mitochondria; with Cym1p, involved in degradation of mitochondrial proteins and of presequence peptides cleaved from	1	49	49	49	42	1	28	4	37	2	26	10	42	1	28	4	37	2	26	10	42	1	28	4	37	2	26	10	62.4	62.4	62.4	81.932	712	712	6.46	23	31	26	35	37	22	27	24	42
YCL059C	YCL059C	13	13	13	sp|YCL059C|KRR1_YEAST NCSL01000046.1 60833-61783 ORF Verified Nucleolar protein required for rRNA synthesis and ribosomal assembly; required for the synthesis of 18S rRNA and for the assembly of 40S ribosomal subunit; essential gene GN=KRR1 PE=1 SV=1	1	13	13	13	2	0	11	0	9	0	8	0	2	0	11	0	9	0	8	0	2	0	11	0	9	0	8	0	38	38	38	37.159	316	316	6.21	1	8	1	4	6	2	2	1	1
YCL061C	YCL061C	18	18	18	sp|YCL061C|MRC1_YEAST NCSL01000046.1 62106-65396 ORF Verified S-phase checkpoint protein required for DNA replication; couples DNA helicase and polymerase; interacts with and stabilizes Pol2p at stalled replication forks during stress, where it forms a pau	1	18	18	18	1	7	4	9	3	8	3	10	1	7	4	9	3	8	3	10	1	7	4	9	3	8	3	10	23.7	23.7	23.7	124.32	1096	1096	6.58	5	5	5	4	5	7	16	10	9
YCL063W	YCL063W	4	4	4	sp|YCL063W|VAC17_YEAST NCSL01000046.1 65652-66923 ORF Verified Phosphoprotein involved in vacuole inheritance; degraded in late M phase of the cell cycle; acts as a vacuole-specific receptor for myosin Myo2p GN=VAC17 PE=1 SV=1	1	4	4	4	0	3	0	2	0	2	0	2	0	3	0	2	0	2	0	2	0	3	0	2	0	2	0	2	10.6	10.6	10.6	47.835	423	423	6.92		3	1	2					1
YCL064C	YCL064C	2	2	2	sp|YCL064C|CHA1_YEAST NCSL01000046.1 67336-68418 ORF Verified Catabolic L-serine (L-threonine) deaminase; catalyzes the degradation of both L-serine and L-threonine; required to use serine or threonine as the sole nitrogen source, transcriptionally induced	1	2	2	2	0	1	0	0	1	0	1	0	0	1	0	0	1	0	1	0	0	1	0	0	1	0	1	0	10.6	10.6	10.6	39.361	360	360	2.8	1	2	1			1
YCR002C	YCR002C	26	26	26	sp|YCR002C|CDC10_YEAST NCSL01000052.1 26527-27495 ORF Verified Component of the septin ring, required for cytokinesis; septins are GTP-binding proteins that assemble into rod-like hetero-oligomers that can associate to form filaments; septin rings at the m	1	26	26	26	21	2	12	5	16	6	12	7	21	2	12	5	16	6	12	7	21	2	12	5	16	6	12	7	78.3	78.3	78.3	35.677	309	309	6.54	18	23	16	16	11	9	20	18	13
YCR003W	YCR003W	5	5	5	sp|YCR003W|MRPL32_YEAST NCSL01000052.1 27767-28318 ORF Verified Mitochondrial ribosomal protein of the large subunit; protein abundance increases in response to DNA replication stress GN=MRPL32 PE=1 SV=1	1	5	5	5	5	0	2	1	3	0	1	1	5	0	2	1	3	0	1	1	5	0	2	1	3	0	1	1	25.1	25.1	25.1	21.423	183	183	3.95	5	5	2			1	1	4	1
YCR004C	YCR004C	20	20	19	sp|YCR004C|YCP4_YEAST NCSL01000052.1 28722-29465 ORF Verified Protein of unknown function; has sequence and structural similarity to flavodoxins; predicted to be palmitoylated; the authentic, non-tagged protein is detected in highly purified mitochondria i	1	20	20	19	18	3	17	3	18	4	18	8	18	3	17	3	18	4	18	8	17	3	16	2	17	4	17	8	73.3	73.3	70.4	26.351	247	247	5.71	24	23	20	15	18	12	14	15	16
YCR005C	YCR005C	37	35	33	sp|YCR005C|CIT2_YEAST NCSL01000052.1 30093-31475 ORF Verified Citrate synthase, peroxisomal isozyme involved in glyoxylate cycle; catalyzes condensation of acetyl coenzyme A and oxaloacetate to form citrate; expression is controlled by Rtg1p and Rtg2p tran	1	37	35	33	33	5	26	15	30	8	27	15	31	4	25	15	29	8	26	15	29	3	24	14	28	7	25	14	74.6	68.7	66.1	51.413	460	460	5.71	74	60	41	28	24	29	31	33	33
YCR008W	YCR008W	2	2	2	sp|YCR008W|SAT4_YEAST NCSL01000052.1 37285-39096 ORF Verified Ser/Thr protein kinase involved in salt tolerance; funtions in regulation of Trk1p-Trk2p potassium transporter; overexpression affects the Fe-S and lipoamide containing proteins in the mitochond	1	2	2	2	0	0	1	1	1	1	0	1	0	0	1	1	1	1	0	1	0	0	1	1	1	1	0	1	3.3	3.3	3.3	66.596	603	603	8.4			1	1
YCR009C	YCR009C	20	20	20	sp|YCR009C|RVS161_YEAST NCSL01000052.1 39557-40354 ORF Verified Amphiphysin-like lipid raft protein; N-BAR domain protein that interacts with Rvs167p and regulates polarization of the actin cytoskeleton, endocytosis, cell polarity, cell fusion and viabilit	1	20	20	20	16	0	15	1	17	0	17	7	16	0	15	1	17	0	17	7	16	0	15	1	17	0	17	7	77.7	77.7	77.7	30.25	265	265	6.39	6	8	12	9	17	13	8	7	5
YCR010C	YCR010C	8	8	8	sp|YCR010C|ADY2_YEAST NCSL01000052.1 41085-41936 ORF Verified Acetate transporter required for normal sporulation; phosphorylated in mitochondria; ADY2 has a paralog, ATO2, that arose from the whole genome duplication GN=ADY2 PE=1 SV=1	1	8	8	8	7	5	5	4	5	5	5	5	7	5	5	4	5	5	5	5	7	5	5	4	5	5	5	5	23.7	23.7	23.7	30.726	283	283	6.28	33	31	35	42	81	60	30	60	36
YCR011C	YCR011C	23	23	23	sp|YCR011C|ADP1_YEAST NCSL01000052.1 42536-45685 ORF Verified Putative ATP-dependent permease of the ABC transporter family GN=ADP1 PE=1 SV=1	1	23	23	23	9	3	13	3	17	2	16	5	9	3	13	3	17	2	16	5	9	3	13	3	17	2	16	5	23	23	23	117.26	1049	1049	6.66	5	8	8	12	27	13	9	5	6
YCR012W	YCR012W	48	48	48	sp|YCR012W|PGK1_YEAST NCSL01000052.1 46558-47808 ORF Verified 3-phosphoglycerate kinase; catalyzes transfer of high-energy phosphoryl groups from the acyl phosphate of 1,3-bisphosphoglycerate to ADP to produce ATP; key enzyme in glycolysis and gluconeogene	1	48	48	48	44	25	36	27	38	23	36	25	44	25	36	27	38	23	36	25	44	25	36	27	38	23	36	25	93.3	93.3	93.3	44.738	416	416	6.12	118	72	150	99	89	87	85	91	92
YCR015C	YCR015C	13	13	13	sp|YCR015C|CTO1_YEAST NCSL01000052.1 50027-50980 ORF Verified Protein required for cold tolerance; involved in phosphate uptake; YCR015C is not an essential gene GN=CTO1 PE=1 SV=1	1	13	13	13	1	1	8	1	8	1	7	0	1	1	8	1	8	1	7	0	1	1	8	1	8	1	7	0	44.8	44.8	44.8	36.264	317	317	5.55	1	5	4	5	5	1		1	1
YCR016W	YCR016W	12	12	12	sp|YCR016W|dubious113_YEAST NCSL01000052.1 52574-53446 ORF Uncharacterized Putative protein of unknown function; green fluorescent protein (GFP)-fusion protein localizes to the nucleolus and nucleus; predicted to be involved in ribosome biogenesis GN=dubio	1	12	12	12	3	2	5	2	8	2	8	2	3	2	5	2	8	2	8	2	3	2	5	2	8	2	8	2	38.6	38.6	38.6	33.632	290	290	7.44	4	3	5	2	4	2	4	6	7
YCR017C	YCR017C	9	9	9	sp|YCR017C|CWH43_YEAST NCSL01000052.1 53713-56574 ORF Verified Putative sensor/transporter protein involved in cell wall biogenesis; contains 14-16 transmembrane segments and several putative glycosylation and phosphorylation sites; null mutation is synthe	1	9	9	9	4	0	8	0	8	0	7	0	4	0	8	0	8	0	7	0	4	0	8	0	8	0	7	0	10.3	10.3	10.3	107.93	953	953	5.51	5	4	9	4	1	1	1	2	8
YCR018C	YCR018C	2	2	2	sp|YCR018C|SRD1_YEAST NCSL01000052.1 57177-57842 ORF Verified Protein involved in the processing of pre-rRNA to mature rRNA; contains a C2/C2 zinc finger motif; srd1 mutation suppresses defects caused by the rrp1-1 mutation GN=SRD1 PE=1 SV=1	1	2	2	2	0	0	0	1	0	1	0	2	0	0	0	1	0	1	0	2	0	0	0	1	0	1	0	2	13.6	13.6	13.6	25.511	221	221	5.75	1	1			1		3	1	1
YCR019W	YCR019W	11	11	11	sp|YCR019W|MAK32_YEAST NCSL01000068.1 18882-19973 ORF Verified Protein necessary for stability of L-A dsRNA-containing particles GN=MAK32 PE=1 SV=1	1	11	11	11	5	1	6	0	8	0	6	0	5	1	6	0	8	0	6	0	5	1	6	0	8	0	6	0	41.3	41.3	41.3	40.768	363	363	5.72	3	4	4	2	6	1	2	2	1
YCR020C	YCR020C	7	7	7	sp|YCR020C|PET18_YEAST NCSL01000068.1 18153-18800 ORF Verified Protein of unknown function; has weak similarity to proteins involved in thiamin metabolism; expression is induced in the absence of thiamin GN=PET18 PE=1 SV=1	1	7	7	7	0	0	3	1	6	0	4	0	0	0	3	1	6	0	4	0	0	0	3	1	6	0	4	0	35.3	35.3	35.3	25.255	215	215	7.48	1	1		1	3	4	1	4	1
YCR020W-B	YCR020W-B	3	3	3	sp|YCR020W-B|HTL1_YEAST NCSL01000068.1 17257-17493 ORF Verified Component of the RSC chromatin remodeling complex; RSC functions in transcriptional regulation and elongation, chromosome stability, and establishing sister chromatid cohesion; involved in tel	1	3	3	3	3	0	2	1	3	0	3	0	3	0	2	1	3	0	3	0	3	0	2	1	3	0	3	0	43.6	43.6	43.6	9.1794	78	78	7.57	1	1	2	3	1				6
YCR021C	YCR021C	3	3	3	sp|YCR021C|HSP30_YEAST NCSL01000068.1 15706-16704 ORF Verified Negative regulator of the H(+)-ATPase Pma1p; stress-responsive protein; hydrophobic plasma membrane localized; induced by heat shock, ethanol treatment, weak organic acid, glucose limitation, a	1	3	3	3	1	2	0	3	1	3	1	3	1	2	0	3	1	3	1	3	1	2	0	3	1	3	1	3	9	9	9	37.068	332	332	5.43	4	5	5	3	2	1		1	2
YCR023C	YCR023C	10	10	10	sp|YCR023C|dubious115_YEAST NCSL01000068.1 12438-14273 ORF Verified Vacuolar membrane protein of unknown function; member of the multidrug resistance family; YCR023C is not an essential gene GN=dubious115 PE=1 SV=1	1	10	10	10	2	3	5	4	5	3	6	5	2	3	5	4	5	3	6	5	2	3	5	4	5	3	6	5	24.9	24.9	24.9	69.168	611	611	5.76	6	12	6		3	2	6	4	4
YCR024C	YCR024C	13	13	13	sp|YCR024C|SLM5_YEAST NCSL01000068.1 10589-12067 ORF Verified Mitochondrial asparaginyl-tRNA synthetase GN=SLM5 PE=1 SV=1	1	13	13	13	6	0	7	0	10	0	7	1	6	0	7	0	10	0	7	1	6	0	7	0	10	0	7	1	37	37	37	56.784	492	492	5.22	3	6	3	4	3	5	3	3	4
YCR026C	YCR026C	6	6	6	sp|YCR026C|NPP1_YEAST NCSL01000068.1 6471-8699 ORF Verified Nucleotide pyrophosphatase/phosphodiesterase; mediates extracellular nucleotide phosphate hydrolysis along with Npp2p and Pho5p; activity and expression enhanced during conditions of phosphate sta	1	6	6	6	1	1	0	1	4	1	2	0	1	1	0	1	4	1	2	0	1	1	0	1	4	1	2	0	13.9	13.9	13.9	84.799	742	742	7.85	2		1				1	4
YCR027C	YCR027C	5	5	5	sp|YCR027C|RHB1_YEAST NCSL01000068.1 4809-5438 ORF Verified Putative Rheb-related GTPase; involved in regulating canavanine resistance and arginine uptake; member of the Ras superfamily of G-proteins GN=RHB1 PE=1 SV=1	1	5	5	5	0	0	0	0	3	0	2	0	0	0	0	0	3	0	2	0	0	0	0	0	3	0	2	0	28.7	28.7	28.7	23.368	209	209	8.43		1						2	1
YCR028C-A	YCR028C-A	13	13	13	sp|YCR028C-A|RIM1_YEAST NCSL01000068.1 393-883 ORF Verified ssDNA-binding protein essential for mitochondrial genome maintenance; involved in mitochondrial DNA replication; stimulates utilization by Mip1p DNA polymerase of RNA primers synthesized by Rpo41p	1	13	13	13	11	4	6	5	10	5	7	4	11	4	6	5	10	5	7	4	11	4	6	5	10	5	7	4	71.1	71.1	71.1	15.386	135	135	5.38	8	9	12	20	12	10	13	6	5
YCR030C	YCR030C	51	51	51	sp|YCR030C|SYP1_YEAST NCSL01000065.1 22337-24949 ORF Verified Negative regulator of WASP-Arp23 complex; involved in endocytic site formation; directly inhibits Las17p stimulation of Arp23 complex-mediated actin assembly in vitro; may regulate assembly and	1	51	51	51	25	15	27	20	30	16	32	19	25	15	27	20	30	16	32	19	25	15	27	20	30	16	32	19	62.6	62.6	62.6	96.147	870	870	6.1	58	58	37	29	42	47	59	32	29
YCR032W	YCR032W	11	11	11	sp|YCR032W|BPH1_YEAST NCSL01000065.1 12751-19254 ORF Verified Protein homologous to Chediak-Higashi syndrome and Beige proteins; both of which are implicated in disease syndromes in human and mouse, respectively, due to defective lysosomal trafficking; mut	1	11	11	11	0	0	4	1	9	1	7	1	0	0	4	1	9	1	7	1	0	0	4	1	9	1	7	1	5.7	5.7	5.7	251.02	2167	2167	6.97	2	4	2	3		1	3	5	3
YCR033W	YCR033W	20	20	20	sp|YCR033W|SNT1_YEAST NCSL01000065.1 8605-12285 ORF Verified Subunit of the Set3C deacetylase complex; interacts directly with the Set3C subunit, Sif2p; putative DNA-binding protein; mutant has increased aneuploidy tolerance; relocalizes to the cytosol in	1	20	20	20	2	7	5	7	4	4	3	12	2	7	5	7	4	4	3	12	2	7	5	7	4	4	3	12	25	25	25	138.51	1226	1226	7.41	6	3	3	6	3	4	9	11	7
YCR034W	YCR034W	5	5	5	sp|YCR034W|ELO2_YEAST NCSL01000065.1 7139-8182 ORF Verified Fatty acid elongase, involved in sphingolipid biosynthesis; acts on fatty acids of up to 24 carbons in length; mutations have regulatory effects on 1,3-beta-glucan synthase, vacuolar ATPase, and t	1	5	5	5	3	2	2	1	2	1	2	2	3	2	2	1	2	1	2	2	3	2	2	1	2	1	2	2	9.2	9.2	9.2	40.002	347	347	5.98	2	4	6	7	4	3	4	2	4
YCR035C	YCR035C	10	10	10	sp|YCR035C|RRP43_YEAST NCSL01000065.1 5756-6940 ORF Verified Exosome non-catalytic core component; involved in 3-5 RNA processing and degradation in both the nucleus and the cytoplasm; has similarity to E. coli RNase PH and to human hRrp43p (OIP2, EXOSC8	1	10	10	10	7	1	7	1	8	1	8	1	7	1	7	1	8	1	8	1	7	1	7	1	8	1	8	1	27.4	27.4	27.4	44.059	394	394	6.35	1	4	2	5	6	6	9	7	4
YCR036W	YCR036W	16	16	16	sp|YCR036W|RBK1_YEAST NCSL01000065.1 4476-5477 ORF Verified Putative ribokinase GN=RBK1 PE=1 SV=1	1	16	16	16	10	1	10	1	10	0	8	1	10	1	10	1	10	0	8	1	10	1	10	1	10	0	8	1	47.1	47.1	47.1	36.954	333	333	6.61	11	9	5	3	9	1	3	6	1
YCR037C	YCR037C	7	7	7	sp|YCR037C|PHO87_YEAST NCSL01000065.1 1589-4360 ORF Verified Low-affinity inorganic phosphate (Pi) transporter; acts upstream of Pho81p in regulation of the PHO pathway; expression is independent of Pi concentration and Pho4p activity; contains 12 membrane	1	7	7	7	0	1	2	4	3	4	1	2	0	1	2	4	3	4	1	2	0	1	2	4	3	4	1	2	14.5	14.5	14.5	102.54	923	923	7.79	2			3	5	1			3
YCR042C	YCR042C	15	15	15	sp|YCR042C|TAF2_YEAST NCSL01000048.1 63328-67551 ORF Verified TFIID subunit (150 kDa); involved in RNA polymerase II transcription initiation GN=TAF2 PE=1 SV=1	1	15	15	15	2	2	11	4	10	3	8	2	2	2	11	4	10	3	8	2	2	2	11	4	10	3	8	2	12.9	12.9	12.9	161.48	1407	1407	5.82	8	3	5	13	7	14	4	2	2
YCR045C	YCR045C	22	22	22	sp|YCR045C|RRT12_YEAST NCSL01000048.1 59048-60523 ORF Verified Probable subtilisin-family protease; role in formation of the dityrosine layer of spore walls; localizes to the spore wall and also the nuclear envelope and ER region in mature spores GN=RRT12	1	22	22	22	18	0	14	2	19	3	16	5	18	0	14	2	19	3	16	5	18	0	14	2	19	3	16	5	46	46	46	55.067	491	491	6.62	17	16	21	8	3	2	13	11	5
YCR046C	YCR046C	11	11	11	sp|YCR046C|IMG1_YEAST NCSL01000048.1 58229-58738 ORF Verified Mitochondrial ribosomal protein of the large subunit; required for respiration and for maintenance of the mitochondrial genome GN=IMG1 PE=1 SV=1	1	11	11	11	8	0	7	1	9	1	8	0	8	0	7	1	9	1	8	0	8	0	7	1	9	1	8	0	55	55	55	19.393	169	169	5.69	13	3	7	4	1	1	2	2	1
YCR048W	YCR048W	3	3	3	sp|YCR048W|ARE1_YEAST NCSL01000048.1 54885-56699 ORF Verified Acyl-CoA:sterol acyltransferase; endoplasmic reticulum enzyme that contributes the major sterol esterification activity in the absence of oxygen; ARE1 has a paralog, ARE2, that arose from the wh	1	3	3	3	0	1	2	1	1	1	2	1	0	1	2	1	1	1	2	1	0	1	2	1	1	1	2	1	7.8	7.8	7.8	70.923	604	604	6.82			1		1	4		2	3
YCR051W	YCR051W	15	15	15	sp|YCR051W|dubious122_YEAST NCSL01000048.1 53908-54576 ORF Uncharacterized Putative protein of unknown function; green fluorescent protein (GFP)-fusion protein localizes to the cytoplasm and nucleus; contains ankyrin (Ank) repeats; YCR051W is not an essent	1	15	15	15	12	4	6	3	10	3	6	3	12	4	6	3	10	3	6	3	12	4	6	3	10	3	6	3	88.7	88.7	88.7	24.699	222	222	7.09	5	2	3	5	7	5	11	11	9
YCR052W	YCR052W	23	23	23	sp|YCR052W|RSC6_YEAST NCSL01000048.1 52202-53653 ORF Verified Component of the RSC chromatin remodeling complex; essential for mitotic growth; RSC6 has a paralog, SNF12, that arose from the whole genome duplication GN=RSC6 PE=1 SV=1	1	23	23	23	13	4	15	6	17	4	13	5	13	4	15	6	17	4	13	5	13	4	15	6	17	4	13	5	65.8	65.8	65.8	54.191	483	483	6.45	5	8	10	19	11	11	16	9	6
YCR053W	YCR053W	40	40	40	sp|YCR053W|THR4_YEAST NCSL01000048.1 50407-51951 ORF Verified Threonine synthase; conserved protein that catalyzes formation of threonine from O-phosphohomoserine; expression is regulated by the GCN4-mediated general amino acid control pathway GN=THR4 PE=1	1	40	40	40	28	1	31	4	35	1	29	6	28	1	31	4	35	1	29	6	28	1	31	4	35	1	29	6	70	70	70	57.474	514	514	6.41	9	22	36	25	28	19	35	28	35
YCR054C	YCR054C	23	23	23	sp|YCR054C|CTR86_YEAST NCSL01000048.1 48581-50272 ORF Verified Essential protein of unknown function; with orthologs in Ashbya gossypii and Candida albicans; similar to human ATXN10, mutations in which cause spinocerebellar ataxia type 10; codon usage corr	1	23	23	23	7	2	14	1	19	1	13	3	7	2	14	1	19	1	13	3	7	2	14	1	19	1	13	3	43.7	43.7	43.7	65.192	563	563	7.02	6	4	8	9	10	7	11	14	9
YCR057C	YCR057C	23	23	23	sp|YCR057C|PWP2_YEAST NCSL01000048.1 45420-48191 ORF Verified Conserved 90S pre-ribosomal component; essential for proper endonucleolytic cleavage of the 35 S rRNA precursor at A0, A1, and A2 sites; contains eight WD-repeats; PWP2 deletion leads to defects	1	23	23	23	2	6	13	6	11	5	9	5	2	6	13	6	11	5	9	5	2	6	13	6	11	5	9	5	24.7	24.7	24.7	103.99	923	923	7.63	14	7	5	7	15	11	12	7	9
YCR059C	YCR059C	5	5	5	sp|YCR059C|YIH1_YEAST NCSL01000048.1 44418-45194 ORF Verified Negative regulator of eIF2 kinase Gcn2p; competes with Gcn2p for binding to Gcn1p; may contribute to regulation of translation in response to starvation via regulation of Gcn2p; binds to monomer	1	5	5	5	1	0	1	0	2	0	4	0	1	0	1	0	2	0	4	0	1	0	1	0	2	0	4	0	20.5	20.5	20.5	29.047	258	258	6	2	1			2
YCR060W	YCR060W	4	4	4	sp|YCR060W|TAH1_YEAST NCSL01000048.1 43910-44245 ORF Verified Component of conserved R2TP complex (Rvb1-Rvb2-Tah1-Pih1); R2TP complex interacts with Hsp90 (Hsp82p and Hsc82p) to mediate assembly of large protein complexes such as box C/D snoRNPs and RNA po	1	4	4	4	2	0	1	0	4	0	3	0	2	0	1	0	4	0	3	0	2	0	1	0	4	0	3	0	42.3	42.3	42.3	12.453	111	111	5.75				6	3	3	1	1
YCR061W	YCR061W	7	7	7	sp|YCR061W|dubious123_YEAST NCSL01000048.1 41195-43072 ORF Uncharacterized Protein of unknown function; green fluorescent protein (GFP)-fusion protein localizes to the cytoplasm in a punctate pattern; induced by treatment with 8-methoxypsoralen and UVA irr	1	7	7	7	0	5	1	4	3	4	2	4	0	5	1	4	3	4	2	4	0	5	1	4	3	4	2	4	12.5	12.5	12.5	70.183	625	625	7.42	1	2	2	1	7	3	9	3	4
YCR063W	YCR063W	5	5	5	sp|YCR063W|BUD31_YEAST NCSL01000048.1 40131-40604 ORF Verified Component of the SF3b subcomplex of the U2 snRNP; increases efficiency of first and second step pre-mRNA splicing; diploid mutants display a random budding pattern instead of the wild-type bipo	1	5	5	5	2	0	3	0	5	0	4	0	2	0	3	0	5	0	4	0	2	0	3	0	5	0	4	0	32.5	32.5	32.5	18.447	157	157	7.56	2		1			1	5	2	2
YCR065W	YCR065W	2	2	2	sp|YCR065W|HCM1_YEAST NCSL01000048.1 37919-39613 ORF Verified Forkhead transcription factor; drives S-phase activation of genes involved in chromosome segregation, spindle dynamics, budding; also activates genes involved in respiration, use of alternative	1	2	2	2	0	0	0	2	0	1	0	2	0	0	0	2	0	1	0	2	0	0	0	2	0	1	0	2	5.5	5.5	5.5	63.647	564	564	3.57	2			3	1	1
YCR066W	YCR066W	10	10	10	sp|YCR066W|RAD18_YEAST NCSL01000048.1 35959-37422 ORF Verified E3 ubiquitin ligase; forms heterodimer with Rad6p to monoubiquitinate PCNA-K164; heterodimer binds single-stranded DNA and has single-stranded DNA dependent ATPase activity; required for postre	1	10	10	10	1	4	2	3	3	3	4	4	1	4	2	3	3	3	4	4	1	4	2	3	3	3	4	4	22.2	22.2	22.2	55.141	487	487	6.61	5	2	2	2	3	3	11	13	10
YCR067C	YCR067C	14	14	14	sp|YCR067C|SED4_YEAST NCSL01000048.1 32516-35797 ORF Verified Integral ER membrane protein that stimulates Sar1p GTPase activity; involved in COPII vesicle budding through disassociation of coat proteins from membranes onto liposomes; binds Sec16p; SED4 ha	1	14	14	14	6	0	11	0	14	0	14	0	6	0	11	0	14	0	14	0	6	0	11	0	14	0	14	0	14.5	14.5	14.5	116.78	1093	1093	7.67		2		4	10	12	10	6	7
YCR068W	YCR068W	10	10	10	sp|YCR068W|ATG15_YEAST NCSL01000048.1 30064-31626 ORF Verified Putative lipase required for lysis of autophagic and Cvt bodies; targeted to intravacuolar vesicles during autophagy via the multivesicular body (MVB) pathway; required for the maintenance of l	1	10	10	10	2	0	8	1	9	1	8	1	2	0	8	1	9	1	8	1	2	0	8	1	9	1	8	1	26.2	26.2	26.2	58.422	520	520	5.67		4	2	10	8	5	7		2
YCR069W	YCR069W	4	4	4	sp|YCR069W|CPR4_YEAST NCSL01000048.1 28829-29785 ORF Verified Peptidyl-prolyl cis-trans isomerase (cyclophilin); catalyzes the cis-trans isomerization of peptide bonds N-terminal to proline residues; has a potential role in the secretory pathway; CPR4 has	1	4	4	4	1	0	4	0	3	0	2	0	1	0	4	0	3	0	2	0	1	0	4	0	3	0	2	0	16.4	16.4	16.4	35.736	318	318	3.67	2	4		3	1			1	1
YCR071C	YCR071C	11	11	11	sp|YCR071C|IMG2_YEAST NCSL01000048.1 28297-28737 ORF Verified Mitochondrial ribosomal protein of the large subunit; conserved in metazoa, with similarity to human mitochondrial ribosomal protein MRPL49 GN=IMG2 PE=1 SV=1	1	11	11	11	8	0	7	0	7	0	6	1	8	0	7	0	7	0	6	1	8	0	7	0	7	0	6	1	50.7	50.7	50.7	16.38	146	146	5.98	3	7	6	5	2	5	2	7	9
YCR072C	YCR072C	14	14	14	sp|YCR072C|RSA4_YEAST NCSL01000048.1 26488-28035 ORF Verified WD-repeat protein involved in ribosome biogenesis; may interact with ribosomes; required for maturation and efficient intra-nuclear transport or pre-60S ribosomal subunits, localizes to the nucl	1	14	14	14	4	1	10	1	11	1	7	1	4	1	10	1	11	1	7	1	4	1	10	1	11	1	7	1	30.9	30.9	30.9	57.025	515	515	7.38		3	5	1	1	8	5	4	8
YCR073W-A	YCR073W-A	19	19	16	sp|YCR073W-A|SOL2_YEAST NCSL01000048.1 20930-21877 ORF Verified Protein with a possible role in tRNA export; shows similarity to 6-phosphogluconolactonase non-catalytic domains but does not exhibit this enzymatic activity; homologous to Sol3p and Sol4p; SO	1	19	19	16	11	6	8	7	12	7	9	7	11	6	8	7	12	7	9	7	9	5	6	6	10	6	7	7	67.9	67.9	58.1	34.575	315	315	6.05	15	12	26	27	29	11	33	27	11
YCR075W-A	YCR075W-A	5	5	5	sp|YCR075W-A|EGO2_YEAST NCSL01000048.1 19616-19843 ORF Verified Component of the EGO and GSE complexes; identified by homology to Ashbya gossypii; YCR075W-A has a paralog, YNR034W-A, that arose from the whole genome duplication GN=EGO2 PE=1 SV=1	1	5	5	5	5	0	2	0	3	0	2	0	5	0	2	0	3	0	2	0	5	0	2	0	3	0	2	0	64	64	64	8.0969	75	75	4.17	2	6	3	4
YCR076C	YCR076C	14	14	14	sp|YCR076C|FUB1_YEAST NCSL01000048.1 18798-19526 ORF Verified Proteasome-binding protein; interacts physically with multiple subunits of the 20S proteasome and genetically with genes encoding 20S core particle and 19S regulatory particle subunits; exhibits	1	14	14	14	5	4	7	6	11	6	10	7	5	4	7	6	11	6	10	7	5	4	7	6	11	6	10	7	72.7	72.7	72.7	26.403	242	242	5.98	16	16	12	8	13	19	28	11	14
YCR077C	YCR077C	35	35	35	sp|YCR077C|PAT1_YEAST NCSL01000048.1 16215-18605 ORF Verified Deadenylation-dependent mRNA-decapping factor; also required for faithful chromosome transmission, maintenance of rDNA locus stability, and protection of mRNA 3-UTRs from trimming; associated w	1	35	35	35	14	9	25	13	22	10	24	8	14	9	25	13	22	10	24	8	14	9	25	13	22	10	24	8	36.4	36.4	36.4	88.55	796	796	6.64	17	17	18	30	18	22	24	29	9
YCR079W	YCR079W	17	17	17	sp|YCR079W|PTC6_YEAST NCSL01000048.1 14670-15998 ORF Verified Mitochondrial type 2C protein phosphatase (PP2C); has similarity to mammalian PP1Ks; involved in mitophagy; null mutant is sensitive to rapamycin and has decreased phosphorylation of the Pda1 su	1	17	17	17	4	0	9	0	12	0	11	0	4	0	9	0	12	0	11	0	4	0	9	0	12	0	11	0	46.2	46.2	46.2	49.42	442	442	5.21	4	9	6	7	7	6	5	1	3
YCR081W	YCR081W	3	3	3	sp|YCR081W|SRB8_YEAST NCSL01000048.1 10189-14472 ORF Verified Subunit of the RNA polymerase II mediator complex; associates with core polymerase subunits to form the RNA polymerase II holoenzyme; essential for transcriptional regulation; involved in glucos	1	3	3	3	0	0	1	0	3	0	1	0	0	0	1	0	3	0	1	0	0	0	1	0	3	0	1	0	3.3	3.3	3.3	166.81	1427	1427	6.33			3						1
YCR083W	YCR083W	10	10	10	sp|YCR083W|TRX3_YEAST NCSL01000048.1 8882-9265 ORF Verified Mitochondrial thioredoxin; highly conserved oxidoreductase required to maintain the redox homeostasis of the cell, forms the mitochondrial thioredoxin system with Trr2p, redox state is maintained	1	10	10	10	9	0	6	1	7	2	6	2	9	0	6	1	7	2	6	2	9	0	6	1	7	2	6	2	59.8	59.8	59.8	14.432	127	127	4.77	10	9	7	5	5	3	3	3	6
YCR084C	YCR084C	42	42	42	sp|YCR084C|TUP1_YEAST NCSL01000048.1 6369-8525 ORF Verified General repressor of transcription; forms complex with Cyc8p, involved in the establishment of repressive chromatin structure through interactions with histones H3 and H4, appears to enhance expre	1	42	42	42	26	4	28	11	33	8	32	11	26	4	28	11	33	8	32	11	26	4	28	11	33	8	32	11	64.8	64.8	64.8	78.919	718	718	6.41	20	19	35	26	33	24	26	34	26
YCR086W	YCR086W	8	8	8	sp|YCR086W|CSM1_YEAST NCSL01000048.1 4857-5429 ORF Verified Nucleolar protein that mediates homolog segregation during meiosis I; forms a complex with Lrs4p and then Mam1p at kinetochores; required for condensin recruitment to the replication fork barrier	1	8	8	8	3	0	6	0	7	0	5	0	3	0	6	0	7	0	5	0	3	0	6	0	7	0	5	0	50	50	50	21.751	190	190	6.35	5	2	2		8	4	1	2	11
YCR088W	YCR088W	54	54	54	sp|YCR088W|ABP1_YEAST NCSL01000048.1 1975-3753 ORF Verified Actin-binding protein of the cortical actin cytoskeleton; important for activation of the Arp2/3 complex that plays a key role actin in cytoskeleton organization; inhibits barbed-end actin filamen	1	54	54	54	44	22	31	21	37	20	29	26	44	22	31	21	37	20	29	26	44	22	31	21	37	20	29	26	75	75	75	65.534	592	592	6.76	71	63	25	45	58	51	52	77	82
YCR090C	YCR090C	11	11	11	sp|YCR090C|dubious129_YEAST NCSL01000064.1 2440-2988 ORF Uncharacterized Putative protein of unknown function; green fluorescent protein (GFP)-fusion protein localizes to the cytoplasm and nucleus; YCR090C is not an essential gene GN=dubious129 PE=1 SV=1	1	11	11	11	5	0	6	0	8	0	6	0	5	0	6	0	8	0	6	0	5	0	6	0	8	0	6	0	64.3	64.3	64.3	20.703	182	182	6.26	1	1	6	8	6	1	4	6	4
YCR091W	YCR091W	6	5	5	sp|YCR091W|KIN82_YEAST NCSL01000064.1 4529-6691 ORF Verified Putative serine/threonine protein kinase; implicated in the regulation of phospholipid asymmetry through the activation of phospholipid translocases (flippases); involved in the phosphorylation o	1	6	5	5	0	3	2	2	1	4	1	3	0	3	1	2	0	4	0	3	0	3	1	2	0	4	0	3	9.4	8.2	8.2	81.42	720	720	7.5	1	1		1	1	2	1	5	1
YCR092C	YCR092C	3	3	3	sp|YCR092C|MSH3_YEAST NCSL01000064.1 6889-9945 ORF Verified Mismatch repair protein; forms dimers with Msh2p that mediate repair of insertion or deletion mutations and removal of nonhomologous DNA ends, contains a PCNA (Pol30p) binding motif required for g	1	3	3	3	1	0	0	1	0	1	1	1	1	0	0	1	0	1	1	1	1	0	0	1	0	1	1	1	3.9	3.9	3.9	116.59	1018	1018	8.83	1							1	1
YCR093W	YCR093W	70	70	70	sp|YCR093W|CDC39_YEAST NCSL01000064.1 10242-16571 ORF Verified Component of the CCR4-NOT1 core complex; this complex has multiple roles in regulating mRNA levels including regulation of transcription and destabilizing mRNAs by deadenylation; basal transcri	1	70	70	70	19	7	49	4	55	7	51	6	19	7	49	4	55	7	51	6	19	7	49	4	55	7	51	6	36.6	36.6	36.6	240.51	2109	2109	5.86	50	45	33	33	18	12	20	28	25
YCR094W	YCR094W	11	11	11	sp|YCR094W|CDC50_YEAST NCSL01000064.1 16890-18065 ORF Verified Endosomal protein that interacts with phospholipid flippase Drs2p; interaction with Cdc50p is essential for Drs2p catalytic activity; mutations affect cell polarity and polarized growth; simila	1	11	11	11	1	0	7	1	8	2	7	1	1	0	7	1	8	2	7	1	1	0	7	1	8	2	7	1	28.1	28.1	28.1	44.952	391	391	8.27	2			2	4	2	1	5	3
YCR095C	YCR095C	5	5	5	sp|YCR095C|OCA4_YEAST NCSL01000064.1 18298-19386 ORF Uncharacterized Cytoplasmic protein required for replication of Brome mosaic virus; S. cerevisiae is a model system for studying replication of positive-strand RNA viruses in their natural hosts GN=OCA4	1	5	5	5	1	1	1	1	1	2	3	2	1	1	1	1	1	2	3	2	1	1	1	1	1	2	3	2	19.9	19.9	19.9	41.619	362	362	5.55	5	4	4	4	4	5	3	2	2
YDL001W	YDL001W	8	8	8	sp|YDL001W|RMD1_YEAST NCSL01000013.1 63546-64838 ORF Verified Cytoplasmic protein required for sporulation GN=RMD1 PE=1 SV=1	1	8	8	8	3	0	4	0	7	0	3	1	3	0	4	0	7	0	3	1	3	0	4	0	7	0	3	1	19.1	19.1	19.1	49.931	430	430	7.39	1	1	2	1	2	7	1	2	2
YDL002C	YDL002C	16	16	16	sp|YDL002C|NHP10_YEAST NCSL01000013.1 65244-65855 ORF Verified Non-essential INO80 chromatin remodeling complex subunit; preferentially binds DNA ends, protecting them from exonucleatic cleavage; deletion affects telomere maintenance via recombination; rel	1	16	16	16	6	2	13	4	11	3	13	3	6	2	13	4	11	3	13	3	6	2	13	4	11	3	13	3	73.4	73.4	73.4	23.869	203	203	5.9	7	10	15	9	8	9	4	8	4
YDL004W	YDL004W	7	5	5	sp|YDL004W|ATP16_YEAST NCSL01000013.1 69328-69810 ORF Verified Delta subunit of the central stalk of mitochondrial F1F0 ATP synthase; F1F0 ATP synthase is a large, evolutionarily conserved enzyme complex required for ATP synthesis; F1 translationally regul	1	7	5	5	5	4	4	3	4	2	5	3	5	3	3	3	4	2	4	2	5	3	3	3	4	2	4	2	59.4	55	55	17.02	160	160	6.05	1	3	11	14	20	7	4	6	8
YDL005C	YDL005C	18	18	18	sp|YDL005C|MED2_YEAST NCSL01000013.1 70530-71819 ORF Verified Subunit of the RNA polymerase II mediator complex; associates with core polymerase subunits to form the RNA polymerase II holoenzyme; essential for transcriptional regulation; relocalizes to the	1	18	18	18	4	8	3	8	7	6	5	5	4	8	3	8	7	6	5	5	4	8	3	8	7	6	5	5	55.2	55.2	55.2	47.422	429	429	6.32	3	13	12	10	9	6	7	4	8
YDL006W	YDL006W	13	13	13	sp|YDL006W|PTC1_YEAST NCSL01000013.1 72079-72924 ORF Verified Type 2C protein phosphatase (PP2C); dephosphorylates Hog1p, inactivating osmosensing MAPK cascade; involved in Fus3p activation during pheromone response; deletion affects precursor tRNA splicin	1	13	13	13	7	2	8	2	12	3	8	3	7	2	8	2	12	3	8	3	7	2	8	2	12	3	8	3	51.6	51.6	51.6	31.549	281	281	5.83	4	8	16	13	26	11	4	7	3
YDL007W	YDL007W	32	32	32	sp|YDL007W|RPT2_YEAST NCSL01000013.1 73473-74786 ORF Verified ATPase of the 19S regulatory particle of the 26S proteasome; one of six ATPases of the regulatory particle; involved in the degradation of ubiquitinated substrates; required for normal peptide h	1	32	32	32	28	3	24	3	27	3	26	5	28	3	24	3	27	3	26	5	28	3	24	3	27	3	26	5	64.3	64.3	64.3	48.828	437	437	6.27	28	28	27	30	35	27	26	28	56
YDL008W	YDL008W	8	8	8	sp|YDL008W|APC11_YEAST NCSL01000013.1 78230-78727 ORF Verified Catalytic core subunit, Anaphase-Promoting Complex/Cyclosome (APC/C); which is a ubiquitin-protein ligase required for degradation of anaphase inhibitors, including mitotic cyclins, during the	1	8	8	8	7	0	7	0	6	1	7	1	7	0	7	0	6	1	7	1	7	0	7	0	6	1	7	1	50.3	50.3	50.3	18.822	165	165	6.43	7	2	2	4	2	1	4	6	7
YDL010W	YDL010W	3	3	3	sp|YDL010W|GRX6_YEAST NCSL01000013.1 79200-79895 ORF Verified Cis-golgi localized monothiol glutaredoxin, binds Fe-S cluster; more similar in activity to dithiol than other monothiol glutaredoxins; involved in the oxidative stress response; GRX6 has a para	1	3	3	3	1	0	1	0	2	0	3	0	1	0	1	0	2	0	3	0	1	0	1	0	2	0	3	0	18.6	18.6	18.6	25.797	231	231	8						3		2	1
YDL012C	YDL012C	3	3	3	sp|YDL012C|dubious175_YEAST NCSL01000013.1 80706-81115 ORF Verified Tail-anchored plasma membrane protein with a conserved CYSTM module; possibly involved in response to stress; may contribute to non-homologous end-joining (NHEJ) based on ydl012c htz1 doub	1	3	3	3	1	1	1	3	2	3	1	3	1	1	1	3	2	3	1	3	1	1	1	3	2	3	1	3	28	28	28	12.175	107	107	5.94	1	5	5	8	5	3	5	6	6
YDL013W	YDL013W	6	6	6	sp|YDL013W|SLX5_YEAST NCSL01000013.1 81297-83156 ORF Verified Subunit of the Slx5-Slx8 SUMO-targeted Ub ligase (STUbL) complex; role in Ub-mediated degradation of histone variant Cse4p preventing mislocalization to euchromatin; role in proteolysis of spind	1	6	6	6	0	3	0	2	2	4	1	4	0	3	0	2	2	4	1	4	0	3	0	2	2	4	1	4	18.7	18.7	18.7	71.07	619	619	6.96	2	2	2	2	1			2	6
YDL014W	YDL014W	16	16	16	sp|YDL014W|NOP1_YEAST NCSL01000013.1 83874-84803 ORF Verified Histone glutamine methyltransferase, modifies H2A at Q105 in nucleolus; component of the small subunit processome complex, which is required for processing of pre-18S rRNA; ortholog of mammalian	1	16	16	16	9	0	12	1	13	0	13	2	9	0	12	1	13	0	13	2	9	0	12	1	13	0	13	2	53.7	53.7	53.7	32.877	309	309	7.35	7	9	8	3		1	19	8	11
YDL015C	YDL015C	9	9	9	sp|YDL015C|TSC13_YEAST NCSL01000013.1 85232-86164 ORF Verified Enoyl reductase; catalyzes last step in each cycle of very long chain fatty acid elongation; localizes to ER, highly enriched in a structure marking nuclear-vacuolar junctions; coimmunoprecipit	1	9	9	9	3	0	4	1	6	0	5	0	3	0	4	1	6	0	5	0	3	0	4	1	6	0	5	0	20.6	20.6	20.6	36.781	310	310	5.74	3	2	2	1	3	5	1	1	1
YDL017W	YDL017W	15	15	15	sp|YDL017W|CDC7_YEAST NCSL01000013.1 86433-87956 ORF Verified DDK (Dbf4-dependent kinase) catalytic subunit; required for origin firing and replication fork progression in mitotic S phase through phosphorylation of Mcm2-7p complexes and Cdc45p; kinase acti	1	15	15	15	8	0	7	3	9	3	6	3	8	0	7	3	9	3	6	3	8	0	7	3	9	3	6	3	32.3	32.3	32.3	58.37	507	507	6.18	9	4	4	8	4	3	3	8	5
YDL018C	YDL018C	5	5	5	sp|YDL018C|ERP3_YEAST NCSL01000013.1 88654-89331 ORF Verified Protein with similarity to Emp24p and Erv25p; member of the p24 family involved in ER to Golgi transport GN=ERP3 PE=1 SV=1	1	5	5	5	4	0	3	0	4	0	3	0	4	0	3	0	4	0	3	0	4	0	3	0	4	0	3	0	23.1	23.1	23.1	26.497	225	225	10.2	1							1
YDL019C	YDL019C	61	61	61	sp|YDL019C|OSH2_YEAST NCSL01000013.1 90658-94509 ORF Verified Member of an oxysterol-binding protein family with seven members; in S. cerevisiae, family members have overlapping, redundant functions in sterol metabolism and collectively perform a function	1	61	61	61	20	14	30	18	35	18	32	18	20	14	30	18	35	18	32	18	20	14	30	18	35	18	32	18	47.3	47.3	47.3	145.9	1283	1283	6.14	26	28	52	48	29	31	26	23	25
YDL021W;YOL056W	YDL021W	17;2	17;2	17;2	sp|YDL021W|GPM2_YEAST NCSL01000013.1 97283-98218 ORF Verified Homolog of Gpm1p phosphoglycerate mutase; converts 3-phosphoglycerate to 2-phosphoglycerate in glycolysis; may be non-functional; GPM2 has a paralog, GPM3, that arose from the whole genome dupli	2	17	17	17	6	1	11	0	12	0	11	0	6	1	11	0	12	0	11	0	6	1	11	0	12	0	11	0	50.2	50.2	50.2	36.073	311	311;303	6.73	4	3	3	6	9	6	8	8	2
YDL022W	YDL022W	24	24	23	sp|YDL022W|GPD1_YEAST NCSL01000013.1 99171-100346 ORF Verified NAD-dependent glycerol-3-phosphate dehydrogenase; key enzyme of glycerol synthesis, essential for growth under osmotic stress; expression regulated by high-osmolarity glycerol response pathway;	1	24	24	23	20	6	16	13	21	6	17	12	20	6	16	13	21	6	17	12	19	6	15	13	20	6	16	12	64.2	64.2	60.4	42.868	391	391	6.4	36	30	38	32	46	61	38	43	35
YDL025C	YDL025C	17	17	17	sp|YDL025C|RTK1_YEAST NCSL01000013.1 104960-106822 ORF Verified Putative protein kinase, potentially phosphorylated by Cdc28p; interacts with ribosome biogenesis factors, Cka2, Gus1 and Arc1; protein abundance increases in response to DNA replication stres	1	17	17	17	6	5	6	5	8	5	5	4	6	5	6	5	8	5	5	4	6	5	6	5	8	5	5	4	30.8	30.8	30.8	69.638	620	620	6.42	4	7	3	6	15	8	12	6	10
YDL027C	YDL027C	14	14	14	sp|YDL027C|MRX9_YEAST NCSL01000013.1 107208-108470 ORF Uncharacterized Protein that associates with mitochondrial ribosome; the authentic, non-tagged protein is detected in highly purified mitochondria in high-throughput studies; YDL027C is not an essentia	1	14	14	14	6	0	11	0	11	0	11	0	6	0	11	0	11	0	11	0	6	0	11	0	11	0	11	0	28.3	28.3	28.3	48.273	420	420	7.41	1	3	9	4	2	2	2	9	8
YDL028C	YDL028C	14	14	14	sp|YDL028C|MPS1_YEAST NCSL01000013.1 108874-111168 ORF Verified Dual-specificity kinase; autophosphorylation required for function; required for spindle pole body (SPB) duplication and spindle checkpoint function; contributes to bi-orientation by promoting	1	14	14	14	0	3	1	9	2	9	1	7	0	3	1	9	2	9	1	7	0	3	1	9	2	9	1	7	26.6	26.6	26.6	86.774	764	764	6.05	11	7	11	4	2	4	5	5	7
YDL029W	YDL029W	20	20	20	sp|YDL029W|ARP2_YEAST NCSL01000013.1 111527-112825 ORF Verified Essential component of the Arp2/3 complex; Arp2/3 is a highly conserved actin nucleation center required for the motility and integrity of actin patches; involved in endocytosis and membrane g	1	20	20	20	15	1	16	1	17	1	16	3	15	1	16	1	17	1	16	3	15	1	16	1	17	1	16	3	53.5	53.5	53.5	44.073	391	391	7.05	8	9	24	10	8	10	11	15	16
YDL030W	YDL030W	10	10	10	sp|YDL030W|PRP9_YEAST NCSL01000013.1 113036-114628 ORF Verified Subunit of the SF3a splicing factor complex; required for spliceosome assembly; acts after the formation of the U1 snRNP-pre-mRNA complex GN=PRP9 PE=1 SV=1	1	10	10	10	1	0	3	0	6	0	4	0	1	0	3	0	6	0	4	0	1	0	3	0	6	0	4	0	21.9	21.9	21.9	63.098	530	530	6.56		3	3	1			3	1
YDL031W	YDL031W	28	28	28	sp|YDL031W|DBP10_YEAST NCSL01000013.1 114961-117948 ORF Verified Putative ATP-dependent RNA helicase of the DEAD-box protein family; constituent of 66S pre-ribosomal particles; essential protein involved in ribosome biogenesis GN=DBP10 PE=1 SV=1	1	28	28	28	6	2	16	4	17	4	11	3	6	2	16	4	17	4	11	3	6	2	16	4	17	4	11	3	29	29	29	112.93	995	995	7.75	7	9	5	6	9	4	10	11	19
YDL033C	YDL033C	11	11	11	sp|YDL033C|SLM3_YEAST NCSL01000013.1 118252-119505 ORF Verified tRNA-specific 2-thiouridylase; responsible for 2-thiolation of the wobble base of mitochondrial tRNAs; human homolog TRMU is implicated in myoclonus epilepsy associated with ragged red fibers	1	11	11	11	1	0	6	0	7	0	7	0	1	0	6	0	7	0	7	0	1	0	6	0	7	0	7	0	27.8	27.8	27.8	47.092	417	417	8		2			2		5	3	4
YDL035C	YDL035C	12	12	12	sp|YDL035C|GPR1_YEAST NCSL01000013.1 120101-122986 ORF Verified Plasma membrane G protein coupled receptor (GPCR); interacts with the heterotrimeric G protein alpha subunit, Gpa2p, and with Plc1p; sensor that integrates nutritional signals with the modulat	1	12	12	12	0	6	0	10	1	7	0	9	0	6	0	10	1	7	0	9	0	6	0	10	1	7	0	9	16.6	16.6	16.6	110.71	961	961	6.05	6	14	11	12	8	3	8	9	1
YDL036C	YDL036C	3	3	3	sp|YDL036C|PUS9_YEAST NCSL01000013.1 123257-124645 ORF Verified Mitochondrial tRNA:pseudouridine synthase; catalyzes the formation of pseudouridine at position 32 in mitochondrial tRNAs; contains an N-terminal mitochondrial targeting sequence; PUS9 has a p	1	3	3	3	0	1	1	0	1	0	0	2	0	1	1	0	1	0	0	2	0	1	1	0	1	0	0	2	10	10	10	53.322	462	462	7.38					1	1	2	2	2
YDL040C	YDL040C	54	54	54	sp|YDL040C|NAT1_YEAST NCSL01000013.1 129882-132446 ORF Verified Subunit of protein N-terminal acetyltransferase NatA; NatA comprised of Nat1p, Ard1p, and Nat5p; N-terminally acetylates many proteins to influence multiple processes such as cell cycle progre	1	54	54	54	27	4	29	3	41	3	40	4	27	4	29	3	41	3	40	4	27	4	29	3	41	3	40	4	62.8	62.8	62.8	98.949	854	854	6.47	19	11	19	25	12	26	34	28	15
YDL042C	YDL042C	10	9	9	sp|YDL042C|SIR2_YEAST NCSL01000013.1 132875-134563 ORF Verified Conserved NAD+ dependent histone deacetylase of the Sirtuin family; deacetylation targets are primarily nuclear proteins; required for telomere hypercluster formation in quiescent yeast cells;	1	10	9	9	2	2	6	5	5	4	5	3	1	2	5	5	4	4	4	3	1	2	5	5	4	4	4	3	22.6	21.2	21.2	63.189	562	562	6.76		1	2	4	3	8	8	3	5
YDL043C	YDL043C	8	8	8	sp|YDL043C|PRP11_YEAST NCSL01000013.1 134841-135641 ORF Verified Subunit of the SF3a splicing factor complex; required for spliceosome assembly GN=PRP11 PE=1 SV=1	1	8	8	8	4	0	4	1	3	2	5	1	4	0	4	1	3	2	5	1	4	0	4	1	3	2	5	1	29.7	29.7	29.7	29.906	266	266	7.96				3	4	4	2	2	1
YDL044C	YDL044C	17	17	17	sp|YDL044C|MTF2_YEAST NCSL01000013.1 136033-137355 ORF Verified Mitochondrial protein that interacts with mitochondrial RNA polymerase; interacts with an N-terminal region of mitochondrial RNA polymerase (Rpo41p) and couples RNA processing and translation	1	17	17	17	12	1	13	0	13	0	13	0	12	1	13	0	13	0	13	0	12	1	13	0	13	0	13	0	39.8	39.8	39.8	51.165	440	440	4.91	10	13	10	7	5	10	6	7	4
YDL045C	YDL045C	7	7	7	sp|YDL045C|FAD1_YEAST NCSL01000013.1 137714-138634 ORF Verified Flavin adenine dinucleotide (FAD) synthetase; performs the second step in synthesis of FAD from riboflavin; mutation is functionally complemented by human FLAD1 GN=FAD1 PE=1 SV=1	1	7	7	7	1	0	5	0	7	0	4	0	1	0	5	0	7	0	4	0	1	0	5	0	7	0	4	0	29.4	29.4	29.4	35.543	306	306	5.09	1	1	5	3	1	3	5	3
YDL045W-A	YDL045W-A	4	4	4	sp|YDL045W-A|MRP10_YEAST NCSL01000013.1 138787-139074 ORF Verified Mitochondrial ribosomal protein of the small subunit; contains twin cysteine-x9-cysteine motifs; oxidized by Mia40p during import into mitochondria GN=MRP10 PE=1 SV=1	1	4	4	4	2	0	3	0	4	0	2	0	2	0	3	0	4	0	2	0	2	0	3	0	4	0	2	0	30.5	30.5	30.5	10.717	95	95	5.56	3	1	1	3		1		4	1
YDL046W	YDL046W	9	9	9	sp|YDL046W|NPC2_YEAST NCSL01000013.1 139561-140082 ORF Verified Sterol transport protein and functional homolog of human NPC2/He1; human NPC2 is a cholesterol-binding protein whose deficiency causes Niemann-Pick type C2 disease involving retention of chole	1	9	9	9	6	0	6	0	7	0	6	1	6	0	6	0	7	0	6	1	6	0	6	0	7	0	6	1	57.2	57.2	57.2	19.033	173	173	6.75	4	6	5	2	1	11	11	10	9
YDL047W	YDL047W	16	16	16	sp|YDL047W|SIT4_YEAST NCSL01000013.1 140612-141547 ORF Verified Ceramide-activated, type 2A-related serine-threonine phosphatase; functions in G1/S transition of mitotic cycle; controls lifespan, mitochondrial function, cell cycle progression by regulating	1	16	16	16	7	1	10	1	14	2	15	2	7	1	10	1	14	2	15	2	7	1	10	1	14	2	15	2	60.5	60.5	60.5	35.537	311	311	6.41	10	8	7	11	8	4	7	10	16
YDL049C	YDL049C	1	1	1	sp|YDL049C|KNH1_YEAST NCSL01000013.1 145441-146247 ORF Verified Protein with similarity to Kre9p; Kre9p is involved in cell wall beta 1,6-glucan synthesis; overproduction suppresses growth defects of a kre9 null mutant; required for propionic acid resistan	1	1	1	1	0	0	0	1	0	1	0	0	0	0	0	1	0	1	0	0	0	0	0	1	0	1	0	0	5.2	5.2	5.2	29.753	268	268	12
YDL051W	YDL051W	21	21	21	sp|YDL051W|LHP1_YEAST NCSL01000013.1 146536-147363 ORF Verified RNA binding protein required for maturation of tRNA and U6 snRNA; acts as a molecular chaperone for RNAs transcribed by polymerase III; homologous to human La (SS-B) autoantigen GN=LHP1 PE=1 S	1	21	21	21	16	4	13	4	17	3	12	5	16	4	13	4	17	3	12	5	16	4	13	4	17	3	12	5	70.2	70.2	70.2	32.104	275	275	7.32	10	9	10	17	16	15	13	11	14
YDL052C	YDL052C	15	15	15	sp|YDL052C|SLC1_YEAST NCSL01000013.1 147732-148643 ORF Verified 1-acyl-sn-glycerol-3-phosphate acyltransferase; catalyzes the acylation of lysophosphatidic acid to form phosphatidic acid, a key intermediate in lipid metabolism; enzymatic activity detected	1	15	15	15	10	0	13	0	11	0	10	3	10	0	13	0	11	0	10	3	10	0	13	0	11	0	10	3	48.2	48.2	48.2	33.853	303	303	6.37	8	6	14	6	6	3	2	7	5
YDL053C	YDL053C	13	13	13	sp|YDL053C|PBP4_YEAST NCSL01000013.1 149058-149615 ORF Verified Pbp1p binding protein; interacts strongly with Pab1p-binding protein 1 (Pbp1p) in the yeast two-hybrid system; also interacts with Lsm12p in a copurification assay; relative distribution to th	1	13	13	13	11	4	9	4	10	6	8	5	11	4	9	4	10	6	8	5	11	4	9	4	10	6	8	5	74.6	74.6	74.6	19.863	185	185	6.5	14	15	11	9	9	3	6	13	13
YDL054C	YDL054C	8	8	8	sp|YDL054C|MCH1_YEAST NCSL01000013.1 150029-151489 ORF Verified Protein with similarity to mammalian monocarboxylate permeases; monocarboxylate permeases are involved in transport of monocarboxylic acids across the plasma membrane but mutant is not deficie	1	8	8	8	1	3	5	2	6	3	5	4	1	3	5	2	6	3	5	4	1	3	5	2	6	3	5	4	15.4	15.4	15.4	53.549	486	486	6.9	1	3	5	6	6	11	5	5	5
YDL055C	YDL055C	24	24	24	sp|YDL055C|PSA1_YEAST NCSL01000013.1 154556-155641 ORF Verified GDP-mannose pyrophosphorylase (mannose-1-phosphate guanyltransferase); synthesizes GDP-mannose from GTP and mannose-1-phosphate in cell wall biosynthesis; required for normal cell wall structu	1	24	24	24	20	0	14	4	19	4	17	7	20	0	14	4	19	4	17	7	20	0	14	4	19	4	17	7	67	67	67	39.565	361	361	5.54	19	23	22	22	20	15	23	15	17
YDL056W	YDL056W	18	18	18	sp|YDL056W|MBP1_YEAST NCSL01000013.1 155937-158438 ORF Verified Transcription factor; involved in regulation of cell cycle progression from G1 to S phase, forms a complex with Swi6p that binds to MluI cell cycle box regulatory element in promoters of DNA s	1	18	18	18	1	6	4	7	7	6	6	7	1	6	4	7	7	6	6	7	1	6	4	7	7	6	6	7	29.8	29.8	29.8	93.838	833	833	5.7	6	9	20	16	8	10	5	3	5
YDL057W	YDL057W	5	5	5	sp|YDL057W|dubious166_YEAST NCSL01000013.1 158895-159881 ORF Uncharacterized Putative protein of unknown function; YDL057W is not an essential gene GN=dubious166 PE=1 SV=1	1	5	5	5	0	0	2	0	4	0	3	0	0	0	2	0	4	0	3	0	0	0	2	0	4	0	3	0	16.8	16.8	16.8	36.614	328	328	6.75	4	1					3	2	2
YDL058W	YDL058W	52	52	52	sp|YDL058W|USO1_YEAST NCSL01000013.1 160279-165666 ORF Verified Essential protein involved in vesicle-mediated ER to Golgi transport; binds membranes and functions during vesicle docking to the Golgi; required for assembly of the ER-to-Golgi SNARE complex	1	52	52	52	8	4	31	0	30	1	28	2	8	4	31	0	30	1	28	2	8	4	31	0	30	1	28	2	28.5	28.5	28.5	206.84	1795	1795	6.29	12	11	10	9	19	16	10	6	5
YDL059C	YDL059C	3	3	3	sp|YDL059C|RAD59_YEAST NCSL01000013.1 166378-167094 ORF Verified Protein involved DNA double-strand break repair; repairs breaks in DNA during vegetative growth via recombination and single-strand annealing; anneals complementary single-stranded DNA; forms	1	3	3	3	1	0	2	0	3	0	2	0	1	0	2	0	3	0	2	0	1	0	2	0	3	0	2	0	12.2	12.2	12.2	26.66	238	238	10.4								1	2
YDL060W	YDL060W	10	10	10	sp|YDL060W|TSR1_YEAST NCSL01000013.1 167335-169701 ORF Verified Protein required for processing of 20S pre-rRNA in the cytoplasm; associates with pre-40S ribosomal particles; inhibits the premature association of 60S subunits with assembling 40S subunits i	1	10	10	10	5	0	5	0	6	0	6	1	5	0	5	0	6	0	6	1	5	0	5	0	6	0	6	1	16.8	16.8	16.8	90.778	788	788	6.79	4	2	2	5	4	4		1	2
YDL061C	YDL061C	6	5	5	sp|YDL061C|RPS29B_YEAST NCSL01000013.1 170518-170688 ORF Verified Protein component of the small (40S) ribosomal subunit; homologous to mammalian ribosomal protein S29 and bacterial S14; RPS29B has a paralog, RPS29A, that arose from the whole genome duplic	1	6	5	5	6	3	4	4	6	1	5	3	5	2	3	3	5	1	4	2	5	2	3	3	5	1	4	2	69.6	50	50	6.7276	56	56	5.51	1	2	2	6	6	6	11	1	2
YDL063C	YDL063C	17	17	17	sp|YDL063C|SYO1_YEAST NCSL01000013.1 171169-173031 ORF Verified Transport adaptor or symportin; facilitates synchronized nuclear coimport of the two 5S-rRNA binding proteins Rpl5p and Rpl11p; binds to nascent Rpl5p during translation; required for biogenes	1	17	17	17	4	0	12	0	12	0	12	1	4	0	12	0	12	0	12	1	4	0	12	0	12	0	12	1	26.3	26.3	26.3	70.159	620	620	7.36	5	5	3		4	10	5	1	3
YDL064W	YDL064W	7	7	7	sp|YDL064W|UBC9_YEAST NCSL01000013.1 173233-173816 ORF Verified SUMO-conjugating enzyme involved in the Smt3p conjugation pathway; nuclear protein required for S- and M-phase cyclin degradation and mitotic control; involved in proteolysis mediated by the a	1	7	7	7	6	0	5	0	6	1	6	1	6	0	5	0	6	1	6	1	6	0	5	0	6	1	6	1	51.6	51.6	51.6	17.911	157	157	8.93					4	6	5		2
YDL065C	YDL065C	32	32	32	sp|YDL065C|PEX19_YEAST NCSL01000013.1 174026-175054 ORF Verified Chaperone and import receptor for newly-synthesized class I PMPs; binds peroxisomal membrane proteins (PMPs) in the cytoplasm and delivers them to the peroxisome for subsequent insertion into	1	32	32	32	27	6	16	9	22	8	17	8	27	6	16	9	22	8	17	8	27	6	16	9	22	8	17	8	91.5	91.5	91.5	38.723	342	342	6.51	19	20	17	18	24	19	21	13	13
YDL066W	YDL066W	32	28	27	sp|YDL066W|IDP1_YEAST NCSL01000013.1 175177-176463 ORF Verified Mitochondrial NADP-specific isocitrate dehydrogenase; catalyzes the oxidation of isocitrate to alpha-ketoglutarate; not required for mitochondrial respiration and may function to divert alpha-	1	32	28	27	24	4	28	8	31	2	29	9	21	1	24	5	27	0	25	6	20	1	23	5	26	0	24	5	65.2	58.2	55.6	48.204	428	428	6.6	19	15	26	27	25	19	12	8	24
YDL067C	YDL067C	5	5	5	sp|YDL067C|COX9_YEAST NCSL01000013.1 176902-177081 ORF Verified Subunit VIIa of cytochrome c oxidase (Complex IV); Complex IV is the terminal member of the mitochondrial inner membrane electron transport chain GN=COX9 PE=1 SV=1	1	5	5	5	3	0	4	2	4	0	3	0	3	0	4	2	4	0	3	0	3	0	4	2	4	0	3	0	37.3	37.3	37.3	6.9331	59	59	7.52				3	3	4	5	5	2
YDL069C	YDL069C	1	1	1	sp|YDL069C|CBS1_YEAST NCSL01000013.1 177488-178177 ORF Verified Mitochondrial translational activator of the COB mRNA; membrane protein that interacts with translating ribosomes, acts on the COB mRNA 5-untranslated leader GN=CBS1 PE=1 SV=1	1	1	1	1	0	0	1	0	1	0	1	0	0	0	1	0	1	0	1	0	0	0	1	0	1	0	1	0	5.7	5.7	5.7	26.537	229	229	4.33				2	1
YDL070W	YDL070W	4	4	4	sp|YDL070W|BDF2_YEAST NCSL01000013.1 178358-180274 ORF Verified Protein involved in transcription initiation; acts at TATA-containing promoters; associates with the basal transcription factor TFIID; contains two bromodomains; corresponds to the C-terminal	1	4	4	4	0	1	0	3	0	3	0	1	0	1	0	3	0	3	0	1	0	1	0	3	0	3	0	1	10.8	10.8	10.8	72.47	638	638	8.25		1				3	4		2
YDL072C	YDL072C	10	10	10	sp|YDL072C|YET3_YEAST NCSL01000013.1 180851-181462 ORF Verified Protein of unknown function; YET3 null mutant decreases the level of secreted invertase; homolog of human BAP31 protein; protein abundance increases in response to DNA replication stress GN=YE	1	10	10	10	7	1	9	4	9	3	9	5	7	1	9	4	9	3	9	5	7	1	9	4	9	3	9	5	39.4	39.4	39.4	22.935	203	203	5.24	11	10	10	11	12	8	5	2	2
YDL073W	YDL073W	4	4	4	sp|YDL073W|AHK1_YEAST NCSL01000013.1 181735-184689 ORF Verified Scaffold protein in the HKR1 sub-branch of the Hog1p-signaling pathway; physically interacts with the cytoplasmic domain of Hkr1p, and with Sho1p, Pbs2p, and Ste11p; prevents cross-talk signal	1	4	4	4	0	0	0	3	2	3	0	3	0	0	0	3	2	3	0	3	0	0	0	3	2	3	0	3	5.7	5.7	5.7	113.72	984	984	4.93	2	4	2	1	1				1
YDL074C	YDL074C	36	36	36	sp|YDL074C|BRE1_YEAST NCSL01000013.1 185152-187257 ORF Verified E3 ubiquitin ligase; forms heterodimer with Rad6p to regulate K63 polyubiquitination in response to oxidative stress and to monoubiquinate histone H2B-K123, which is required for the subsequen	1	36	36	36	8	0	23	2	32	1	29	1	8	0	23	2	32	1	29	1	8	0	23	2	32	1	29	1	50.1	50.1	50.1	80.847	701	701	6.2	6	12	14	22	21	12	9	5	6
YDL075W	YDL075W	13	13	1	sp|YDL075W|RPL31A_YEAST NCSL01000013.1 188304-189066 ORF Verified Ribosomal 60S subunit protein L31A; associates with karyopherin Sxm1p; loss of both Rpl31p and Rpl39p confers lethality; homologous to mammalian ribosomal protein L31, no bacterial homolog;	1	13	13	1	11	3	10	7	11	3	10	7	11	3	10	7	11	3	10	7	1	1	1	1	1	1	1	1	65.5	65.5	8	12.953	113	113	6.41	9	5	29	17	7	20	22	17	16
YDL076C	YDL076C	5	5	5	sp|YDL076C|RXT3_YEAST NCSL01000013.1 189742-190626 ORF Verified Component of the Rpd3L histone deacetylase complex; involved in histone deacetylation; protein abundance increases in response to DNA replication stress GN=RXT3 PE=1 SV=1	1	5	5	5	3	1	1	0	4	0	4	1	3	1	1	0	4	0	4	1	3	1	1	0	4	0	4	1	25.5	25.5	25.5	33.763	294	294	7.44	2	2				2	2		2
YDL077C	YDL077C	17	17	17	sp|YDL077C|VAM6_YEAST NCSL01000013.1 191174-194323 ORF Verified Guanine nucleotide exchange factor for the GTPase Gtr1p; subunit of the HOPS endocytic tethering complex; vacuole membrane protein; functions as a Rab GTPase effector, interacting with both GT	1	17	17	17	3	2	8	2	10	2	9	1	3	2	8	2	10	2	9	1	3	2	8	2	10	2	9	1	19.7	19.7	19.7	122.9	1049	1049	7.88	2	3		4	2	3	3	8	8
YDL078C	YDL078C	27	27	27	sp|YDL078C|MDH3_YEAST NCSL01000013.1 194908-195939 ORF Verified Peroxisomal malate dehydrogenase; catalyzes interconversion of malate and oxaloacetate; involved in the glyoxylate cycle GN=MDH3 PE=1 SV=1	1	27	27	27	23	3	21	6	19	3	19	10	23	3	21	6	19	3	19	10	23	3	21	6	19	3	19	10	77.3	77.3	77.3	37.186	343	343	5.87	21	21	22	29	33	16	13	18	21
YDL079C	YDL079C	8	8	8	sp|YDL079C|MRK1_YEAST NCSL01000013.1 196532-198333 ORF Verified Glycogen synthase kinase 3 (GSK-3) homolog; one of four GSK-3 homologs in S. cerevisiae that function to activate Msn2p-dependent transcription of stress responsive genes and that function in	1	8	8	8	2	2	4	3	5	3	4	2	2	2	4	3	5	3	4	2	2	2	4	3	5	3	4	2	19.8	19.8	19.8	57.309	506	506	6.8	1	4	3	3	5	6	10	11	9
YDL080C	YDL080C	10	9	9	sp|YDL080C|THI3_YEAST NCSL01000013.1 198815-200680 ORF Verified Regulatory protein that binds Pdc2p and Thi2p transcription factors; activates thiamine biosynthesis transcription factors Pdc2p and Thi2p by binding to them, but releases and de-activates the	1	10	9	9	2	3	4	1	6	1	3	2	1	3	3	1	5	1	2	2	1	3	3	1	5	1	2	2	15.9	13	13	69.798	621	621	6.95	2	2		2	5	7	9	4
YDL081C	YDL081C	6	5	5	sp|YDL081C|RPP1A_YEAST NCSL01000013.1 201166-201486 ORF Verified Ribosomal stalk protein P1 alpha; involved in the interaction between translational elongation factors and the ribosome; free (non-ribosomal) P1 stimulates the phosphorylation of the eIF2 alp	1	6	5	5	5	3	1	3	2	2	1	3	4	2	1	2	2	1	1	2	4	2	1	2	2	1	1	2	78.3	78.3	78.3	10.908	106	106	6.58		1	1	2	8	10	17	7	2
YDL082W	YDL082W	22	1	1	sp|YDL082W|RPL13A_YEAST NCSL01000013.1 201900-202864 ORF Verified Ribosomal 60S subunit protein L13A; not essential for viability; homologous to mammalian ribosomal protein L13, no bacterial homolog; RPL13A has a paralog, RPL13B, that arose from the whole	1	22	1	1	21	9	15	9	18	8	13	10	1	0	1	0	1	0	0	0	1	0	1	0	1	0	0	0	70.4	14.6	14.6	22.554	199	199	6						4
YDL083C;YMR143W	YDL083C;YMR143W	10;9	10;9	10;9	sp|YDL083C|RPS16B_YEAST NCSL01000013.1 203499-204362 ORF Verified Protein component of the small (40S) ribosomal subunit; homologous to mammalian ribosomal protein S16 and bacterial S9; RPS16B has a paralog, RPS16A, that arose from the whole genome duplica	2	10	10	10	10	3	10	7	10	3	9	6	10	3	10	7	10	3	9	6	10	3	10	7	10	3	9	6	66.4	66.4	66.4	15.847	143	143;155	5.91	15	12	14	11	13	9	16	23	11
YDL084W	YDL084W	29	29	29	sp|YDL084W|SUB2_YEAST NCSL01000013.1 204711-206051 ORF Verified Component of the TREX complex required for nuclear mRNA export; member of the DEAD-box RNA helicase superfamily and is involved in early and late steps of spliceosome assembly; homolog of the	1	29	29	29	25	5	19	7	23	6	22	13	25	5	19	7	23	6	22	13	25	5	19	7	23	6	22	13	68.6	68.6	68.6	50.281	446	446	6.27	38	36	37	30	26	11	17	25	37
YDL085C-A	YDL085C-A	3	3	3	sp|YDL085C-A|dubious162_YEAST NCSL01000013.1 208619-208825 ORF Uncharacterized Putative protein of unknown function; green fluorescent protein (GFP)-fusion protein localizes to the cytoplasm and nucleus GN=dubious162 PE=1 SV=1	1	3	3	3	3	0	1	0	2	0	2	0	3	0	1	0	2	0	2	0	3	0	1	0	2	0	2	0	25	25	25	7.9491	68	68	4.59	2	3	5	2	1				1
YDL085W	YDL085W	25	24	24	sp|YDL085W|NDE2_YEAST NCSL01000013.1 206440-208077 ORF Verified Mitochondrial external NADH dehydrogenase; catalyzes the oxidation of cytosolic NADH; Nde1p and Nde2p are involved in providing the cytosolic NADH to the mitochondrial respiratory chain; NDE2	1	25	24	24	11	0	13	2	24	1	17	1	10	0	12	1	23	1	16	1	10	0	12	1	23	1	16	1	44	42.8	42.8	61.641	545	545	6.61	14	8	2	8	14	7	4	14	10
YDL086W	YDL086W	23	23	23	sp|YDL086W|dubious160_YEAST NCSL01000013.1 209053-209874 ORF Uncharacterized Putative carboxymethylenebutenolidase; the authentic, non-tagged protein is detected in highly purified mitochondria in high-throughput studies; YDL086W is not an essential gene G	1	23	23	23	13	1	7	2	20	1	14	2	13	1	7	2	20	1	14	2	13	1	7	2	20	1	14	2	90.8	90.8	90.8	30.809	273	273	5.31	14	18	16	11	8	7	9	7	7
YDL087C	YDL087C	5	5	5	sp|YDL087C|LUC7_YEAST NCSL01000013.1 210288-211073 ORF Verified Essential protein associated with the U1 snRNP complex; splicing factor involved in recognition of 5 splice site; contains two zinc finger motifs; N-terminal zinc finger binds pre-mRNA; reloc	1	5	5	5	2	0	5	0	2	0	4	0	2	0	5	0	2	0	4	0	2	0	5	0	2	0	4	0	26.1	26.1	26.1	30.235	261	261	8.7		3	1	1			1	1
YDL088C	YDL088C	19	19	19	sp|YDL088C|ASM4_YEAST NCSL01000013.1 211284-212870 ORF Verified FG-nucleoporin component of central core of nuclear pore complex (NPC); contributes directly to nucleocytoplasmic transport; induces membrane tubulation, which may contribute to nuclear pore a	1	19	19	19	4	4	12	5	13	5	11	4	4	4	12	5	13	5	11	4	4	4	12	5	13	5	11	4	43.6	43.6	43.6	58.797	528	528	5.49	20	14	8	8	4	5	4	5	10
YDL089W	YDL089W	13	13	13	sp|YDL089W|NUR1_YEAST NCSL01000013.1 213013-214467 ORF Verified Protein involved in regulation of mitotic exit; dephosphorylation target of Cdc14p in anaphase, which promotes timely rDNA segregation and allows mitotic progression; interacts with Csm1p, Lrs	1	13	13	13	1	5	1	7	5	5	1	5	1	5	1	7	5	5	1	5	1	5	1	7	5	5	1	5	39.7	39.7	39.7	56.806	484	484	6.71	2	1	4	8	12	8	4	3	3
YDL090C	YDL090C	12	12	12	sp|YDL090C|RAM1_YEAST NCSL01000013.1 214958-216253 ORF Verified Beta subunit of the CAAX farnesyltransferase (FTase); this complex prenylates the a-factor mating pheromone and Ras proteins; required for the membrane localization of Ras proteins and a-facto	1	12	12	12	2	1	6	1	9	2	8	2	2	1	6	1	9	2	8	2	2	1	6	1	9	2	8	2	26.9	26.9	26.9	48.162	431	431	6.34	5	2	1	2	8	5	2	5	3
YDL091C	YDL091C	15	15	15	sp|YDL091C|UBX3_YEAST NCSL01000013.1 216528-217895 ORF Verified Clathrin-coated vesicle component, regulator of endocytosis; copurifies with the DSC ubiquitin ligase complex; UBX (ubiquitin regulatory X) domain-containing protein that interacts with Cdc48p	1	15	15	15	7	3	8	4	11	3	10	3	7	3	8	4	11	3	10	3	7	3	8	4	11	3	10	3	31	31	31	52.929	455	455	6.02	7	5	8	9	19	11	7	8	6
YDL092W	YDL092W	9	9	9	sp|YDL092W|SRP14_YEAST NCSL01000013.1 218066-218506 ORF Verified Signal recognition particle (SRP) subunit; interacts with the RNA component of SRP to form the Alu domain, which is the region of SRP responsible for arrest of nascent chain elongation during	1	9	9	9	6	1	6	2	7	2	7	4	6	1	6	2	7	2	7	4	6	1	6	2	7	2	7	4	64.4	64.4	64.4	16.43	146	146	7.3	1	3	10	2	3	6	1	9	4
YDL093W	YDL093W	5	5	5	sp|YDL093W|PMT5_YEAST NCSL01000013.1 219146-221377 ORF Verified Protein O-mannosyltransferase; transfers mannose residues from dolichyl phosphate-D-mannose to protein serine/threonine residues; acts in a complex with Pmt3p, can instead interact with Pmt2p	1	5	5	5	1	0	4	0	4	0	5	0	1	0	4	0	4	0	5	0	1	0	4	0	4	0	5	0	8.6	8.6	8.6	84.775	743	743	4.28	6	1	2	2	1	2	1
YDL095W	YDL095W	25	25	25	sp|YDL095W|PMT1_YEAST NCSL01000013.1 221774-224227 ORF Verified Protein O-mannosyltransferase of the ER membrane; transfers mannose from dolichyl phosphate-D-mannose to protein serine and threonine residues; 1 of 7 related proteins involved in O-glycosylat	1	25	25	25	14	1	17	1	19	0	19	2	14	1	17	1	19	0	19	2	14	1	17	1	19	0	19	2	32.7	32.7	32.7	92.697	817	817	5.93	5	15	14	12	12	11	10	12	10
YDL097C	YDL097C	27	27	27	sp|YDL097C|RPN6_YEAST NCSL01000013.1 224591-225895 ORF Verified Essential, non-ATPase regulatory subunit of the 26S proteasome lid; required for the assembly and activity of the 26S proteasome; the human homolog (S9 protein) partially rescues Rpn6p depleti	1	27	27	27	19	1	17	4	20	1	19	7	19	1	17	4	20	1	19	7	19	1	17	4	20	1	19	7	61.1	61.1	61.1	49.773	434	434	6.87	8	18	5	16	22	11	23	26	25
YDL098C	YDL098C	9	9	9	sp|YDL098C|SNU23_YEAST NCSL01000013.1 226123-226707 ORF Verified Component of the U4/U6.U5 snRNP complex; involved in mRNA splicing via spliceosome GN=SNU23 PE=1 SV=1	1	9	9	9	4	0	4	1	5	0	4	2	4	0	4	1	5	0	4	2	4	0	4	1	5	0	4	2	34	34	34	22.678	194	194	4.6	4	8	3	1			2	2	1
YDL099W	YDL099W	30	30	30	sp|YDL099W|BUG1_YEAST NCSL01000013.1 226844-227869 ORF Verified Cis-golgi localized protein involved in ER to Golgi transport; forms a complex with the mammalian GRASP65 homolog, Grh1p; mutants are compromised for the fusion of ER-derived vesicles with Gol	1	30	30	30	19	10	15	6	14	5	16	7	19	10	15	6	14	5	16	7	19	10	15	6	14	5	16	7	71.6	71.6	71.6	38.246	341	341	6.13	17	16	19	28	46	49	40	22	14
YDL100C	YDL100C	24	24	24	sp|YDL100C|GET3_YEAST NCSL01000013.1 228113-229177 ORF Verified Guanine nucleotide exchange factor for Gpa1p; amplifies G protein signaling; functions as a chaperone under ATP-depleted oxidative stress conditions; subunit of GET complex, involved in ATP de	1	24	24	24	20	2	17	4	20	3	18	7	20	2	17	4	20	3	18	7	20	2	17	4	20	3	18	7	61.9	61.9	61.9	39.339	354	354	6.17	16	26	17	21	13	9	6	17	13
YDL101C	YDL101C	18	18	18	sp|YDL101C|DUN1_YEAST NCSL01000013.1 229441-230982 ORF Verified Cell-cycle checkpoint S/T protein kinase; required for transient G2/M arrest after DNA damage, damage-induced transcription, and nuclear-to-cytoplasmic redistribution of Rnr2p-Rnr4p after geno	1	18	18	18	4	1	7	4	11	3	11	5	4	1	7	4	11	3	11	5	4	1	7	4	11	3	11	5	35.3	35.3	35.3	58.602	513	513	6.26	5	6	8	11	9	14	12	7	10
YDL102W	YDL102W	7	7	7	sp|YDL102W|POL3_YEAST NCSL01000013.1 231124-234417 ORF Verified Catalytic subunit of DNA polymerase delta; required for chromosomal DNA replication during mitosis and meiosis, intragenic recombination, repair of double strand DNA breaks, and DNA replicatio	1	7	7	7	0	2	3	1	2	1	1	2	0	2	3	1	2	1	1	2	0	2	3	1	2	1	1	2	7.9	7.9	7.9	124.62	1097	1097	6.23	2				1	6	1		1
YDL103C	YDL103C	39	39	39	sp|YDL103C|QRI1_YEAST NCSL01000013.1 234708-236141 ORF Verified UDP-N-acetylglucosamine pyrophosphorylase; catalyzes the formation of UDP-N-acetylglucosamine (UDP-GlcNAc), which is important in cell wall biosynthesis, protein N-glycosylation, and GPI ancho	1	39	39	39	34	5	22	8	30	5	31	7	34	5	22	8	30	5	31	7	34	5	22	8	30	5	31	7	80.7	80.7	80.7	53.475	477	477	6.05	31	27	26	38	29	17	18	25	35
YDL104C	YDL104C	9	9	9	sp|YDL104C|QRI7_YEAST NCSL01000013.1 236413-237636 ORF Verified Protein involved in threonylcarbamoyl adenosine biosynthesis; Sua5p and Qri7p are necessary and sufficient for RNA t6A modification in vitro; highly conserved mitochondrial protein; essential	1	9	9	9	2	0	5	0	6	0	6	0	2	0	5	0	6	0	6	0	2	0	5	0	6	0	6	0	28.7	28.7	28.7	45.525	407	407	6.22	2	1	2	1	3	6	5	3	1
YDL105W	YDL105W	8	8	8	sp|YDL105W|NSE4_YEAST NCSL01000013.1 237698-238906 ORF Verified Component of the SMC5-SMC6 complex; this complex plays a key role in the removal of X-shaped DNA structures that arise between sister chromatids during DNA replication and repair GN=NSE4 PE=1	1	8	8	8	0	4	1	4	2	3	1	4	0	4	1	4	2	3	1	4	0	4	1	4	2	3	1	4	21.4	21.4	21.4	46.12	402	402	7.32	2	2	5	2	4	5	5	4	2
YDL106C	YDL106C	17	17	17	sp|YDL106C|PHO2_YEAST NCSL01000013.1 239394-241070 ORF Verified Homeobox transcription factor; regulatory targets include genes involved in phosphate metabolism; binds cooperatively with Pho4p to the PHO5 promoter; phosphorylation of Pho2p facilitates inte	1	17	17	17	10	2	11	4	11	4	10	3	10	2	11	4	11	4	10	3	10	2	11	4	11	4	10	3	31	31	31	63.276	558	558	6.09	11	8	6	9	9	8	9	9	9
YDL107W	YDL107W	9	9	9	sp|YDL107W|MSS2_YEAST NCSL01000013.1 241316-242371 ORF Verified Peripherally bound inner membrane protein of the mitochondrial matrix; involved in membrane insertion of C-terminus of Cox2p, interacts genetically and physically with Cox18p GN=MSS2 PE=1 SV=1	1	9	9	9	1	0	4	0	8	0	4	1	1	0	4	0	8	0	4	1	1	0	4	0	8	0	4	1	26.8	26.8	26.8	41.475	351	351	6.61		1	1	3	3	8	11	4	3
YDL108W	YDL108W	6	6	6	sp|YDL108W|KIN28_YEAST NCSL01000013.1 242593-243594 ORF Verified Serine/threonine protein kinase, subunit of transcription factor TFIIH; involved in transcription initiation at RNA polymerase II promoters; phosphorylates Ser5 residue of the PolII C-termina	1	6	6	6	1	1	4	1	2	1	4	1	1	1	4	1	2	1	4	1	1	1	4	1	2	1	4	1	24.2	24.2	24.2	35.247	306	306	4.72	3	8	5	5	1	2		2	1
YDL110C	YDL110C	19	19	19	sp|YDL110C|TMA17_YEAST NCSL01000013.1 246328-246780 ORF Verified ATPase dedicated chaperone that adapts proteasome assembly to stress; Tma17p is induced upon stress; interacts with Rpt6p to assist its pairing to Rpt3p and early steps in proteasome biogenes	1	19	19	19	18	14	9	13	16	12	10	12	18	14	9	13	16	12	10	12	18	14	9	13	16	12	10	12	86.7	86.7	86.7	16.771	150	150	6.53	107	88	71	67	72	73	70	73	53
YDL111C	YDL111C	8	8	8	sp|YDL111C|RRP42_YEAST NCSL01000013.1 247182-247979 ORF Verified Exosome non-catalytic core component; involved in 3-5 RNA processing and degradation in both the nucleus and the cytoplasm; has similarity to E. coli RNase PH and to human hRrp42p (EXOSC7)	1	8	8	8	5	0	5	0	7	0	5	0	5	0	5	0	7	0	5	0	5	0	5	0	7	0	5	0	39.2	39.2	39.2	29.115	265	265	8.59		1	2	3	3	1	2		6
YDL112W	YDL112W	28	28	28	sp|YDL112W|TRM3_YEAST NCSL01000013.1 248067-252377 ORF Verified 2-O-ribose methyltransferase; catalyzes the ribose methylation of the guanosine nucleotide at position 18 of tRNAs GN=TRM3 PE=1 SV=1	1	28	28	28	5	0	12	2	22	0	20	0	5	0	12	2	22	0	20	0	5	0	12	2	22	0	20	0	23	23	23	165.01	1436	1436	5.92	9	9	9	9	9	6	4	9	6
YDL113C	YDL113C	30	30	30	sp|YDL113C|ATG20_YEAST NCSL01000013.1 252737-254659 ORF Verified Sorting nexin family member; required for the cytoplasm-to-vacuole targeting (Cvt) pathway and for endosomal sorting; has a Phox homology domain that binds phosphatidylinositol-3-phosphate; i	1	30	30	30	14	5	14	7	20	8	19	7	14	5	14	7	20	8	19	7	14	5	14	7	20	8	19	7	47	47	47	72.505	640	640	6.29	12	7	12	28	21	8	11	20	13
YDL114W	YDL114W	8	8	8	sp|YDL114W|dubious157_YEAST NCSL01000013.1 254763-255689 ORF Uncharacterized Putative short-chain dehydrogenase/reductase; YDL114W is not an essential gene GN=dubious157 PE=1 SV=1	1	8	8	8	2	0	5	0	8	0	7	0	2	0	5	0	8	0	7	0	2	0	5	0	8	0	7	0	33.1	33.1	33.1	34.317	308	308	5.63		6	3	4	3	1	2	1	2
YDL115C	YDL115C	18	18	18	sp|YDL115C|IWR1_YEAST NCSL01000013.1 256166-257297 ORF Verified RNA polymerase II transport factor, conserved from yeast to humans; also has a role in transporting RNA polymerase III into the nucleus; interacts with most of the RNAP II subunits; nucleo-cyt	1	18	18	18	12	5	8	5	11	5	11	6	12	5	8	5	11	5	11	6	12	5	8	5	11	5	11	6	58.9	58.9	58.9	40.708	353	353	6.84	14	9	6	11	9	16	13	13	16
YDL116W	YDL116W	19	19	19	sp|YDL116W|NUP84_YEAST NCSL01000013.1 257546-259726 ORF Verified Subunit of the Nup84p subcomplex of the nuclear pore complex (NPC); contributes to nucleocytoplasmic transport and NPC biogenesis; also plays roles in several processes that may require local	1	19	19	19	8	0	14	0	14	0	14	1	8	0	14	0	14	0	14	1	8	0	14	0	14	0	14	1	30.4	30.4	30.4	83.691	726	726	5.95		4	13	17	12	8	2	1
YDL117W	YDL117W	8	8	8	sp|YDL117W|CYK3_YEAST NCSL01000013.1 260053-262710 ORF Verified SH3-domain protein located in the bud neck and cytokinetic actin ring; relocalizes from bud neck to nucleus upon DNA replication stress; activates the chitin synthase activity of Chs2p during	1	8	8	8	0	4	0	6	0	1	1	4	0	4	0	6	0	1	1	4	0	4	0	6	0	1	1	4	9.8	9.8	9.8	100.69	885	885	5.92	3	2	1	3	1	2	6	3	1
YDL119C	YDL119C	4	4	4	sp|YDL119C|HEM25_YEAST NCSL01000013.1 263678-264601 ORF Verified Mitochondrial glycine transporter; required for the transport of glycine into mitochondria for initiation of heme biosynthesis, with YMC1 acting as a secondary transporter; homolog of human S	1	4	4	4	1	0	3	0	3	0	2	0	1	0	3	0	3	0	2	0	1	0	3	0	3	0	2	0	15.6	15.6	15.6	34.169	307	307	8.9						1	3	2
YDL120W	YDL120W	4	4	4	sp|YDL120W|YFH1_YEAST NCSL01000013.1 264843-265367 ORF Verified Mitochondrial matrix iron chaperone; oxidizes and stores iron; interacts with Isu1p to promote Fe-S cluster assembly; mutation results in multiple Fe/S-dependent enzyme deficiencies; human fra	1	4	4	4	2	0	1	0	4	0	3	0	2	0	1	0	4	0	3	0	2	0	1	0	4	0	3	0	20.7	20.7	20.7	19.49	174	174	4.87	1	5	2	1		3
YDL121C	YDL121C	5	5	5	sp|YDL121C|dubious155_YEAST NCSL01000013.1 265708-266157 ORF Uncharacterized Putative protein of unknown function; green fluorescent protein (GFP)-fusion protein localizes to the endoplasmic reticulum; YDL121C is not an essential protein GN=dubious155 PE=1	1	5	5	5	3	1	1	1	2	1	3	2	3	1	1	1	2	1	3	2	3	1	1	1	2	1	3	2	43.6	43.6	43.6	16.859	149	149	6.12	3	4	2	2	2	3		1	1
YDL122W	YDL122W	34	34	34	sp|YDL122W|UBP1_YEAST NCSL01000013.1 266309-268744 ORF Verified Ubiquitin-specific protease; removes ubiquitin from ubiquitinated proteins; cleaves at the C terminus of ubiquitin fusions irrespective of their size; capable of cleaving polyubiquitin chains	1	34	34	34	19	12	17	15	21	16	17	13	19	12	17	15	21	16	17	13	19	12	17	15	21	16	17	13	59.4	59.4	59.4	93.112	811	811	7.29	25	20	20	24	21	23	30	41	39
YDL123W	YDL123W	4	4	4	sp|YDL123W|SNA4_YEAST NCSL01000013.1 269455-269877 ORF Verified Protein of unknown function; localized to the vacuolar outer membrane; predicted to be palmitoylated GN=SNA4 PE=1 SV=1	1	4	4	4	1	4	2	4	3	4	2	3	1	4	2	4	3	4	2	3	1	4	2	4	3	4	2	3	40	40	40	15.646	140	140	5.53	4	7	6	11	11	7	5	2	2
YDL124W	YDL124W	24	24	24	sp|YDL124W|dubious154_YEAST NCSL01000013.1 270098-271036 ORF Verified NADPH-dependent alpha-keto amide reductase; reduces aromatic alpha-keto amides, aliphatic alpha-keto esters, and aromatic alpha-keto esters; member of the aldo-keto reductase (AKR) famil	1	24	24	24	12	0	17	0	17	1	18	1	12	0	17	0	17	1	18	1	12	0	17	0	17	1	18	1	71.2	71.2	71.2	35.724	312	312	5.66	16	6	7	20	14	8	4	2	3
YDL125C	YDL125C	11	11	11	sp|YDL125C|HNT1_YEAST NCSL01000013.1 271679-272266 ORF Verified Adenosine 5-monophosphoramidase; interacts physically and genetically with Kin28p, a CDK and TFIIK subunit, and genetically with CAK1; member of histidine triad (HIT) superfamily of nucleotid	1	11	11	11	10	1	6	3	6	1	6	3	10	1	6	3	6	1	6	3	10	1	6	3	6	1	6	3	71.5	71.5	71.5	17.679	158	158	5.97	12	9	11	18	8	4	4	4	6
YDL126C	YDL126C	84	84	84	sp|YDL126C|CDC48_YEAST NCSL01000013.1 272621-275128 ORF Verified AAA ATPase; subunit of polyubiquitin-selective segregase complex involved in ERAD, cell wall integrity during heat stress, mitotic spindle disassembly; role in mobilizing membrane bound trans	1	84	84	84	73	18	48	28	63	16	53	33	73	18	48	28	63	16	53	33	73	18	48	28	63	16	53	33	83.1	83.1	83.1	91.995	835	835	6.73	95	67	71	63	99	87	105	89	81
YDL127W	YDL127W	2	2	2	sp|YDL127W|PCL2_YEAST NCSL01000013.1 275431-276357 ORF Verified Cyclin, interacts with cyclin-dependent kinase Pho85p; member of the Pcl1,2-like subfamily, involved in the regulation of polarized growth and morphogenesis and progression through the cell cy	1	2	2	2	0	1	1	0	1	0	1	0	0	1	1	0	1	0	1	0	0	1	1	0	1	0	1	0	6.2	6.2	6.2	35.207	308	308	6.33		1			1	1		2	1
YDL128W	YDL128W	2	2	2	sp|YDL128W|VCX1_YEAST NCSL01000013.1 277396-278631 ORF Verified Vacuolar membrane antiporter with Ca2+/H+ and K+/H+ exchange activity; involved in control of cytosolic Ca2+ and K+ concentrations; has similarity to sodium/calcium exchangers, including the b	1	2	2	2	0	0	2	0	1	0	2	0	0	0	2	0	1	0	2	0	0	0	2	0	1	0	2	0	4.6	4.6	4.6	44.68	411	411	4.83				6	3	2	1
YDL129W	YDL129W	4	4	4	sp|YDL129W|dubious153_YEAST NCSL01000013.1 279383-280258 ORF Verified Protein of unknown function; green fluorescent protein (GFP)-fusion protein localizes to the cytoplasm and the nucleus; YDL129W is not an essential gene; relative distribution to the nuc	1	4	4	4	0	1	1	3	0	2	1	2	0	1	1	3	0	2	1	2	0	1	1	3	0	2	1	2	19.2	19.2	19.2	32.919	291	291	4.05	4	6	3	3			1	1	1
YDL130W	YDL130W	3	2	2	sp|YDL130W|RPP1B_YEAST NCSL01000013.1 280755-281375 ORF Verified Ribosomal protein P1 beta; component of the ribosomal stalk, which is involved in interaction of translational elongation factors with ribosome; free (non-ribosomal) P1 stimulates the phospho	1	3	2	2	3	2	1	1	1	2	1	2	2	1	1	0	1	1	1	1	2	1	1	0	1	1	1	1	64.2	47.2	47.2	10.667	106	106	4.65				11	6	2	1
YDL130W-A	YDL130W-A	7	7	7	sp|YDL130W-A|STF1_YEAST NCSL01000013.1 281853-282113 ORF Verified Protein involved in regulation of the mitochondrial F1F0-ATP synthase; Stf1p and Stf2p act as stabilizing factors that enhance inhibitory action of the Inh1p protein; protein abundance incre	1	7	7	7	6	2	5	2	5	0	5	3	6	2	5	2	5	0	5	3	6	2	5	2	5	0	5	3	41.9	41.9	41.9	10.062	86	86	5.45	2	5	12	10	5	3	2	3	5
YDL131W	YDL131W	19	19	19	sp|YDL131W|LYS21_YEAST NCSL01000013.1 282569-284203 ORF Verified Homocitrate synthase isozyme; catalyzes the condensation of acetyl-CoA and alpha-ketoglutarate to form homocitrate, which is the first step in the lysine biosynthesis pathway; LYS21 has a par	1	19	19	19	16	4	10	3	14	2	10	7	16	4	10	3	14	2	10	7	16	4	10	3	14	2	10	7	28.9	28.9	28.9	24.683	544	544	7.14	13	9	11	9	13	14	7	2	1
YDL132W	YDL132W	43	43	43	sp|YDL132W|CDC53_YEAST NCSL01000013.1 284811-287258 ORF Verified Cullin; structural protein of SCF complexes (which also contain Skp1p, Cdc34p, Hrt1p and an F-box protein) involved in ubiquitination; SCF promotes the G1-S transition by targeting G1 cyclins	1	43	43	43	25	1	24	2	36	2	30	5	25	1	24	2	36	2	30	5	25	1	24	2	36	2	30	5	54.5	54.5	54.5	94.026	815	815	6.35	18	21	18	17	21	16	24	16	13
YDL133W	YDL133W	11	11	11	sp|YDL133W|SRF1_YEAST NCSL01000013.1 287822-289135 ORF Verified Regulator of phospholipase D (Spo14p); interacts with Spo14p and regulates its catalytic activity; capable of buffering the toxicity of C16:0 platelet activating factor, a lipid that accumulat	1	11	11	11	0	4	3	5	3	7	1	6	0	4	3	5	3	7	1	6	0	4	3	5	3	7	1	6	26.8	26.8	26.8	49.58	437	437	5.51	13	8	4	2	1	8	5	3	1
YDL135C	YDL135C	14	14	14	sp|YDL135C|RDI1_YEAST NCSL01000030.1 133036-133644 ORF Verified Rho GDP dissociation inhibitor; involved in the localization and regulation of Cdc42p and Rho1p; protein abundance increases in response to DNA replication stress GN=RDI1 PE=1 SV=1	1	14	14	14	11	0	12	4	11	2	11	4	11	0	12	4	11	2	11	4	11	0	12	4	11	2	11	4	64.9	64.9	64.9	23.138	202	202	5.98	3	7	9	16	14	11	18	11	7
YDL191W;YDL136W	YDL191W;YDL136W	13;13	13;13	13;13	sp|YDL191W|RPL35A_YEAST NCSL01000030.1 34143-34986 ORF Verified Ribosomal 60S subunit protein L35A; homologous to mammalian ribosomal protein L35 and bacterial L29; RPL35A has a paralog, RPL35B, that arose from the whole genome duplication GN=RPL35A PE=1 S	2	13	13	13	13	3	12	4	12	3	8	4	13	3	12	4	12	3	8	4	13	3	12	4	12	3	8	4	55.8	55.8	55.8	13.909	120	120;120	5.32	19	17	7	12	7	11	18	8	7
YDL137W	YDL137W	11	4	4	sp|YDL137W|ARF2_YEAST NCSL01000030.1 130885-131430 ORF Verified ADP-ribosylation factor; GTPase of the Ras superfamily involved in regulation of coated formation vesicles in intracellular trafficking within the Golgi; ARF2 has a paralog, ARF1, that arose f	1	11	4	4	9	1	7	5	8	1	7	4	4	0	2	1	3	0	2	1	4	0	2	1	3	0	2	1	77.3	37.6	37.6	20.657	181	181	8.54	1		4		1	4	4	4	1
YDL140C	YDL140C	68	67	67	sp|YDL140C|RPO21_YEAST NCSL01000030.1 119735-124915 ORF Verified RNA polymerase II largest subunit B220; part of central core; phosphorylation of C-terminal heptapeptide repeat domain regulates association with transcription and splicing factors; similar t	1	68	67	67	37	2	48	1	57	2	49	3	36	2	47	1	57	2	49	3	36	2	47	1	57	2	49	3	45.1	44.6	44.6	190.92	1726	1726	6.45	21	21	37	30	26	26	33	25	18
YDL141W	YDL141W	20	20	20	sp|YDL141W|BPL1_YEAST NCSL01000030.1 117414-119486 ORF Verified Biotin:apoprotein ligase; covalently modifies proteins with the addition of biotin, required for acetyl-CoA carboxylase (Acc1p) holoenzyme formation; comparative analysis suggests that a mitoc	1	20	20	20	8	0	13	0	17	0	15	0	8	0	13	0	17	0	15	0	8	0	13	0	17	0	15	0	45.4	45.4	45.4	76.359	690	690	5.87	11	8	7	7	3		5	8	3
YDL142C	YDL142C	1	1	1	sp|YDL142C|CRD1_YEAST NCSL01000030.1 116092-116943 ORF Verified Cardiolipin synthase; produces cardiolipin, which is a phospholipid of the mitochondrial inner membrane that is required for normal mitochondrial membrane potential and function and for correc	1	1	1	1	0	0	1	0	1	0	1	0	0	0	1	0	1	0	1	0	0	0	1	0	1	0	1	0	4.2	4.2	4.2	32.005	283	283	10.2
YDL143W	YDL143W	29	29	29	sp|YDL143W|CCT4_YEAST NCSL01000030.1 114368-115954 ORF Verified Subunit of the cytosolic chaperonin Cct ring complex; related to Tcp1p, required for the assembly of actin and tubulins in vivo GN=CCT4 PE=1 SV=1	1	29	29	29	25	0	25	3	25	0	23	3	25	0	25	3	25	0	23	3	25	0	25	3	25	0	23	3	53.6	53.6	53.6	57.663	528	528	6.15	13	19	23	11	11	11	10	17	14
YDL144C	YDL144C	12	12	12	sp|YDL144C|dubious152_YEAST NCSL01000030.1 113034-114104 ORF Verified Protein of unknown function; green fluorescent protein (GFP)-fusion protein localizes to the cytoplasm and nucleus; YDL144C is not an essential gene; protein abundance increases in respo	1	12	12	12	5	0	9	0	12	0	11	0	5	0	9	0	12	0	11	0	5	0	9	0	12	0	11	0	36.8	36.8	36.8	39.772	356	356	5.22	9	4	5	10	11	6	1	3	1
YDL145C	YDL145C	62	62	62	sp|YDL145C|COP1_YEAST NCSL01000030.1 108944-112549 ORF Verified Alpha subunit of COPI vesicle coatomer complex; complex surrounds transport vesicles in the early secretory pathway GN=COP1 PE=1 SV=1	1	62	62	62	40	0	38	2	47	3	44	3	40	0	38	2	47	3	44	3	40	0	38	2	47	3	44	3	57.7	57.7	57.7	135.62	1201	1201	6.92	17	24	32	25	18	21	25	21	30
YDL146W	YDL146W	4	4	4	sp|YDL146W|LDB17_YEAST NCSL01000030.1 107123-108598 ORF Verified Protein involved in the regulation of endocytosis; transiently recruited to actin cortical patches in a SLA1-dependent manner after late coat component assembly; GFP-fusion protein localizes	1	4	4	4	0	1	0	1	2	2	1	1	0	1	0	1	2	2	1	1	0	1	0	1	2	2	1	1	14.3	14.3	14.3	56.503	491	491	6.25		1	2	2	1			3	1
YDL147W	YDL147W	28	28	28	sp|YDL147W|RPN5_YEAST NCSL01000030.1 105298-106635 ORF Verified Subunit of the CSN and 26S proteasome lid complexes; similar to mammalian p55 subunit and to another S. cerevisiae regulatory subunit, Rpn7p; Rpn5p is an essential protein; the COP9 signalosom	1	28	28	28	20	2	19	6	25	5	23	10	20	2	19	6	25	5	23	10	20	2	19	6	25	5	23	10	54.8	54.8	54.8	51.768	445	445	6.46	20	13	9	15	34	24	27	18	18
YDL148C	YDL148C	21	21	21	sp|YDL148C|NOP14_YEAST NCSL01000030.1 102528-104960 ORF Verified Nucleolar protein; forms a complex with Noc4p that mediates maturation and nuclear export of 40S ribosomal subunits; also present in the small subunit processome complex, which is required fo	1	21	21	21	8	1	13	2	15	1	12	3	8	1	13	2	15	1	12	3	8	1	13	2	15	1	12	3	23.6	23.6	23.6	94.301	810	810	6.4	7	8	8	2	1	8	7	3	6
YDL149W	YDL149W	25	25	25	sp|YDL149W|ATG9_YEAST NCSL01000030.1 99299-102292 ORF Verified Transmembrane protein involved in forming Cvt and autophagic vesicles; cycles between the phagophore assembly site (PAS) and other cytosolic punctate structures, not found in autophagosomes; ma	1	25	25	25	8	5	14	9	13	8	11	8	8	5	14	9	13	8	11	8	8	5	14	9	13	8	11	8	28.9	28.9	28.9	115.41	997	997	5.84	21	17	11	6	12	14	17	13	12
YDL150W	YDL150W	27	27	27	sp|YDL150W|RPC53_YEAST NCSL01000030.1 97718-98986 ORF Verified RNA polymerase III subunit C53 GN=RPC53 PE=1 SV=1	1	27	27	27	14	3	13	5	15	4	13	4	14	3	13	5	15	4	13	4	14	3	13	5	15	4	13	4	69.4	69.4	69.4	46.652	422	422	6.49	9	8	11	11	13	8	9	21	11
YDL153C	YDL153C	30	30	30	sp|YDL153C|SAS10_YEAST NCSL01000030.1 95567-97393 ORF Verified Subunit of U3-containing Small Subunit (SSU) processome complex; involved in production of 18S rRNA and assembly of small ribosomal subunit; disrupts silencing when overproduced; mutant has inc	1	30	30	30	7	9	11	13	12	11	9	13	7	9	11	13	12	11	9	13	7	9	11	13	12	11	9	13	49.5	49.5	49.5	70.138	608	608	6.91	12	10	16	19	10	30	25	15	15
YDL154W	YDL154W	34	34	34	sp|YDL154W|MSH5_YEAST NCSL01000030.1 92715-95420 ORF Verified Protein of the MutS family; forms a dimer with Msh4p that facilitates crossovers between homologs during meiosis; msh5-Y823H mutation confers tolerance to DNA alkylating agents; homologs present	1	34	34	34	13	3	24	2	30	2	25	0	13	3	24	2	30	2	25	0	13	3	24	2	30	2	25	0	38.8	38.8	38.8	102.28	901	901	5.93	25	20	12	11	8	18	15	9	8
YDL155W	YDL155W	2	2	2	sp|YDL155W|CLB3_YEAST NCSL01000030.1 91154-92437 ORF Verified B-type cyclin involved in cell cycle progression; activates Cdc28p to promote the G2/M transition; may be involved in DNA replication and spindle assembly; accumulates during S phase and G2, the	1	2	2	2	0	1	1	1	0	1	0	1	0	1	1	1	0	1	0	1	0	1	1	1	0	1	0	1	8	8	8	49.475	427	427	5.57					3	4
YDL156W	YDL156W	17	17	17	sp|YDL156W|CMR1_YEAST NCSL01000030.1 89299-90867 ORF Verified Nuclear protein with a role in protein quality control; localizes to the intranuclear quality control compartment (INQ) in response to proteasome inhibition or DNA replication stress; INQ likely	1	17	17	17	7	4	8	3	9	4	10	5	7	4	8	3	9	4	10	5	7	4	8	3	9	4	10	5	35.2	35.2	35.2	59.098	522	522	6.66	2	6	10	5	7	7	4	5	10
YDL157C	YDL157C	3	3	3	sp|YDL157C|dubious150_YEAST NCSL01000030.1 88616-88972 ORF Uncharacterized Putative protein of unknown function; the authentic, non-tagged protein is detected in highly purified mitochondria in high-throughput studies GN=dubious150 PE=1 SV=1	1	3	3	3	1	0	3	0	2	0	3	0	1	0	3	0	2	0	3	0	1	0	3	0	2	0	3	0	16.9	16.9	16.9	13.562	118	118	5.15		1	3	2	2	1	1	2	1
YDL159W	YDL159W	5	5	5	sp|YDL159W|STE7_YEAST NCSL01000030.1 86865-88412 ORF Verified Signal transducing MAP kinase kinase; involved in pheromone response where it phosphorylates Fus3p; involved in the pseudohyphal/invasive growth pathway where it phosphorylates of Kss1p; phospho	1	5	5	5	2	0	2	0	2	0	0	0	2	0	2	0	2	0	0	0	2	0	2	0	2	0	0	0	12.4	12.4	12.4	57.724	515	515	8.43	1							3
YDL160C	YDL160C	23	23	23	sp|YDL160C|DHH1_YEAST NCSL01000030.1 84793-86313 ORF Verified Cytoplasmic DExD/H-box helicase, stimulates mRNA decapping; coordinates distinct steps in mRNA function and decay, interacts with both the decapping and deadenylase complexes, role in translatio	1	23	23	23	13	2	16	2	17	2	17	5	13	2	16	2	17	2	17	5	13	2	16	2	17	2	17	5	43.7	43.7	43.7	57.533	506	506	7.12	7	6	4	15	23	22	22	13	10
YDL161W	YDL161W	29	26	26	sp|YDL161W|ENT1_YEAST NCSL01000030.1 82113-83477 ORF Verified Epsin-like protein involved in endocytosis and actin patch assembly; functionally redundant with Ent2p; binds clathrin via a clathrin-binding domain motif at C-terminus; relocalizes from bud nec	1	29	26	26	8	13	15	13	14	10	15	8	5	12	13	12	13	9	13	7	5	12	13	12	13	9	13	7	46.9	42.3	42.3	52.377	454	454	6.06	28	17	21	22	8	11	12	9	7
YDL164C	YDL164C	22	22	22	sp|YDL164C|CDC9_YEAST NCSL01000030.1 79387-81654 ORF Verified DNA ligase I found in nucleus and mitochondria; essential enzyme that joins Okazaki fragments during DNA replication; also acts in ribonucleotide excision repair, base excision repair, and recom	1	22	22	22	8	1	12	2	13	2	13	2	8	1	12	2	13	2	13	2	8	1	12	2	13	2	13	2	34.8	34.8	34.8	84.841	755	755	6.24	8	9	4	9	19	9	14	7	13
YDL165W	YDL165W	5	5	5	sp|YDL165W|CDC36_YEAST NCSL01000030.1 78689-79264 ORF Verified Component of the CCR4-NOT core complex, involved in mRNA decapping; this complex has multiple roles in regulating mRNA levels including regulation of transcription and destabilizing mRNAs throu	1	5	5	5	2	0	3	0	4	0	3	0	2	0	3	0	4	0	3	0	2	0	3	0	4	0	3	0	44	44	44	22.362	191	191	8.57				1	5	3	1	1
YDL166C	YDL166C	15	15	15	sp|YDL166C|FAP7_YEAST NCSL01000030.1 77848-78441 ORF Verified Essential NTPase required for small ribosome subunit synthesis; mediates processing of the 20S pre-rRNA at site D in the cytoplasm but associates only transiently with 43S preribosomes via Rps14	1	15	15	15	7	2	13	2	12	1	11	1	7	2	13	2	12	1	11	1	7	2	13	2	12	1	11	1	76.1	76.1	76.1	22.758	197	197	6.14	7	15	8	10	9	6	9	22	4
YDL167C	YDL167C	1	1	1	sp|YDL167C|NRP1_YEAST NCSL01000030.1 75394-77553 ORF Verified Putative RNA binding protein of unknown function; localizes to stress granules induced by glucose deprivation; predicted to be involved in ribosome biogenesis GN=NRP1 PE=1 SV=1	1	1	1	1	0	1	0	0	0	0	0	0	0	1	0	0	0	0	0	0	0	1	0	0	0	0	0	0	2.6	2.6	2.6	79.279	719	719	11
YDL168W	YDL168W	26	26	26	sp|YDL168W|SFA1_YEAST NCSL01000030.1 74003-75163 ORF Verified Bifunctional alcohol dehydrogenase and formaldehyde dehydrogenase; formaldehyde dehydrogenase activity is glutathione-dependent; functions in formaldehyde detoxification and formation of long ch	1	26	26	26	17	0	16	0	20	0	13	1	17	0	16	0	20	0	13	1	17	0	16	0	20	0	13	1	64.5	64.5	64.5	41.072	386	386	7.37	2	2	8	5	6	16	22	19	15
YDL169C	YDL169C	5	5	5	sp|YDL169C|UGX2_YEAST NCSL01000030.1 72463-73134 ORF Verified Protein of unknown function; transcript accumulates in response to any combination of stress conditions GN=UGX2 PE=1 SV=1	1	5	5	5	3	4	1	3	1	3	1	3	3	4	1	3	1	3	1	3	3	4	1	3	1	3	1	3	28.3	28.3	28.3	25.67	223	223	6.07	3	3		3	4	10	12	4	1
YDL170W	YDL170W	2	2	2	sp|YDL170W|UGA3_YEAST NCSL01000030.1 70724-72310 ORF Verified Transcriptional activator for GABA-dependent induction of GABA genes; binds to DNA elements found in the promoters of target genes and increases their expression in the presence of GABA (gamma-a	1	2	2	2	0	0	0	0	1	0	2	0	0	0	0	0	1	0	2	0	0	0	0	0	1	0	2	0	3.6	3.6	3.6	61.241	528	528	6.25					2	1			1
YDL171C	YDL171C	51	51	51	sp|YDL171C|GLT1_YEAST NCSL01000030.1 63609-70046 ORF Verified NAD(+)-dependent glutamate synthase (GOGAT); synthesizes glutamate from glutamine and alpha-ketoglutarate; with Gln1p, forms the secondary pathway for glutamate biosynthesis from ammonia; expres	1	51	51	51	21	0	39	2	28	0	39	1	21	0	39	2	28	0	39	1	21	0	39	2	28	0	39	1	29.7	29.7	29.7	238.04	2145	2145	6.1	9	18	30	16	8	8	14	34	16
YDL173W	YDL173W	17	17	17	sp|YDL173W|PAR32_YEAST NCSL01000030.1 62604-63491 ORF Verified Protein of unknown function; hyperphosphorylated upon rapamycin treatment in a Tap42p-dependent manner; green fluorescent protein (GFP)-fusion protein localizes to the cytoplasm; PAR32 is not a	1	17	17	17	10	10	4	5	5	7	4	7	10	10	4	5	5	7	4	7	10	10	4	5	5	7	4	7	66.4	66.4	66.4	31.924	295	295	7.09	12	9	4	7	5	5	11	12	10
YDL174C	YDL174C	38	38	38	sp|YDL174C|DLD1_YEAST NCSL01000030.1 60237-62000 ORF Verified Major mitochondrial D-lactate dehydrogenase; oxidizes D-lactate to pyruvate, transcription is heme-dependent, repressed by glucose, and derepressed in ethanol or lactate; located in the mitochon	1	38	38	38	32	2	27	6	31	1	23	3	32	2	27	6	31	1	23	3	32	2	27	6	31	1	23	3	66.8	66.8	66.8	65.292	587	587	6.85	17	16	23	21	11	15	30	28	34
YDL175C	YDL175C	10	10	9	sp|YDL175C|AIR2_YEAST NCSL01000030.1 58895-59929 ORF Verified RNA-binding subunit of the TRAMP nuclear RNA surveillance complex; involved in nuclear RNA processing and degradation; involved in TRAMP complex assembly as a bridge between Mtr4p and Trf4p; sti	1	10	10	9	1	2	4	2	3	5	2	3	1	2	4	2	3	5	2	3	0	2	4	2	3	5	2	3	38.4	38.4	36.3	39.403	344	344	8.44		2	2	4	1	3	2	3	2
YDL177C	YDL177C	1	1	1	sp|YDL177C|dubious144_YEAST NCSL01000030.1 55623-56135 ORF Uncharacterized Putative protein of unknown function; similar to the mouse IMPACT gene; YDL177C is not an essential gene GN=dubious144 PE=1 SV=1	1	1	1	1	0	0	1	0	1	0	1	0	0	0	1	0	1	0	1	0	0	0	1	0	1	0	1	0	8.2	8.2	8.2	19.058	170	170	6.6						3	1	1
YDL178W	YDL178W	25	25	23	sp|YDL178W|DLD2_YEAST NCSL01000030.1 53936-55528 ORF Verified D-2-hydroxyglutarate dehydrogenase, and minor D-lactate dehydrogenase; mitochondrial matrix protein that oxidizes D-2-hydroxyglutarate (D-2HG), an oncometabolite, to alpha-ketoglutarate with a m	1	25	25	23	17	0	16	1	24	0	19	2	17	0	16	1	24	0	19	2	15	0	14	1	22	0	17	2	46.2	46.2	44.5	59.295	530	530	6.37	13	19	8	10	11	12	12	11	13
YDL180W	YDL180W	9	9	9	sp|YDL180W|dubious143_YEAST NCSL01000030.1 50380-52023 ORF Uncharacterized Putative protein of unknown function; green fluorescent protein (GFP)-fusion protein localizes to the vacuole GN=dubious143 PE=1 SV=1	1	9	9	9	1	3	4	6	4	5	4	4	1	3	4	6	4	5	4	4	1	3	4	6	4	5	4	4	23.4	23.4	23.4	62.328	547	547	5.28	5	7	10	7	4	2	4	3
YDL181W	YDL181W	9	9	9	sp|YDL181W|INH1_YEAST NCSL01000030.1 49667-49924 ORF Verified Protein that inhibits ATP hydrolysis by the F1F0-ATP synthase; inhibitory function is enhanced by stabilizing proteins Stf1p and Stf2p; has a calmodulin-binding motif and binds calmodulin in vit	1	9	9	9	8	4	7	3	8	3	7	5	8	4	7	3	8	3	7	5	8	4	7	3	8	3	7	5	50.6	50.6	50.6	9.87	85	85	6.91	15	15	9	3	2	3	2	6	15
YDL183C	YDL183C	6	6	6	sp|YDL183C|dubious142_YEAST NCSL01000030.1 45974-46936 ORF Verified Protein that may form an active mitochondrial KHE system; mitochondrial inner-membrane protein; non-essential gene; KHE system stands for K+/H+ exchanger system GN=dubious142 PE=1 SV=1	1	6	6	6	0	0	4	1	4	0	4	0	0	0	4	1	4	0	4	0	0	0	4	1	4	0	4	0	20.9	20.9	20.9	37.047	320	320	6.42	3	4	1				1	3	1
YDL186W	YDL186W	16	16	16	sp|YDL186W|dubious140_YEAST NCSL01000030.1 42085-42918 ORF Uncharacterized Putative protein of unknown function; YDL186W is not an essential gene GN=dubious140 PE=1 SV=1	1	16	16	16	8	10	7	9	10	10	10	11	8	10	7	9	10	10	10	11	8	10	7	9	10	10	10	11	60.3	60.3	60.3	32.261	277	277	6.1	15	20	14	15	19	14	11	17	13
YDL188C	YDL188C	15	15	15	sp|YDL188C|PPH22_YEAST NCSL01000030.1 40334-41467 ORF Verified Catalytic subunit of protein phosphatase 2A (PP2A); functionally redundant with Pph21p; methylated at C terminus; forms alternate complexes with several regulatory subunits; involved in signal	1	15	15	15	9	1	9	1	12	2	11	2	9	1	9	1	12	2	11	2	9	1	9	1	12	2	11	2	49.6	49.6	49.6	43.046	377	377	7.05	13	14	6	6	4	11	9	12	14
YDL189W	YDL189W	8	8	8	sp|YDL189W|RBS1_YEAST NCSL01000030.1 38685-40058 ORF Verified Protein involved in assembly of the RNA polymerase III (Pol III) complex; high copy suppressor of Pol III assembly mutation and psk1 psk2 mutations that confer temperature-sensitivity for galact	1	8	8	8	0	2	2	2	1	3	2	4	0	2	2	2	1	3	2	4	0	2	2	2	1	3	2	4	16.6	16.6	16.6	51.95	457	457	5.72	4	4	4	1				1	5
YDL190C	YDL190C	34	34	33	sp|YDL190C|UFD2_YEAST NCSL01000030.1 35176-38061 ORF Verified Ubiquitin chain assembly factor (E4); cooperates with a ubiquitin-activating enzyme (E1), a ubiquitin-conjugating enzyme (E2), and a ubiquitin protein ligase (E3) to conjugate ubiquitin to subst	1	34	34	33	17	0	23	0	33	0	28	3	17	0	23	0	33	0	28	3	16	0	22	0	32	0	27	2	37.8	37.8	36.9	109.97	961	961	6.17	13	19	8	15	7	15	30	17	13
YDL192W	YDL192W	12	12	5	sp|YDL192W|ARF1_YEAST NCSL01000030.1 32795-33340 ORF Verified ADP-ribosylation factor; GTPase of the Ras superfamily involved in regulation of coated vesicle formation in intracellular trafficking within the Golgi; ARF1 has a paralog, ARF2, that arose from	1	12	12	5	9	1	7	4	9	1	7	3	9	1	7	4	9	1	7	3	4	0	2	0	4	0	2	0	78.5	78.5	38.7	20.529	181	181	6.22	25	12	8	7	11	14	10	4	4
YDL193W	YDL193W	21	21	21	sp|YDL193W|NUS1_YEAST NCSL01000030.1 31146-32273 ORF Verified Forms dehydrodolichyl diphosphate syntase complex with RER2 or SRT1; tet-repressible mutant shows accumulation of hypoglycosylated forms of CPY, suggesting that Nus1p may be involved in protein	1	21	21	21	15	1	17	5	17	1	17	6	15	1	17	5	17	1	17	6	15	1	17	5	17	1	17	6	57.6	57.6	57.6	42.557	375	375	6.12	29	16	17	13	16	11	13	12	17
YDL194W	YDL194W	8	8	8	sp|YDL194W|SNF3_YEAST NCSL01000030.1 28054-30708 ORF Verified Plasma membrane low glucose sensor, regulates glucose transport; contains 12 predicted transmembrane segments and a long C-terminal tail required for induction of hexose transporters; also sense	1	8	8	8	0	1	0	6	1	6	0	5	0	1	0	6	1	6	0	5	0	1	0	6	1	6	0	5	15.4	15.4	15.4	96.778	884	884	6.63	1	3	3	3	1	5	9	6	4
YDL195W	YDL195W	56	56	56	sp|YDL195W|SEC31_YEAST NCSL01000030.1 23639-27460 ORF Verified Component of the Sec13p-Sec31p complex of the COPII vesicle coat; COPII coat is required for vesicle formation in ER to Golgi transport; mutant has increased aneuploidy tolerance GN=SEC31 PE=1	1	56	56	56	40	14	32	22	43	14	39	20	40	14	32	22	43	14	39	20	40	14	32	22	43	14	39	20	53.4	53.4	53.4	138.7	1273	1273	6.42	52	58	53	59	59	64	82	49	49
YDL197C	YDL197C	6	6	6	sp|YDL197C|ASF2_YEAST NCSL01000030.1 21349-22926 ORF Verified Anti-silencing protein; causes derepression of silent loci when overexpressed GN=ASF2 PE=1 SV=1	1	6	6	6	1	0	3	0	2	0	3	1	1	0	3	0	2	0	3	1	1	0	3	0	2	0	3	1	16.2	16.2	16.2	59.469	525	525	4.81	1	3	1	3	4		2
YDL198C	YDL198C	18	18	18	sp|YDL198C|GGC1_YEAST NCSL01000030.1 20081-20983 ORF Verified Mitochondrial GTP/GDP transporter; essential for mitochondrial genome maintenance; has a role in mitochondrial iron transport; member of the mitochondrial carrier family GN=GGC1 PE=1 SV=1	1	18	18	18	16	0	12	0	14	0	15	1	16	0	12	0	14	0	15	1	16	0	12	0	14	0	15	1	49	49	49	33.215	300	300	6.66	5	5	2	19	12	7	8	7	5
YDL199C	YDL199C	17	17	17	sp|YDL199C|dubious138_YEAST NCSL01000030.1 17722-19785 ORF Uncharacterized Putative transporter; member of the sugar porter family GN=dubious138 PE=1 SV=1	1	17	17	17	7	10	7	10	7	10	5	10	7	10	7	10	7	10	5	10	7	10	7	10	7	10	5	10	26.5	26.5	26.5	77.541	687	687	6.04	25	35	36	25	15	18	17	22	29
YDL201W	YDL201W	15	15	15	sp|YDL201W|TRM8_YEAST NCSL01000030.1 15990-16850 ORF Verified Noncatalytic subunit of a tRNA methyltransferase complex; Trm8p and Trm82p comprise an enzyme that catalyzes a methyl-transfer from S-adenosyl-l-methionine to the N(7) atom of guanine at positio	1	15	15	15	6	0	12	2	12	1	11	2	6	0	12	2	12	1	11	2	6	0	12	2	12	1	11	2	46.2	46.2	46.2	33.319	286	286	5.91	5	5	12	11	9	3	1		5
YDL202W	YDL202W	11	11	11	sp|YDL202W|MRPL11_YEAST NCSL01000030.1 14905-15654 ORF Verified Mitochondrial ribosomal protein of the large subunit; localizes to vacuole in response to H2O2 GN=MRPL11 PE=1 SV=1	1	11	11	11	5	0	10	0	11	0	11	0	5	0	10	0	11	0	11	0	5	0	10	0	11	0	11	0	46.6	46.6	46.6	28.515	249	249	5.94	7	6	8	4	2	8	5	6	6
YDL203C	YDL203C	8	8	8	sp|YDL203C|ACK1_YEAST NCSL01000030.1 12512-14383 ORF Verified Protein that functions in the cell wall integrity pathway; functions upstream of Pkc1p; GFP-fusion protein expression is induced in response to the DNA-damaging agent MMS; non-tagged Ack1p is de	1	8	8	8	1	3	3	3	1	3	2	4	1	3	3	3	1	3	2	4	1	3	3	3	1	3	2	4	14	14	14	69.413	623	623	7.64	3	2	2	1	2	4	2	4	8
YDL204W	YDL204W	17	17	17	sp|YDL204W|RTN2_YEAST NCSL01000030.1 11036-12217 ORF Verified Reticulon protein; involved in nuclear pore assembly and maintenance of tubular ER morphology; promotes membrane curvature; regulates the ER asymmetry-induced inheritance block during ER stress;	1	17	17	17	9	2	12	5	11	3	10	3	9	2	12	5	11	3	10	3	9	2	12	5	11	3	10	3	44.5	44.5	44.5	44.358	393	393	6.86	4	5	9	10	5	7	8	4	5
YDL205C	YDL205C	18	18	18	sp|YDL205C|HEM3_YEAST NCSL01000030.1 9193-10176 ORF Verified Porphobilinogen deaminase; catalyzes the conversion of 4-porphobilinogen to hydroxymethylbilane, the third step in heme biosynthesis; localizes to the cytoplasm and nucleus; expression is regulat	1	18	18	18	9	0	15	0	13	0	11	1	9	0	15	0	13	0	11	1	9	0	15	0	13	0	11	1	55.7	55.7	55.7	36.7	327	327	7.5	5	9	4	4	2	5	1	7	11
YDL206W	YDL206W	3	3	3	sp|YDL206W|dubious137_YEAST NCSL01000030.1 6613-8901 ORF Uncharacterized Putative protein of unknown function; YDL206W is not an essential protein GN=dubious137 PE=1 SV=1	1	3	3	3	0	0	1	2	1	2	1	1	0	0	1	2	1	2	1	1	0	0	1	2	1	2	1	1	5.6	5.6	5.6	85.958	762	762	3.07	6	5	2
YDL207W	YDL207W	9	8	8	sp|YDL207W|GLE1_YEAST NCSL01000030.1 4685-6301 ORF Verified Cytoplasmic nucleoporin required for polyadenylated mRNA export; contains a nuclear export signal; when bound to inositol hexakisphosphate (IP6), functions as an activator for the Dbp5p ATPase act	1	9	8	8	3	0	0	0	4	1	3	1	2	0	0	0	4	1	3	1	2	0	0	0	4	1	3	1	20.1	18.8	18.8	62.113	538	538	5.87			1	1	6	4		1	1
YDL208W	YDL208W	5	5	5	sp|YDL208W|NHP2_YEAST NCSL01000030.1 3947-4417 ORF Verified Protein related to mammalian high mobility group (HMG) proteins; nuclear protein; essential for function of H/ACA-type snoRNPs, which are involved in 18S rRNA processing GN=NHP2 PE=1 SV=1	1	5	5	5	4	0	4	0	4	0	4	0	4	0	4	0	4	0	4	0	4	0	4	0	4	0	4	0	34.6	34.6	34.6	17.122	156	156	6.3	2	4	3	2	2	1	1	3	1
YDL209C	YDL209C	16	16	16	sp|YDL209C|CWC2_YEAST NCSL01000030.1 2643-3662 ORF Verified Member of the NineTeen Complex (NTC); this complex contains Prp19p and stabilizes U6 snRNA in catalytic forms of the spliceosome containing U2, U5, and U6 snRNAs; binds directly to U6 snRNA; simil	1	16	16	16	5	2	7	3	10	2	8	1	5	2	7	3	10	2	8	1	5	2	7	3	10	2	8	1	59.6	59.6	59.6	38.358	339	339	5.28	7	8	8	8	5	3	6	6	2
YDL211C	YDL211C	3	3	3	sp|YDL211C|dubious136_YEAST NCSL01000051.1 61007-62125 ORF Uncharacterized Protein of unknown function; green fluorescent protein (GFP)-fusion protein localizes to the vacuole; YDL211C has a paralog, TDA7, that arose from the whole genome duplication GN=du	1	3	3	3	1	1	0	1	1	1	1	1	1	1	0	1	1	1	1	1	1	1	0	1	1	1	1	1	11	11	11	40.689	372	372	6.1		1			2	3	1	3
YDL212W	YDL212W	7	7	7	sp|YDL212W|SHR3_YEAST NCSL01000051.1 60140-60772 ORF Verified Endoplasmic reticulum packaging chaperone; required for incorporation of amino acid permeases into COPII coated vesicles for transport to the cell surface GN=SHR3 PE=1 SV=1	1	7	7	7	5	0	3	1	5	0	3	2	5	0	3	1	5	0	3	2	5	0	3	1	5	0	3	2	12.4	12.4	12.4	23.513	210	210	7.65	2	1	1	1	1	4	3	3	6
YDL213C	YDL213C	13	13	13	sp|YDL213C|NOP6_YEAST NCSL01000051.1 59003-59680 ORF Verified rRNA-binding protein required for 40S ribosomal subunit biogenesis; contains an RNA recognition motif (RRM); hydrophilin essential to overcome the stress of the desiccation-rehydration process;	1	13	13	13	9	3	7	2	7	3	8	3	9	3	7	2	7	3	8	3	9	3	7	2	7	3	8	3	53.8	53.8	53.8	25.206	225	225	6.13	12	11	9	4	4	7	4	7	6
YDL214C	YDL214C	7	7	7	sp|YDL214C|PRR2_YEAST NCSL01000051.1 56162-58261 ORF Verified Serine/threonine protein kinase; inhibits pheromone induced signalling downstream of MAPK, possibly at the level of the Ste12p transcription factor; mutant has increased aneuploidy tolerance; PR	1	7	7	7	0	1	3	3	2	2	2	2	0	1	3	3	2	2	2	2	0	1	3	3	2	2	2	2	13.3	13.3	13.3	78.982	699	699	7.06	2	1			2	3	4		1
YDL215C	YDL215C	69	69	69	sp|YDL215C|GDH2_YEAST NCSL01000051.1 52363-55641 ORF Verified NAD(+)-dependent glutamate dehydrogenase; degrades glutamate to ammonia and alpha-ketoglutarate; expression sensitive to nitrogen catabolite repression and intracellular ammonia levels; genetica	1	69	69	69	53	5	45	15	58	9	51	18	53	5	45	15	58	9	51	18	53	5	45	15	58	9	51	18	62.5	62.5	62.5	124.3	1092	1092	6.45	58	65	54	67	53	69	62	53	57
YDL216C	YDL216C	10	10	10	sp|YDL216C|RRI1_YEAST NCSL01000051.1 50720-52042 ORF Verified Catalytic subunit of the COP9 signalosome (CSN) complex; acts as an isopeptidase in cleaving the ubiquitin-like protein Nedd8 from SCF ubiquitin ligases; metalloendopeptidase involved in the ada	1	10	10	10	2	2	2	3	7	2	4	2	2	2	2	3	7	2	4	2	2	2	2	3	7	2	4	2	29.5	29.5	29.5	50.812	440	440	7.42	5	3	1	1	1			2	5
YDL217C	YDL217C	5	5	5	sp|YDL217C|TIM22_YEAST NCSL01000051.1 49721-50344 ORF Verified Essential core component of the mitochondrial TIM22 complex; involved in insertion of polytopic proteins into the inner membrane; forms the channel through which proteins are imported GN=TIM22	1	5	5	5	2	0	5	0	4	0	5	0	2	0	5	0	4	0	5	0	2	0	5	0	4	0	5	0	32.9	32.9	32.9	21.864	207	207	4.83	4	3	3	4	1		1	5	1
YDL218W	YDL218W	1	1	1	sp|YDL218W|dubious135_YEAST NCSL01000051.1 48228-49181 ORF Uncharacterized Putative protein of unknown function; YDL218W transcription is regulated by Azf1p and induced by starvation and aerobic conditions; expression also induced in cells treated with the	1	1	1	1	0	0	1	0	1	0	1	0	0	0	1	0	1	0	1	0	0	0	1	0	1	0	1	0	3.8	3.8	3.8	34.48	317	317	12
YDL219W	YDL219W	8	8	8	sp|YDL219W|DTD1_YEAST NCSL01000051.1 46978-47500 ORF Verified D-Tyr-tRNA(Tyr) deacylase; functions in protein translation, may affect nonsense suppression via alteration of the protein synthesis machinery; ubiquitous among eukaryotes GN=DTD1 PE=1 SV=1	1	8	8	8	6	0	5	1	6	0	5	0	6	0	5	1	6	0	5	0	6	0	5	1	6	0	5	0	69.3	69.3	69.3	16.745	150	150	6.06	3	3	3	6	6	1		1	5
YDL220C	YDL220C	10	10	10	sp|YDL220C|CDC13_YEAST NCSL01000051.1 43980-46754 ORF Verified Single stranded DNA-binding protein found at TG1-3 telomere G-tails; key roles in regulation of telomerase, telomere end protection, conventional telomere replication; regulates telomere replic	1	10	10	10	1	2	3	4	3	4	0	5	1	2	3	4	3	4	0	5	1	2	3	4	3	4	0	5	13.6	13.6	13.6	104.56	924	924	8.64	1		4	1		5	2	3	1
YDL222C	YDL222C	9	9	9	sp|YDL222C|FMP45_YEAST NCSL01000051.1 42602-43531 ORF Verified Integral membrane protein localized to mitochondria; required for sporulation and maintaining sphingolipid content; similar to SUR7; FMP45 has a paralog, YNL194C, that arose from the whole geno	1	9	9	9	4	6	4	4	6	4	7	5	4	6	4	4	6	4	7	5	4	6	4	4	6	4	7	5	42.1	42.1	42.1	34.102	309	309	6.81	7	9	7	7	9	4	6	7	4
YDL223C	YDL223C	99	99	99	sp|YDL223C|HBT1_YEAST NCSL01000051.1 38988-42128 ORF Verified Shmoo tip protein, substrate of Hub1p ubiquitin-like protein; mutants are defective for mating projection formation, thereby implicating Hbt1p in polarized cell morphogenesis; HBT1 has a paralog	1	99	99	99	65	55	48	43	48	37	43	39	65	55	48	43	48	37	43	39	65	55	48	43	48	37	43	39	81.9	81.9	81.9	113.77	1046	1046	6.29	77	94	95	118	109	76	83	80	68
YDL224C	YDL224C	33	33	32	sp|YDL224C|WHI4_YEAST NCSL01000051.1 36130-38079 ORF Verified Putative RNA binding protein; regulates the cell size requirement for passage through Start and commitment to cell division; WHI4 has a paralog, WHI3, that arose from the whole genome duplicatio	1	33	33	32	18	12	12	13	17	14	15	13	18	12	12	13	17	14	15	13	17	12	12	13	17	14	15	13	59.3	59.3	57.6	70.689	649	649	7.21	23	25	18	12	20	22	15	16	30
YDL225W	YDL225W	34	34	34	sp|YDL225W|SHS1_YEAST NCSL01000051.1 34178-35833 ORF Verified Component of the septin ring that is required for cytokinesis; present at the ends of rod-like septin hetero-oligomers; C-terminal extension is important for recruitment of Bni5p to the mother-b	1	34	34	34	20	9	18	10	16	10	18	9	20	9	18	10	16	10	18	9	20	9	18	10	16	10	18	9	61	61	61	62.689	551	551	7.01	22	12	19	23	18	18	26	20	23
YDL226C	YDL226C	37	37	37	sp|YDL226C|GCS1_YEAST NCSL01000051.1 32848-33906 ORF Verified ADP-ribosylation factor GTPase activating protein (ARF GAP); involved in ER-Golgi transport; required for prospore membrane formation; regulates phospholipase Spo14p; shares functional similarit	1	37	37	37	22	14	18	13	26	14	24	16	22	14	18	13	26	14	24	16	22	14	18	13	26	14	24	16	86.4	86.4	86.4	39.278	352	352	6.28	38	34	38	34	42	37	48	45	28
YDL230W	YDL230W	17	17	17	sp|YDL230W|PTP1_YEAST NCSL01000051.1 25560-26567 ORF Verified Phosphotyrosine-specific protein phosphatase; dephosphorylates a broad range of substrates in vivo, including Fpr3p; localized to the cytoplasm and the mitochondria; proposed to be a negative re	1	17	17	17	9	1	9	0	12	0	13	0	9	1	9	0	12	0	13	0	9	1	9	0	12	0	13	0	49.9	49.9	49.9	38.854	335	335	6.49	7	8	6	5	4	4	1	3	4
YDL231C	YDL231C	13	13	13	sp|YDL231C|BRE4_YEAST NCSL01000051.1 21730-25107 ORF Verified Zinc finger protein containing five transmembrane domains; null mutant exhibits strongly fragmented vacuoles and sensitivity to brefeldin A, a drug which is known to affect intracellular transpo	1	13	13	13	0	2	1	6	2	8	2	8	0	2	1	6	2	8	2	8	0	2	1	6	2	8	2	8	14.4	14.4	14.4	129.68	1125	1125	7.72		2	3	1	5	8	7	2	1
YDL233W	YDL233W	5	5	5	sp|YDL233W|MFG1_YEAST NCSL01000051.1 19655-21031 ORF Uncharacterized Regulator of filamentous growth; interacts with FLO11 promoter and regulates FLO11 expression; binds to transcription factors Flo8p and Mss11p; green fluorescent protein (GFP)-fusion prot	1	5	5	5	0	2	1	2	0	1	1	3	0	2	1	2	0	1	1	3	0	2	1	2	0	1	1	3	17.2	17.2	17.2	51.287	458	458	9.53				1	1				2
YDL234C	YDL234C	25	25	25	sp|YDL234C|GYP7_YEAST NCSL01000051.1 17095-19335 ORF Verified GTPase-activating protein for yeast Rab family members; members include Ypt7p (most effective), Ypt1p, Ypt31p, and Ypt32p (in vitro); involved in vesicle mediated protein trafficking GN=GYP7 PE=	1	25	25	25	12	1	14	3	23	3	20	3	12	1	14	3	23	3	20	3	12	1	14	3	23	3	20	3	37	37	37	87.348	746	746	7.69	9	4	1	8	9	19	11	8	9
YDL235C	YDL235C	5	5	5	sp|YDL235C|YPD1_YEAST NCSL01000051.1 16272-16775 ORF Verified Osmotic stress-responsive phosphorelay intermediate sensor protein; phosphorylated by the plasma membrane sensor Sln1p in response to osmotic stress and then in turn phosphorylates the response	1	5	5	5	4	0	4	0	5	0	4	1	4	0	4	0	5	0	4	1	4	0	4	0	5	0	4	1	35.3	35.3	35.3	19.168	167	167	6.43	1	4	3	2	4	7	4	2
YDL236W	YDL236W	17	17	17	sp|YDL236W|PHO13_YEAST NCSL01000051.1 15157-16095 ORF Verified Alkaline phosphatase specific for p-nitrophenyl phosphate; also has protein phosphatase activity GN=PHO13 PE=1 SV=1	1	17	17	17	9	0	9	1	9	1	11	1	9	0	9	1	9	1	11	1	9	0	9	1	9	1	11	1	50.3	50.3	50.3	34.624	312	312	6.63	1	4	8	2	6	4	10	12	5
YDL237W	YDL237W	15	15	15	sp|YDL237W|AIM6_YEAST NCSL01000051.1 13519-14691 ORF Verified Protein of unknown function; required for respiratory growth; YDL237W is not an essential gene GN=AIM6 PE=1 SV=1	1	15	15	15	4	0	8	0	14	0	8	0	4	0	8	0	14	0	8	0	4	0	8	0	14	0	8	0	44.1	44.1	44.1	44.455	390	390	8.3	3		3	2	3	4	1	5	8
YDL238C	YDL238C	8	8	8	sp|YDL238C|GUD1_YEAST NCSL01000051.1 11847-13316 ORF Verified Guanine deaminase; a catabolic enzyme of the guanine salvage pathway producing xanthine and ammonia from guanine; activity is low in exponentially-growing cultures but expression is increased in	1	8	8	8	1	0	4	0	3	0	4	1	1	0	4	0	3	0	4	1	1	0	4	0	3	0	4	1	22.3	22.3	22.3	55.116	489	489	6.23	2	2	1		2				3
YDL239C	YDL239C	79	79	79	sp|YDL239C|ADY3_YEAST NCSL01000051.1 9264-11636 ORF Verified Protein required for spore wall formation; subunit of the leading edge protein (LEP) complex (Ssp1-Ady3-Don1-Irc10) that forms a ring-like structure at the leading edge of the prospore membrane d	1	79	79	79	53	26	43	30	55	27	55	38	53	26	43	30	55	27	55	38	53	26	43	30	55	27	55	38	73.4	73.4	73.4	91.7	790	790	6.77	83	91	99	89	70	83	111	115	119
YDL240W	YDL240W	1	1	1	sp|YDL240W|LRG1_YEAST NCSL01000051.1 5684-8737 ORF Verified GTPase-activating protein (GAP); contains Rho1p-specific GAP activity, interacting with activated forms of Rho1p; functions along with Sac7p as a negative regulator of the Pkc1p-mediated cell wall	1	1	1	1	0	0	0	1	0	0	0	1	0	0	0	1	0	0	0	1	0	0	0	1	0	0	0	1	1.8	1.8	1.8	116.67	1017	1017	9.5									1
YML132W;YDL248W	YML132W;YDL248W	2;2	2;2	2;2	sp|YML132W|COS3_YEAST NCSL01000001.1 568449-569594 ORF Verified Endosomal protein involved in turnover of plasma membrane proteins; member of the DUP380 subfamily of conserved, often subtelomeric COS genes; required for the multivesicular vesicle body sort	2	2	2	2	1	0	0	0	1	1	1	1	1	0	0	0	1	1	1	1	1	0	0	0	1	1	1	1	6.8	6.8	6.8	45.74	381	381;381	5.42	1			5	1		2	2	1
YDR001C	YDR001C	47	47	42	sp|YDR001C|NTH1_YEAST NCSL01000013.1 60324-62579 ORF Verified Neutral trehalase, degrades trehalose; required for thermotolerance and may mediate resistance to other cellular stresses; may be phosphorylated by Cdc28p; inhibited by Dcs1p; NTH1 has a paralog	1	47	47	42	25	5	28	6	35	8	31	8	25	5	28	6	35	8	31	8	21	5	25	5	32	8	28	7	55.1	55.1	48.6	85.892	751	751	6.05	29	23	32	28	39	32	21	21	26
YDR002W	YDR002W	16	16	16	sp|YDR002W|YRB1_YEAST NCSL01000013.1 59148-59753 ORF Verified Ran GTPase binding protein; involved in nuclear protein import and RNA export, ubiquitin-mediated protein degradation during the cell cycle; shuttles between the nucleus and cytoplasm; is essent	1	16	16	16	12	4	8	5	10	5	8	7	12	4	8	5	10	5	8	7	12	4	8	5	10	5	8	7	66.7	66.7	66.7	22.953	201	201	6.51	14	22	22	17	17	37	15	22	11
YDR003W	YDR003W	6	6	6	sp|YDR003W|RCR2_YEAST NCSL01000013.1 58044-58676 ORF Verified Vacuolar protein; presumably functions within the endosomal-vacuolar trafficking pathway, affecting events that determine whether plasma membrane proteins are degraded or routed to the plasma me	1	6	6	6	0	3	0	5	0	2	0	5	0	3	0	5	0	2	0	5	0	3	0	5	0	2	0	5	48.1	48.1	48.1	24.211	210	210	7.25	1		4	2	2	3	6	8	2
YDR004W	YDR004W	3	3	3	sp|YDR004W|RAD57_YEAST NCSL01000013.1 56215-57597 ORF Verified Protein that stimulates strand exchange; stimulates strand exchange by stabilizing the binding of Rad51p to single-stranded DNA; involved in the recombinational repair of double-strand breaks i	1	3	3	3	0	1	0	3	1	3	1	3	0	1	0	3	1	3	1	3	0	1	0	3	1	3	1	3	9.8	9.8	9.8	52.225	460	460	7.39	2	2	1				1	8	4
YDR005C	YDR005C	21	21	21	sp|YDR005C|MAF1_YEAST NCSL01000013.1 54709-55976 ORF Verified Highly conserved negative regulator of RNA polymerase III; involved in tRNA processing and stability; inhibits tRNA degradation via rapid tRNA decay (RTD) pathway; binds N-terminal domain of Rpc	1	21	21	21	7	10	8	8	10	9	11	8	7	10	8	8	10	9	11	8	7	10	8	8	10	9	11	8	59.7	59.7	59.7	44.745	395	395	5.87	13	18	21	21	22	9	13	9	12
YDR006C	YDR006C	33	33	33	sp|YDR006C|SOK1_YEAST NCSL01000013.1 51565-54270 ORF Verified Protein of unknown function; overexpression suppresses the growth defect of mutants lacking protein kinase A activity; involved in cAMP-mediated signaling; localized to the nucleus; similar to t	1	33	33	33	3	7	13	8	14	10	13	10	3	7	13	8	14	10	13	10	3	7	13	8	14	10	13	10	44	44	44	101.1	901	901	6.14	15	17	10	17	14	14	7	11	13
YDR007W	YDR007W	6	6	6	sp|YDR007W|TRP1_YEAST NCSL01000013.1 50296-50970 ORF Verified Phosphoribosylanthranilate isomerase; catalyzes the third step in tryptophan biosynthesis; in 2004, the sequence of TRP1 from strain S228C was updated by changing the previously annotated intern	1	6	6	6	5	0	2	1	3	1	3	1	5	0	2	1	3	1	3	1	5	0	2	1	3	1	3	1	39.7	39.7	39.7	24.144	224	224	3.62	3	7	6				3	1
YDR011W	YDR011W	18	17	17	sp|YDR011W|SNQ2_YEAST NCSL01000013.1 42361-46866 ORF Verified Plasma membrane ATP-binding cassette (ABC) transporter; multidrug transporter involved in multidrug resistance and resistance to singlet oxygen species GN=SNQ2 PE=1 SV=1	1	18	17	17	2	4	8	6	8	4	9	4	2	4	7	6	7	4	8	4	2	4	7	6	7	4	8	4	14.9	14.4	14.4	168.68	1501	1501	6.25	4	6	6	6	6	7	3	8	5
YDR014W-A	YDR014W-A	20	20	20	sp|YDR014W-A|HED1_YEAST NCSL01000013.1 35028-35516 ORF Verified Meiosis-specific protein; down-regulates Rad51p-mediated mitotic recombination when the meiotic recombination machinery is impaired; promotes synapsis and required for the normal morphogenesis	1	20	20	20	16	7	12	5	13	5	10	5	16	7	12	5	13	5	10	5	16	7	12	5	13	5	10	5	81.5	81.5	81.5	18.301	162	162	6.01	24	28	8	13	12	7	14	10	8
YDR016C	YDR016C	3	3	3	sp|YDR016C|DAD1_YEAST NCSL01000013.1 34555-34839 ORF Verified Essential subunit of the Dam1 complex (aka DASH complex); complex couples kinetochores to the force produced by MT depolymerization thereby aiding in chromosome segregation; is transferred to th	1	3	3	3	2	1	2	1	3	1	2	1	2	1	2	1	3	1	2	1	2	1	2	1	3	1	2	1	51.1	51.1	51.1	10.532	94	94	5.89			4	9	7	5		5	5
YDR017C	YDR017C	51	51	51	sp|YDR017C|KCS1_YEAST NCSL01000013.1 31046-34198 ORF Verified Inositol hexakisphosphate and inositol heptakisphosphate kinase; generation of high energy inositol pyrophosphates by Kcs1p is required for many processes such as vacuolar biogenesis, stress res	1	51	51	51	14	17	17	21	24	19	23	21	14	17	17	21	24	19	23	21	14	17	17	21	24	19	23	21	47.7	47.7	47.7	119.51	1050	1050	7.07	27	17	31	37	42	30	26	27	41
YDR018C	YDR018C	14	14	14	sp|YDR018C|dubious182_YEAST NCSL01000013.1 29459-30652 ORF Uncharacterized Probable membrane protein with three predicted transmembrane domains; similar to C. elegans F55A11.5 and maize 1-acyl-glycerol-3-phosphate acyltransferase; YDR018C has a paralog, CS	1	14	14	14	2	0	10	1	12	1	10	1	2	0	10	1	12	1	10	1	2	0	10	1	12	1	10	1	37.8	37.8	37.8	46.055	397	397	4.37	17	13	8	10	4	2	2	12	3
YDR019C	YDR019C	25	25	25	sp|YDR019C|GCV1_YEAST NCSL01000013.1 27954-29156 ORF Verified T subunit of the mitochondrial glycine decarboxylase complex; glycine decarboxylase is required for the catabolism of glycine to 5,10-methylene-THF; expression is regulated by levels of levels o	1	25	25	25	23	0	17	5	16	1	17	7	23	0	17	5	16	1	17	7	23	0	17	5	16	1	17	7	57.2	57.2	57.2	44.468	400	400	6.76	13	19	16	15	22	10	19	15	13
YDR020C	YDR020C	7	7	7	sp|YDR020C|DAS2_YEAST NCSL01000013.1 26876-27574 ORF Uncharacterized Putative protein of unknown function; non-essential gene identified in a screen for mutants with increased levels of rDNA transcription; weak similarity with uridine kinases and with phos	1	7	7	7	3	1	5	0	4	0	5	0	3	1	5	0	4	0	5	0	3	1	5	0	4	0	5	0	31	31	31	26.595	232	232	7.52	1	3	3	1	1			1	3
YDR021W	YDR021W	6	6	6	sp|YDR021W|FAL1_YEAST NCSL01000013.1 25318-26517 ORF Verified Nucleolar protein required for maturation of 18S rRNA; member of the eIF4A subfamily of DEAD-box ATP-dependent RNA helicases; 18S rRNA biogenesis defect of the null mutant is functionally comple	1	6	6	6	1	0	4	0	4	0	3	0	1	0	4	0	4	0	3	0	1	0	4	0	4	0	3	0	19	19	19	45.241	399	399	7.53				2	3	2			3
YDR022C	YDR022C	7	7	7	sp|YDR022C|ATG31_YEAST NCSL01000013.1 24659-25249 ORF Verified Autophagy-specific protein required for autophagosome formation; forms a complex with Atg17p and Atg29p that localizes other proteins to the pre-autophagosomal structure; constitutively phospho	1	7	7	7	2	4	1	5	5	3	2	3	2	4	1	5	5	3	2	3	2	4	1	5	5	3	2	3	58.2	58.2	58.2	22.217	196	196	6.89	3	1		9	8	8	4	9	3
YDR023W	YDR023W	43	43	43	sp|YDR023W|SES1_YEAST NCSL01000013.1 22438-23826 ORF Verified Cytosolic seryl-tRNA synthetase; class II aminoacyl-tRNA synthetase that aminoacylates tRNA(Ser), displays tRNA-dependent amino acid recognition which enhances discrimination of the serine subst	1	43	43	43	36	1	30	10	35	2	30	10	36	1	30	10	35	2	30	10	36	1	30	10	35	2	30	10	72.9	72.9	72.9	53.309	462	462	7.43	18	14	17	15	27	33	30	40	40
YDR026C	YDR026C	4	4	4	sp|YDR026C|NSI1_YEAST NCSL01000013.1 19064-20776 ORF Verified RNA polymerase I termination factor; binds to rDNA terminator element, required for efficient Pol I termination; required for rDNA silencing at NTS1; facilities association of Sir2p with NTS1, c	1	4	4	4	1	1	1	1	1	2	0	2	1	1	1	1	1	2	0	2	1	1	1	1	1	2	0	2	6	6	6	66.261	570	570	7.91	2	1						2
YDR027C	YDR027C	27	27	27	sp|YDR027C|VPS54_YEAST NCSL01000013.1 16014-18683 ORF Verified Component of the GARP (Golgi-associated retrograde protein) complex; GARP is required for the recycling of proteins from endosomes to the late Golgi, and for mitosis after DNA damage induced ch	1	27	27	27	6	6	11	7	14	5	13	6	6	6	11	7	14	5	13	6	6	6	11	7	14	5	13	6	28.8	28.8	28.8	101.61	889	889	6.12	5	17	21	8	5	8	5	9	6
YDR028C	YDR028C	56	56	56	sp|YDR028C|REG1_YEAST NCSL01000013.1 12456-15497 ORF Verified Regulatory subunit of type 1 protein phosphatase Glc7p; involved in negative regulation of glucose-repressible genes; involved in regulation of the nucleocytoplasmic shuttling of Hxk2p; REG1 has	1	56	56	56	30	31	29	30	26	25	27	29	30	31	29	30	26	25	27	29	30	31	29	30	26	25	27	29	56.4	56.4	56.4	112.58	1013	1013	6.78	62	36	45	60	71	52	63	73	76
YDR029W	YDR029W	1	1	1	sp|YDR029W|dubious183_YEAST NCSL01000013.1 11922-12236 ORF Dubious Dubious open reading frame; unlikely to encode a functional protein, based on available experimental and comparative sequence data GN=dubious183 PE=1 SV=1	1	1	1	1	0	0	0	0	1	0	1	0	0	0	0	0	1	0	1	0	0	0	0	0	1	0	1	0	13.5	13.5	13.5	12.31	104	104	6						2
YDR030C	YDR030C	5	5	5	sp|YDR030C|RAD28_YEAST NCSL01000013.1 10063-11583 ORF Verified Protein involved in DNA repair; related to the human CSA protein that is involved in transcription-coupled repair nucleotide excision repair GN=RAD28 PE=1 SV=1	1	5	5	5	1	0	2	0	3	0	1	0	1	0	2	0	3	0	1	0	1	0	2	0	3	0	1	0	11.3	11.3	11.3	58.132	506	506	7.71				2				1	3
YDR031W	YDR031W	9	9	9	sp|YDR031W|MIX14_YEAST NCSL01000013.1 9473-9838 ORF Verified Mitochondrial intermembrane space protein of unknown function; required for normal oxygen consumption; contains twin cysteine-x9-cysteine motifs; protein abundance increases in response to DNA re	1	9	9	9	5	0	9	1	8	0	6	0	5	0	9	1	8	0	6	0	5	0	9	1	8	0	6	0	43.8	43.8	43.8	13.849	121	121	5.53	5	3	4	8	7	3	6	5	2
YDR032C	YDR032C	11	10	10	sp|YDR032C|PST2_YEAST NCSL01000013.1 8641-9237 ORF Verified Protein with similarity to a family of flavodoxin-like proteins; induced by oxidative stress in a Yap1p dependent manner; the authentic, non-tagged protein is detected in highly purified mitochond	1	11	10	10	8	2	9	6	11	2	9	3	7	2	8	5	10	2	8	3	7	2	8	5	10	2	8	3	82.3	78.8	78.8	20.965	198	198	6.31	14	12	14	12	12	19	22	11	5
YDR033W	YDR033W	9	5	5	sp|YDR033W|MRH1_YEAST NCSL01000013.1 4230-5192 ORF Verified Protein that localizes primarily to the plasma membrane; also found at the nuclear envelope; long-lived protein that is asymmetrically retained in the plasma membrane of mother cells; the authenti	1	9	5	5	8	1	7	4	5	3	7	5	4	1	4	3	3	3	4	4	4	1	4	3	3	3	4	4	22.8	13.1	13.1	36.19	320	320	7.23	8	6	10	10	5	5	4	6	11
YDR034C	YDR034C	1	1	1	sp|YDR034C|LYS14_YEAST NCSL01000013.1 1231-3603 ORF Verified Transcriptional activator involved in regulating lysine biosynthesis; involved in the regulation of genes of the lysine biosynthesis pathway; requires 2-aminoadipate semialdehyde as co-inducer GN	1	1	1	1	0	0	0	1	0	0	0	0	0	0	0	1	0	0	0	0	0	0	0	1	0	0	0	0	2.3	2.3	2.3	89.402	790	790	1	1
YDR035W	YDR035W	25	25	23	sp|YDR035W|ARO3_YEAST NCSL01000006.1 428038-429150 ORF Verified 3-deoxy-D-arabino-heptulosonate-7-phosphate (DAHP) synthase; catalyzes the first step in aromatic amino acid biosynthesis and is feedback-inhibited by phenylalanine or high concentration of ty	1	25	25	23	20	1	15	6	17	2	16	6	20	1	15	6	17	2	16	6	19	0	14	5	15	1	14	4	65.9	65.9	61.9	41.097	370	370	6.91	12	6	8	13	13	11	20	29	12
YDR036C	YDR036C	29	29	29	sp|YDR036C|EHD3_YEAST NCSL01000006.1 426328-427758 ORF Verified 3-hydroxyisobutyryl-CoA hydrolase; member of a family of enoyl-CoA hydratase/isomerases; non-tagged protein is detected in highly purified mitochondria in high-throughput studies; phosphorylat	1	29	29	29	19	1	24	2	25	2	21	4	19	1	24	2	25	2	21	4	19	1	24	2	25	2	21	4	64.3	64.3	64.3	53.004	476	476	7.08	9	11	12	16	21	8	9	16	13
YDR037W	YDR037W	38	38	38	sp|YDR037W|KRS1_YEAST NCSL01000006.1 423698-425473 ORF Verified Lysyl-tRNA synthetase GN=KRS1 PE=1 SV=1	1	38	38	38	32	0	29	1	35	1	29	2	32	0	29	1	35	1	29	2	32	0	29	1	35	1	29	2	62.4	62.4	62.4	68.017	591	591	6.64	17	18	29	13	15	15	12	25	27
YDR040C	YDR040C	22	22	22	sp|YDR040C|ENA1_YEAST NCSL01000006.1 420199-423474 ORF Verified P-type ATPase sodium pump; involved in Na+ and Li+ efflux to allow salt tolerance GN=ENA1 PE=1 SV=1	1	22	22	22	5	0	13	3	18	3	10	5	5	0	13	3	18	3	10	5	5	0	13	3	18	3	10	5	23.6	23.6	23.6	120.16	1091	1091	5.62	4	13	9	14	8	6	4	5	9
YDR041W	YDR041W	8	8	8	sp|YDR041W|RSM10_YEAST NCSL01000006.1 418266-418877 ORF Verified Mitochondrial ribosomal protein of the small subunit; has similarity to E. coli S10 ribosomal protein; essential for viability, unlike most other mitoribosomal proteins GN=RSM10 PE=1 SV=1	1	8	8	8	4	0	7	0	7	0	5	0	4	0	7	0	7	0	5	0	4	0	7	0	7	0	5	0	40.4	40.4	40.4	23.424	203	203	7.46	1	1	1	4	5	6	3	3	3
YDR042C	YDR042C	2	2	2	sp|YDR042C|dubious185_YEAST NCSL01000006.1 417477-418079 ORF Uncharacterized Putative protein of unknown function; expression is increased in ssu72-ts69 mutant GN=dubious185 PE=1 SV=1	1	2	2	2	2	0	1	0	2	0	2	0	2	0	1	0	2	0	2	0	2	0	1	0	2	0	2	0	13.4	13.4	13.4	21.592	187	187	11
YDR043C	YDR043C	1	1	1	sp|YDR043C|NRG1_YEAST NCSL01000006.1 415316-416011 ORF Verified Transcriptional repressor; recruits the Cyc8p-Tup1p complex to promoters; mediates glucose repression and negatively regulates a variety of processes including filamentous growth and alkaline	1	1	1	1	0	0	0	0	0	0	0	1	0	0	0	0	0	0	0	1	0	0	0	0	0	0	0	1	5.2	5.2	5.2	26.67	231	231	8.5								1	1
YDR044W	YDR044W	18	18	18	sp|YDR044W|HEM13_YEAST NCSL01000006.1 411180-412166 ORF Verified Coproporphyrinogen III oxidase; oxygen-requiring enzyme that catalyzes sixth step in heme biosynthetic pathway; transcription is repressed by oxygen and heme (via Rox1p and Hap1p); human homo	1	18	18	18	14	0	11	0	13	0	12	2	14	0	11	0	13	0	12	2	14	0	11	0	13	0	12	2	59.8	59.8	59.8	37.711	328	328	6.62	2	3	10	16	10	5	11	16	10
YDR045C	YDR045C	7	7	7	sp|YDR045C|RPC11_YEAST NCSL01000006.1 410498-410830 ORF Verified RNA polymerase III subunit C11; mediates pol III RNA cleavage activity and is important for termination of transcription; homologous to TFIIS GN=RPC11 PE=1 SV=1	1	7	7	7	7	0	3	0	3	0	2	0	7	0	3	0	3	0	2	0	7	0	3	0	3	0	2	0	91.8	91.8	91.8	12.54	110	110	7.33	2	3			1	1			10
YDR047W	YDR047W	21	21	21	sp|YDR047W|HEM12_YEAST NCSL01000006.1 405850-406938 ORF Verified Uroporphyrinogen decarboxylase; catalyzes the fifth step in the heme biosynthetic pathway; localizes to both the cytoplasm and nucleus; a hem12 mutant has phenotypes similar to patients with	1	21	21	21	12	0	13	0	15	0	15	0	12	0	13	0	15	0	15	0	12	0	13	0	15	0	15	0	46.4	46.4	46.4	41.337	362	362	6.05	9	15	8	7	11	6	6	3	8
YDR049W	YDR049W	14	14	14	sp|YDR049W|VMS1_YEAST NCSL01000006.1 403645-405543 ORF Verified Component of a Cdc48p-complex involved in protein quality control; exhibits cytosolic and ER-membrane localization, with Cdc48p, during normal growth, and contributes to ER-associated degradat	1	14	14	14	3	1	8	1	11	1	7	1	3	1	8	1	11	1	7	1	3	1	8	1	11	1	7	1	24.2	24.2	24.2	72.689	632	632	6.93	3	1	1	4	7	4	1	4	7
YDR050C	YDR050C	24	24	24	sp|YDR050C|TPI1_YEAST NCSL01000006.1 402325-403071 ORF Verified Triose phosphate isomerase, abundant glycolytic enzyme; mRNA half-life is regulated by iron availability; transcription is controlled by activators Reb1p, Gcr1p, and Rap1p through binding site	1	24	24	24	22	9	15	10	18	7	11	9	22	9	15	10	18	7	11	9	22	9	15	10	18	7	11	9	96	96	96	26.795	248	248	6.41	45	33	43	31	25	16	20	26	40
YDR051C	YDR051C	14	14	14	sp|YDR051C|DET1_YEAST NCSL01000006.1 400737-401741 ORF Verified Acid phosphatase; involved in the non-vesicular transport of sterols in both directions between the endoplasmic reticulum and plasma membrane; deletion confers sensitivity to nickel GN=DET1 PE	1	14	14	14	5	0	7	1	11	2	9	3	5	0	7	1	11	2	9	3	5	0	7	1	11	2	9	3	48.2	48.2	48.2	39.172	334	334	6	6	9	5	4	2	3	1	4	2
YDR052C	YDR052C	18	18	18	sp|YDR052C|DBF4_YEAST NCSL01000006.1 398171-400285 ORF Verified Regulatory subunit of Cdc7p-Dbf4p kinase complex; required for Cdc7p kinase activity and initiation of DNA replication; phosphorylates the Mcm2-7 family of proteins; cell cycle regulated; rela	1	18	18	18	5	2	9	7	6	6	4	7	5	2	9	7	6	6	4	7	5	2	9	7	6	6	4	7	23.9	23.9	23.9	80.737	704	704	7.3	3	2	11	4	7	5	4	4	6
YDR054C	YDR054C	13	13	13	sp|YDR054C|CDC34_YEAST NCSL01000006.1 396473-397360 ORF Verified Ubiquitin-conjugating enzyme (E2); catalytic subunit of SCF ubiquitin-protein ligase complex (together with Skp1p, Rbx1p, Cdc53p, and an F-box protein) that regulates cell cycle progression b	1	13	13	13	4	5	6	6	5	4	5	6	4	5	6	6	5	4	5	6	4	5	6	6	5	4	5	6	34.6	34.6	34.6	34.098	295	295	6.55	8	9	5	7	5	4	3	7	10
YDR055W	YDR055W	12	12	12	sp|YDR055W|PST1_YEAST NCSL01000006.1 393942-395276 ORF Verified Cell wall protein that contains a putative GPI-attachment site; secreted by regenerating protoplasts; up-regulated by activation of the cell integrity pathway, as mediated by Rlm1p; upregulate	1	12	12	12	10	1	5	0	8	0	7	0	10	1	5	0	8	0	7	0	10	1	5	0	8	0	7	0	21.6	21.6	21.6	45.776	444	444	6.57	5	4	4	2	4	6	4	4	2
YDR056C	YDR056C	10	10	10	sp|YDR056C|EMC10_YEAST NCSL01000006.1 393164-393781 ORF Uncharacterized Putative protein of unknown function; subunit of evolutionarily conserved EMC (Endoplasmic Reticulum Membrane Complex) implicated in ERAD (ER-associated degradation) and proper assembl	1	10	10	10	8	1	4	2	7	0	6	2	8	1	4	2	7	0	6	2	8	1	4	2	7	0	6	2	37.6	37.6	37.6	22.74	205	205	5.78	2	5	4	6	4	6	9	8	4
YDR057W	YDR057W	12	12	12	sp|YDR057W|YOS9_YEAST NCSL01000006.1 391249-392877 ORF Verified ER quality-control lectin; integral subunit of the HRD ligase; participates in efficient ER retention of misfolded proteins by recognizing them and delivering them to Hrd1p; binds to glycans w	1	12	12	12	7	1	6	1	9	0	5	2	7	1	6	1	9	0	5	2	7	1	6	1	9	0	5	2	27.9	27.9	27.9	61.316	542	542	8.3	1		1	2	4	2	3	8	4
YDR058C	YDR058C	4	4	4	sp|YDR058C|TGL2_YEAST NCSL01000006.1 390101-391081 ORF Verified Triacylglycerol lipase that is localized to the mitochondria; has lipolytic activity towards triacylglycerols and diacylglycerols when expressed in E. coli GN=TGL2 PE=1 SV=1	1	4	4	4	0	0	2	0	2	0	3	0	0	0	2	0	2	0	3	0	0	0	2	0	2	0	3	0	10.4	10.4	10.4	37.472	326	326	4.4	1	2	2		2	2
YDR059C	YDR059C	4	4	3	sp|YDR059C|UBC5_YEAST NCSL01000006.1 389035-389571 ORF Verified Ubiquitin-conjugating enzyme; mediates selective degradation of short-lived, abnormal, or excess proteins, including histone H3; central component of the cellular stress response; expression i	1	4	4	3	4	1	3	0	4	0	3	2	4	1	3	0	4	0	3	2	3	1	2	0	3	0	2	1	29.7	29.7	22.3	16.28	148	148	8.91	2	1	2	1				5	2
YDR060W	YDR060W	27	27	27	sp|YDR060W|MAK21_YEAST NCSL01000006.1 385079-388156 ORF Verified Constituent of 66S pre-ribosomal particles; required for large (60S) ribosomal subunit biogenesis; acts as part of a Mak21p-Noc2p-Rrp5p module that associates with nascent pre-rRNA during tra	1	27	27	27	5	6	17	10	18	9	16	9	5	6	17	10	18	9	16	9	5	6	17	10	18	9	16	9	31	31	31	116.71	1025	1025	6.16	15	26	15	22	15	12	23	35	19
YDR061W	YDR061W	26	26	26	sp|YDR061W|dubious188_YEAST NCSL01000006.1 383022-384641 ORF Uncharacterized Protein with similarity to ABC transporter family members; lacks predicted membrane-spanning regions; transcriptionally activated by Yrm1p along with genes involved in multidrug r	1	26	26	26	10	0	19	0	19	0	19	2	10	0	19	0	19	0	19	2	10	0	19	0	19	0	19	2	54	54	54	61.165	539	539	7.37	6	7	10	6	3	3	4	9	14
YDR062W	YDR062W	16	16	16	sp|YDR062W|LCB2_YEAST NCSL01000006.1 380646-382331 ORF Verified Component of serine palmitoyltransferase; responsible along with Lcb1p for the first committed step in sphingolipid synthesis, which is the condensation of serine with palmitoyl-CoA to form 3-	1	16	16	16	9	0	9	1	14	0	13	3	9	0	9	1	14	0	13	3	9	0	9	1	14	0	13	3	29.8	29.8	29.8	63.11	561	561	6.42	14	7	4	3	4	8	4	10	9
YDR063W	YDR063W	6	6	6	sp|YDR063W|AIM7_YEAST NCSL01000006.1 379694-380143 ORF Verified Protein that interacts with Arp2/3 complex; interacts with Arp2/3 complex to stimulate actin filament debranching and inhibit actin nucleation; has similarity to Cof1p and also to human glia m	1	6	6	6	2	2	5	3	5	2	6	3	2	2	5	3	5	2	6	3	2	2	5	3	5	2	6	3	42.3	42.3	42.3	17.157	149	149	5.45	2	7	5	11	15	18	13	6	5
YDR064W	YDR064W	11	11	11	sp|YDR064W|RPS13_YEAST NCSL01000006.1 378354-379348 ORF Verified Protein component of the small (40S) ribosomal subunit; homologous to mammalian ribosomal protein S13 and bacterial S15 GN=RPS13 PE=1 SV=1	1	11	11	11	10	3	9	5	10	3	10	5	10	3	9	5	10	3	10	5	10	3	9	5	10	3	10	5	69.5	69.5	69.5	17.029	151	151	6.83	9	4	3	4	6	15	25	22	16
YDR067C	YDR067C	7	7	7	sp|YDR067C|OCA6_YEAST NCSL01000006.1 375342-376016 ORF Uncharacterized Cytoplasmic protein required for replication of Brome mosaic virus; S. cerevisiae is a model system for studying positive-strand RNA virus replication; null mutation confers sensitivity	1	7	7	7	1	1	3	2	4	2	4	1	1	1	3	2	4	2	4	1	1	1	3	2	4	2	4	1	31.2	31.2	31.2	26.024	224	224	4.34	7	5	6	5		2	2
YDR068W	YDR068W	20	20	20	sp|YDR068W|DOS2_YEAST NCSL01000006.1 374138-375094 ORF Verified Protein of unknown function; green fluorescent protein (GFP)-fusion protein localizes to the cytoplasm GN=DOS2 PE=1 SV=1	1	20	20	20	10	4	12	4	12	4	12	5	10	4	12	4	12	4	12	5	10	4	12	4	12	4	12	5	53.1	53.1	53.1	36.84	318	318	6.85	8	9	11	11	7	6	14	10	10
YDR069C	YDR069C	11	11	11	sp|YDR069C|DOA4_YEAST NCSL01000006.1 371064-373844 ORF Verified Ubiquitin hydrolase; deubiquitinates intralumenal vesicle (ILVs) cargo proteins; required for recycling ubiquitin from proteasome-bound ubiquitinated intermediates, acts at the late endosome/p	1	11	11	11	0	1	4	3	4	3	3	2	0	1	4	3	4	3	3	2	0	1	4	3	4	3	3	2	10.5	10.5	10.5	105.24	926	926	6.45	6	2		3	2	2	3	3	2
YDR070C	YDR070C	14	14	14	sp|YDR070C|FMP16_YEAST NCSL01000006.1 370403-370684 ORF Verified Protein of unknown function; may be involved in responding to conditions of stress; the authentic, non-tagged protein is detected in highly purified mitochondria in high-throughput studies; p	1	14	14	14	8	0	8	2	9	1	9	3	8	0	8	2	9	1	9	3	8	0	8	2	9	1	9	3	45.2	45.2	45.2	10.845	93	93	6.94	4	2	4	4	7	8	7	5	6
YDR071C	YDR071C	13	13	13	sp|YDR071C|PAA1_YEAST NCSL01000006.1 369380-369955 ORF Verified Polyamine acetyltransferase; acetylates polyamines (e.g. putrescine, spermidine, spermine) and also aralkylamines (e.g. tryptamine, phenylethylamine); may be involved in transcription and/or D	1	13	13	13	12	2	12	4	12	2	12	5	12	2	12	4	12	2	12	5	12	2	12	4	12	2	12	5	70.2	70.2	70.2	21.947	191	191	6.88	8	7	6	6	15	9	21	14	15
YDR073W	YDR073W	2	2	2	sp|YDR073W|SNF11_YEAST NCSL01000006.1 365870-366343 ORF Verified Subunit of the SWI/SNF chromatin remodeling complex; involved in transcriptional regulation; interacts with a highly conserved 40-residue sequence of Snf2p; relocates to the cytosol under hyp	1	2	2	2	0	0	1	0	2	0	1	0	0	0	1	0	2	0	1	0	0	0	1	0	2	0	1	0	15.9	15.9	15.9	17.582	157	157	10.5						1
YDR074W	YDR074W	44	44	44	sp|YDR074W|TPS2_YEAST NCSL01000006.1 362236-364926 ORF Verified Phosphatase subunit of the trehalose-6-P synthase/phosphatase complex; involved in synthesis of the storage carbohydrate trehalose; expression is induced by stress conditions and repressed by	1	44	44	44	23	2	30	3	36	3	32	2	23	2	30	3	36	3	32	2	23	2	30	3	36	3	32	2	51.5	51.5	51.5	102.99	896	896	6.24	15	20	19	22	24	23	18	20	20
YDR075W	YDR075W	4	4	4	sp|YDR075W|PPH3_YEAST NCSL01000006.1 360733-361659 ORF Verified Catalytic subunit of protein phosphatase PP4 complex; Pph3p and Psy2p form active complex, Psy4p may provide substrate specificity; regulates recovery from the DNA damage checkpoint, the gene	1	4	4	4	0	0	2	0	4	0	1	0	0	0	2	0	4	0	1	0	0	0	2	0	4	0	1	0	17.9	17.9	17.9	35.264	308	308	5.56		3	2				1
YDR076W	YDR076W	5	5	5	sp|YDR076W|RAD55_YEAST NCSL01000006.1 359126-360346 ORF Verified Protein that stimulates strand exchange; stimulates strand exchange by stabilizing the binding of Rad51p to single-stranded DNA; involved in the recombinational repair of double-strand breaks	1	5	5	5	1	2	1	2	2	1	1	2	1	2	1	2	2	1	1	2	1	2	1	2	2	1	1	2	13.3	13.3	13.3	46.449	406	406	5.63	3	2			5	2	2	1	1
YDR079C-A	YDR079C-A	2	2	2	sp|YDR079C-A|TFB5_YEAST NCSL01000006.1 355200-355418 ORF Verified Component of RNA polymerase II general transcription factor TFIIH; involved in transcription initiation and in nucleotide-excision repair; relocalizes to the cytosol in response to hypoxia;	1	2	2	2	1	0	1	0	1	0	0	0	1	0	1	0	1	0	0	0	1	0	1	0	1	0	0	0	44.4	44.4	44.4	8.2334	72	72	6				1	1				1
YDR079W	YDR079W	5	5	5	sp|YDR079W|PET100_YEAST NCSL01000006.1 355612-355947 ORF Verified Chaperone that facilitates the assembly of cytochrome c oxidase; integral to the mitochondrial inner membrane; interacts with a subcomplex of subunits VII, VIIa, and VIII (Cox7p, Cox9p, and	1	5	5	5	1	0	3	1	4	0	4	0	1	0	3	1	4	0	4	0	1	0	3	1	4	0	4	0	43.2	43.2	43.2	13.187	111	111	6.05	3	3	3	1	1
YDR080W	YDR080W	17	17	17	sp|YDR080W|VPS41_YEAST NCSL01000006.1 352016-355003 ORF Verified Subunit of the HOPS endocytic tethering complex; vacuole membrane protein that functions as a Rab GTPase effector, interacting specifically with the GTP-bound conformation of Ypt7p, facilitat	1	17	17	17	3	5	5	6	10	6	9	4	3	5	5	6	10	6	9	4	3	5	5	6	10	6	9	4	18.1	18.1	18.1	113.69	995	995	7.05	4	6	4	6	10	8	18	10	10
YDR081C	YDR081C	14	14	14	sp|YDR081C|PDC2_YEAST NCSL01000006.1 348922-351699 ORF Verified Transcription factor for thiamine-regulated genes; required for expression of the two isoforms of pyruvate decarboxylase (PDC1 and PDC5) along with thiamine biosynthetic genes; binds a DNA seq	1	14	14	14	0	2	4	2	11	2	9	3	0	2	4	2	11	2	9	3	0	2	4	2	11	2	9	3	17.5	17.5	17.5	103.85	925	925	6.77	1	4	8	1	1	9	4	5	10
YDR083W	YDR083W	13	13	13	sp|YDR083W|RRP8_YEAST NCSL01000006.1 345755-346933 ORF Verified Nucleolar S-adenosylmethionine-dependent rRNA methyltransferase; methylates adenine (m1A) of the large subunit (LSU) rRNA at position 645; involved in pre-rRNA cleavage at site A2; mutation is	1	13	13	13	2	0	10	1	8	2	8	1	2	0	10	1	8	2	8	1	2	0	10	1	8	2	8	1	38	38	38	46	392	392	6.15	4	3	5	5	5	2		2	3
YDR084C	YDR084C	7	7	7	sp|YDR084C|TVP23_YEAST NCSL01000006.1 345001-345600 ORF Verified Integral membrane protein; localized to late Golgi vesicles along with the v-SNARE Tlg2p; green fluorescent protein (GFP)-fusion protein localizes to the cytoplasm in a punctate pattern GN=TV	1	7	7	7	2	1	4	0	4	0	4	0	2	1	4	0	4	0	4	0	2	1	4	0	4	0	4	0	41.7	41.7	41.7	23.121	199	199	6.36	1	1	6	2	3			5	6
YDR085C	YDR085C	7	7	7	sp|YDR085C|AFR1_YEAST NCSL01000006.1 342855-344717 ORF Verified Protein required for pheromone-induced projection (shmoo) formation; regulates septin architecture during mating; has an RVXF motif that mediates targeting of Glc7p to mating projections; inte	1	7	7	7	2	2	3	5	3	5	4	4	2	2	3	5	3	5	4	4	2	2	3	5	3	5	4	4	15.5	15.5	15.5	71.288	620	620	8.55		1	1	4	5	6	2	2	8
YDR086C	YDR086C	4	4	4	sp|YDR086C|SSS1_YEAST NCSL01000006.1 341835-342077 ORF Verified Subunit of the Sec61p translocation complex (Sec61p-Sss1p-Sbh1p); this complex forms a channel for passage of secretory proteins through the endoplasmic reticulum membrane, and of the Ssh1p co	1	4	4	4	4	2	4	2	4	0	4	3	4	2	4	2	4	0	4	3	4	2	4	2	4	0	4	3	33.8	33.8	33.8	8.9435	80	80	7.5				1	6	10	10	8	4
YDR087C	YDR087C	12	11	11	sp|YDR087C|RRP1_YEAST NCSL01000006.1 340704-341540 ORF Verified Essential evolutionarily conserved nucleolar protein; necessary for biogenesis of 60S ribosomal subunits and for processing of pre-rRNAs to mature rRNA; associated with several distinct 66S pr	1	12	11	11	6	0	9	0	7	0	7	0	5	0	8	0	6	0	6	0	5	0	8	0	6	0	6	0	34.9	34.9	34.9	33.229	278	278	6.69		2	4	4	4	2	2	8	3
YDR088C	YDR088C	10	10	10	sp|YDR088C|SLU7_YEAST NCSL01000006.1 339364-340512 ORF Verified RNA splicing factor; required for ATP-independent portion of 2nd catalytic step of spliceosomal RNA splicing; interacts with Prp18p; contains zinc knuckle domain GN=SLU7 PE=1 SV=1	1	10	10	10	4	2	3	3	3	2	1	3	4	2	3	3	3	2	1	3	4	2	3	3	3	2	1	3	28.3	28.3	28.3	44.562	382	382	8	3	2	2	3		1	1	1	5
YDR089W	YDR089W	11	11	11	sp|YDR089W|dubious189_YEAST NCSL01000006.1 334290-336899 ORF Verified Protein of unknown function; deletion confers resistance to nickel; contains an SPX domain, which is found in proteins involved in phosphate homeostasis; relocalizes from vacuole to cyto	1	11	11	11	0	4	3	7	4	7	5	5	0	4	3	7	4	7	5	5	0	4	3	7	4	7	5	5	17.4	17.4	17.4	98.582	869	869	5.73	4	6	8	3	4	5	3	3	6
YDR090C	YDR090C	4	4	4	sp|YDR090C|dubious190_YEAST NCSL01000006.1 333013-333945 ORF Uncharacterized Putative protein of unknown function GN=dubious190 PE=1 SV=1	1	4	4	4	0	1	1	2	0	2	1	3	0	1	1	2	0	2	1	3	0	1	1	2	0	2	1	3	12.6	12.6	12.6	34.592	310	310	9.27	1					1		1	1
YDR091C	YDR091C	31	31	31	sp|YDR091C|RLI1_YEAST NCSL01000006.1 330477-332303 ORF Verified Essential Fe-S protein; required for ribosome biogenesis, translation initiation/termination; facilitates binding of multifactor complex (MFC) of initiation factors to small ribosomal subunit;	1	31	31	31	24	2	22	2	25	3	23	7	24	2	22	2	25	3	23	7	24	2	22	2	25	3	23	7	47.2	47.2	47.2	68.34	608	608	6.86	22	19	15	6	15	13	12	21	31
YDR092W	YDR092W	5	5	5	sp|YDR092W|UBC13_YEAST NCSL01000006.1 328542-329271 ORF Verified E2 ubiquitin-conjugating enzyme; involved in the error-free DNA postreplication repair pathway; interacts with Mms2p to assemble ubiquitin chains at the Ub Lys-63 residue; DNA damage triggers	1	5	5	5	5	0	3	1	4	0	4	2	5	0	3	1	4	0	4	2	5	0	3	1	4	0	4	2	31.4	31.4	31.4	17.468	153	153	7.03	5	3	1	1	3	3	2	3	1
YDR095C	YDR095C	1	1	1	sp|YDR095C|dubious192_YEAST NCSL01000006.1 322619-323029 ORF Dubious Dubious open reading frame; unlikely to encode a functional protein, based on available experimental and comparative sequence data GN=dubious192 PE=1 SV=1	1	1	1	1	0	0	0	0	0	1	0	1	0	0	0	0	0	1	0	1	0	0	0	0	0	1	0	1	7.4	7.4	7.4	15.118	136	136	4			1	1	1
YDR096W	YDR096W	45	45	43	sp|YDR096W|GIS1_YEAST NCSL01000006.1 319324-322008 ORF Verified Histone demethylase and transcription factor; regulates genes during nutrient limitation; activity modulated by proteasome-mediated proteolysis; has JmjC and JmjN domain in N-terminus that int	1	45	45	43	23	21	20	18	23	19	21	17	23	21	20	18	23	19	21	17	23	21	19	18	22	19	19	17	53	53	51.2	99.551	894	894	6.59	14	40	49	45	52	23	27	19	54
YDR097C	YDR097C	30	30	30	sp|YDR097C|MSH6_YEAST NCSL01000006.1 315310-319038 ORF Verified Protein required for mismatch repair in mitosis and meiosis; forms a complex with Msh2p to repair both single-base & insertion-deletion mispairs; also involved in interstrand cross-link repair	1	30	30	30	5	6	8	9	13	10	9	10	5	6	8	9	13	10	9	10	5	6	8	9	13	10	9	10	28.5	28.5	28.5	139.99	1242	1242	6.45	15	14	11	8	7	4	5	14	17
YDR098C	YDR098C	8	5	5	sp|YDR098C|GRX3_YEAST NCSL01000006.1 314112-314969 ORF Verified Glutathione-dependent oxidoreductase; hydroperoxide and superoxide-radical responsive; monothiol glutaredoxin subfamily member along with Grx4p and Grx5p; protects cells from oxidative damage;	1	8	5	5	8	0	7	3	8	1	7	3	5	0	4	2	5	1	4	2	5	0	4	2	5	1	4	2	25.6	20.7	20.7	32.495	285	285	6.67	6	6		3	3	2	7	14	10
YDR099W	YDR099W	24	24	5	sp|YDR099W|BMH2_YEAST NCSL01000006.1 310528-311346 ORF Verified 14-3-3 protein, minor isoform; controls proteome at post-transcriptional level, binds proteins and DNA, involved in regulation of many processes including exocytosis, vesicle transport, Ras/MA	1	24	24	5	23	8	20	14	20	7	19	15	23	8	20	14	20	7	19	15	5	3	3	2	3	1	3	2	65.1	65.1	18.8	30.933	272	272	6.9	35	28	35	46	41	60	45	39	61
YDR100W	YDR100W	1	1	1	sp|YDR100W|TVP15_YEAST NCSL01000006.1 309517-309948 ORF Verified Integral membrane protein; localized to late Golgi vesicles along with the v-SNARE Tlg2p GN=TVP15 PE=1 SV=1	1	1	1	1	1	1	1	1	1	1	1	1	1	1	1	1	1	1	1	1	1	1	1	1	1	1	1	1	14	14	14	15.881	143	143	8.41	6	2		1	3	3	3
YDR101C	YDR101C	21	21	21	sp|YDR101C|ARX1_YEAST NCSL01000006.1 307494-309275 ORF Verified Nuclear export factor for the ribosomal pre-60S subunit; shuttling factor which directly binds FG rich nucleoporins and facilities translocation through the nuclear pore complex; interacts dir	1	21	21	21	8	0	17	0	16	0	15	1	8	0	17	0	16	0	15	1	8	0	17	0	16	0	15	1	40.1	40.1	40.1	65.21	593	593	6.74	2	8	9	7	1	4	8	11	5
YDR104C	YDR104C	26	26	26	sp|YDR104C|SPO71_YEAST NCSL01000006.1 300055-303792 ORF Verified Meiosis-specific protein required for prospore membrane morphogenesis; localizes to the prospore membrane (PSM) during sporulation; required for PSM elongation and closure; genetically antago	1	26	26	26	0	5	7	9	15	8	9	10	0	5	7	9	15	8	9	10	0	5	7	9	15	8	9	10	22.2	22.2	22.2	145.09	1245	1245	6.77	2	4	12	10	11	8	8	5	13
YDR105C	YDR105C	2	2	2	sp|YDR105C|TMS1_YEAST NCSL01000006.1 298197-299618 ORF Verified Vacuolar membrane protein of unknown function; is conserved in mammals; predicted to contain eleven transmembrane helices; interacts with Pdr5p, a protein involved in multidrug resistance GN=T	1	2	2	2	0	1	1	1	1	1	0	1	0	1	1	1	1	1	0	1	0	1	1	1	1	1	0	1	9.1	9.1	9.1	52.23	473	473	3.65		2	15	4					1
YDR107C	YDR107C	7	6	6	sp|YDR107C|TMN2_YEAST NCSL01000006.1 294281-296299 ORF Verified Protein with a role in cellular adhesion and filamentous growth; similar to Tmn3p; member of the evolutionarily conserved Transmembrane Nine family of proteins with nine membrane-spanning segm	1	7	6	6	4	0	3	1	3	0	3	0	3	0	2	1	2	0	2	0	3	0	2	1	2	0	2	0	11	9.1	9.1	76.391	672	672	6.82		1	1	2	2				1
YDR108W	YDR108W	7	7	7	sp|YDR108W|TRS85_YEAST NCSL01000006.1 291949-294045 ORF Verified Component of transport protein particle (TRAPP) complex III; TRAPPIII is a multimeric guanine nucleotide-exchange factor for the GTPase Ypt1p, regulating endosome-Golgi traffic and required f	1	7	7	7	1	2	2	4	1	2	2	2	1	2	2	4	1	2	2	2	1	2	2	4	1	2	2	2	8.5	8.5	8.5	80.485	698	698	8.68	1		1		2	1	1	1	3
YDR109C	YDR109C	7	7	7	sp|YDR109C|dubious194_YEAST NCSL01000006.1 289647-291794 ORF Uncharacterized Putative kinase GN=dubious194 PE=1 SV=1	1	7	7	7	0	0	5	1	5	1	4	1	0	0	5	1	5	1	4	1	0	0	5	1	5	1	4	1	11.2	11.2	11.2	79.159	715	715	5.55	3	2	2	2	3	2	3		1
YDR110W	YDR110W	3	3	3	sp|YDR110W|FOB1_YEAST NCSL01000006.1 287512-289212 ORF Verified Nucleolar protein that binds the rDNA replication fork barrier site; required for replication fork blocking, recombinational hotspot activity, condensin recruitment to replication fork barrier	1	3	3	3	0	3	0	2	0	2	0	2	0	3	0	2	0	2	0	2	0	3	0	2	0	2	0	2	4.9	4.9	4.9	65.142	566	566	8.05	1	1	1		3	1	1	1	1
YDR111C	YDR111C	17	17	17	sp|YDR111C|ALT2_YEAST NCSL01000006.1 285568-287091 ORF Uncharacterized Catalytically inactive alanine transaminase; expression is repressed in the presence of alanine and repression is mediated by Nrg1p; ALT2 has a paralog, ALT1, that arose from the whole	1	17	17	17	8	0	14	1	14	0	12	1	8	0	14	1	14	0	12	1	8	0	14	1	14	0	12	1	32	32	32	56.739	507	507	6.69	2	6	4	6	10	8	14	8	8
YDR113C	YDR113C	21	21	21	sp|YDR113C|PDS1_YEAST NCSL01000006.1 283716-284837 ORF Verified Securin; inhibits anaphase by binding separin Esp1p; blocks cyclin destruction and mitotic exit, essential for meiotic progression and mitotic cell cycle arrest; localization is cell-cycle dep	1	21	21	21	7	13	5	10	8	10	5	8	7	13	5	10	8	10	5	8	7	13	5	10	8	10	5	8	66.5	66.5	66.5	41.965	373	373	6.69	14	3	14	7	9	19	22	17	5
YDR115W	YDR115W	3	3	3	sp|YDR115W|MRX14_YEAST NCSL01000006.1 282834-283151 ORF Verified Putative mitochondrial ribosomal protein of the large subunit; similar to E. coli L34 ribosomal protein; required for respiratory growth, as are most mitochondrial ribosomal proteins; protein	1	3	3	3	3	0	2	0	3	0	2	0	3	0	2	0	3	0	2	0	3	0	2	0	3	0	2	0	17.1	17.1	17.1	12.048	105	105	9.13							3	3	2
YDR116C	YDR116C	17	17	17	sp|YDR116C|MRPL1_YEAST NCSL01000006.1 281745-282602 ORF Verified Mitochondrial ribosomal protein of the large subunit GN=MRPL1 PE=1 SV=1	1	17	17	17	13	0	13	0	13	1	10	1	13	0	13	0	13	1	10	1	13	0	13	0	13	1	10	1	68.1	68.1	68.1	30.936	285	285	5.88	16	7	2	6	3	11	13	1	6
YDR117C	YDR117C	24	24	24	sp|YDR117C|TMA64_YEAST NCSL01000006.1 279681-281378 ORF Verified Protein of unknown function that associates with ribosomes; has a putative RNA binding domain; in mammals the corresponding protein, eIF2D, has been shown to possess translation initiation fa	1	24	24	24	9	0	14	1	19	2	14	2	9	0	14	1	19	2	14	2	9	0	14	1	19	2	14	2	46.4	46.4	46.4	63.973	565	565	5.46	10	10	10	5	3	7	10	11	8
YDR118W	YDR118W	16	16	16	sp|YDR118W|APC4_YEAST NCSL01000006.1 277484-279442 ORF Verified Subunit of the Anaphase-Promoting Complex/Cyclosome (APC/C); APC/C is a ubiquitin-protein ligase required for degradation of anaphase inhibitors, including mitotic cyclins, during the metaphas	1	16	16	16	4	1	7	1	10	1	13	1	4	1	7	1	10	1	13	1	4	1	7	1	10	1	13	1	27	27	27	75.247	652	652	6.6	4	5	5	6	4	2	2	2	7
YDR119W	YDR119W	8	8	8	sp|YDR119W|VBA4_YEAST NCSL01000006.1 274818-277094 ORF Uncharacterized Protein of unknown function; proposed role as a basic amino acid permease based on phylogeny; GFP-fusion protein localizes to vacuolar membrane; physical interaction with Atg27p suggest	1	8	8	8	1	3	1	4	1	2	0	2	1	3	1	4	1	2	0	2	1	3	1	4	1	2	0	2	10.8	10.8	10.8	84.366	758	758	6.36	4	3	4	1	1	1	5	4	3
YDR119W-A	YDR119W-A	2	2	2	sp|YDR119W-A|COX26_YEAST NCSL01000006.1 274107-274307 ORF Verified Stabilizes or regulates formation of respiratory chain supercomplexes composed of Complex III (ubiquinol-cytochrome c reductase) and Complex IV (cytochrome c oxidase) GN=COX26 PE=1 SV=1	1	2	2	2	1	0	1	0	2	0	1	0	1	0	1	0	2	0	1	0	1	0	1	0	2	0	1	0	33.3	33.3	33.3	7.4516	66	66	5.57	1					4	2
YDR120C	YDR120C	21	21	21	sp|YDR120C|TRM1_YEAST NCSL01000006.1 272054-273766 ORF Verified tRNA methyltransferase; two forms of protein are made by alternative translation starts; localizes to both nucleus and mitochondrion to produce modified base N2,N2-dimethylguanosine in tRNAs i	1	21	21	21	11	0	10	0	16	1	10	0	11	0	10	0	16	1	10	0	11	0	10	0	16	1	10	0	37	37	37	64.18	570	570	5.03	13	8	5	10	3	5	3	5	3
YDR121W	YDR121W	19	19	19	sp|YDR121W|DPB4_YEAST NCSL01000006.1 271139-271732 ORF Verified Subunit of DNA pol epsilon and of ISW2 chromatin accessibility complex; involved in both chromosomal DNA replication and inheritance of telomeric silencing; stabilizes the interaction of Pol e	1	19	19	19	13	5	9	4	13	4	12	5	13	5	9	4	13	4	12	5	13	5	9	4	13	4	12	5	85.8	85.8	85.8	22.14	197	197	7.24	5	6	6	12	9	11	17	21	17
YDR122W	YDR122W	70	63	63	sp|YDR122W|KIN1_YEAST NCSL01000006.1 267414-270611 ORF Verified Serine/threonine protein kinase involved in regulation of exocytosis; localizes to the cytoplasmic face of the plasma membrane; KIN1 has a paralog, KIN2, that arose from the whole genome dupli	1	70	63	63	23	24	25	28	41	25	30	25	22	22	21	26	37	23	25	23	22	22	21	26	37	23	25	23	59.2	53.5	53.5	120.1	1065	1065	6.86	37	29	33	36	37	35	57	72	63
YDR124W	YDR124W	1	1	1	sp|YDR124W|dubious196_YEAST NCSL01000006.1 264019-264993 ORF Uncharacterized Putative protein of unknown function; non-essential gene; expression is strongly induced by alpha factor GN=dubious196 PE=1 SV=1	1	1	1	1	1	0	0	0	1	0	0	0	1	0	0	0	1	0	0	0	1	0	0	0	1	0	0	0	2.8	2.8	2.8	37.643	324	324	5					2
YDR127W	YDR127W	82	82	82	sp|YDR127W|ARO1_YEAST NCSL01000006.1 256059-260825 ORF Verified Pentafunctional arom protein; catalyzes steps 2 through 6 in the biosynthesis of chorismate, which is a precursor to aromatic amino acids GN=ARO1 PE=1 SV=1	1	82	82	82	52	0	66	3	72	2	66	3	52	0	66	3	72	2	66	3	52	0	66	3	72	2	66	3	53.9	53.9	53.9	174.79	1588	1588	7.47	26	24	16	24	36	38	61	62	51
YDR128W	YDR128W	21	21	21	sp|YDR128W|MTC5_YEAST NCSL01000006.1 252314-255760 ORF Verified Subunit of SEACAT, a subcomplex of the SEA complex; Mtc1p, along with Rtc1p and Sea4p, redundantly inhibit the TORC1 inhibitory role of the Iml1p/SEACIT (Iml1p-Npr2p-Npr3p) subcomplex, a GAP f	1	21	21	21	1	7	4	6	6	7	8	5	1	7	4	6	6	7	8	5	1	7	4	6	6	7	8	5	18.9	18.9	18.9	131.03	1148	1148	6	13	7	3	13	12	12	7	3	4
YDR129C;REV__YDR129C	YDR129C	37;1	37;1	37;1	sp|YDR129C|SAC6_YEAST NCSL01000006.1 249929-251968 ORF Verified Fimbrin, actin-bundling protein; cooperates with Scp1p in organization and maintenance of the actin cytoskeleton; phosphorylated by Cdc28p/Clb2p in metaphase on T103, to regulate conformation,	2	37	37	37	29	0	28	7	28	5	25	8	29	0	28	7	28	5	25	8	29	0	28	7	28	5	25	8	59.4	59.4	59.4	69.811	625	625;625	6.98	22	25	17	10	9	10	30	32	24
YDR130C	YDR130C	22	22	22	sp|YDR130C|FIN1_YEAST NCSL01000006.1 248686-249561 ORF Verified Spindle pole body-related intermediate filament protein; forms cell cycle-specific filaments between spindle pole bodies in dividing cells; localizes to poles and microtubules of spindle durin	1	22	22	22	12	6	11	7	10	8	9	8	12	6	11	7	10	8	9	8	12	6	11	7	10	8	9	8	63.2	63.2	63.2	33.131	291	291	5.56	18	15	12	25	17	8	9	9	8
YDR131C	YDR131C	16	16	16	sp|YDR131C|dubious197_YEAST NCSL01000006.1 246848-248518 ORF Verified F-box protein subunit of SCF ubiquitin ligase complex; substrate-specific adaptor subunit that recruits substrates to a core ubiquitination complex GN=dubious197 PE=1 SV=1	1	16	16	16	0	0	6	0	12	0	9	0	0	0	6	0	12	0	9	0	0	0	6	0	12	0	9	0	30.2	30.2	30.2	65.049	556	556	5.47	5	3	6	3	4	4	1	2	5
YDR132C	YDR132C	10	10	10	sp|YDR132C|dubious198_YEAST NCSL01000006.1 245007-246494 ORF Verified Protein of unknown function; protein increases in abundance and relative distribution to the nucleus increases upon DNA replication stress; YDR132C has a paralog, YLR108C, that arose fro	1	10	10	10	2	0	5	2	8	1	6	3	2	0	5	2	8	1	6	3	2	0	5	2	8	1	6	3	27.9	27.9	27.9	57.15	495	495	4.8	2	5	7	14	11	2	2	2	3
YLR110C;YDR134C;YDR133C	YLR110C;YDR134C;YDR133C	1;1;1	1;1;1	1;1;1	sp|YLR110C|CCW12_YEAST NCSL01000004.1 355965-356366 ORF Verified Cell wall mannoprotein; plays a role in maintenance of newly synthesized areas of cell wall; localizes to periphery of small buds, septum region of larger buds, and shmoo tip; CCW12 has a par	3	1	1	1	1	0	0	0	0	0	0	0	1	0	0	0	0	0	0	0	1	0	0	0	0	0	0	0	12.8	12.8	12.8	13.057	133	133;140;140	12
YDR135C	YDR135C	44	41	41	sp|YDR135C|YCF1_YEAST NCSL01000006.1 237744-242291 ORF Verified Vacuolar glutathione S-conjugate transporter; ABC-C transporter of the ATP-binding cassette family; required for vacuole fusion; forms stable complexes with vacuole fusion machinery; regulates	1	44	41	41	14	8	30	8	34	8	34	6	13	8	27	8	31	8	31	6	13	8	27	8	31	8	31	6	31.4	29.8	29.8	171.11	1515	1515	7.11	14	17	19	13	13	18	24	29	38
YDR137W	YDR137W	20	20	20	sp|YDR137W|RGP1_YEAST NCSL01000006.1 235044-237035 ORF Verified Subunit of a Golgi membrane exchange factor (Ric1p-Rgp1p); this complex catalyzes nucleotide exchange on Ypt6p GN=RGP1 PE=1 SV=1	1	20	20	20	5	2	9	5	11	7	6	7	5	2	9	5	11	7	6	7	5	2	9	5	11	7	6	7	34.2	34.2	34.2	75.282	663	663	7.5	4	7	5	5	6	5	3	7	14
YDR138W	YDR138W	24	24	24	sp|YDR138W|HPR1_YEAST NCSL01000006.1 232458-234716 ORF Verified Subunit of THO/TREX complexes; this complex couple transcription elongation with mitotic recombination and with mRNA metabolism and export, subunit of an RNA Pol II complex; regulates lifespan	1	24	24	24	5	6	12	6	16	6	15	6	5	6	12	6	16	6	15	6	5	6	12	6	16	6	15	6	34.7	34.7	34.7	87.771	752	752	6.17	18	15	9	13	8	11	12	11	5
[truncated: 3,877 more rows]
[truncated: 316 more columns]
