# Supplementary material for: Rewiring of the phosphoproteome executes two meiotic divisions in budding yeast
Source: EMBO J. 2024 Feb 27;43(7):11. doi: 10.1038/s44318-024-00059-8 (PMC10987667; doi:10.1038/s44318-024-00059-8)
Supplement: Supplementary file 18 — Source Data Fig. 1 [file 44318_2024_59_MOESM18_ESM.zip › Source Data Figure 1/1A/Exp13L_B.txt]

Exp13L_B	other	MI	AI	MII	AII	total	%MI	%AI	%MII	%AII
0	200	0	0	0	0	200	0	0	0	0
45	198	2	0	0	0	200	1	0	0	0
60	125	74	1	0	0	200	37	0.5	0	0
75	29	147	23	0	1	200	73.5	11.5	0	0.5
90	40	23	115	22	0	200	11.5	57.5	11	0
105	46	4	16	131	3	200	2	8	65.5	1.5
120	12	2	4	115	68	201	0.995024876	1.990049751	57.21393035	33.83084577
135	43	3	2	33	119	200	1.5	1	16.5	59.5
150	156	1	1	7	35	200	0.5	0.5	3.5	17.5
165	189	1	1	2	7	200	0.5	0.5	1	3.5
180	189	1	0	4	6	200	0.5	0	2	3
210	198	1	0	2	0	201	0.497512438	0	0.995024876	0
240	196	2	0	1	1	200	1	0	0.5	0.5
