# Supplementary material for: Rewiring of the phosphoproteome executes two meiotic divisions in budding yeast
Source: EMBO J. 2024 Feb 27;43(7):11. doi: 10.1038/s44318-024-00059-8 (PMC10987667; doi:10.1038/s44318-024-00059-8)
Supplement: Supplementary file 20 — Source Data Fig. 3 [file 44318_2024_59_MOESM20_ESM.zip]

Archive with 9 entries (7 files):
- Source Data Figure 3/
- Source Data Figure 3/._.DS_Store
- Source Data Figure 3/3A-E/
- Source Data Figure 3/.DS_Store
- __MACOSX/Source Data Figure 3/._.DS_Store
- Source Data Figure 3/3A-E/meiotic_timecourse_proteinGroups.txt
- __MACOSX/Source Data Figure 3/3A-E/._meiotic_timecourse_proteinGroups.txt
- Source Data Figure 3/3A-E/meiotic_timecourse_Phospho (STY)Sites.txt
- Source Data Figure 3/3A-E/._meiotic_timecourse_proteinGroups.txt
