# Supplementary material for: Rewiring of the phosphoproteome executes two meiotic divisions in budding yeast
Source: EMBO J. 2024 Feb 27;43(7):11. doi: 10.1038/s44318-024-00059-8 (PMC10987667; doi:10.1038/s44318-024-00059-8)
Supplement: Supplementary file 21 — Source Data Fig. 4 [file 44318_2024_59_MOESM21_ESM.zip]

Archive with 9 entries (7 files):
- Source Data Figure 4/
- Source Data Figure 4/._.DS_Store
- Source Data Figure 4/.DS_Store
- __MACOSX/Source Data Figure 4/._.DS_Store
- Source Data Figure 4/4A-C/
- Source Data Figure 4/4A-C/meiotic_timecourse_proteinGroups.txt
- __MACOSX/Source Data Figure 4/4A-C/._meiotic_timecourse_proteinGroups.txt
- Source Data Figure 4/4A-C/meiotic_timecourse_Phospho (STY)Sites.txt
- Source Data Figure 4/4A-C/._meiotic_timecourse_proteinGroups.txt
