# Supplementary material for: Rewiring of the phosphoproteome executes two meiotic divisions in budding yeast
Source: EMBO J. 2024 Feb 27;43(7):11. doi: 10.1038/s44318-024-00059-8 (PMC10987667; doi:10.1038/s44318-024-00059-8)
Supplement: Supplementary file 23 — Source Data Fig. 6 [file 44318_2024_59_MOESM23_ESM.zip]

Archive with 24 entries (21 files):
- Source Data Figure 6/
- Source Data Figure 6/._.DS_Store
- Source Data Figure 6/.DS_Store
- __MACOSX/Source Data Figure 6/._.DS_Store
- Source Data Figure 6/6A-C/
- Source Data Figure 6/6D-E/
- Source Data Figure 6/6A-C/cdc5_IP_protein.RDS
- __MACOSX/Source Data Figure 6/6A-C/._cdc5_IP_protein.RDS
- Source Data Figure 6/6A-C/._cdc5_IP_DEP_protein.RDS
- Source Data Figure 6/6A-C/cdc5_IP_proteinGroups.txt
- __MACOSX/Source Data Figure 6/6A-C/._cdc5_IP_proteinGroups.txt
- Source Data Figure 6/6A-C/cdc5_IP_DEP_protein.RDS
- __MACOSX/Source Data Figure 6/6A-C/._cdc5_IP_DEP_protein.RDS
- Source Data Figure 6/6A-C/._cdc5_IP_protein.RDS
- Source Data Figure 6/6A-C/._cdc5_IP_proteinGroups.txt
- Source Data Figure 6/6D-E/._cdc5_IP_DEP_phospho.RDS
- Source Data Figure 6/6D-E/._cdc5_IP_Phospho (STY)Sites.txt
- Source Data Figure 6/6D-E/._cdc5_IP_phospho.RDS
- Source Data Figure 6/6D-E/cdc5_IP_phospho.RDS
- __MACOSX/Source Data Figure 6/6D-E/._cdc5_IP_phospho.RDS
- Source Data Figure 6/6D-E/cdc5_IP_DEP_phospho.RDS
- __MACOSX/Source Data Figure 6/6D-E/._cdc5_IP_DEP_phospho.RDS
- Source Data Figure 6/6D-E/cdc5_IP_Phospho (STY)Sites.txt
- __MACOSX/Source Data Figure 6/6D-E/._cdc5_IP_Phospho (STY)Sites.txt
