# Supplementary material for: Rewiring of the phosphoproteome executes two meiotic divisions in budding yeast
Source: EMBO J. 2024 Feb 27;43(7):11. doi: 10.1038/s44318-024-00059-8 (PMC10987667; doi:10.1038/s44318-024-00059-8)
Supplement: Supplementary file 23 — Source Data Fig. 6 [file 44318_2024_59_MOESM23_ESM.zip › Source Data Figure 6/6A-C/cdc5_IP_proteinGroups.txt]

Protein IDs	Majority protein IDs	Peptide counts (all)	Peptide counts (razor+unique)	Peptide counts (unique)	Fasta headers	Number of proteins	Peptides	Razor + unique peptides	Unique peptides	Peptides N1	Peptides N2	Peptides N3	Peptides N4	Peptides N5	Peptides N6	Peptides N7	Peptides N8	Peptides N9	Razor + unique peptides N1	Razor + unique peptides N2	Razor + unique peptides N3	Razor + unique peptides N4	Razor + unique peptides N5	Razor + unique peptides N6	Razor + unique peptides N7	Razor + unique peptides N8	Razor + unique peptides N9	Unique peptides N1	Unique peptides N2	Unique peptides N3	Unique peptides N4	Unique peptides N5	Unique peptides N6	Unique peptides N7	Unique peptides N8	Unique peptides N9	Sequence coverage [%]	Unique + razor sequence coverage [%]	Unique sequence coverage [%]	Mol. weight [kDa]	Sequence length	Sequence lengths	Q-value	Score	Identification type N1	Identification type N2	Identification type N3	Identification type N4	Identification type N5
CON__A2A5Y0;CON__O76014	CON__A2A5Y0	15;3	2;0	2;0		2	15	2	2	1	2	1	10	4	2	4	5	15	0	0	0	1	0	0	0	0	2	0	0	0	1	0	0	0	0	2	32.5	7.9	7.9	47.117	416	416;471	0	6.8373	By matching	By matching	By matching	By matching	By matching
CON__ENSEMBL:ENSBTAP00000038253	CON__ENSEMBL:ENSBTAP00000038253	12	1	1		1	12	1	1	9	10	10	11	9	10	9	11	11	0	1	1	1	1	1	1	1	1	0	1	1	1	1	1	1	1	1	16	1.8	1.8	63.165	606	606	1	-2	By matching	By MS/MS	By matching	By MS/MS	By MS/MS
CON__ENSEMBL:ENSP00000377550;CON__Q9C075	CON__ENSEMBL:ENSP00000377550	14;2	5;0	0;0		2	14	5	0	10	12	8	12	7	7	7	11	13	3	4	2	4	0	2	0	3	4	0	0	0	0	0	0	0	0	0	23.6	11.4	0	45.771	420	420;422	0	5.973	By matching	By MS/MS	By matching	By MS/MS	By matching
CON__O43790	CON__O43790	25	2	1		1	25	2	1	2	2	3	10	6	8	8	7	24	0	0	0	0	0	0	0	0	2	0	0	0	0	0	0	0	0	1	38.7	4.9	4.9	53.5	486	486	0	7.9871	By matching	By matching	By matching	By matching	By matching
CON__O76013;CON__O76015	CON__O76013	10;3	4;0	4;0		2	10	4	4	2	3	1	7	2	2	1	2	9	1	1	0	3	0	0	0	0	3	1	1	0	3	0	0	0	0	3	18.2	7.7	7.7	52.247	467	467;456	0	30.579	By MS/MS	By matching	By matching	By MS/MS	By matching
CON__O95678;CON__P07744;CON__Q9DCV7;CON__H-INV:HIT000292931	CON__O95678	16;7;3;1	1;0;0;0	1;0;0;0		4	16	1	1	12	12	11	14	12	13	11	16	11	0	0	0	1	0	0	0	1	1	0	0	0	1	0	0	0	1	1	20.7	2.2	2.2	59.504	551	551;525;457;443	0	8.4922	By matching	By matching	By matching	By MS/MS	By matching
CON__P00761	CON__P00761	2	2	2		1	2	2	2	2	2	2	2	2	2	2	2	2	2	2	2	2	2	2	2	2	2	2	2	2	2	2	2	2	2	2	7.8	7.8	7.8	24.409	231	231	0	6.5136	By MS/MS	By MS/MS	By MS/MS	By MS/MS	By MS/MS
CON__P02533;CON__Q9D312	CON__P02533	34;3	29;3	5;0		2	34	29	5	28	23	25	30	27	28	25	32	28	24	19	21	26	22	23	21	27	23	4	2	2	3	3	4	3	3	2	67.8	62.5	17.6	51.621	472	472;431	0	323.31	By MS/MS	By MS/MS	By MS/MS	By MS/MS	By MS/MS
CON__P02535-1	CON__P02535-1	12	1	1		1	12	1	1	10	11	10	10	9	9	9	12	12	0	0	0	0	0	0	0	1	1	0	0	0	0	0	0	0	1	1	18.4	3.3	3.3	57.769	570	570	1	-2	By matching	By matching	By matching	By matching	By matching
CON__P02538;CON__P05787	CON__P02538	37;5	3;0	2;0		2	37	3	2	30	27	21	33	25	32	29	33	25	3	2	1	2	2	2	3	3	3	2	1	1	1	1	1	2	2	2	53.7	6.6	3.5	60.044	564	564;483	0	5.2202	By MS/MS	By matching	By matching	By MS/MS	By matching
CON__P02662	CON__P02662	4	4	4		1	4	4	4	3	4	1	4	1	3	3	4	1	3	4	1	4	1	3	3	4	1	3	4	1	4	1	3	3	4	1	25.6	25.6	25.6	22.975	199	199	0	18.07	By MS/MS	By MS/MS	By MS/MS	By MS/MS	By MS/MS
CON__P02663	CON__P02663	2	2	2		1	2	2	2	1	2	1	2	1	1	2	2	1	1	2	1	2	1	1	2	2	1	1	2	1	2	1	1	2	2	1	9.2	9.2	9.2	24.348	207	207	0	3.1751	By MS/MS	By MS/MS	By matching	By MS/MS	By matching
CON__P02666	CON__P02666	3	3	3		1	3	3	3	3	2	2	2	2	3	2	1	2	3	2	2	2	2	3	2	1	2	3	2	2	2	2	3	2	1	2	15.8	15.8	15.8	23.583	209	209	0	5.8679	By MS/MS	By MS/MS	By MS/MS	By matching	By MS/MS
CON__P02668	CON__P02668	2	2	2		1	2	2	2	0	1	0	1	0	0	2	1	0	0	1	0	1	0	0	2	1	0	0	1	0	1	0	0	2	1	0	16.6	16.6	16.6	18.974	169	169	0.0091646	1.746		By MS/MS		By matching
CON__P02754	CON__P02754	5	5	5		1	5	5	5	3	5	1	3	0	3	4	3	3	3	5	1	3	0	3	4	3	3	3	5	1	3	0	3	4	3	3	35.8	35.8	35.8	18.281	162	162	0	11.057	By matching	By MS/MS	By matching	By matching
CON__P02768-1	CON__P02768-1	8	3	3		1	8	3	3	4	2	5	5	2	2	7	6	5	0	0	0	1	0	0	3	3	2	0	0	0	1	0	0	3	3	2	11.8	5.6	5.6	69.366	609	609	0.00037821	2.7333	By matching	By matching	By matching	By matching	By matching
CON__P02769	CON__P02769	60	60	55		1	60	60	55	22	18	60	26	14	15	24	21	17	22	18	60	26	14	15	24	21	17	18	16	55	22	12	13	20	18	14	80.4	80.4	74.1	69.293	607	607	0	323.31	By MS/MS	By MS/MS	By MS/MS	By MS/MS	By MS/MS
CON__P04259	CON__P04259	37	20	1		1	37	20	1	28	26	20	34	24	32	28	33	24	12	9	5	19	9	15	13	17	9	1	1	0	1	1	1	1	1	1	53.7	32.6	3	59.998	564	564	0	184.34	By MS/MS	By MS/MS	By MS/MS	By MS/MS	By MS/MS
CON__P04264;CON__H-INV:HIT000016045	CON__P04264	43;2	39;1	29;0		2	43	39	29	36	36	38	35	36	36	33	42	39	32	32	35	31	33	33	30	38	36	22	22	25	21	24	23	22	28	26	55.6	53.7	43.3	66.017	644	644;99	0	323.31	By MS/MS	By MS/MS	By MS/MS	By MS/MS	By MS/MS
CON__Q3KNV1;CON__P08729	CON__Q3KNV1;CON__P08729	7;7	2;2	0;0	;	2	7	2	0	3	3	4	3	3	3	3	4	6	0	0	0	0	0	0	0	0	2	0	0	0	0	0	0	0	0	0	9	2.6	0	51.385	469	469;469	0	8.6833	By matching	By matching	By matching	By matching	By matching
CON__P08779;CON__Q9Z2K1;CON__Q3ZAW8	CON__P08779	33;10;10	17;2;2	17;2;2		3	33	17	17	26	21	17	29	24	27	25	32	25	13	8	4	15	9	12	12	16	10	13	8	4	15	9	12	12	16	10	63.2	42.7	42.7	51.267	473	473;469;474	0	253.22	By MS/MS	By MS/MS	By MS/MS	By MS/MS	By MS/MS
CON__P13645;CON__Q7Z3Y7;CON__Q7Z3Y8;CON__Q148H6;CON__Q2M2I5;CON__P05784;CON__Q7Z3Z0	CON__P13645	43;5;3;3;3;2;2	43;5;3;3;3;2;2	29;2;1;1;0;0;1		7	43	43	29	34	37	36	35	40	34	34	42	38	34	37	36	35	40	34	34	42	38	23	24	24	23	27	23	23	28	24	65.6	65.6	54.1	59.51	593	593;486;459;464;525;423;450	0	323.31	By MS/MS	By MS/MS	By MS/MS	By MS/MS	By MS/MS
CON__P13646-1	CON__P13646-1	13	1	1		1	13	1	1	10	12	7	12	6	7	6	11	12	1	1	0	1	0	1	0	1	1	1	1	0	1	0	1	0	1	1	21.6	1.5	1.5	49.586	458	458	1	-2	By matching	By matching	By matching	By MS/MS	By matching
CON__P13647	CON__P13647	41	32	8		1	41	32	8	35	35	30	35	30	34	36	41	31	26	26	21	27	21	25	27	32	22	6	6	5	7	6	6	8	8	5	54.1	45.4	9.7	62.378	590	590	0	232.1	By MS/MS	By MS/MS	By MS/MS	By MS/MS	By MS/MS
CON__P35527	CON__P35527	35	34	34		1	35	34	34	28	33	30	28	31	30	29	32	31	27	32	29	27	30	29	28	31	30	27	32	29	27	30	29	28	31	30	64	64	64	62.129	623	623	0	323.31	By MS/MS	By MS/MS	By MS/MS	By MS/MS	By MS/MS
CON__P35908;CON__Q6NXH9;CON__REFSEQ:XP_932229;CON__Q9H552	CON__P35908	50;5;1;1	50;5;1;1	33;0;0;0		4	50	50	33	44	45	44	44	43	44	45	48	42	44	45	44	44	43	44	45	48	42	29	29	29	28	29	30	29	32	26	83.3	83.3	66.2	65.865	645	645;539;345;499	0	323.31	By MS/MS	By MS/MS	By MS/MS	By MS/MS	By MS/MS
CON__P48668	CON__P48668	36	1	1		1	36	1	1	27	26	20	33	24	31	27	32	24	0	0	0	1	0	0	0	0	0	0	0	0	1	0	0	0	0	0	53.5	2.7	2.7	60.024	564	564	0.0078014	1.8152	By matching	By matching	By matching	By MS/MS	By matching
CON__P78386	CON__P78386	24	5	3		1	24	5	3	3	2	3	11	3	6	7	6	24	1	1	1	2	1	1	1	1	5	0	0	0	1	0	0	0	0	3	35.3	9.3	5.9	55.802	507	507	0	10.717	By matching	By matching	By MS/MS	By matching	By MS/MS
CON__Q01546	CON__Q01546	12	1	1		1	12	1	1	11	10	11	10	10	9	11	11	11	1	0	0	0	0	0	0	0	0	1	0	0	0	0	0	0	0	0	10.8	1.9	1.9	65.87	638	638	1	-2	By MS/MS	By matching	By matching	By matching	By matching
CON__Q04695;CON__P19001	CON__Q04695	25;7	10;1	6;1		2	25	10	6	20	14	13	25	15	18	20	23	18	8	5	2	10	4	6	9	8	6	6	2	1	6	3	4	6	5	4	48.6	26.4	16.2	48.105	432	432;403	0	43.689	By MS/MS	By MS/MS	By matching	By MS/MS	By MS/MS
CON__Q14525	CON__Q14525	16	15	2		1	16	15	2	2	2	1	11	3	2	4	5	16	1	1	0	10	2	1	3	4	15	0	0	0	2	0	0	0	1	2	28.2	28.2	3	46.213	404	404	0	209.35	By matching	By MS/MS	By matching	By MS/MS	By matching
CON__Q14532	CON__Q14532	5	1	1		1	5	1	1	1	1	1	2	1	1	1	1	5	0	0	0	0	0	0	0	0	1	0	0	0	0	0	0	0	0	1	10.7	2	2	50.319	448	448	1	-2	By matching	By matching	By matching	By matching	By matching
CON__Q9UE12;CON__Q15323	CON__Q9UE12;CON__Q15323	16;16	3;3	0;0	;	2	16	3	0	2	3	1	10	5	3	5	6	16	0	1	0	2	2	1	1	2	3	0	0	0	0	0	0	0	0	0	27.9	6	0	47.237	416	416;416	0	65.028	By matching	By MS/MS	By matching	By MS/MS	By MS/MS
CON__Q7RTS7;CON__Q32MB2;CON__Q3SY84	CON__Q7RTS7;CON__Q32MB2;CON__Q3SY84	6;6;4	1;1;1	0;0;0	;;	3	6	1	0	5	5	5	5	5	5	5	6	5	1	1	1	1	1	1	1	1	1	0	0	0	0	0	0	0	0	0	7.6	2.3	0	57.865	529	529;540;523	0	8.0507	By MS/MS	By matching	By MS/MS	By MS/MS	By MS/MS
CON__Q3SZR3	CON__Q3SZR3	8	8	8		1	8	8	8	1	0	8	1	0	0	0	0	0	1	0	8	1	0	0	0	0	0	1	0	8	1	0	0	0	0	0	46.5	46.5	46.5	23.182	202	202	0	45.534	By matching		By MS/MS	By matching
CON__Q497I4;CON__A2AB72	CON__Q497I4	14;2	6;1	0;0		2	14	6	0	2	2	1	7	3	2	4	3	14	0	0	0	2	0	0	0	0	6	0	0	0	0	0	0	0	0	0	22	11.4	0	50.529	455	455;453	0	22.163	By matching	By matching	By matching	By matching	By matching
CON__Q5D862	CON__Q5D862	4	4	4		1	4	4	4	3	3	4	4	4	4	3	4	2	3	3	4	4	4	4	3	4	2	3	3	4	4	4	4	3	4	2	2.3	2.3	2.3	248.07	2391	2391	0	15.633	By MS/MS	By MS/MS	By MS/MS	By MS/MS	By MS/MS
CON__Q5XKE5	CON__Q5XKE5	10	1	0		1	10	1	0	9	9	9	8	9	8	9	9	10	0	0	0	0	0	0	0	0	1	0	0	0	0	0	0	0	0	0	12.9	1.7	0	57.809	535	535	1	-2	By matching	By matching	By matching	By matching	By matching
CON__Q61726	CON__Q61726	19	3	3		1	19	3	3	2	2	2	9	3	6	6	4	19	0	0	0	1	0	0	0	0	3	0	0	0	1	0	0	0	0	3	32.4	7.7	7.7	52.809	479	479	0	34.035	By matching	By matching	By matching	By MS/MS	By matching
CON__Q61782	CON__Q61782	6	1	1		1	6	1	1	4	4	4	6	5	5	3	6	4	0	0	0	1	0	0	0	1	0	0	0	0	1	0	0	0	1	0	59.1	10.8	10.8	10.662	93	93	0.0067809	1.8955	By matching	By matching	By matching	By MS/MS	By matching
CON__Q6IFX2	CON__Q6IFX2	16	1	1		1	16	1	1	12	10	12	15	13	13	11	15	15	0	0	0	0	0	0	0	0	1	0	0	0	0	0	0	0	0	1	29.4	2.9	2.9	50.133	452	452	1	-2	By matching	By matching	By matching	By matching	By matching
CON__Q9NSB2;CON__Q6ISB0	CON__Q9NSB2;CON__Q6ISB0	9;9	4;4	4;4	;	2	9	4	4	3	4	3	7	3	3	3	4	5	0	1	0	4	0	0	0	0	0	0	1	0	4	0	0	0	0	0	16.5	11.2	11.2	64.895	600	600;600	0	7.7612	By matching	By matching	By matching	By MS/MS	By matching
CON__Q6NT21;CON__P78385;CON__Q14533	CON__Q6NT21;CON__P78385;CON__Q14533	27;25;24	26;24;23	1;0;0	;;	3	27	26	1	2	2	3	14	6	8	8	7	26	1	1	2	13	5	7	7	6	25	0	0	0	1	0	0	0	0	1	42	42	2.4	54.195	493	493;493;505	0	321.53	By matching	By matching	By MS/MS	By MS/MS	By MS/MS
CON__Q8N1N4-2;CON__Q7RTT2	CON__Q8N1N4-2;CON__Q7RTT2	14;14	12;12	10;10	;	2	14	12	10	10	11	5	11	7	9	10	14	10	8	9	3	9	5	7	8	12	8	8	9	3	9	5	7	8	10	8	27.3	24.4	20.3	56.964	521	521;521	0	19.504	By MS/MS	By matching	By MS/MS	By MS/MS	By MS/MS
CON__Q7Z3Y9	CON__Q7Z3Y9	2	1	1		1	2	1	1	1	1	2	1	1	1	1	1	1	0	0	1	0	0	0	0	0	0	0	0	1	0	0	0	0	0	0	4.1	2.1	2.1	51.91	468	468	1	-2	By matching	By matching	By MS/MS	By matching	By matching
CON__Q7Z794	CON__Q7Z794	11	6	4		1	11	6	4	9	8	8	8	10	7	8	9	7	5	4	4	4	6	3	4	4	3	3	2	3	3	4	2	2	3	3	19	12.1	8.5	61.802	578	578	0	9.4993	By matching	By MS/MS	By MS/MS	By MS/MS	By MS/MS
CON__Q86YZ3	CON__Q86YZ3	3	3	3		1	3	3	3	0	0	2	1	2	0	1	2	1	0	0	2	1	2	0	1	2	1	0	0	2	1	2	0	1	2	1	3.2	3.2	3.2	282.39	2850	2850	0	4.8432			By MS/MS	By matching	By matching
CON__Q92764	CON__Q92764	12	3	3		1	12	3	3	1	1	1	6	3	2	2	2	12	0	0	0	1	1	1	0	1	3	0	0	0	1	1	1	0	1	3	23.5	6.8	6.8	47.596	425	425	0	4.7884	By matching	By matching	By matching	By matching	By MS/MS
CON__Q9BYR9	CON__Q9BYR9	3	3	3		1	3	3	3	0	0	0	1	0	1	0	0	3	0	0	0	1	0	1	0	0	3	0	0	0	1	0	1	0	0	3	20.3	20.3	20.3	13.48	128	128	0	33.241				By MS/MS
CON__Q9D646	CON__Q9D646	14	3	0		1	14	3	0	0	1	0	8	3	2	3	5	14	0	0	0	1	0	1	0	1	3	0	0	0	0	0	0	0	0	0	27.3	7.4	0	44.56	392	392	0	11.815		By matching		By MS/MS	By matching
CON__Q9NSB4	CON__Q9NSB4	6	3	3		1	6	3	3	0	0	0	1	0	0	0	2	6	0	0	0	1	0	0	0	1	3	0	0	0	1	0	0	0	1	3	8.2	2.7	2.7	56.682	513	513	0	23.669				By MS/MS
CON__Q9QWL7;CON__P08727	CON__Q9QWL7	21;9	1;0	1;0		2	21	1	1	15	14	13	21	13	14	13	19	15	1	1	1	1	1	0	0	0	0	1	1	1	1	1	0	0	0	0	35.1	2.5	2.5	48.161	433	433;400	1	-2	By matching	By matching	By matching	By MS/MS	By matching
CON__REFSEQ:XP_986630	CON__REFSEQ:XP_986630	15	5	2		1	15	5	2	1	2	1	11	4	2	4	6	14	0	0	0	3	0	0	0	1	4	0	0	0	2	0	0	0	1	1	23.7	9.5	2.5	53.728	476	476	0	29.439	By matching	By matching	By matching	By MS/MS	By matching
REV__CON__Q9NSB2;REV__CON__Q6ISB0	REV__CON__Q9NSB2;REV__CON__Q6ISB0	1;1	1;1	1;1	;	2	1	1	1	1	0	1	0	1	0	1	0	0	1	0	1	0	1	0	1	0	0	1	0	1	0	1	0	1	0	0	0	0	0	64.895	600	600;600	0.007484	1.8847	By MS/MS		By MS/MS		By MS/MS
REV__YAL017W	REV__YAL017W	1	1	1	sp|YAL017W|PSK1_YEAST NCSL01000027.1 93040-97110 ORF Verified PAS domain-containing serine/threonine protein kinase; coordinately regulates protein synthesis and carbohydrate metabolism and storage in response to a unknown metabolite that reflects nutritio	1	1	1	1	0	0	1	0	0	0	0	0	0	0	0	1	0	0	0	0	0	0	0	0	1	0	0	0	0	0	0	0	0	0	152.33	1356	1356	1	-2			By MS/MS
REV__YAL024C	REV__YAL024C	2	2	2	sp|YAL024C|LTE1_YEAST NCSL01000027.1 74384-78691 ORF Verified Protein similar to GDP/GTP exchange factors; without detectable GEF activity; required for asymmetric localization of Bfa1p at daughter-directed spindle pole bodies and for mitotic exit at low t	1	2	2	2	2	2	1	1	1	1	1	1	1	2	2	1	1	1	1	1	1	1	2	2	1	1	1	1	1	1	1	0	0	0	163.19	1435	1435	0.0018242	2.2187	By matching	By MS/MS	By matching	By matching	By matching
REV__YBR049C	REV__YBR049C	1	1	1	sp|YBR049C|REB1_YEAST NCSL01000019.1 92535-94967 ORF Verified RNA polymerase I enhancer binding protein; DNA binding protein that binds to genes transcribed by both RNA polymerase I and RNA polymerase II; required for termination of RNA polymerase I transc	1	1	1	1	1	1	0	1	1	0	1	1	1	1	1	0	1	1	0	1	1	1	1	1	0	1	1	0	1	1	1	0	0	0	91.854	810	810	1	-2	By matching	By MS/MS		By matching	By matching
REV__YDL239C	REV__YDL239C	3	3	3	sp|YDL239C|ADY3_YEAST NCSL01000051.1 9264-11636 ORF Verified Protein required for spore wall formation; subunit of the leading edge protein (LEP) complex (Ssp1-Ady3-Don1-Irc10) that forms a ring-like structure at the leading edge of the prospore membrane d	1	3	3	3	1	2	2	1	2	1	2	1	2	1	2	2	1	2	1	2	1	2	1	2	2	1	2	1	2	1	2	0	0	0	91.7	790	790	0.002185	2.1845	By MS/MS	By MS/MS	By MS/MS	By matching	By matching
REV__YDR022C	REV__YDR022C	1	1	1	sp|YDR022C|ATG31_YEAST NCSL01000013.1 24659-25249 ORF Verified Autophagy-specific protein required for autophagosome formation; forms a complex with Atg17p and Atg29p that localizes other proteins to the pre-autophagosomal structure; constitutively phospho	1	1	1	1	0	1	0	0	1	0	0	1	1	0	1	0	0	1	0	0	1	1	0	1	0	0	1	0	0	1	1	0	0	0	22.217	196	196	0.001462	2.2516		By MS/MS			By MS/MS
REV__YDR027C	REV__YDR027C	3	3	3	sp|YDR027C|VPS54_YEAST NCSL01000013.1 16014-18683 ORF Verified Component of the GARP (Golgi-associated retrograde protein) complex; GARP is required for the recycling of proteins from endosomes to the late Golgi, and for mitosis after DNA damage induced ch	1	3	3	3	2	1	2	2	2	1	1	0	0	2	1	2	2	2	1	1	0	0	2	1	2	2	2	1	1	0	0	0	0	0	101.61	889	889	0.002908	2.1623	By MS/MS	By MS/MS	By matching	By matching	By MS/MS
REV__YEL011W	REV__YEL011W	1	1	1	sp|YEL011W|GLC3_YEAST NCSL01000008.1 305634-307748 ORF Verified Glycogen branching enzyme, involved in glycogen accumulation; green fluorescent protein (GFP)-fusion protein localizes to the cytoplasm in a punctate pattern; relocalizes from nucleus to cytop	1	1	1	1	0	1	1	1	1	0	1	0	0	0	1	1	1	1	0	1	0	0	0	1	1	1	1	0	1	0	0	0	0	0	81.115	704	704	1	-2		By matching	By MS/MS	By matching	By matching
REV__YER151C	REV__YER151C	2	2	2	sp|YER151C|UBP3_YEAST NCSL01000034.1 20173-22911 ORF Verified Ubiquitin-specific protease involved in transport and osmotic response; negatively regulates Ras/PKA signaling; interacts with Bre5p to coregulate anterograde, retrograde transport between ER an	1	2	2	2	1	0	1	2	1	1	1	1	0	1	0	1	2	1	1	1	1	0	1	0	1	2	1	1	1	1	0	0	0	0	101.9	912	912	0.0067954	1.9234	By matching		By MS/MS	By MS/MS	By MS/MS
REV__YER164W	REV__YER164W	1	1	1	sp|YER164W|CHD1_YEAST NCSL01000034.1 49621-54027 ORF Verified Chromatin remodeler that regulates various aspects of transcription; acts in in conjunction with Isw1b to regulate chromatin structure and maintain chromatin integrity during transcription elong	1	1	1	1	1	1	1	1	1	0	0	0	1	1	1	1	1	1	0	0	0	1	1	1	1	1	1	0	0	0	1	0	0	0	168.32	1468	1468	1	-2	By matching	By matching	By MS/MS	By matching	By matching
REV__YFL033C	REV__YFL033C	2	2	2	sp|YFL033C|RIM15_YEAST NCSL01000033.1 72243-77534 ORF Verified Protein kinase involved in cell proliferation in response to nutrients; glucose-repressible; involved in signal transduction during cell proliferation in response to nutrients, specifically the	1	2	2	2	1	2	1	2	2	2	2	0	1	1	2	1	2	2	2	2	0	1	1	2	1	2	2	2	2	0	1	0	0	0	195.8	1763	1763	0.0032692	2.1375	By matching	By MS/MS	By matching	By matching	By MS/MS
REV__YGL101W	REV__YGL101W	1	1	1	sp|YGL101W|dubious360_YEAST NCSL01000045.1 15212-15859 ORF Uncharacterized Protein of unknown function; non-essential gene; interacts with the DNA helicase Hpr5p; YGL101W has a paralog, YBR242W, that arose from the whole genome duplication GN=dubious360 PE	1	1	1	1	1	1	1	1	1	1	1	1	1	1	1	1	1	1	1	1	1	1	1	1	1	1	1	1	1	1	1	0	0	0	25.317	215	215	0.0050469	2.0206	By MS/MS	By matching	By matching	By matching	By matching
REV__YGR274C	REV__YGR274C	1	1	1	sp|YGR274C|TAF1_YEAST NCSL01000017.1 233739-236939 ORF Verified TFIID subunit, involved in RNA pol II transcription initiation; possesses in vitro histone acetyltransferase activity but its role in vivo appears to be minor; involved in promoter binding and	1	1	1	1	1	1	1	1	1	1	1	1	1	1	1	1	1	1	1	1	1	1	1	1	1	1	1	1	1	1	1	0	0	0	120.65	1066	1066	0.0047084	2.0843	By MS/MS	By MS/MS	By MS/MS	By MS/MS	By matching
REV__YHR127W	REV__YHR127W	1	1	1	sp|YHR127W|dubious461_YEAST NCSL01000007.1 163586-164317 ORF Verified Protein of unknown function; localizes to the nucleus; required for asymmetric localization of Kar9p during mitosis GN=dubious461 PE=1 SV=1	1	1	1	1	1	1	1	1	1	1	1	1	1	1	1	1	1	1	1	1	1	1	1	1	1	1	1	1	1	1	1	0	0	0	27.072	243	243	0.0078042	1.8178	By MS/MS	By MS/MS	By MS/MS	By MS/MS	By MS/MS
REV__YHR194W	REV__YHR194W	2	2	2	sp|YHR194W|MDM31_YEAST NCSL01000007.1 35375-37114 ORF Verified Mitochondrial protein that may have a role in phospholipid metabolism; inner membrane protein with similarity to Mdm32p; required for normal mitochondrial morphology and inheritance; interacts	1	2	2	2	0	1	1	2	1	0	0	1	1	0	1	1	2	1	0	0	1	1	0	1	1	2	1	0	0	1	1	0	0	0	66.702	579	579	0.0011005	2.3228		By MS/MS	By MS/MS	By MS/MS	By MS/MS
REV__YHR199C-A	REV__YHR199C-A	2	2	2	sp|YHR199C-A|NBL1_YEAST NCSL01000007.1 26917-27200 ORF Verified Subunit of the conserved chromosomal passenger complex (CPC); complex regulates mitotic chromosome segregation; not required for the kinase activity of the complex; mediates the interaction of	1	2	2	2	0	0	0	0	0	1	1	0	1	0	0	0	0	0	1	1	0	1	0	0	0	0	0	1	1	0	1	0	0	0	8.5468	73	73	0.0071378	1.8944
REV__YIR002C	REV__YIR002C	1	1	1	sp|YIR002C|MPH1_YEAST NCSL01000058.1 29437-32418 ORF Verified 3-5 DNA helicase involved in error-free bypass of DNA lesions; binds flap DNA in error-free bypass pathway, stimulates activity of Rad27p and Dna2p; prevents crossovers between ectopic sequenc	1	1	1	1	1	1	1	1	1	1	1	1	1	1	1	1	1	1	1	1	1	1	1	1	1	1	1	1	1	1	1	0	0	0	114.18	993	993	1	-2	By matching	By matching	By matching	By MS/MS	By MS/MS
REV__YJL071W	REV__YJL071W	1	1	1	sp|YJL071W|ARG2_YEAST NCSL01000002.1 101422-103146 ORF Verified Acetylglutamate synthase (glutamate N-acetyltransferase); mitochondrial enzyme that catalyzes the first step in the biosynthesis of the arginine precursor ornithine; forms a complex with Arg5,	1	1	1	1	0	0	1	0	0	0	1	0	0	0	0	1	0	0	0	1	0	0	0	0	1	0	0	0	1	0	0	0	0	0	65.494	574	574	1	-2			By MS/MS
REV__YJL074C	REV__YJL074C	2	2	2	sp|YJL074C|SMC3_YEAST NCSL01000002.1 94446-98138 ORF Verified Subunit of the multiprotein cohesin complex; required for sister chromatid cohesion in mitotic cells; also required, with Rec8p, for cohesion and recombination during meiosis; phylogenetically c	1	2	2	2	0	1	2	1	1	1	0	0	0	0	1	2	1	1	1	0	0	0	0	1	2	1	1	1	0	0	0	0	0	0	141.38	1230	1230	0.0092101	1.7714		By matching	By MS/MS	By matching	By MS/MS
REV__YJL094C	REV__YJL094C	1	1	1	sp|YJL094C|KHA1_YEAST NCSL01000002.1 47062-49683 ORF Verified Putative K+/H+ antiporter; has a probable role in intracellular cation homeostasis; localized to Golgi vesicles and detected in highly purified mitochondria in high-throughput studies GN=KHA1 PE	1	1	1	1	0	0	0	0	0	0	0	1	0	0	0	0	0	0	0	0	1	0	0	0	0	0	0	0	0	1	0	0	0	0	97.096	873	873	1	-2
REV__YLR086W	REV__YLR086W	3	3	3	sp|YLR086W|SMC4_YEAST NCSL01000004.1 288426-292682 ORF Verified Subunit of the condensin complex; condensin reorganizes chromosomes during both mitosis and meiosis; forms a subcomplex with Smc2p that has ATP-hydrolyzing and DNA-binding activity, but other	1	3	3	3	1	1	2	1	2	1	0	0	1	1	1	2	1	2	1	0	0	1	1	1	2	1	2	1	0	0	1	0	0	0	162.09	1418	1418	0.0095171	1.7404	By matching	By matching	By MS/MS	By matching	By matching
REV__YLR099C	REV__YLR099C	1	1	1	sp|YLR099C|ICT1_YEAST NCSL01000004.1 325949-327133 ORF Verified Lysophosphatidic acid acyltransferase; responsible for enhanced phospholipid synthesis during organic solvent stress; null displays increased sensitivity to Calcofluor white; highly expressed	1	1	1	1	1	1	1	1	1	1	0	1	1	1	1	1	1	1	1	0	1	1	1	1	1	1	1	1	0	1	1	0	0	0	45.14	394	394	0.008156	1.8009	By matching	By MS/MS	By MS/MS	By MS/MS	By matching
REV__YLR106C	REV__YLR106C	3	3	3	sp|YLR106C|MDN1_YEAST NCSL01000004.1 335214-349946 ORF Verified Huge dynein-related AAA-type ATPase (midasin); forms extended pre-60S particle with the Rix1 complex (Rix1p-Ipi1p-Ipi3p); acts in removal of ribosomal biogenesis factors at successive steps of	1	3	3	3	1	2	2	1	2	1	0	1	2	1	2	2	1	2	1	0	1	2	1	2	2	1	2	1	0	1	2	0	0	0	559.39	4910	4910	0.0003827	2.8911	By MS/MS	By MS/MS	By matching	By matching	By matching
REV__YLR197W	REV__YLR197W	1	1	1	sp|YLR197W|NOP56_YEAST NCSL01000012.1 55633-57147 ORF Verified Essential evolutionarily-conserved nucleolar protein; component of the box C/D snoRNP complexes that direct 2-O-methylation of pre-rRNA during its maturation; overexpression causes spindle ori	1	1	1	1	0	0	1	0	0	0	0	0	0	0	0	1	0	0	0	0	0	0	0	0	1	0	0	0	0	0	0	0	0	0	56.849	504	504	0.0039913	2.1215			By MS/MS
REV__YLR418C	REV__YLR418C	1	1	1	sp|YLR418C|CDC73_YEAST NCSL01000018.1 89536-90717 ORF Verified Component of the Paf1p complex; binds to and modulates the activity of RNA polymerases I and II; required for expression of certain genes, modification of some histones, and telomere maintenanc	1	1	1	1	1	0	1	1	1	0	0	0	0	1	0	1	1	1	0	0	0	0	1	0	1	1	1	0	0	0	0	0	0	0	44.456	393	393	0.0098418	1.72	By matching		By MS/MS	By MS/MS	By MS/MS
REV__YMR001C	REV__YMR001C	3	3	3	sp|YMR001C|CDC5_YEAST NCSL01000001.1 317777-319894 ORF Verified Polo-like kinase; controls targeting and activation of Rho1p at cell division site via Rho1p guanine nucleotide exchange factors; regulates Spc72p; also functions in adaptation to DNA damage d	1	3	3	3	2	2	2	3	2	1	3	1	2	2	2	2	3	2	1	3	1	2	2	2	2	3	2	1	3	1	2	0	0	0	81.046	705	705	0.0064401	1.9265	By matching	By matching	By MS/MS	By MS/MS	By matching
REV__YMR013C	REV__YMR013C	1	1	1	sp|YMR013C|SEC59_YEAST NCSL01000001.1 292136-293695 ORF Verified Dolichol kinase; catalyzes the terminal step in dolichyl monophosphate (Dol-P) biosynthesis; required for viability and for normal rates of lipid intermediate synthesis and protein N-glycosyl	1	1	1	1	1	1	1	1	1	1	1	1	1	1	1	1	1	1	1	1	1	1	1	1	1	1	1	1	1	1	1	0	0	0	58.919	519	519	0.0043494	2.099	By matching	By matching	By matching	By MS/MS	By MS/MS
REV__YMR138W	REV__YMR138W	1	1	1	sp|YMR138W|CIN4_YEAST NCSL01000001.1 54107-54682 ORF Verified GTP-binding protein involved in beta-tubulin (Tub2p) folding; isolated as mutant with increased chromosome loss and sensitivity to benomyl; regulated by the GTPase-activating protein, Cin2p, the	1	1	1	1	0	0	1	0	0	0	0	0	0	0	0	1	0	0	0	0	0	0	0	0	1	0	0	0	0	0	0	0	0	0	22.081	191	191	0.0053976	2.005			By MS/MS
REV__YMR231W	REV__YMR231W	1	1	1	sp|YMR231W|PEP5_YEAST NCSL01000014.1 99412-102501 ORF Verified Histone E3 ligase, component of CORVET membrane tethering complex; peripheral vacuolar membrane protein required for protein trafficking and vacuole biogenesis; interacts with Pep7p; involved i	1	1	1	1	0	1	1	0	1	1	0	1	1	0	1	1	0	1	1	0	1	1	0	1	1	0	1	1	0	1	1	0	0	0	117.44	1029	1029	1	-2		By MS/MS	By matching		By matching
REV__YMR259C	REV__YMR259C	2	2	2	sp|YMR259C|TRM732_YEAST NCSL01000014.1 149814-154076 ORF Verified Protein involved in 2-O-methylation of C32 of substrate tRNAs; interacts with 2-O-ribose methyltransferase Trm7p; green fluorescent protein (GFP)-fusion protein localizes to the cytoplasm;	1	2	2	2	1	1	1	1	1	1	1	1	2	1	1	1	1	1	1	1	1	2	1	1	1	1	1	1	1	1	2	0	0	0	163.72	1420	1420	0.0085076	1.7953	By matching	By matching	By matching	By matching	By MS/MS
REV__YNL116W	REV__YNL116W	2	2	2	sp|YNL116W|DMA2_YEAST NCSL01000011.1 154877-156409 ORF Verified Ubiquitin-protein ligase (E3); controls septin dynamics and spindle position checkpoint (SPOC) with ligase Dma1p by regulating recruitment of Elm1p to bud neck; regulates levels of eIF2 subuni	1	2	2	2	1	0	2	0	1	0	1	1	1	1	0	2	0	1	0	1	1	1	1	0	2	0	1	0	1	1	1	0	0	0	56.229	510	510	1	-2	By matching		By MS/MS		By MS/MS
REV__YNL287W	REV__YNL287W	1	1	1	sp|YNL287W|SEC21_YEAST NCSL01000043.1 75060-77867 ORF Verified Gamma subunit of coatomer; coatomer is a heptameric protein complex that together with Arf1p forms the COPI coat; involved in ER to Golgi transport of selective cargo GN=SEC21 PE=1 SV=1	1	1	1	1	1	1	1	0	1	1	1	0	1	1	1	1	0	1	1	1	0	1	1	1	1	0	1	1	1	0	1	0	0	0	104.83	935	935	0.0088621	1.7898	By matching	By MS/MS	By MS/MS		By matching
REV__YOR132W	REV__YOR132W	1	1	1	sp|YOR132W|VPS17_YEAST NCSL01000009.1 360-2015 ORF Verified Subunit of the membrane-associated retromer complex; essential for endosome-to-Golgi retrograde protein transport; peripheral membrane protein that assembles onto the membrane with Vps5p to promot	1	1	1	1	0	1	0	1	1	1	0	1	1	0	1	0	1	1	1	0	1	1	0	1	0	1	1	1	0	1	1	0	0	0	63.089	551	551	0.0025464	2.1719		By MS/MS		By MS/MS	By MS/MS
REV__YOR138C	REV__YOR138C	2	2	2	sp|YOR138C|RUP1_YEAST NCSL01000003.1 465054-467069 ORF Verified Protein that regulates ubiquitination of Rsp5p; has a WW domain consensus motif of PPPSY (residues 131-135) that mediates binding of Rsp5p to Ubp2p; contains an UBA domain; relative distributi	1	2	2	2	2	2	0	1	1	1	0	0	1	2	2	0	1	1	1	0	0	1	2	2	0	1	1	1	0	0	1	0	0	0	75.343	671	671	0.0057533	1.9932	By matching	By MS/MS		By matching	By matching
REV__YOR151C	REV__YOR151C	2	2	2	sp|YOR151C|RPB2_YEAST NCSL01000003.1 440423-444097 ORF Verified RNA polymerase II second largest subunit B150; part of central core; similar to bacterial beta subunit GN=RPB2 PE=1 SV=1	1	2	2	2	0	0	2	1	1	0	0	0	0	0	0	2	1	1	0	0	0	0	0	0	2	1	1	0	0	0	0	0	0	0	138.75	1224	1224	0.0060976	1.9687			By MS/MS	By MS/MS	By matching
REV__YOR187W	REV__YOR187W	1	1	1	sp|YOR187W|TUF1_YEAST NCSL01000003.1 371702-373015 ORF Verified Mitochondrial translation elongation factor Tu (EF-Tu); involved in fundamental pathway of mtDNA homeostasis; comprises both GTPase and guanine nucleotide exchange factor activities, while the	1	1	1	1	0	1	1	1	0	1	0	0	0	0	1	1	1	0	1	0	0	0	0	1	1	1	0	1	0	0	0	0	0	0	47.952	437	437	0.0036324	2.1364		By MS/MS	By MS/MS	By matching
REV__YOR267C	REV__YOR267C	1	1	1	sp|YOR267C|HRK1_YEAST NCSL01000003.1 238506-240800 ORF Verified Protein kinase; implicated in activation of the plasma membrane H(+)-ATPase Pma1p in response to glucose metabolism; plays a role in ion homeostasis; protein abundance increases in response to	1	1	1	1	1	1	1	1	1	1	0	1	1	1	1	1	1	1	1	0	1	1	1	1	1	1	1	1	0	1	1	0	0	0	86.348	764	764	1	-2	By matching	By matching	By MS/MS	By matching	By matching
REV__YPL040C	REV__YPL040C	2	2	2	sp|YPL040C|ISM1_YEAST NCSL01000005.1 298418-301426 ORF Verified Mitochondrial isoleucyl-tRNA synthetase; null mutant is deficient in respiratory growth; human homolog IARS2 implicated in mitochondrial diseases, can partially complement yeast null mutant GN	1	2	2	2	1	1	1	2	1	0	0	0	0	1	1	1	2	1	0	0	0	0	1	1	1	2	1	0	0	0	0	0	0	0	115.92	1002	1002	0.0007516	2.6423	By matching	By matching	By matching	By MS/MS	By MS/MS
YAL001C	YAL001C	29	29	29	sp|YAL001C|TFC3_YEAST NCSL01000027.1 119354-122926 ORF Verified Subunit of RNA polymerase III transcription initiation factor complex; part of the TauB domain of TFIIIC that binds DNA at the BoxB promoter sites of tRNA and similar genes; cooperates with Tf	1	29	29	29	5	13	28	13	26	13	2	0	7	5	13	28	13	26	13	2	0	7	5	13	28	13	26	13	2	0	7	28.2	28.2	28.2	132.07	1160	1160	0	108.77	By MS/MS	By MS/MS	By MS/MS	By MS/MS	By MS/MS
YAL003W	YAL003W	8	8	8	sp|YAL003W|EFB1_YEAST NCSL01000027.1 113931-114920 ORF Verified Translation elongation factor 1 beta; stimulates nucleotide exchange to regenerate EF-1 alpha-GTP for the next elongation cycle; part of the EF-1 complex, which facilitates binding of aminoacy	1	8	8	8	6	7	7	6	7	8	4	7	7	6	7	7	6	7	8	4	7	7	6	7	7	6	7	8	4	7	7	53.1	53.1	53.1	22.742	207	207	0	130.98	By MS/MS	By MS/MS	By MS/MS	By MS/MS	By MS/MS
YAL008W	YAL008W	2	2	2	sp|YAL008W|FUN14_YEAST NCSL01000027.1 109730-110326 ORF Verified Integral mitochondrial outer membrane (MOM) protein; dosage suppressor of an MDM10 null that reduces ERMES-related phenotypes, such as alterations in mitochondrial morphology, protein complex	1	2	2	2	1	1	2	2	2	0	1	0	0	1	1	2	2	2	0	1	0	0	1	1	2	2	2	0	1	0	0	10.1	10.1	10.1	22.066	198	198	0	6.1216	By matching	By matching	By MS/MS	By MS/MS	By MS/MS
YAL010C	YAL010C	5	5	5	sp|YAL010C|MDM10_YEAST NCSL01000027.1 107000-108481 ORF Verified Subunit of both the ERMES and the SAM complex; component of ERMES complex which acts as a molecular tether between the mitochondria and the ER, necessary for efficient phospholipid exchange b	1	5	5	5	2	0	2	5	5	0	1	0	0	2	0	2	5	5	0	1	0	0	2	0	2	5	5	0	1	0	0	16.4	16.4	16.4	56.252	493	493	0	8.3152	By matching		By matching	By MS/MS	By MS/MS
YAL011W	YAL011W	5	5	5	sp|YAL011W|SWC3_YEAST NCSL01000027.1 105015-106892 ORF Verified Protein of unknown function; component of the SWR1 complex, which exchanges histone variant H2AZ (Htz1p) for chromatin-bound histone H2A; required for formation of nuclear-associated array of	1	5	5	5	0	0	4	0	5	0	0	0	0	0	0	4	0	5	0	0	0	0	0	0	4	0	5	0	0	0	0	15.4	15.4	15.4	72.514	625	625	0	23.696			By MS/MS		By MS/MS
YAL012W	YAL012W	7	7	7	sp|YAL012W|CYS3_YEAST NCSL01000027.1 103615-104799 ORF Verified Cystathionine gamma-lyase; catalyzes one of the two reactions involved in the transsulfuration pathway that yields cysteine from homocysteine with the intermediary formation of cystathionine;	1	7	7	7	5	5	7	5	7	4	3	3	1	5	5	7	5	7	4	3	3	1	5	5	7	5	7	4	3	3	1	33.5	33.5	33.5	42.558	394	394	0	66.381	By MS/MS	By MS/MS	By MS/MS	By MS/MS	By MS/MS
YAL013W	YAL013W	12	12	12	sp|YAL013W|DEP1_YEAST NCSL01000027.1 102086-103303 ORF Verified Component of the Rpd3L histone deacetylase complex; required for diauxic shift-induced histone H2B deposition onto rDNA genes; transcriptional modulator involved in regulation of structural ph	1	12	12	12	0	6	10	5	11	7	2	2	4	0	6	10	5	11	7	2	2	4	0	6	10	5	11	7	2	2	4	36.5	36.5	36.5	47.048	405	405	0	43.192		By MS/MS	By MS/MS	By MS/MS	By MS/MS
YAL016W	YAL016W	10	10	10	sp|YAL016W|TPD3_YEAST NCSL01000027.1 97694-99601 ORF Verified Regulatory subunit A of the heterotrimeric PP2A complex; the heterotrimeric protein phosphatase 2A (PP2A) complex also contains regulatory subunit Cdc55p and either catalytic subunit Pph21p or P	1	10	10	10	5	10	6	8	8	10	6	8	8	5	10	6	8	8	10	6	8	8	5	10	6	8	8	10	6	8	8	17.8	17.8	17.8	70.907	635	635	0	22.624	By matching	By MS/MS	By MS/MS	By MS/MS	By MS/MS
YAL017W	YAL017W	3	3	3	sp|YAL017W|PSK1_YEAST NCSL01000027.1 93040-97110 ORF Verified PAS domain-containing serine/threonine protein kinase; coordinately regulates protein synthesis and carbohydrate metabolism and storage in response to a unknown metabolite that reflects nutritio	1	3	3	3	0	2	2	0	3	2	0	2	2	0	2	2	0	3	2	0	2	2	0	2	2	0	3	2	0	2	2	3.3	3.3	3.3	152.33	1356	1356	0.006091	1.9608		By matching	By MS/MS		By MS/MS
YAL018C	YAL018C	6	6	6	sp|YAL018C|LDS1_YEAST NCSL01000027.1 91379-92356 ORF Verified Protein Involved in spore wall assembly; localizes to lipid droplets found on or outside of the prospore membrane; shares similarity with Lds2p and Rrt8p, and a strain mutant for all 3 genes exh	1	6	6	6	5	6	6	6	6	4	5	3	4	5	6	6	6	6	4	5	3	4	5	6	6	6	6	4	5	3	4	22.5	22.5	22.5	37.078	325	325	0	76.438	By MS/MS	By MS/MS	By MS/MS	By MS/MS	By MS/MS
YAL021C	YAL021C	15	15	15	sp|YAL021C|CCR4_YEAST NCSL01000027.1 83661-86174 ORF Verified Component of the CCR4-NOT transcriptional complex; CCR4-NOT is involved in regulation of gene expression; component of the major cytoplasmic deadenylase, which is involved in mRNA poly(A) tail s	1	15	15	15	2	13	13	3	14	15	3	13	10	2	13	13	3	14	15	3	13	10	2	13	13	3	14	15	3	13	10	23.4	23.4	23.4	94.678	837	837	0	47.261	By matching	By MS/MS	By MS/MS	By MS/MS	By MS/MS
YAL023C	YAL023C	12	12	10	sp|YAL023C|PMT2_YEAST NCSL01000027.1 79091-81370 ORF Verified Protein O-mannosyltransferase of the ER membrane; transfers mannose residues from dolichyl phosphate-D-mannose to protein serine/threonine residues; involved in ER quality control; acts in a com	1	12	12	10	7	7	12	11	12	4	6	3	3	7	7	12	11	12	4	6	3	3	6	6	10	9	10	4	5	3	3	21.5	21.5	18.8	86.854	759	759	0	37.656	By MS/MS	By MS/MS	By MS/MS	By MS/MS	By MS/MS
YAL025C	YAL025C	7	7	6	sp|YAL025C|MAK16_YEAST NCSL01000027.1 73020-73940 ORF Verified Essential nuclear protein; constituent of 66S pre-ribosomal particles; required for maturation of 25S and 5.8S rRNAs; required for maintenance of M1 satellite double-stranded RNA of the L-A vir	1	7	7	6	0	6	6	2	5	6	0	5	4	0	6	6	2	5	6	0	5	4	0	6	6	2	5	6	0	5	4	28.8	28.8	23.2	35.695	306	306	0	13.69		By MS/MS	By MS/MS	By matching	By MS/MS
YAL026C	YAL026C	4	4	4	sp|YAL026C|DRS2_YEAST NCSL01000027.1 68426-72493 ORF Verified Trans-golgi network aminophospholipid translocase (flippase); maintains membrane lipid asymmetry in post-Golgi secretory vesicles; contributes to clathrin-coated vesicle formation, endocytosis,	1	4	4	4	0	2	2	0	3	3	0	1	3	0	2	2	0	3	3	0	1	3	0	2	2	0	3	3	0	1	3	4.2	4.2	4.2	153.82	1355	1355	0	14.049		By matching	By MS/MS		By MS/MS
YAL029C	YAL029C	7	2	2	sp|YAL029C|MYO4_YEAST NCSL01000027.1 60651-65066 ORF Verified Type V myosin motor involved in actin-based transport of cargos; required for mRNA transport, including ASH1 mRNA, and facilitating the growth and movement of ER tubules into the growing bud alo	1	7	2	2	3	4	7	3	4	5	2	5	4	0	1	2	0	1	1	0	1	0	0	1	2	0	1	1	0	1	0	6.6	2.9	2.9	169.31	1471	1471	0.0060845	1.9449	By matching	By matching	By MS/MS	By matching	By matching
YAL031C	YAL031C	5	5	5	sp|YAL031C|GIP4_YEAST NCSL01000027.1 57545-59827 ORF Verified Cytoplasmic protein that regulates protein phosphatase 1 Glc7p; protein overexpression relocalizes Glc7p from the nucleus and prevents chromosome segregation; potential Cdc28p substrate GN=GIP4	1	5	5	5	3	3	3	5	5	2	1	1	0	3	3	3	5	5	2	1	1	0	3	3	3	5	5	2	1	1	0	7.8	7.8	7.8	86.594	760	760	0	8.4615	By matching	By matching	By MS/MS	By MS/MS	By MS/MS
YAL034W-A	YAL034W-A	6	6	6	sp|YAL034W-A|MTW1_YEAST NCSL01000027.1 52513-53382 ORF Verified Essential component of the MIND kinetochore complex; joins kinetochore subunits contacting DNA to those contacting microtubules; critical to kinetochore assembly; complex consists of Mtw1p Inc	1	6	6	6	0	2	5	4	6	0	1	0	1	0	2	5	4	6	0	1	0	1	0	2	5	4	6	0	1	0	1	26.6	26.6	26.6	33.243	289	289	0	9.429		By matching	By MS/MS	By matching	By MS/MS
YAL035W	YAL035W	29	29	29	sp|YAL035W|FUN12_YEAST NCSL01000027.1 49227-52229 ORF Verified Translation initiation factor eIF5B; GTPase that promotes Met-tRNAiMet binding to ribosomes and ribosomal subunit joining; promotes GTP-dependent maturation of 18S rRNA by Nob1p; protein abunda	1	29	29	29	11	25	26	13	25	26	15	27	23	11	25	26	13	25	26	15	27	23	11	25	26	13	25	26	15	27	23	36.7	36.7	36.7	111.99	1000	1000	0	323.31	By MS/MS	By MS/MS	By MS/MS	By MS/MS	By MS/MS
YAL036C	YAL036C	8	8	8	sp|YAL036C|RBG1_YEAST NCSL01000027.1 47843-48952 ORF Verified Member of the DRG family of GTP-binding proteins; associates with translating ribosomes; interacts with Tma46p, Ygr250cp, Gir2p and Yap1p via two-hybrid GN=RBG1 PE=1 SV=1	1	8	8	8	3	3	7	6	8	5	5	3	2	3	3	7	6	8	5	5	3	2	3	3	7	6	8	5	5	3	2	30.4	30.4	30.4	40.701	369	369	0	25.702	By MS/MS	By MS/MS	By MS/MS	By MS/MS	By MS/MS
YAL038W	YAL038W	43	43	40	sp|YAL038W|CDC19_YEAST NCSL01000027.1 44590-46092 ORF Verified Pyruvate kinase; functions as a homotetramer in glycolysis to convert phosphoenolpyruvate to pyruvate, the input for aerobic (TCA cycle) or anaerobic (glucose fermentation) respiration; regulat	1	43	43	40	34	37	41	35	42	36	35	33	35	34	37	41	35	42	36	35	33	35	32	35	39	34	39	34	33	31	33	87.6	87.6	84.6	54.544	500	500	0	323.31	By MS/MS	By MS/MS	By MS/MS	By MS/MS	By MS/MS
YAL041W	YAL041W	12	12	12	sp|YAL041W|CDC24_YEAST NCSL01000027.1 35643-38207 ORF Verified Guanine nucleotide exchange factor (GEF) for Cdc42p; required for polarity establishment and maintenance, and mutants have morphological defects in bud formation and shmooing; relocalizes from	1	12	12	12	2	10	11	8	11	9	2	9	7	2	10	11	8	11	9	2	9	7	2	10	11	8	11	9	2	9	7	16.7	16.7	16.7	96.985	854	854	0	16.499	By matching	By MS/MS	By MS/MS	By MS/MS	By MS/MS
YAL042W	YAL042W	6	6	6	sp|YAL042W|ERV46_YEAST NCSL01000027.1 34121-35368 ORF Verified Protein localized to COPII-coated vesicles; forms a complex with Erv41p; involved in the membrane fusion stage of transport GN=ERV46 PE=1 SV=1	1	6	6	6	4	3	6	4	5	2	2	2	2	4	3	6	4	5	2	2	2	2	4	3	6	4	5	2	2	2	2	16.6	16.6	16.6	46.306	415	415	0	35.799	By matching	By MS/MS	By MS/MS	By MS/MS	By MS/MS
YAL043C	YAL043C	9	9	9	sp|YAL043C|PTA1_YEAST NCSL01000027.1 31500-33857 ORF Verified Subunit of holo-CPF; holo-CPF is a multiprotein complex and functional homolog of mammalian CPSF, required for the cleavage and polyadenylation of mRNA and snoRNA 3 ends; involved in pre-tRNA p	1	9	9	9	0	6	6	0	6	7	1	4	3	0	6	6	0	6	7	1	4	3	0	6	6	0	6	7	1	4	3	17.1	17.1	17.1	88.532	785	785	0	15.054		By MS/MS	By MS/MS		By MS/MS
YAL044C	YAL044C	2	2	2	sp|YAL044C|GCV3_YEAST NCSL01000027.1 30755-31267 ORF Verified H subunit of the mitochondrial glycine decarboxylase complex; glycine decarboxylase is required for the catabolism of glycine to 5,10-methylene-THF; also required for all protein lipoylation; ex	1	2	2	2	1	2	1	2	2	0	0	1	1	1	2	1	2	2	0	0	1	1	1	2	1	2	2	0	0	1	1	17.1	17.1	17.1	18.793	170	170	0	18.626	By matching	By matching	By MS/MS	By matching	By MS/MS
YAL047C	YAL047C	20	20	20	sp|YAL047C|SPC72_YEAST NCSL01000027.1 27794-29662 ORF Verified Gamma-tubulin small complex (gamma-TuSC) receptor; recruits the gamma-TuSC complex to the cytoplasmic side of the SPB, connecting nuclear microtubules to the SPB; involved in astral microtubule	1	20	20	20	1	18	12	5	15	17	0	19	14	1	18	12	5	15	17	0	19	14	1	18	12	5	15	17	0	19	14	36	36	36	72.051	622	622	0	309.09	By matching	By MS/MS	By MS/MS	By matching	By MS/MS
YAL048C	YAL048C	11	11	11	sp|YAL048C|GEM1_YEAST NCSL01000027.1 25606-27594 ORF Verified Outer mitochondrial membrane GTPase, subunit of the ERMES complex; potential regulatory subunit of the ERMES complex that links the ER to mitochondria and may promote inter-organellar calcium an	1	11	11	11	3	4	11	5	10	1	1	0	0	3	4	11	5	10	1	1	0	0	3	4	11	5	10	1	1	0	0	23.6	23.6	23.6	75.121	662	662	0	14.903	By matching	By matching	By MS/MS	By MS/MS	By MS/MS
YAL049C	YAL049C	8	8	8	sp|YAL049C|AIM2_YEAST NCSL01000027.1 24660-25400 ORF Verified Cytoplasmic protein involved in mitochondrial function or organization; null mutant displays reduced frequency of mitochondrial genome loss; potential Hsp82p interactor GN=AIM2 PE=1 SV=1	1	8	8	8	2	5	5	2	6	5	1	6	5	2	5	5	2	6	5	1	6	5	2	5	5	2	6	5	1	6	5	58.5	58.5	58.5	27.089	246	246	0	131.47	By matching	By MS/MS	By MS/MS	By matching	By MS/MS
YAL054C	YAL054C	55	55	54	sp|YAL054C|ACS1_YEAST NCSL01000027.1 15661-17802 ORF Verified Acetyl-coA synthetase isoform; along with Acs2p, acetyl-coA synthetase isoform is the nuclear source of acetyl-coA for histone acetylation; expressed during growth on nonfermentable carbon sourc	1	55	55	54	40	46	54	44	53	42	45	45	46	40	46	54	44	53	42	45	45	46	39	45	53	43	52	41	44	44	45	69.1	69.1	67.6	79.173	713	713	0	323.31	By MS/MS	By MS/MS	By MS/MS	By MS/MS	By MS/MS
YAL056W	YAL056W	22	22	22	sp|YAL056W|GPB2_YEAST NCSL01000027.1 12039-14681 ORF Verified Multistep regulator of cAMP-PKA signaling; inhibits PKA downstream of Gpa2p and Cyr1p, thereby increasing cAMP dependency; inhibits Ras activity through direct interactions with Ira1p/2p; regula	1	22	22	22	0	14	17	1	16	20	0	18	20	0	14	17	1	16	20	0	18	20	0	14	17	1	16	20	0	18	20	37.3	37.3	37.3	98.727	880	880	0	101.18		By MS/MS	By MS/MS	By matching	By MS/MS
YAL060W	YAL060W	16	16	16	sp|YAL060W|BDH1_YEAST NCSL01000027.1 7936-9084 ORF Verified NAD-dependent (R,R)-butanediol dehydrogenase; catalyzes oxidation of (R,R)-2,3-butanediol to (3R)-acetoin, oxidation of meso-butanediol to (3S)-acetoin, and reduction of acetoin; enhances use of 2	1	16	16	16	7	9	15	8	14	5	5	6	4	7	9	15	8	14	5	5	6	4	7	9	15	8	14	5	5	6	4	63.1	63.1	63.1	41.64	382	382	0	108.01	By MS/MS	By MS/MS	By MS/MS	By MS/MS	By MS/MS
YAL062W;YOR375C	YAL062W	7;2	7;2	7;2	sp|YAL062W|GDH3_YEAST NCSL01000027.1 4348-5721 ORF Verified NADP(+)-dependent glutamate dehydrogenase; synthesizes glutamate from ammonia and alpha-ketoglutarate; rate of alpha-ketoglutarate utilization differs from Gdh1p; expression regulated by nitrogen	2	7	7	7	1	5	6	3	6	1	1	1	0	1	5	6	3	6	1	1	1	0	1	5	6	3	6	1	1	1	0	19.9	19.9	19.9	49.627	457	457;454	0	16.267	By matching	By MS/MS	By MS/MS	By MS/MS	By MS/MS
YAR002C-A	YAR002C-A	9	9	9	sp|YAR002C-A|ERP1_YEAST NCSL01000027.1 125827-126486 ORF Verified Member of the p24 family involved in ER to Golgi transport; role in misfolded protein quality control; forms heterotrimeric complex with Erp2p, Emp24p, and Erv25p; localized to COPII-coated	1	9	9	9	6	5	7	5	7	2	6	2	5	6	5	7	5	7	2	6	2	5	6	5	7	5	7	2	6	2	5	48.4	48.4	48.4	24.723	219	219	0	67.56	By MS/MS	By MS/MS	By MS/MS	By MS/MS	By MS/MS
YAR002W	YAR002W	8	8	8	sp|YAR002W|NUP60_YEAST NCSL01000027.1 124019-125638 ORF Verified FG-nucleoporin component of central core of the nuclear pore complex; contributes directly to nucleocytoplasmic transport and maintenance of the nuclear pore complex (NPC) permeability barrie	1	8	8	8	0	5	7	2	7	5	0	3	3	0	5	7	2	7	5	0	3	3	0	5	7	2	7	5	0	3	3	19.3	19.3	19.3	59.185	539	539	0	15.852		By matching	By MS/MS	By MS/MS	By MS/MS
YAR007C	YAR007C	33	33	33	sp|YAR007C|RFA1_YEAST NCSL01000027.1 128516-130381 ORF Verified Subunit of heterotrimeric Replication Protein A (RPA); RPA is a highly conserved single-stranded DNA binding protein involved in DNA replication, repair, and recombination; RPA protects agains	1	33	33	33	18	24	32	26	30	29	21	29	23	18	24	32	26	30	29	21	29	23	18	24	32	26	30	29	21	29	23	63.8	63.8	63.8	70.347	621	621	0	323.31	By MS/MS	By MS/MS	By MS/MS	By MS/MS	By MS/MS
YAR014C	YAR014C	5	5	5	sp|YAR014C|BUD14_YEAST NCSL01000027.1 132572-134701 ORF Verified Protein involved in bud-site selection; Bud14p-Glc7p complex is a cortical regulator of dynein; forms a complex with Kel1p and Kel2p that regulates Bnr1p (formin) to affect actin cable assemb	1	5	5	5	0	3	3	1	4	5	0	5	5	0	3	3	1	4	5	0	5	5	0	3	3	1	4	5	0	5	5	8.5	8.5	8.5	79.009	709	709	0	12.183		By MS/MS	By MS/MS	By matching	By MS/MS
YAR015W	YAR015W	12	12	12	sp|YAR015W|ADE1_YEAST NCSL01000027.1 135205-136125 ORF Verified N-succinyl-5-aminoimidazole-4-carboxamide ribotide synthetase; required for de novo purine nucleotide biosynthesis; red pigment accumulates in mutant cells deprived of adenine; protein abund	1	12	12	12	8	10	9	9	9	5	9	3	3	8	10	9	9	9	5	9	3	3	8	10	9	9	9	5	9	3	3	51.6	51.6	51.6	34.603	306	306	0	71.689	By MS/MS	By MS/MS	By MS/MS	By MS/MS	By MS/MS
YAR019C	YAR019C	7	7	7	sp|YAR019C|CDC15_YEAST NCSL01000027.1 138042-140966 ORF Verified Protein kinase of the Mitotic Exit Network; localized to the spindle pole bodies at late anaphase; promotes mitotic exit by directly switching on the kinase activity of Dbf2p; required for sp	1	7	7	7	1	7	5	1	5	7	1	6	3	1	7	5	1	5	7	1	6	3	1	7	5	1	5	7	1	6	3	7.7	7.7	7.7	110.25	974	974	0	10.591	By matching	By MS/MS	By MS/MS	By MS/MS	By MS/MS
YAR042W	YAR042W	19	19	19	sp|YAR042W|SWH1_YEAST NCSL01000074.1 2881-6444 ORF Verified Protein similar to mammalian oxysterol-binding protein; contains ankyrin repeats and FFAT motif; interacts with ER anchor Scs2p at the nucleus-vacuole junction; regulated by sterol binding; SWH1 h	1	19	19	19	2	14	16	9	17	18	4	14	16	2	14	16	9	17	18	4	14	16	2	14	16	9	17	18	4	14	16	23	23	23	134.93	1187	1187	0	55.924	By matching	By MS/MS	By MS/MS	By MS/MS	By MS/MS
YBL002W	YBL002W	12	12	3	sp|YBL002W|HTB2_YEAST NCSL01000019.1 186096-186491 ORF Verified Histone H2B; core histone protein required for chromatin assembly and chromosome function; nearly identical to HTB1; Rad6p-Bre1p-Lge1p mediated ubiquitination regulates reassembly after DNA re	1	12	12	3	8	10	12	10	10	9	10	9	12	8	10	12	10	10	9	10	9	12	1	2	3	3	2	1	2	1	3	61.1	61.1	7.6	14.237	131	131	0	323.31	By MS/MS	By MS/MS	By MS/MS	By MS/MS	By MS/MS
YBL004W	YBL004W	24	24	24	sp|YBL004W|UTP20_YEAST NCSL01000019.1 187865-195346 ORF Verified Component of the small-subunit (SSU) processome; SSU processome is involved in the biogenesis of the 18S rRNA GN=UTP20 PE=1 SV=1	1	24	24	24	0	18	19	7	19	21	0	18	10	0	18	19	7	19	21	0	18	10	0	18	19	7	19	21	0	18	10	13.9	13.9	13.9	287.57	2493	2493	0	56.541		By MS/MS	By MS/MS	By matching	By MS/MS
YBL006C	YBL006C	3	3	3	sp|YBL006C|LDB7_YEAST NCSL01000019.1 200052-200594 ORF Verified Component of the RSC chromatin remodeling complex; interacts with Rsc3p, Rsc30p, Npl6p, and Htl1p to form a module important for a broad range of RSC functions GN=LDB7 PE=1 SV=1	1	3	3	3	0	2	3	2	3	1	0	1	2	0	2	3	2	3	1	0	1	2	0	2	3	2	3	1	0	1	2	46.7	46.7	46.7	19.78	180	180	0	136.6		By matching	By MS/MS	By matching	By MS/MS
YBL007C	YBL007C	8	8	8	sp|YBL007C|SLA1_YEAST NCSL01000019.1 200815-204549 ORF Verified Cytoskeletal protein binding protein; required for assembly of the cortical actin cytoskeleton; interacts with proteins regulating actin dynamics and proteins required for endocytosis; found i	1	8	8	8	3	7	8	3	8	8	2	8	5	3	7	8	3	8	8	2	8	5	3	7	8	3	8	8	2	8	5	8.2	8.2	8.2	135.71	1244	1244	0	10.874	By matching	By MS/MS	By MS/MS	By matching	By MS/MS
YBL008W	YBL008W	21	21	21	sp|YBL008W|HIR1_YEAST NCSL01000019.1 205008-207530 ORF Verified Subunit of the HIR complex; HIR is a nucleosome assembly complex involved in regulation of histone gene transcription; contributes to nucleosome formation, heterochromatic gene silencing, and	1	21	21	21	4	13	20	15	19	15	5	7	10	4	13	20	15	19	15	5	7	10	4	13	20	15	19	15	5	7	10	33.7	33.7	33.7	93.831	840	840	0	175.05	By matching	By MS/MS	By MS/MS	By MS/MS	By MS/MS
YBL015W	YBL015W	36	36	36	sp|YBL015W|ACH1_YEAST NCSL01000021.1 178196-179776 ORF Verified Protein with CoA transferase activity; particularly for CoASH transfer from succinyl-CoA to acetate; has minor acetyl-CoA-hydrolase activity; phosphorylated; required for acetate utilization a	1	36	36	36	28	30	35	29	35	30	25	27	27	28	30	35	29	35	30	25	27	27	28	30	35	29	35	30	25	27	27	73	73	73	58.711	526	526	0	323.31	By MS/MS	By MS/MS	By MS/MS	By MS/MS	By MS/MS
YBL017C	YBL017C	6	6	6	sp|YBL017C|PEP1_YEAST NCSL01000021.1 170920-175659 ORF Verified Type I transmembrane sorting receptor for multiple vacuolar hydrolases; cycles between the late-Golgi and prevacuolar endosome-like compartments GN=PEP1 PE=1 SV=1	1	6	6	6	1	4	4	2	6	2	1	0	4	1	4	4	2	6	2	1	0	4	1	4	4	2	6	2	1	0	4	4.8	4.8	4.8	177.63	1579	1579	0	7.1001	By matching	By matching	By MS/MS	By MS/MS	By MS/MS
YBL020W	YBL020W	1	1	1	sp|YBL020W|RFT1_YEAST NCSL01000021.1 166477-168201 ORF Verified Membrane protein required for translocation of Man5GlcNac2-PP-Dol; required for translocation of Man5GlcNac2-PP-Dol from the cytoplasmic side to the lumenal side of the ER membrane but is not	1	1	1	1	1	1	1	1	1	0	1	0	1	1	1	1	1	1	0	1	0	1	1	1	1	1	1	0	1	0	1	2.4	2.4	2.4	66.21	574	574	0	11.206	By matching	By matching	By MS/MS	By MS/MS	By MS/MS
YBL022C	YBL022C	8	8	8	sp|YBL022C|PIM1_YEAST NCSL01000021.1 161950-165351 ORF Verified ATP-dependent Lon protease; involved in degradation of misfolded proteins in mitochondria; required for biogenesis and maintenance of mitochondria GN=PIM1 PE=1 SV=1	1	8	8	8	3	3	7	5	8	1	4	2	3	3	3	7	5	8	1	4	2	3	3	3	7	5	8	1	4	2	3	7.9	7.9	7.9	127.13	1133	1133	0	17.921	By matching	By MS/MS	By MS/MS	By MS/MS	By MS/MS
YBL023C	YBL023C	4	3	3	sp|YBL023C|MCM2_YEAST NCSL01000021.1 158996-161602 ORF Verified Protein involved in DNA replication; component of the Mcm2-7 hexameric helicase complex that binds chromatin as a part of the pre-replicative complex; relative distribution to the nucleus incr	1	4	3	3	1	3	3	1	3	1	0	0	1	1	2	2	0	2	1	0	0	1	1	2	2	0	2	1	0	0	1	6.2	4.5	4.5	98.764	868	868	0.00038037	2.7981	By matching	By matching	By MS/MS	By matching	By MS/MS
YBL024W	YBL024W	8	8	8	sp|YBL024W|NCL1_YEAST NCSL01000021.1 156617-158665 ORF Verified S-adenosyl-L-methionine-dependent tRNA: m5C-methyltransferase; methylates cytosine to m5C at several positions in tRNAs and intron-containing pre-tRNAs; increases proportion of tRNALeu(CAA) wi	1	8	8	8	3	7	7	4	7	7	0	4	1	3	7	7	4	7	7	0	4	1	3	7	7	4	7	7	0	4	1	18	18	18	77.619	682	682	0	18.988	By matching	By MS/MS	By MS/MS	By matching	By MS/MS
YBL025W	YBL025W	4	4	4	sp|YBL025W|RRN10_YEAST NCSL01000021.1 155565-156002 ORF Verified Protein involved in promoting high level transcription of rDNA; subunit of UAF (upstream activation factor) for RNA polymerase I GN=RRN10 PE=1 SV=1	1	4	4	4	3	4	4	4	4	2	1	2	1	3	4	4	4	4	2	1	2	1	3	4	4	4	4	2	1	2	1	31	31	31	16.491	145	145	0	10.753	By matching	By MS/MS	By MS/MS	By MS/MS	By MS/MS
YBL026W	YBL026W	3	3	3	sp|YBL026W|LSM2_YEAST NCSL01000021.1 154707-155122 ORF Verified Lsm (Like Sm) protein; part of heteroheptameric complexes (Lsm2p-7p and either Lsm1p or 8p): cytoplasmic Lsm1p complex involved in mRNA decay; nuclear Lsm8p complex part of U6 snRNP and possib	1	3	3	3	2	2	3	2	3	2	0	2	1	2	2	3	2	3	2	0	2	1	2	2	3	2	3	2	0	2	1	37.9	37.9	37.9	11.163	95	95	0	13.081	By MS/MS	By MS/MS	By MS/MS	By MS/MS	By MS/MS
YBR084C-A;YBL027W	YBR084C-A;YBL027W	11;11	11;11	11;11	sp|YBR084C-A|RPL19A_YEAST NCSL01000019.1 13960-15035 ORF Verified Ribosomal 60S subunit protein L19A; rpl19a and rpl19b single null mutations result in slow growth, while the double null mutation is lethal; homologous to mammalian ribosomal protein L19, no	2	11	11	11	6	7	11	7	11	7	7	8	8	6	7	11	7	11	7	7	8	8	6	7	11	7	11	7	7	8	8	40.2	40.2	40.2	21.704	189	189;189	0	102.51	By MS/MS	By MS/MS	By MS/MS	By MS/MS	By MS/MS
YBL029C-A	YBL029C-A	5	5	5	sp|YBL029C-A|dubious37_YEAST NCSL01000021.1 148527-148811 ORF Verified Protein of unknown function; green fluorescent protein (GFP)-fusion protein localizes to the cell periphery; protein abundance increases in response to DNA replication stress; has poten	1	5	5	5	2	4	3	4	5	1	2	4	2	2	4	3	4	5	1	2	4	2	2	4	3	4	5	1	2	4	2	62.8	62.8	62.8	11.161	94	94	0	44.991	By MS/MS	By MS/MS	By MS/MS	By MS/MS	By MS/MS
YBL030C;YBR085W	YBL030C	24;5	24;5	22;3	sp|YBL030C|PET9_YEAST NCSL01000021.1 147080-148036 ORF Verified Major ADP/ATP carrier of the mitochondrial inner membrane; exchanges cytosolic ADP for mitochondrially synthesized ATP; also imports heme and ATP; required for viability in many lab strains th	2	24	24	22	21	22	23	20	24	19	20	14	18	21	22	23	20	24	19	20	14	18	19	20	21	18	22	17	19	14	16	49.7	49.7	45.3	34.426	318	318;307	0	323.31	By MS/MS	By MS/MS	By MS/MS	By MS/MS	By MS/MS
YBL034C	YBL034C	4	4	4	sp|YBL034C|STU1_YEAST NCSL01000021.1 137892-142433 ORF Verified Component of the mitotic spindle; binds to interpolar microtubules via its association with beta-tubulin (Tub2p); required for interpolar microtubules to provide an outward force on the spindl	1	4	4	4	0	4	3	1	3	4	0	3	4	0	4	3	1	3	4	0	3	4	0	4	3	1	3	4	0	3	4	4.5	4.5	4.5	174.34	1513	1513	0	4.6228		By MS/MS	By MS/MS	By matching	By MS/MS
YBL035C	YBL035C	6	6	6	sp|YBL035C|POL12_YEAST NCSL01000021.1 135538-137655 ORF Verified B subunit of DNA polymerase alpha-primase complex; required for initiation of DNA replication during mitotic and premeiotic DNA synthesis; also functions in telomere capping and length regula	1	6	6	6	1	3	4	2	4	4	2	4	5	1	3	4	2	4	4	2	4	5	1	3	4	2	4	4	2	4	5	12.8	12.8	12.8	78.762	705	705	0	12.575	By MS/MS	By MS/MS	By MS/MS	By MS/MS	By MS/MS
YBL038W	YBL038W	2	2	2	sp|YBL038W|MRPL16_YEAST NCSL01000021.1 130226-130924 ORF Verified Mitochondrial ribosomal protein of the large subunit; homologous to bacterial L16 ribosomal protein; synthetic lethality with hac1 mutation suggests a possible role in synthesis of precursor	1	2	2	2	1	1	2	2	2	0	1	1	1	1	1	2	2	2	0	1	1	1	1	1	2	2	2	0	1	1	1	12.1	12.1	12.1	26.43	232	232	0	8.0462	By matching	By matching	By MS/MS	By matching	By MS/MS
YBL039C	YBL039C	4	3	3	sp|YBL039C|URA7_YEAST NCSL01000021.1 128028-129767 ORF Verified Major CTP synthase isozyme (see also URA8); catalyzes the ATP-dependent transfer of the amide nitrogen from glutamine to UTP, forming CTP, the final step in de novo biosynthesis of pyrimidines	1	4	3	3	1	2	4	1	3	1	1	0	0	1	1	3	1	3	0	1	0	0	1	1	3	1	3	0	1	0	0	9.3	6.9	6.9	64.722	579	579	0	9.8308	By matching	By matching	By MS/MS	By matching	By MS/MS
YBL041W	YBL041W	8	8	8	sp|YBL041W|PRE7_YEAST NCSL01000021.1 125279-126004 ORF Verified Beta 6 subunit of the 20S proteasome GN=PRE7 PE=1 SV=1	1	8	8	8	4	7	6	7	6	6	3	7	4	4	7	6	7	6	6	3	7	4	4	7	6	7	6	6	3	7	4	39	39	39	26.871	241	241	0	69.059	By matching	By MS/MS	By MS/MS	By MS/MS	By MS/MS
YBL045C	YBL045C	26	26	26	sp|YBL045C|COR1_YEAST NCSL01000021.1 118189-119562 ORF Verified Core subunit of the ubiquinol-cytochrome c reductase complex; the ubiquinol-cytochrome c reductase complex (bc1 complex) is a component of the mitochondrial inner membrane electron transport c	1	26	26	26	23	22	26	23	26	22	23	20	23	23	22	26	23	26	22	23	20	23	23	22	26	23	26	22	23	20	23	65.4	65.4	65.4	50.227	457	457	0	323.31	By MS/MS	By MS/MS	By MS/MS	By MS/MS	By MS/MS
YBL047C	YBL047C	29	29	29	sp|YBL047C|EDE1_YEAST NCSL01000021.1 111921-116066 ORF Verified Scaffold protein involved in the formation of early endocytic sites; putative regulator of cytokinesis; homo-oligomerization is required for localization to and organization of endocytic sites	1	29	29	29	1	25	24	0	20	26	0	22	22	1	25	24	0	20	26	0	22	22	1	25	24	0	20	26	0	22	22	29.5	29.5	29.5	150.77	1381	1381	0	323.31	By matching	By MS/MS	By MS/MS		By MS/MS
YBL049W	YBL049W	6	6	6	sp|YBL049W|MOH1_YEAST NCSL01000021.1 110855-111271 ORF Verified Protein of unknown function, essential for stationary phase survival; not required for growth on nonfermentable carbon sources; possibly linked with vacuolar transport GN=MOH1 PE=1 SV=1	1	6	6	6	1	5	3	2	3	6	4	6	4	1	5	3	2	3	6	4	6	4	1	5	3	2	3	6	4	6	4	49.3	49.3	49.3	16.111	138	138	0	50.451	By matching	By MS/MS	By MS/MS	By MS/MS	By MS/MS
YBL050W	YBL050W	8	8	8	sp|YBL050W|SEC17_YEAST NCSL01000021.1 109153-110147 ORF Verified Alpha-SNAP cochaperone; SNARE-complex adaptor for Sec18 (NSF) during the disassembly of postfusion cis-SNARE complexes; stimulates the ATPase activity of Sec18p; peripheral membrane protein r	1	8	8	8	4	5	7	7	8	3	4	0	2	4	5	7	7	8	3	4	0	2	4	5	7	7	8	3	4	0	2	39.7	39.7	39.7	32.802	292	292	0	31.607	By MS/MS	By MS/MS	By MS/MS	By MS/MS	By MS/MS
YBL052C	YBL052C	11	11	11	sp|YBL052C|SAS3_YEAST NCSL01000021.1 103410-105905 ORF Verified Histone acetyltransferase catalytic subunit of NuA3 complex; acetylates histone H3, involved in transcriptional silencing; homolog of the mammalian MOZ proto-oncogene; mutant has aneuploidy to	1	11	11	11	0	6	10	5	8	3	2	0	1	0	6	10	5	8	3	2	0	1	0	6	10	5	8	3	2	0	1	15.5	15.5	15.5	97.531	831	831	0	57.118		By MS/MS	By MS/MS	By MS/MS	By MS/MS
YBL056W	YBL056W	8	8	6	sp|YBL056W|PTC3_YEAST NCSL01000021.1 97798-99204 ORF Verified Type 2C protein phosphatase (PP2C); dephosphorylates Hog1p (see also Ptc2p) to limit maximal kinase activity induced by osmotic stress; dephosphorylates T169 phosphorylated Cdc28p (see also Ptc2	1	8	8	6	4	6	7	4	7	4	5	4	2	4	6	7	4	7	4	5	4	2	2	4	5	3	5	2	3	2	0	23.1	23.1	18.8	51.331	468	468	0	26.778	By MS/MS	By MS/MS	By MS/MS	By MS/MS	By MS/MS
YBL057C	YBL057C	6	6	6	sp|YBL057C|PTH2_YEAST NCSL01000021.1 96837-97463 ORF Verified One of two mitochondrially-localized peptidyl-tRNA hydrolases; negatively regulates the ubiquitin-proteasome pathway via interactions with ubiquitin-like ubiquitin-associated proteins; dispensab	1	6	6	6	3	4	6	4	5	5	4	4	3	3	4	6	4	5	5	4	4	3	3	4	6	4	5	5	4	4	3	37	37	37	22.465	208	208	0	80.529	By MS/MS	By MS/MS	By MS/MS	By MS/MS	By MS/MS
YBL058W	YBL058W	4	4	4	sp|YBL058W|SHP1_YEAST NCSL01000021.1 95470-96744 ORF Verified UBX (ubiquitin regulatory X) domain-containing protein; regulates Glc7p phosphatase activity; shp1 mutants are impaired in growth and mitotic progression; functions in growth and mitotic progres	1	4	4	4	0	4	2	0	4	4	0	4	3	0	4	2	0	4	4	0	4	3	0	4	2	0	4	4	0	4	3	15.6	15.6	15.6	47.05	424	424	0	5.6914		By MS/MS	By matching		By MS/MS
YBL059W	YBL059W	2	2	2	sp|YBL059W|dubious31_YEAST NCSL01000021.1 94629-95279 ORF Uncharacterized Putative protein of unknown function; the authentic, non-tagged protein is detected in highly purified mitochondria in high-throughput studies; YBL059W has a paralog, YER093C-A, that	1	2	2	2	1	0	2	2	1	0	0	0	0	1	0	2	2	1	0	0	0	0	1	0	2	2	1	0	0	0	0	11.9	11.9	11.9	22.329	193	193	0	3.8966	By matching		By MS/MS	By MS/MS	By MS/MS
YBL063W	YBL063W	8	8	8	sp|YBL063W|KIP1_YEAST NCSL01000021.1 85922-89257 ORF Verified Kinesin-related motor protein; required for mitotic spindle assembly, chromosome segregation, and 2 micron plasmid partitioning; functionally redundant with Cin8p for chromosomal but not plasmid	1	8	8	8	0	1	8	1	7	4	0	0	4	0	1	8	1	7	4	0	0	4	0	1	8	1	7	4	0	0	4	8.8	8.8	8.8	125.8	1111	1111	0	12.499		By matching	By MS/MS	By matching	By MS/MS
YBL064C	YBL064C	12	12	12	sp|YBL064C|PRX1_YEAST NCSL01000021.1 84405-85190 ORF Verified Mitochondrial peroxiredoxin with thioredoxin peroxidase activity; has a role in reduction of hydroperoxides; reactivation requires Trr2p and glutathione; induced during respiratory growth and ox	1	12	12	12	11	10	12	12	12	8	10	8	8	11	10	12	12	12	8	10	8	8	11	10	12	12	12	8	10	8	8	53.6	53.6	53.6	29.495	261	261	0	67.448	By MS/MS	By MS/MS	By MS/MS	By MS/MS	By MS/MS
YBL066C	YBL066C	13	13	13	sp|YBL066C|SEF1_YEAST NCSL01000021.1 80703-84149 ORF Verified Putative transcription factor; has homolog in Kluyveromyces lactis GN=SEF1 PE=1 SV=1	1	13	13	13	0	12	12	5	10	12	0	12	11	0	12	12	5	10	12	0	12	11	0	12	12	5	10	12	0	12	11	15.5	15.5	15.5	127.9	1148	1148	0	71.952		By MS/MS	By MS/MS	By matching	By MS/MS
YBL072C	YBL072C	11	11	11	sp|YBL072C|RPS8A_YEAST NCSL01000021.1 72560-73162 ORF Verified Protein component of the small (40S) ribosomal subunit; homologous to mammalian ribosomal protein S8, no bacterial homolog; RPS8A has a paralog, RPS8B, that arose from the whole genome duplicat	1	11	11	11	7	8	10	8	9	9	7	8	7	7	8	10	8	9	9	7	8	7	7	8	10	8	9	9	7	8	7	55	55	55	22.489	200	200	0	323.31	By MS/MS	By MS/MS	By MS/MS	By MS/MS	By MS/MS
YBL075C	YBL075C	29	28	11	sp|YBL075C|SSA3_YEAST NCSL01000021.1 68537-70486 ORF Verified ATPase involved in protein folding and the response to stress; plays a role in SRP-dependent cotranslational protein-membrane targeting and translocation; member of the heat shock protein 70 (HS	1	29	28	11	19	25	26	22	26	25	21	28	28	18	24	25	21	25	24	20	27	27	6	10	9	7	11	10	6	10	10	48.4	48.4	28.4	70.56	649	649	0	323.31	By MS/MS	By MS/MS	By MS/MS	By MS/MS	By MS/MS
YBL076C	YBL076C	26	26	26	sp|YBL076C|ILS1_YEAST NCSL01000021.1 65082-68300 ORF Verified Cytoplasmic isoleucine-tRNA synthetase; target of the G1-specific inhibitor reveromycin A GN=ILS1 PE=1 SV=1	1	26	26	26	18	21	25	21	24	11	17	2	5	18	21	25	21	24	11	17	2	5	18	21	25	21	24	11	17	2	5	32	32	32	122.98	1072	1072	0	163.98	By MS/MS	By MS/MS	By MS/MS	By MS/MS	By MS/MS
YBL078C	YBL078C	6	6	6	sp|YBL078C|ATG8_YEAST NCSL01000021.1 64417-64770 ORF Verified Component of autophagosomes and Cvt vesicles; regulator of Atg1p, targets it to autophagosomes; binds the Atg1p-Atg13p complex, triggering its vacuolar degradation; unique ubiquitin-like protein	1	6	6	6	3	5	6	4	6	3	3	4	1	3	5	6	4	6	3	3	4	1	3	5	6	4	6	3	3	4	1	37.6	37.6	37.6	13.627	117	117	0	13.365	By matching	By MS/MS	By MS/MS	By MS/MS	By MS/MS
YBL079W	YBL079W	40	40	40	sp|YBL079W|NUP170_YEAST NCSL01000021.1 59299-63807 ORF Verified Subunit of inner ring of nuclear pore complex (NPC); contributes to NPC assembly and nucleocytoplasmic transport; interacts with genomic regions that contain ribosomal protein and subtelomeric	1	40	40	40	15	20	38	28	34	21	17	6	11	15	20	38	28	34	21	17	6	11	15	20	38	28	34	21	17	6	11	35.4	35.4	35.4	169.44	1502	1502	0	175.77	By MS/MS	By MS/MS	By MS/MS	By MS/MS	By MS/MS
YBL084C	YBL084C	33	33	33	sp|YBL084C|CDC27_YEAST NCSL01000021.1 51239-53473 ORF Verified Subunit of the Anaphase-Promoting Complex/Cyclosome (APC/C); APC/C is a ubiquitin-protein ligase required for degradation of anaphase inhibitors, including mitotic cyclins, during the metaphase	1	33	33	33	0	31	32	1	31	31	0	29	24	0	31	32	1	31	31	0	29	24	0	31	32	1	31	31	0	29	24	52.4	52.4	52.4	83.786	744	744	0	323.31		By MS/MS	By MS/MS	By matching	By MS/MS
YER117W;YBL087C	YER117W;YBL087C	9;9	9;9	9;9	sp|YER117W|RPL23B_YEAST NCSL01000008.1 44507-45391 ORF Verified Ribosomal 60S subunit protein L23B; homologous to mammalian ribosomal protein L23 and bacterial L14; RPL23B has a paralog, RPL23A, that arose from the whole genome duplication GN=RPL23B PE=1 S	2	9	9	9	8	8	9	8	9	9	7	9	8	8	8	9	8	9	9	7	9	8	8	8	9	8	9	9	7	9	8	52.6	52.6	52.6	14.473	137	137;137	0	122.44	By MS/MS	By MS/MS	By MS/MS	By MS/MS	By MS/MS
YBL090W	YBL090W	1	1	1	sp|YBL090W|MRP21_YEAST NCSL01000021.1 32893-33426 ORF Verified Mitochondrial ribosomal protein of the small subunit; MRP21 exhibits genetic interactions with mutations in the COX2 and COX3 mRNA 5-untranslated leader sequences GN=MRP21 PE=1 SV=1	1	1	1	1	1	1	1	1	1	1	1	1	1	1	1	1	1	1	1	1	1	1	1	1	1	1	1	1	1	1	1	5.6	5.6	5.6	20.394	177	177	0	4.1123	By matching	By MS/MS	By MS/MS	By MS/MS	By MS/MS
YBL091C	YBL091C	3	3	3	sp|YBL091C|MAP2_YEAST NCSL01000021.1 31431-32696 ORF Verified Methionine aminopeptidase; catalyzes the cotranslational removal of N-terminal methionine from nascent polypeptides; function is partially redundant with that of Map1p GN=MAP2 PE=1 SV=1	1	3	3	3	0	1	2	1	3	1	0	0	0	0	1	2	1	3	1	0	0	0	0	1	2	1	3	1	0	0	0	8.8	8.8	8.8	47.518	421	421	0.00074543	2.5393		By MS/MS	By MS/MS	By matching	By MS/MS
YBL092W	YBL092W	7	7	7	sp|YBL092W|RPL32_YEAST NCSL01000021.1 30046-30438 ORF Verified Ribosomal 60S subunit protein L32; overexpression disrupts telomeric silencing; homologous to mammalian ribosomal protein L32, no bacterial homolog GN=RPL32 PE=1 SV=1	1	7	7	7	7	7	7	7	7	7	6	7	7	7	7	7	7	7	7	6	7	7	7	7	7	7	7	7	6	7	7	47.7	47.7	47.7	14.771	130	130	0	23.708	By MS/MS	By MS/MS	By MS/MS	By MS/MS	By MS/MS
YBL095W	YBL095W	7	7	7	sp|YBL095W|MRX3_YEAST NCSL01000021.1 27348-28160 ORF Uncharacterized Protein that associates with mitochondrial ribosome; likely functions in cristae junction formation; the authentic, non-tagged protein is detected in highly purified mitochondria in high-	1	7	7	7	5	3	7	4	7	2	3	0	0	5	3	7	4	7	2	3	0	0	5	3	7	4	7	2	3	0	0	34.8	34.8	34.8	30.527	270	270	0	25.811	By MS/MS	By MS/MS	By MS/MS	By MS/MS	By MS/MS
YBL097W	YBL097W	15	15	15	sp|YBL097W|BRN1_YEAST NCSL01000021.1 24897-27161 ORF Verified Subunit of the condensin complex; required for chromosome condensation and for clustering of tRNA genes at the nucleolus; may influence multiple aspects of chromosome transmission GN=BRN1 PE=1 S	1	15	15	15	1	12	13	5	14	13	2	13	11	1	12	13	5	14	13	2	13	11	1	12	13	5	14	13	2	13	11	25.1	25.1	25.1	86.149	754	754	0	62.547	By matching	By MS/MS	By MS/MS	By MS/MS	By MS/MS
YBL098W	YBL098W	18	18	18	sp|YBL098W|BNA4_YEAST NCSL01000021.1 23220-24602 ORF Verified Kynurenine 3-monooxygenase; required for the de novo biosynthesis of NAD from tryptophan via kynurenine; expression regulated by Hst1p; putative therapeutic target for Huntington disease GN=BNA4	1	18	18	18	11	11	16	10	14	7	8	2	7	11	11	16	10	14	7	8	2	7	11	11	16	10	14	7	8	2	7	47.2	47.2	47.2	52.399	460	460	0	65.172	By MS/MS	By MS/MS	By MS/MS	By MS/MS	By MS/MS
YBL099W	YBL099W	36	36	36	sp|YBL099W|ATP1_YEAST NCSL01000021.1 21127-22764 ORF Verified Alpha subunit of the F1 sector of mitochondrial F1F0 ATP synthase; which is a large, evolutionarily conserved enzyme complex required for ATP synthesis; F1 translationally regulates ATP6 and ATP	1	36	36	36	34	32	35	35	34	30	32	28	30	34	32	35	35	34	30	32	28	30	34	32	35	35	34	30	32	28	30	65.3	65.3	65.3	58.607	545	545	0	323.31	By MS/MS	By MS/MS	By MS/MS	By MS/MS	By MS/MS
YBL101C	YBL101C	21	21	21	sp|YBL101C|ECM21_YEAST NCSL01000021.1 15377-18715 ORF Verified Protein involved in regulating endocytosis of plasma membrane proteins; identified as a substrate for ubiquitination by Rsp5p and deubiquitination by Ubp2p; promoter contains several Gcn4p bind	1	21	21	21	4	15	19	7	16	20	5	17	17	4	15	19	7	16	20	5	17	17	4	15	19	7	16	20	5	17	17	25.5	25.5	25.5	123.05	1112	1112	0	53.109	By matching	By MS/MS	By MS/MS	By MS/MS	By MS/MS
YBL102W	YBL102W	3	3	3	sp|YBL102W|SFT2_YEAST NCSL01000021.1 14524-15171 ORF Verified Tetra-spanning membrane protein found mostly in the late Golgi; non-essential; can suppress some sed5 alleles; may be part of the transport machinery, but precise function is unknown; similar to	1	3	3	3	1	2	3	1	3	1	2	0	0	1	2	3	1	3	1	2	0	0	1	2	3	1	3	1	2	0	0	17.7	17.7	17.7	24.274	215	215	0	6.0396	By MS/MS	By MS/MS	By MS/MS	By MS/MS	By MS/MS
YBL103C	YBL103C	3	3	3	sp|YBL103C|RTG3_YEAST NCSL01000021.1 12492-13952 ORF Verified bHLH/Zip transcription factor for retrograde (RTG) and TOR pathways; forms a complex with another bHLH/Zip protein, Rtg1p, to activate the pathways; target of Hog1p GN=RTG3 PE=1 SV=1	1	3	3	3	0	0	1	0	2	3	0	2	3	0	0	1	0	2	3	0	2	3	0	0	1	0	2	3	0	2	3	9.1	9.1	9.1	54.163	486	486	0.0060954	1.9632			By matching		By MS/MS
YBL104C	YBL104C	42	42	42	sp|YBL104C|SEA4_YEAST NCSL01000021.1 8593-11709 ORF Verified Subunit of SEACAT, a subcomplex of the SEA complex; Sea4p, along with Rtc1p and Mtc5p, redundantly inhibit the TORC1 inhibitory role of the Iml1p/SEACIT (Iml1p-Npr2p-Npr3p) subcomplex, a GAP for	1	42	42	42	3	33	33	12	37	34	4	35	35	3	33	33	12	37	34	4	35	35	3	33	33	12	37	34	4	35	35	48.8	48.8	48.8	117.57	1038	1038	0	323.31	By matching	By MS/MS	By MS/MS	By MS/MS	By MS/MS
YBL105C	YBL105C	6	6	6	sp|YBL105C|PKC1_YEAST NCSL01000021.1 4657-8112 ORF Verified Protein serine/threonine kinase; essential for cell wall remodeling during growth; localized to sites of polarized growth and the mother-daughter bud neck; homolog of the alpha, beta, and gamma is	1	6	6	6	0	4	4	1	5	6	1	5	6	0	4	4	1	5	6	1	5	6	0	4	4	1	5	6	1	5	6	6.1	6.1	6.1	131.53	1151	1151	0	12.244		By matching	By MS/MS	By matching	By MS/MS
YBR001C	YBR001C	9	6	6	sp|YBR001C|NTH2_YEAST NCSL01000019.1 181701-184043 ORF Verified Putative neutral trehalase, required for thermotolerance; may mediate resistance to other cellular stresses; NTH2 has a paralog, NTH1, that arose from the whole genome duplication GN=NTH2 PE=1	1	9	6	6	2	4	6	2	6	2	3	2	3	1	2	4	1	4	1	1	1	2	1	2	4	1	4	1	1	1	2	14.9	11.8	11.8	89.672	780	780	0	8.682	By matching	By MS/MS	By MS/MS	By matching	By MS/MS
YBR003W	YBR003W	3	3	3	sp|YBR003W|COQ1_YEAST NCSL01000019.1 178754-180175 ORF Verified Hexaprenyl pyrophosphate synthetase; catalyzes the first step in ubiquinone (coenzyme Q) biosynthesis GN=COQ1 PE=1 SV=1	1	3	3	3	2	2	3	3	3	0	2	0	1	2	2	3	3	3	0	2	0	1	2	2	3	3	3	0	2	0	1	7.8	7.8	7.8	52.61	473	473	0	5.5811	By matching	By matching	By MS/MS	By matching	By MS/MS
YBR005W	YBR005W	2	2	2	sp|YBR005W|RCR1_YEAST NCSL01000019.1 176435-177076 ORF Verified Protein of the ER membrane involved in cell wall chitin deposition; may function in the endosomal-vacuolar trafficking pathway, helping determine whether plasma membrane proteins are degraded	1	2	2	2	1	1	2	2	2	0	1	0	2	1	1	2	2	2	0	1	0	2	1	1	2	2	2	0	1	0	2	13.1	13.1	13.1	23.929	213	213	0	7.4348	By matching	By matching	By MS/MS	By MS/MS	By MS/MS
YBR006W	YBR006W	9	9	9	sp|YBR006W|UGA2_YEAST NCSL01000019.1 174479-175972 ORF Verified Succinate semialdehyde dehydrogenase; involved in the utilization of gamma-aminobutyrate (GABA) as a nitrogen source; part of the 4-aminobutyrate and glutamate degradation pathways; localized	1	9	9	9	5	8	9	7	8	5	4	3	1	5	8	9	7	8	5	4	3	1	5	8	9	7	8	5	4	3	1	27.4	27.4	27.4	54.203	497	497	0	54.201	By matching	By MS/MS	By MS/MS	By matching	By MS/MS
YNL030W;YBR009C	YNL030W;YBR009C	15;15	15;15	15;15	sp|YNL030W|HHF2_YEAST NCSL01000067.1 21204-21515 ORF Verified Histone H4; core histone protein required for chromatin assembly and chromosome function; one of two identical histone proteins (see also HHF1); contributes to telomeric silencing; N-terminal do	2	15	15	15	10	11	15	13	15	12	12	10	12	10	11	15	13	15	12	12	10	12	10	11	15	13	15	12	12	10	12	67	67	67	11.368	103	103;103	0	323.31	By MS/MS	By MS/MS	By MS/MS	By MS/MS	By MS/MS
YNL031C;YBR010W	YNL031C;YBR010W	8;8	8;8	8;8	sp|YNL031C|HHT2_YEAST NCSL01000067.1 22191-22601 ORF Verified Histone H3; core histone protein required for chromatin assembly, part of heterochromatin-mediated telomeric and HM silencing; one of two identical histone H3 proteins (see HHT1); regulated by a	2	8	8	8	6	5	8	4	7	8	4	4	4	6	5	8	4	7	8	4	4	4	6	5	8	4	7	8	4	4	4	33.8	33.8	33.8	15.356	136	136;136	0	43.774	By MS/MS	By MS/MS	By MS/MS	By MS/MS	By MS/MS
YBR011C	YBR011C	17	17	17	sp|YBR011C|IPP1_YEAST NCSL01000019.1 164996-165859 ORF Verified Cytoplasmic inorganic pyrophosphatase (PPase); homodimer that catalyzes the rapid exchange of oxygens from Pi with water, highly expressed and essential for viability, active-site residues sho	1	17	17	17	7	14	17	8	13	12	8	14	13	7	14	17	8	13	12	8	14	13	7	14	17	8	13	12	8	14	13	71.8	71.8	71.8	32.299	287	287	0	213.64	By MS/MS	By MS/MS	By MS/MS	By MS/MS	By MS/MS
YBR016W	YBR016W	1	1	1	sp|YBR016W|dubious44_YEAST NCSL01000019.1 158258-158641 ORF Verified Tail-anchored plasma membrane protein with a conserved CYSTM module; predicted to be palmitoylated; has similarity to hydrophilins, which are involved in the adaptive response to hyperosm	1	1	1	1	1	0	1	1	1	1	1	1	1	1	0	1	1	1	1	1	1	1	1	0	1	1	1	1	1	1	1	10.2	10.2	10.2	14.488	127	127	0	4.1879	By matching		By MS/MS	By MS/MS	By MS/MS
YBR017C	YBR017C	2	2	2	sp|YBR017C|KAP104_YEAST NCSL01000019.1 155195-157945 ORF Verified Transportin or cytosolic karyopherin beta 2; functions in the rg-nuclear localization signal-mediated nuclear import/reimport of mRNA-binding proteins Nab2p and Hrp1p; regulates asymmetric p	1	2	2	2	0	1	2	1	2	0	0	0	0	0	1	2	1	2	0	0	0	0	0	1	2	1	2	0	0	0	0	2.5	2.5	2.5	103.45	916	916	0.00037622	2.6695		By MS/MS	By MS/MS	By matching	By MS/MS
YBR018C	YBR018C	14	14	14	sp|YBR018C|GAL7_YEAST NCSL01000019.1 153383-154483 ORF Verified Galactose-1-phosphate uridyl transferase; synthesizes glucose-1-phosphate and UDP-galactose from UDP-D-glucose and alpha-D-galactose-1-phosphate in the second step of galactose catabolism; hum	1	14	14	14	6	11	14	8	13	10	6	10	9	6	11	14	8	13	10	6	10	9	6	11	14	8	13	10	6	10	9	44.5	44.5	44.5	42.385	366	366	0	112.4	By matching	By MS/MS	By MS/MS	By MS/MS	By MS/MS
YBR024W	YBR024W	8	8	8	sp|YBR024W|SCO2_YEAST NCSL01000019.1 138560-139465 ORF Verified Protein anchored to mitochondrial inner membrane; may have a redundant function with Sco1p in delivery of copper to cytochrome c oxidase; interacts with Cox2p; SCO2 has a paralog, SCO1, that a	1	8	8	8	4	5	8	6	8	0	3	0	2	4	5	8	6	8	0	3	0	2	4	5	8	6	8	0	3	0	2	38.2	38.2	38.2	34.902	301	301	0	61.155	By MS/MS	By MS/MS	By MS/MS	By MS/MS	By MS/MS
YBR025C	YBR025C	14	14	14	sp|YBR025C|OLA1_YEAST NCSL01000019.1 137045-138229 ORF Verified P-loop ATPase with similarity to human OLA1 and bacterial YchF; identified as specifically interacting with the proteasome; null mutant displays increased translation rate and increased readth	1	14	14	14	10	9	14	10	11	7	10	7	9	10	9	14	10	11	7	10	7	9	10	9	14	10	11	7	10	7	9	49.5	49.5	49.5	44.174	394	394	0	77.659	By MS/MS	By MS/MS	By MS/MS	By MS/MS	By MS/MS
YBR026C	YBR026C	15	15	15	sp|YBR026C|ETR1_YEAST NCSL01000019.1 134890-136032 ORF Verified 2-enoyl thioester reductase; member of the medium chain dehydrogenase/reductase family; localized to mitochondria, where it has a probable role in fatty acid synthesis; human MECR functionally	1	15	15	15	7	13	15	13	14	6	10	6	8	7	13	15	13	14	6	10	6	8	7	13	15	13	14	6	10	6	8	51.6	51.6	51.6	42.031	380	380	0	54.716	By MS/MS	By MS/MS	By MS/MS	By MS/MS	By MS/MS
YBR029C	YBR029C	2	2	2	sp|YBR029C|CDS1_YEAST NCSL01000019.1 131171-132544 ORF Verified Phosphatidate cytidylyltransferase (CDP-diglyceride synthetase); an enzyme that catalyzes that conversion of CTP + phosphate into diphosphate + CDP-diaclglyerol, a critical step in the synthes	1	2	2	2	1	1	0	2	0	1	0	0	0	1	1	0	2	0	1	0	0	0	1	1	0	2	0	1	0	0	0	3.5	3.5	3.5	51.822	457	457	0.0081531	1.798	By MS/MS	By matching		By MS/MS
YBR034C	YBR034C	3	3	3	sp|YBR034C|HMT1_YEAST NCSL01000019.1 123388-124434 ORF Verified Nuclear SAM-dependent mono- and asymmetric methyltransferase; modifies hnRNPs, including Npl3p and Hrp1p, affecting their activity and nuclear export; methylates U1 snRNP protein Snp1p, riboso	1	3	3	3	1	1	3	0	2	0	1	0	0	1	1	3	0	2	0	1	0	0	1	1	3	0	2	0	1	0	0	15.8	15.8	15.8	39.728	348	348	0	3.0186	By matching	By matching	By MS/MS		By MS/MS
YBR035C	YBR035C	5	5	5	sp|YBR035C|PDX3_YEAST NCSL01000019.1 122409-123095 ORF Verified Pyridoxine (pyridoxamine) phosphate oxidase; has homologs in E. coli and Myxococcus xanthus; transcription is under the general control of nitrogen metabolism GN=PDX3 PE=1 SV=1	1	5	5	5	3	2	5	2	4	1	3	1	2	3	2	5	2	4	1	3	1	2	3	2	5	2	4	1	3	1	2	28.9	28.9	28.9	26.908	228	228	0	14.664	By matching	By MS/MS	By MS/MS	By matching	By MS/MS
YBR036C	YBR036C	2	2	2	sp|YBR036C|CSG2_YEAST NCSL01000019.1 119041-120273 ORF Verified Endoplasmic reticulum membrane protein; required for mannosylation of inositolphosphorylceramide and for growth at high calcium concentrations; protein abundance increases in response to DNA r	1	2	2	2	2	1	2	2	2	0	0	0	0	2	1	2	2	2	0	0	0	0	2	1	2	2	2	0	0	0	0	9.8	9.8	9.8	45.51	410	410	0.0094937	1.7243	By matching	By matching	By matching	By MS/MS	By MS/MS
YBR037C	YBR037C	1	1	1	sp|YBR037C|SCO1_YEAST NCSL01000019.1 117902-118789 ORF Verified Copper-binding protein of mitochondrial inner membrane; required for cytochrome c oxidase activity and respiration; may function to deliver copper to cytochrome c oxidase; similar to thioredox	1	1	1	1	1	1	1	1	1	1	0	0	0	1	1	1	1	1	1	0	0	0	1	1	1	1	1	1	0	0	0	7.1	7.1	7.1	33.152	295	295	0	47.786	By matching	By matching	By MS/MS	By matching	By MS/MS
YBR039W	YBR039W	22	22	22	sp|YBR039W|ATP3_YEAST NCSL01000019.1 112844-113779 ORF Verified Gamma subunit of the F1 sector of mitochondrial F1F0 ATP synthase; F1F0 ATP synthase is a large, evolutionarily conserved enzyme complex required for ATP synthesis GN=ATP3 PE=1 SV=1	1	22	22	22	15	16	21	17	21	15	14	14	13	15	16	21	17	21	15	14	14	13	15	16	21	17	21	15	14	14	13	69.1	69.1	69.1	34.35	311	311	0	323.31	By MS/MS	By MS/MS	By MS/MS	By MS/MS	By MS/MS
YBR041W	YBR041W	10	10	10	sp|YBR041W|FAT1_YEAST NCSL01000019.1 109079-111088 ORF Verified Very long chain fatty acyl-CoA synthetase and fatty acid transporter; activates imported fatty acids with a preference for very long lengths (C20-C26); has a separate function in the transport	1	10	10	10	0	5	8	5	10	1	2	0	0	0	5	8	5	10	1	2	0	0	0	5	8	5	10	1	2	0	0	22.9	22.9	22.9	77.141	669	669	0	21.146		By MS/MS	By MS/MS	By MS/MS	By MS/MS
YBR045C	YBR045C	12	12	12	sp|YBR045C|GIP1_YEAST NCSL01000019.1 99260-101179 ORF Verified Meiosis-specific regulatory subunit of the Glc7p protein phosphatase; regulates spore wall formation and septin organization, required for expression of some late meiotic genes and for normal l	1	12	12	12	0	5	4	0	8	12	0	6	9	0	5	4	0	8	12	0	6	9	0	5	4	0	8	12	0	6	9	24.7	24.7	24.7	73.373	639	639	0	19.174		By MS/MS	By MS/MS		By MS/MS
YBR046C	YBR046C	12	12	12	sp|YBR046C|ZTA1_YEAST NCSL01000019.1 97840-98844 ORF Verified NADPH-dependent quinone reductase; GFP-tagged protein localizes to the cytoplasm and nucleus; has similarity to E. coli quinone oxidoreductase and to human zeta-crystallin GN=ZTA1 PE=1 SV=1	1	12	12	12	5	8	10	6	10	3	3	0	1	5	8	10	6	10	3	3	0	1	5	8	10	6	10	3	3	0	1	41.9	41.9	41.9	37.018	334	334	0	26.532	By MS/MS	By MS/MS	By MS/MS	By matching	By MS/MS
YDR025W;YBR048W	YDR025W;YBR048W	15;15	15;15	15;15	sp|YDR025W|RPS11A_YEAST NCSL01000013.1 21008-21817 ORF Verified Protein component of the small (40S) ribosomal subunit; homologous to mammalian ribosomal protein S11 and bacterial S17; N-terminally propionylated in vivo; RPS11A has a paralog, RPS11B, that	2	15	15	15	9	11	13	13	14	12	8	13	13	9	11	13	13	14	12	8	13	13	9	11	13	13	14	12	8	13	13	64.1	64.1	64.1	17.749	156	156;156	0	216.36	By MS/MS	By MS/MS	By MS/MS	By MS/MS	By MS/MS
YBR049C	YBR049C	24	24	24	sp|YBR049C|REB1_YEAST NCSL01000019.1 92535-94967 ORF Verified RNA polymerase I enhancer binding protein; DNA binding protein that binds to genes transcribed by both RNA polymerase I and RNA polymerase II; required for termination of RNA polymerase I transc	1	24	24	24	8	13	23	14	19	15	9	7	10	8	13	23	14	19	15	9	7	10	8	13	23	14	19	15	9	7	10	36.7	36.7	36.7	91.854	810	810	0	323.31	By MS/MS	By MS/MS	By MS/MS	By MS/MS	By MS/MS
YBR052C	YBR052C	10	10	10	sp|YBR052C|RFS1_YEAST NCSL01000019.1 90001-90633 ORF Verified Protein of unknown function; member of a flavodoxin-like fold protein family that includes Pst2p and Ycp4p; green fluorescent protein (GFP)-fusion protein localizes to the cytoplasm in a punctat	1	10	10	10	5	8	9	8	10	6	5	5	3	5	8	9	8	10	6	5	5	3	5	8	9	8	10	6	5	5	3	53.8	53.8	53.8	22.921	210	210	0	89.144	By MS/MS	By MS/MS	By MS/MS	By MS/MS	By MS/MS
YBR053C	YBR053C	5	5	5	sp|YBR053C|dubious48_YEAST NCSL01000019.1 88602-89678 ORF Uncharacterized Putative protein of unknown function; induced by cell wall perturbation GN=dubious48 PE=1 SV=1	1	5	5	5	1	3	5	2	4	0	3	1	1	1	3	5	2	4	0	3	1	1	1	3	5	2	4	0	3	1	1	17.6	17.6	17.6	40.421	358	358	0	26.399	By MS/MS	By MS/MS	By MS/MS	By MS/MS	By MS/MS
YBR054W	YBR054W	3	1	1	sp|YBR054W|YRO2_YEAST NCSL01000019.1 85225-86250 ORF Verified Protein with a putative role in response to acid stress; null mutant is sensitive to acetic acid; transcription is regulated by Haa1p and induced in the presence of acetic acid; protein observed	1	3	1	1	3	3	3	3	3	2	3	1	2	1	1	1	1	1	1	1	0	1	1	1	1	1	1	1	1	0	1	12.6	5.6	5.6	38.364	341	341	0	10.501	By MS/MS	By MS/MS	By MS/MS	By MS/MS	By MS/MS
YBR055C	YBR055C	3	3	3	sp|YBR055C|PRP6_YEAST NCSL01000019.1 82064-84763 ORF Verified Splicing factor; component of the U4/U6-U5 snRNP complex GN=PRP6 PE=1 SV=1	1	3	3	3	0	2	3	0	3	2	0	2	1	0	2	3	0	3	2	0	2	1	0	2	3	0	3	2	0	2	1	4.7	4.7	4.7	104.18	899	899	0	5.6049		By MS/MS	By MS/MS		By MS/MS
YBR056W	YBR056W	5	5	5	sp|YBR056W|dubious49_YEAST NCSL01000019.1 79981-81486 ORF Verified Putative glycoside hydrolase of the mitochondrial intermembrane space GN=dubious49 PE=1 SV=1	1	5	5	5	3	5	4	4	2	1	2	1	0	3	5	4	4	2	1	2	1	0	3	5	4	4	2	1	2	1	0	14.6	14.6	14.6	57.821	501	501	0	12.179	By matching	By MS/MS	By MS/MS	By MS/MS	By MS/MS
YBR057C	YBR057C	16	16	16	sp|YBR057C|MUM2_YEAST NCSL01000019.1 75901-77001 ORF Verified Protein essential for meiotic DNA replication and sporulation; cytoplasmic protein; subunit of the MIS complex which controls mRNA methylation during during the induction of sporulation; also in	1	16	16	16	6	13	15	6	14	8	5	14	8	6	13	15	6	14	8	5	14	8	6	13	15	6	14	8	5	14	8	44.3	44.3	44.3	41.433	366	366	0	165.46	By matching	By MS/MS	By MS/MS	By MS/MS	By MS/MS
YBR058C	YBR058C	2	2	2	sp|YBR058C|UBP14_YEAST NCSL01000019.1 73206-75551 ORF Verified Ubiquitin-specific protease; specifically disassembles unanchored ubiquitin chains; involved in fructose-1,6-bisphosphatase (Fbp1p) degradation; similar to human isopeptidase T GN=UBP14 PE=1 SV	1	2	2	2	1	1	2	1	2	0	1	0	0	1	1	2	1	2	0	1	0	0	1	1	2	1	2	0	1	0	0	2.8	2.8	2.8	88.591	781	781	0.00038095	2.8258	By matching	By matching	By MS/MS	By matching	By MS/MS
YBR059C	YBR059C	4	4	4	sp|YBR059C|AKL1_YEAST NCSL01000019.1 69036-72362 ORF Verified Ser-Thr protein kinase; member (with Ark1p and Prk1p) of the Ark kinase family; involved in endocytosis and actin cytoskeleton organization GN=AKL1 PE=1 SV=1	1	4	4	4	0	2	3	0	0	3	1	0	2	0	2	3	0	0	3	1	0	2	0	2	3	0	0	3	1	0	2	5.7	5.7	5.7	124.01	1108	1108	0	3.9457		By matching	By MS/MS
YBR060C	YBR060C	2	2	2	sp|YBR060C|ORC2_YEAST NCSL01000019.1 66709-68571 ORF Verified Subunit of the origin recognition complex (ORC); ORC directs DNA replication by binding to replication origins and is also involved in transcriptional silencing; interacts with Spp1p and with tr	1	2	2	2	0	0	2	1	2	0	0	0	0	0	0	2	1	2	0	0	0	0	0	0	2	1	2	0	0	0	0	4.7	4.7	4.7	71.15	620	620	0	5.3888			By MS/MS	By matching	By MS/MS
YBR063C	YBR063C	2	2	2	sp|YBR063C|dubious53_YEAST NCSL01000019.1 61043-62257 ORF Uncharacterized Putative protein of unknown function; YBR063C is not an essential gene GN=dubious53 PE=1 SV=1	1	2	2	2	0	1	2	2	2	1	1	0	0	0	1	2	2	2	1	1	0	0	0	1	2	2	2	1	1	0	0	4.5	4.5	4.5	46.363	404	404	0	3.3332		By matching	By MS/MS	By matching	By MS/MS
YBR069C	YBR069C	1	1	1	sp|YBR069C|TAT1_YEAST NCSL01000019.1 50774-52633 ORF Verified Amino acid transporter for valine, leucine, isoleucine, and tyrosine; low-affinity tryptophan and histidine transporter; overexpression confers FK506 and FTY720 resistance; protein abundance inc	1	1	1	1	0	1	1	0	1	1	0	1	1	0	1	1	0	1	1	0	1	1	0	1	1	0	1	1	0	1	1	2.1	2.1	2.1	68.743	619	619	0	6.5252		By matching	By MS/MS		By MS/MS
YBR070C	YBR070C	1	1	1	sp|YBR070C|ALG14_YEAST NCSL01000019.1 49275-49988 ORF Verified Component of UDP-GlcNAc transferase; required for second step of dolichyl-linked oligosaccharide synthesis; anchors catalytic subunit Alg13p to ER membrane; similar to bacterial and human glyco	1	1	1	1	0	1	0	1	1	0	0	0	0	0	1	0	1	1	0	0	0	0	0	1	0	1	1	0	0	0	0	5.1	5.1	5.1	27.012	237	237	0.0057492	1.985		By matching		By matching	By MS/MS
YBR072W	YBR072W	7	7	7	sp|YBR072W|HSP26_YEAST NCSL01000019.1 46552-47196 ORF Verified Small heat shock protein (sHSP) with chaperone activity; forms hollow, sphere-shaped oligomers that suppress unfolded proteins aggregation; long-lived protein that is preferentially retained in	1	7	7	7	7	7	6	6	7	7	6	6	6	7	7	6	6	7	7	6	6	6	7	7	6	6	7	7	6	6	6	47.7	47.7	47.7	23.852	214	214	0	59.64	By MS/MS	By MS/MS	By MS/MS	By MS/MS	By MS/MS
YBR074W	YBR074W	12	12	12	sp|YBR074W|PFF1_YEAST NCSL01000019.1 40008-42938 ORF Verified Multi-spanning vacuolar membrane protease; glycosylated transmembrane protein bearing homology to the M28 family of metalloproteases; has a lumenal-facing protease domain; proposed role in vacuo	1	12	12	12	1	6	10	7	12	1	2	1	1	1	6	10	7	12	1	2	1	1	1	6	10	7	12	1	2	1	1	16	16	16	111.07	976	976	0	24.941	By matching	By MS/MS	By MS/MS	By MS/MS	By MS/MS
YBR078W	YBR078W	6	6	6	sp|YBR078W|ECM33_YEAST NCSL01000019.1 34483-36099 ORF Verified GPI-anchored protein of unknown function; possible role in apical bud growth; GPI-anchoring on the plasma membrane crucial to function; phosphorylated in mitochondria; similar to Sps2p; ECM33 h	1	6	6	6	5	5	6	5	6	5	5	4	6	5	5	6	5	6	5	5	4	6	5	5	6	5	6	5	5	4	6	11.4	11.4	11.4	43.858	429	429	0	128.24	By MS/MS	By MS/MS	By MS/MS	By MS/MS	By MS/MS
YBR079C	YBR079C	54	54	54	sp|YBR079C|RPG1_YEAST NCSL01000019.1 30943-33846 ORF Verified eIF3a subunit of the eukaryotic translation initiation factor 3 (eIF3); subunit of the core complex of eIF3; essential for translation; part of a Prt1p-Rpg1p-Nip1p subcomplex that stimulates bin	1	54	54	54	21	48	51	22	52	52	17	52	46	21	48	51	22	52	52	17	52	46	21	48	51	22	52	52	17	52	46	55.6	55.6	55.6	110.61	967	967	0	323.31	By MS/MS	By MS/MS	By MS/MS	By MS/MS	By MS/MS
YBR080C	YBR080C	14	14	14	sp|YBR080C|SEC18_YEAST NCSL01000019.1 28330-30606 ORF Verified AAA ATPase and SNARE disassembly chaperone; required for vesicular transport between ER and Golgi, the priming step in homotypic vacuole fusion, autophagy, and protein secretion; releases Sec	1	14	14	14	10	12	13	12	13	7	11	6	9	10	12	13	12	13	7	11	6	9	10	12	13	12	13	7	11	6	9	23.6	23.6	23.6	84.023	758	758	0	66.79	By MS/MS	By MS/MS	By MS/MS	By MS/MS	By MS/MS
YBR081C	YBR081C	3	3	3	sp|YBR081C|SPT7_YEAST NCSL01000019.1 23969-27967 ORF Verified Subunit of the SAGA transcriptional regulatory complex; involved in proper assembly of the complex; also present as a C-terminally truncated form in the SLIK/SALSA transcriptional regulatory com	1	3	3	3	0	3	2	1	2	2	0	2	1	0	3	2	1	2	2	0	2	1	0	3	2	1	2	2	0	2	1	3.6	3.6	3.6	152.51	1332	1332	0	5.4965		By MS/MS	By MS/MS	By matching	By MS/MS
YBR084W	YBR084W	20	19	19	sp|YBR084W|MIS1_YEAST NCSL01000019.1 15240-18167 ORF Verified Mitochondrial C1-tetrahydrofolate synthase; involved in interconversion between different oxidation states of tetrahydrofolate (THF); provides activities of formyl-THF synthetase, methenyl-THF c	1	20	19	19	13	14	20	16	19	12	10	4	3	12	13	19	15	18	11	9	3	3	12	13	19	15	18	11	9	3	3	25.3	24.6	24.6	106.16	975	975	0	71.708	By MS/MS	By MS/MS	By MS/MS	By MS/MS	By MS/MS
YBR086C	YBR086C	21	21	21	sp|YBR086C|IST2_YEAST NCSL01000019.1 6430-9267 ORF Verified Cortical ER protein involved in ER-plasma membrane tethering; one of 6 proteins (Ist2p, Scs2p, Scs22p, Tcb1p, Tcb2p, Tcb3p) that connect ER to the plasma membrane (PM) and regulate PM phosphatidyl	1	21	21	21	10	17	17	16	20	16	10	16	16	10	17	17	16	20	16	10	16	16	10	17	17	16	20	16	10	16	16	27.3	27.3	27.3	105.78	945	945	0	315.97	By MS/MS	By MS/MS	By MS/MS	By MS/MS	By MS/MS
YBR087W	YBR087W	13	13	13	sp|YBR087W|RFC5_YEAST NCSL01000019.1 4643-5707 ORF Verified Subunit of heteropentameric Replication factor C (RF-C); RF-C is a DNA binding protein and ATPase that acts as a clamp loader of the proliferating cell nuclear antigen (PCNA) processivity factor f	1	13	13	13	7	11	10	7	13	12	6	11	7	7	11	10	7	13	12	6	11	7	7	11	10	7	13	12	6	11	7	51.4	51.4	51.4	39.941	354	354	0	78.134	By MS/MS	By MS/MS	By MS/MS	By MS/MS	By MS/MS
YBR088C	YBR088C	11	11	11	sp|YBR088C|POL30_YEAST NCSL01000019.1 3707-4483 ORF Verified Proliferating cell nuclear antigen (PCNA); functions as the sliding replication clamp for DNA polymerase delta; may function as a docking site for other proteins required for mitotic and meiotic	1	11	11	11	7	8	10	7	10	7	7	4	3	7	8	10	7	10	7	7	4	3	7	8	10	7	10	7	7	4	3	55	55	55	28.916	258	258	0	57.743	By MS/MS	By MS/MS	By MS/MS	By MS/MS	By MS/MS
YBR089C-A	YBR089C-A	3	3	3	sp|YBR089C-A|NHP6B_YEAST NCSL01000019.1 2985-3284 ORF Verified High-mobility group (HMG) protein; binds to and remodels nucleosomes; involved in recruiting FACT and other chromatin remodelling complexes to the chromosomes; functionally redundant with Nhp6A	1	3	3	3	1	1	3	3	3	1	1	1	2	1	1	3	3	3	1	1	1	2	1	1	3	3	3	1	1	1	2	38.4	38.4	38.4	11.448	99	99	0	14.26	By MS/MS	By MS/MS	By MS/MS	By MS/MS	By MS/MS
YBR092C	YBR092C	5	5	5	sp|YBR092C|PHO3_YEAST NCSL01000019.1 376-1779 ORF Verified Constitutively expressed acid phosphatase similar to Pho5p; brought to the cell surface by transport vesicles; hydrolyzes thiamin phosphates in the periplasmic space, increasing cellular thiamin up	1	5	5	5	2	1	5	3	5	1	3	0	1	2	1	5	3	5	1	3	0	1	2	1	5	3	5	1	3	0	1	12.6	12.6	12.6	52.818	467	467	0	25.27	By MS/MS	By MS/MS	By MS/MS	By MS/MS	By MS/MS
YBR094W	YBR094W	6	6	6	sp|YBR094W|PBY1_YEAST NCSL01000025.1 2275-4536 ORF Verified Putative tubulin tyrosine ligase associated with P-bodies; may have a role in mRNA metabolism; yeast knockout collection strain identified as a pby1 null mutant is actually wild-type for PBY1 and	1	6	6	6	1	6	6	3	6	6	0	4	1	1	6	6	3	6	6	0	4	1	1	6	6	3	6	6	0	4	1	11.2	11.2	11.2	86.338	753	753	0	11.726	By matching	By matching	By MS/MS	By matching	By MS/MS
YBR095C	YBR095C	8	8	8	sp|YBR095C|RXT2_YEAST NCSL01000025.1 4643-5935 ORF Verified Component of the histone deacetylase Rpd3L complex; possibly involved in cell fusion and invasive growth; relocalizes to the cytosol in response to hypoxia GN=RXT2 PE=1 SV=1	1	8	8	8	5	5	7	6	7	5	3	3	7	5	5	7	6	7	5	3	3	7	5	5	7	6	7	5	3	3	7	22.8	22.8	22.8	48.598	430	430	0	49.139	By matching	By MS/MS	By MS/MS	By MS/MS	By MS/MS
YBR096W	YBR096W	3	3	3	sp|YBR096W|dubious58_YEAST NCSL01000025.1 6258-6950 ORF Uncharacterized Putative protein of unknown function; green fluorescent protein (GFP)-fusion protein localizes to the ER GN=dubious58 PE=1 SV=1	1	3	3	3	2	2	3	2	2	1	2	1	1	2	2	3	2	2	1	2	1	1	2	2	3	2	2	1	2	1	1	13.9	13.9	13.9	27.092	230	230	0	4.9061	By MS/MS	By MS/MS	By MS/MS	By MS/MS	By MS/MS
YBR098W	YBR098W	4	4	4	sp|YBR098W|MMS4_YEAST NCSL01000025.1 11751-13826 ORF Verified Subunit of structure-specific Mms4p-Mus81p endonuclease; cleaves branched DNA; involved in recombination, DNA repair, and joint molecule formation/resolution during meiotic recombination; phosph	1	4	4	4	0	4	3	0	1	4	0	4	4	0	4	3	0	1	4	0	4	4	0	4	3	0	1	4	0	4	4	6.8	6.8	6.8	78.853	691	691	0	6.6549		By MS/MS	By matching		By matching
YBR102C	YBR102C	3	3	3	sp|YBR102C|EXO84_YEAST NCSL01000025.1 15297-17558 ORF Verified Exocyst subunit with dual roles in exocytosis and spliceosome assembly; subunit of the the exocyst complex which mediates polarized targeting and tethering of post-Golgi secretory vesicles to a	1	3	3	3	1	2	2	1	3	2	0	2	2	1	2	2	1	3	2	0	2	2	1	2	2	1	3	2	0	2	2	5.4	5.4	5.4	85.58	753	753	0	10.968	By matching	By matching	By MS/MS	By matching	By MS/MS
YBR103W	YBR103W	10	10	10	sp|YBR103W|SIF2_YEAST NCSL01000025.1 17944-19551 ORF Verified WD40 repeat-containing subunit of Set3C histone deacetylase complex; complex represses early/middle sporulation genes; antagonizes telomeric silencing; binds specifically to the Sir4p N-terminus	1	10	10	10	0	7	7	1	8	7	0	5	6	0	7	7	1	8	7	0	5	6	0	7	7	1	8	7	0	5	6	26.4	26.4	26.4	59.08	535	535	0	18.299		By MS/MS	By MS/MS	By matching	By MS/MS
YBR106W	YBR106W	12	12	12	sp|YBR106W|PHO88_YEAST NCSL01000025.1 22896-23462 ORF Verified Probable membrane protein; involved in phosphate transport; role in the maturation of secretory proteins; pho88 pho86 double null mutant exhibits enhanced synthesis of repressible acid phosphat	1	12	12	12	8	7	11	11	11	5	7	1	6	8	7	11	11	11	5	7	1	6	8	7	11	11	11	5	7	1	6	58.5	58.5	58.5	21.137	188	188	0	117.57	By MS/MS	By MS/MS	By MS/MS	By MS/MS	By MS/MS
YBR109C	YBR109C	8	8	8	sp|YBR109C|CMD1_YEAST NCSL01000025.1 28262-28705 ORF Verified Calmodulin; Ca2+ binding protein that regulates Ca2+ independent processes (mitosis, bud growth, actin organization, endocytosis, etc.) and Ca2+ dependent processes (stress-activated pathways),	1	8	8	8	5	8	8	7	8	8	6	8	8	5	8	8	7	8	8	6	8	8	5	8	8	7	8	8	6	8	8	72.1	72.1	72.1	16.135	147	147	0	323.31	By MS/MS	By MS/MS	By MS/MS	By MS/MS	By MS/MS
YBR110W	YBR110W	4	4	4	sp|YBR110W|ALG1_YEAST NCSL01000025.1 29215-30564 ORF Verified Mannosyltransferase; involved in asparagine-linked glycosylation in the endoplasmic reticulum (ER); essential for viability; human homolog ALG1 complements yeast null mutant GN=ALG1 PE=1 SV=1	1	4	4	4	0	1	4	1	4	0	0	0	0	0	1	4	1	4	0	0	0	0	0	1	4	1	4	0	0	0	0	14.7	14.7	14.7	51.956	449	449	0	12.694		By matching	By MS/MS	By MS/MS	By MS/MS
YBR111C	YBR111C	3	3	3	sp|YBR111C|YSA1_YEAST NCSL01000025.1 31536-32231 ORF Verified Nudix hydrolase family member with ADP-ribose pyrophosphatase activity; shown to metabolize O-acetyl-ADP-ribose to AMP and acetylated ribose 5-phosphate GN=YSA1 PE=1 SV=1	1	3	3	3	1	2	3	0	3	0	2	0	0	1	2	3	0	3	0	2	0	0	1	2	3	0	3	0	2	0	0	14.7	14.7	14.7	26.1	231	231	0	9.1593	By MS/MS	By MS/MS	By MS/MS		By MS/MS
YBR111W-A	YBR111W-A	1	1	1	sp|YBR111W-A|SUS1_YEAST NCSL01000025.1 32497-32939 ORF Verified Component of both the SAGA histone acetylase and TREX-2 complexes; interacts with RNA polymerase II; involved in mRNA export coupled transcription activation and elongation; involved in post-t	1	1	1	1	0	0	1	1	1	0	0	0	0	0	0	1	1	1	0	0	0	0	0	0	1	1	1	0	0	0	0	21.9	21.9	21.9	11.083	96	96	0	2.9313			By MS/MS	By matching	By MS/MS
YBR112C	YBR112C	6	6	6	sp|YBR112C|CYC8_YEAST NCSL01000025.1 33230-35986 ORF Verified General transcriptional co-repressor; acts together with Tup1p; also acts as part of a transcriptional co-activator complex that recruits the SWI/SNF and SAGA complexes to promoters; can form th	1	6	6	6	3	2	6	4	4	0	2	1	1	3	2	6	4	4	0	2	1	1	3	2	6	4	4	0	2	1	1	8.2	8.2	8.2	101.95	918	918	0	12.181	By matching	By MS/MS	By MS/MS	By matching	By MS/MS
YBR115C	YBR115C	10	10	10	sp|YBR115C|LYS2_YEAST NCSL01000025.1 39962-44140 ORF Verified Alpha aminoadipate reductase; catalyzes the reduction of alpha-aminoadipate to alpha-aminoadipate 6-semialdehyde, which is the fifth step in biosynthesis of lysine; activation requires posttrans	1	10	10	10	1	5	8	4	5	1	2	0	1	1	5	8	4	5	1	2	0	1	1	5	8	4	5	1	2	0	1	9	9	9	155.28	1392	1392	0	14.106	By matching	By MS/MS	By MS/MS	By MS/MS	By MS/MS
YBR120C	YBR120C	5	5	5	sp|YBR120C|CBP6_YEAST NCSL01000025.1 49839-50327 ORF Verified Mitochondrial protein required for translation of the COB mRNA; forms a complex with Cbp3p that binds to mt ribosomes near the polypeptide tunnel exit and promotes efficient translation of the C	1	5	5	5	2	0	2	3	4	0	2	0	0	2	0	2	3	4	0	2	0	0	2	0	2	3	4	0	2	0	0	30.2	30.2	30.2	18.678	162	162	0	5.7917	By matching		By MS/MS	By MS/MS	By MS/MS
YBR121C	YBR121C	23	23	23	sp|YBR121C|GRS1_YEAST NCSL01000025.1 50768-52771 ORF Verified Cytoplasmic and mitochondrial glycyl-tRNA synthase; ligates glycine to the cognate anticodon-bearing tRNA; transcription termination factor that may interact with the 3-end of pre-mRNA to promo	1	23	23	23	16	19	19	18	19	8	18	6	5	16	19	19	18	19	8	18	6	5	16	19	19	18	19	8	18	6	5	40.2	40.2	40.2	75.396	667	667	0	99.66	By MS/MS	By MS/MS	By MS/MS	By MS/MS	By MS/MS
YBR122C	YBR122C	2	2	2	sp|YBR122C|MRPL36_YEAST NCSL01000025.1 53374-53907 ORF Verified Mitochondrial ribosomal protein of the large subunit; overproduction suppresses mutations in the COX2 leader peptide-encoding region GN=MRPL36 PE=1 SV=1	1	2	2	2	1	0	1	2	2	2	0	0	0	1	0	1	2	2	2	0	0	0	1	0	1	2	2	2	0	0	0	20.3	20.3	20.3	20.091	177	177	0	88.516	By MS/MS		By MS/MS	By MS/MS	By MS/MS
YBR123C	YBR123C	19	19	19	sp|YBR123C|TFC1_YEAST NCSL01000025.1 54146-56095 ORF Verified Subunit of RNA polymerase III transcription initiation factor complex; one of six subunits of the RNA polymerase III transcription initiation factor complex (TFIIIC); part of the TauA globular d	1	19	19	19	5	10	16	13	18	13	7	5	8	5	10	16	13	18	13	7	5	8	5	10	16	13	18	13	7	5	8	41.4	41.4	41.4	73.574	649	649	0	152.54	By matching	By MS/MS	By MS/MS	By MS/MS	By MS/MS
YBR125C	YBR125C	6	6	6	sp|YBR125C|PTC4_YEAST NCSL01000025.1 56616-57797 ORF Verified Cytoplasmic type 2C protein phosphatase (PP2C); identified as a high-copy number suppressor of cnb1 mpk1 synthetic lethality; overexpression decreases high-osmolarity induced Hog1p phosphorylati	1	6	6	6	1	4	5	3	6	2	1	2	3	1	4	5	3	6	2	1	2	3	1	4	5	3	6	2	1	2	3	16.8	16.8	16.8	44.175	393	393	0	9.8387	By matching	By MS/MS	By MS/MS	By MS/MS	By MS/MS
YBR126C	YBR126C	17	17	17	sp|YBR126C|TPS1_YEAST NCSL01000025.1 58322-59809 ORF Verified Synthase subunit of trehalose-6-P synthase/phosphatase complex; synthesizes the storage carbohydrate trehalose, which is critically important for survival of long-term desiccation; also found in	1	17	17	17	11	13	17	14	17	15	12	12	10	11	13	17	14	17	15	12	12	10	11	13	17	14	17	15	12	12	10	35.8	35.8	35.8	56.147	495	495	0	134.59	By MS/MS	By MS/MS	By MS/MS	By MS/MS	By MS/MS
YBR126W-A	YBR126W-A	1	1	1	sp|YBR126W-A|MEO1_YEAST NCSL01000025.1 60288-60494 ORF Verified Putative protein of unknown function; identified by gene-trapping, microarray analysis, and genome-wide homology searches; mRNA identified as translated by ribosome profiling data; SWAT-GFP, s	1	1	1	1	1	0	1	1	1	0	1	1	1	1	0	1	1	1	0	1	1	1	1	0	1	1	1	0	1	1	1	14.7	14.7	14.7	7.759	68	68	0.0091776	1.7489	By matching		By MS/MS	By MS/MS	By MS/MS
YBR127C	YBR127C	34	34	34	sp|YBR127C|VMA2_YEAST NCSL01000025.1 60742-62295 ORF Verified Subunit B of V1 peripheral membrane domain of vacuolar H+-ATPase; electrogenic proton pump found throughout the endomembrane system; contains nucleotide binding sites; also detected in the cytop	1	34	34	34	24	28	32	28	33	27	27	25	21	24	28	32	28	33	27	27	25	21	24	28	32	28	33	27	27	25	21	77.8	77.8	77.8	57.749	517	517	0	323.31	By MS/MS	By MS/MS	By MS/MS	By MS/MS	By MS/MS
YBR129C	YBR129C	3	3	3	sp|YBR129C|OPY1_YEAST NCSL01000025.1 63825-64811 ORF Verified Protein of unknown function; overproduction blocks cell cycle arrest in the presence of mating pheromone; the authentic, non-tagged protein is detected in highly purified mitochondria in high-th	1	3	3	3	1	2	2	1	3	2	1	1	2	1	2	2	1	3	2	1	1	2	1	2	2	1	3	2	1	1	2	12.8	12.8	12.8	37.746	328	328	0	4.6474	By matching	By MS/MS	By MS/MS	By MS/MS	By MS/MS
YBR133C	YBR133C	1	1	1	sp|YBR133C|HSL7_YEAST NCSL01000025.1 71294-73777 ORF Verified Protein arginine N-methyltransferase; exhibits septin and Hsl1p-dependent localization to the bud neck in budded cells and periodic Hsl1p-dependent phosphorylation; required with Hsl1p, and Elm1	1	1	1	1	0	0	1	0	1	0	0	1	1	0	0	1	0	1	0	0	1	1	0	0	1	0	1	0	0	1	1	3.3	3.3	3.3	95.148	827	827	0.0074733	1.8677			By matching		By MS/MS
YBR135W	YBR135W	7	7	7	sp|YBR135W|CKS1_YEAST NCSL01000025.1 74356-74817 ORF Verified Cyclin-dependent protein kinase regulatory subunit and adaptor; interacts with Cdc28p (aka Cdk1p); required for G1/S and G2/M phase transitions and budding; mediates phosphorylation and degradat	1	7	7	7	2	5	7	6	7	6	2	6	6	2	5	7	6	7	6	2	6	6	2	5	7	6	7	6	2	6	6	52.9	52.9	52.9	18.165	153	153	0	115.61	By matching	By MS/MS	By MS/MS	By MS/MS	By MS/MS
YBR137W	YBR137W	1	1	1	sp|YBR137W|dubious67_YEAST NCSL01000025.1 82557-83096 ORF Verified Protein with a role in ER delivery of tail-anchored membrane proteins; interacts with Sgt2p; binds to the TRC complex, which inserts proteins into the ER membrane; interacts with Msn5p kary	1	1	1	1	0	1	1	0	1	1	1	0	1	0	1	1	0	1	1	1	0	1	0	1	1	0	1	1	1	0	1	8.4	8.4	8.4	20.454	179	179	0	6.0713		By MS/MS	By MS/MS		By MS/MS
YBR139W	YBR139W	4	4	4	sp|YBR139W|dubious69_YEAST NCSL01000025.1 85177-86703 ORF Verified Putative serine type carboxypeptidase; role in phytochelatin synthesis; green fluorescent protein (GFP)-fusion protein localizes to the vacuole; expression induced by nitrogen limitation in	1	4	4	4	2	3	4	3	3	2	3	2	1	2	3	4	3	3	2	3	2	1	2	3	4	3	3	2	3	2	1	11.6	11.6	11.6	57.698	508	508	0	12.909	By MS/MS	By matching	By MS/MS	By MS/MS	By MS/MS
YBR140C	YBR140C	70	70	70	sp|YBR140C|IRA1_YEAST NCSL01000025.1 86863-96141 ORF Verified GTPase-activating protein; negatively regulates RAS by converting it from GTP- to the GDP-bound inactive form, required for reducing cAMP levels under nutrient limiting conditions, mediates memb	1	70	70	70	1	55	54	1	54	64	1	59	58	1	55	54	1	54	64	1	59	58	1	55	54	1	54	64	1	59	58	24.9	24.9	24.9	350.96	3092	3092	0	323.31	By matching	By MS/MS	By MS/MS	By matching	By MS/MS
YBR142W	YBR142W	13	13	13	sp|YBR142W|MAK5_YEAST NCSL01000025.1 97829-100159 ORF Verified Essential nucleolar protein; putative DEAD-box RNA helicase required for maintenance of M1 dsRNA virus; involved in biogenesis of large (60S) ribosomal subunits GN=MAK5 PE=1 SV=1	1	13	13	13	0	7	12	2	8	8	0	7	4	0	7	12	2	8	8	0	7	4	0	7	12	2	8	8	0	7	4	23.6	23.6	23.6	87.406	776	776	0	44.694		By MS/MS	By MS/MS	By matching	By MS/MS
YBR143C	YBR143C	20	20	20	sp|YBR143C|SUP45_YEAST NCSL01000025.1 100391-101704 ORF Verified Polypeptide release factor (eRF1) in translation termination; mutant form acts as a recessive omnipotent suppressor; methylated by Mtq2p-Trm112p in ternary complex eRF1-eRF3-GTP; mutation of	1	20	20	20	13	17	20	14	16	12	12	10	9	13	17	20	14	16	12	12	10	9	13	17	20	14	16	12	12	10	9	49.4	49.4	49.4	49.005	437	437	0	111.07	By MS/MS	By MS/MS	By MS/MS	By MS/MS	By MS/MS
YBR145W	YBR145W	4	2	2	sp|YBR145W|ADH5_YEAST NCSL01000025.1 103290-104345 ORF Verified Alcohol dehydrogenase isoenzyme V; involved in ethanol production; ADH5 has a paralog, ADH1, that arose from the whole genome duplication GN=ADH5 PE=1 SV=1	1	4	2	2	2	3	3	2	3	2	2	2	3	1	2	2	1	2	1	1	1	1	1	2	2	1	2	1	1	1	1	11.1	7.7	7.7	37.724	351	351	0	3.9059	By matching	By MS/MS	By MS/MS	By MS/MS	By MS/MS
YBR146W	YBR146W	2	2	2	sp|YBR146W|MRPS9_YEAST NCSL01000025.1 104786-105622 ORF Verified Mitochondrial ribosomal protein of the small subunit GN=MRPS9 PE=1 SV=1	1	2	2	2	0	0	2	1	2	0	0	0	0	0	0	2	1	2	0	0	0	0	0	0	2	1	2	0	0	0	0	14	14	14	31.953	278	278	0	17.464			By MS/MS	By MS/MS	By MS/MS
YBR148W	YBR148W	30	30	30	sp|YBR148W|YSW1_YEAST NCSL01000025.1 107435-109264 ORF Verified Protein required for normal prospore membrane formation; interacts with Gip1p, which is the meiosis-specific regulatory subunit of the Glc7p protein phosphatase; expressed specifically in spor	1	30	30	30	17	27	30	22	30	26	17	28	27	17	27	30	22	30	26	17	28	27	17	27	30	22	30	26	17	28	27	50.7	50.7	50.7	70.209	609	609	0	323.31	By MS/MS	By MS/MS	By MS/MS	By MS/MS	By MS/MS
YBR149W	YBR149W	18	18	18	sp|YBR149W|ARA1_YEAST NCSL01000025.1 109547-110581 ORF Verified NADP+ dependent arabinose dehydrogenase; involved in carbohydrate metabolism; purified as homodimer; naturally occurs with a N-terminus degradation product GN=ARA1 PE=1 SV=1	1	18	18	18	11	14	15	16	16	7	13	6	6	11	14	15	16	16	7	13	6	6	11	14	15	16	16	7	13	6	6	67.4	67.4	67.4	38.855	344	344	0	199.95	By MS/MS	By MS/MS	By MS/MS	By MS/MS	By MS/MS
YBR151W	YBR151W	6	6	6	sp|YBR151W|APD1_YEAST NCSL01000025.1 114570-115520 ORF Verified Protein of unknown function; required for normal localization of actin patches and for normal tolerance of sodium ions and hydrogen peroxide; localizes to both cytoplasm and nucleus GN=APD1 PE	1	6	6	6	1	4	5	3	5	2	2	1	0	1	4	5	3	5	2	2	1	0	1	4	5	3	5	2	2	1	0	28.5	28.5	28.5	35.758	316	316	0	6.7056	By matching	By MS/MS	By MS/MS	By MS/MS	By MS/MS
YBR152W	YBR152W	3	3	3	sp|YBR152W|SPP381_YEAST NCSL01000025.1 115918-116793 ORF Verified mRNA splicing factor, component of U4/U6.U5 tri-snRNP; interacts genetically and physically with Prp38p; relocalizes to the cytosol in response to hypoxia GN=SPP381 PE=1 SV=1	1	3	3	3	0	3	3	0	3	3	0	3	3	0	3	3	0	3	3	0	3	3	0	3	3	0	3	3	0	3	3	11.7	11.7	11.7	33.829	291	291	0	6.6232		By MS/MS	By MS/MS		By MS/MS
YBR154C	YBR154C	5	5	5	sp|YBR154C|RPB5_YEAST NCSL01000025.1 117904-118551 ORF Verified RNA polymerase subunit ABC27; common to RNA polymerases I, II, and III; contacts DNA and affects transactivation GN=RPB5 PE=1 SV=1	1	5	5	5	3	4	4	3	5	4	2	3	3	3	4	4	3	5	4	2	3	3	3	4	4	3	5	4	2	3	3	28.8	28.8	28.8	25.079	215	215	0	177.38	By matching	By MS/MS	By MS/MS	By matching	By MS/MS
YBR156C	YBR156C	21	21	21	sp|YBR156C|SLI15_YEAST NCSL01000025.1 120645-122741 ORF Verified Subunit of the conserved chromosomal passenger complex (CPC); complex regulates kinetochore-microtubule attachments, activation of the spindle tension checkpoint, and mitotic spindle disassem	1	21	21	21	2	16	17	4	20	15	3	19	12	2	16	17	4	20	15	3	19	12	2	16	17	4	20	15	3	19	12	35	35	35	79.225	698	698	0	181.33	By matching	By MS/MS	By MS/MS	By MS/MS	By MS/MS
YBR159W	YBR159W	8	8	8	sp|YBR159W|IFA38_YEAST NCSL01000025.1 128224-129267 ORF Verified Microsomal beta-keto-reductase; contains oleate response element (ORE) sequence in the promoter region; mutants exhibit reduced VLCFA synthesis, accumulate high levels of dihydrosphingosine,	1	8	8	8	4	6	8	5	8	5	4	3	2	4	6	8	5	8	5	4	3	2	4	6	8	5	8	5	4	3	2	29.7	29.7	29.7	38.752	347	347	0	26.576	By MS/MS	By MS/MS	By MS/MS	By MS/MS	By MS/MS
YBR160W	YBR160W	23	23	21	sp|YBR160W|CDC28_YEAST NCSL01000025.1 129619-130515 ORF Verified Cyclin-dependent kinase (CDK) catalytic subunit; master regulator of mitotic and meiotic cell cycles; alternately associates with G1, S, G2/M phase cyclins, which provide substrate specificit	1	23	23	21	14	19	19	14	20	18	12	18	18	14	19	19	14	20	18	12	18	18	12	17	18	13	19	16	11	16	16	75.8	75.8	69.5	34.061	298	298	0	221.5	By MS/MS	By MS/MS	By MS/MS	By MS/MS	By MS/MS
YBR162C	YBR162C	3	3	3	sp|YBR162C|TOS1_YEAST NCSL01000025.1 132764-134131 ORF Verified Covalently-bound cell wall protein of unknown function; identified as a cell cycle regulated SBF target gene; deletion mutants are highly resistant to treatment with beta-1,3-glucanase; has se	1	3	3	3	1	1	3	2	3	0	1	0	0	1	1	3	2	3	0	1	0	0	1	1	3	2	3	0	1	0	0	9.9	9.9	9.9	47.978	455	455	0	3.6371	By matching	By matching	By MS/MS	By MS/MS	By MS/MS
YBR164C	YBR164C	6	6	6	sp|YBR164C|ARL1_YEAST NCSL01000025.1 137436-137987 ORF Verified Soluble GTPase with a role in regulation of membrane traffic; regulates potassium influx; role in membrane organization at trans-Golgi network; G protein of the Ras superfamily, similar to ADP	1	6	6	6	3	5	5	4	5	1	2	1	3	3	5	5	4	5	1	2	1	3	3	5	5	4	5	1	2	1	3	42.6	42.6	42.6	20.434	183	183	0	16.218	By matching	By MS/MS	By MS/MS	By MS/MS	By MS/MS
YBR166C	YBR166C	4	4	4	sp|YBR166C|TYR1_YEAST NCSL01000025.1 139390-140748 ORF Verified Prephenate dehydrogenase involved in tyrosine biosynthesis; expression is dependent on phenylalanine levels GN=TYR1 PE=1 SV=1	1	4	4	4	2	3	4	3	3	2	2	1	1	2	3	4	3	3	2	2	1	1	2	3	4	3	3	2	2	1	1	12.6	12.6	12.6	51.017	452	452	0	9.1712	By matching	By MS/MS	By MS/MS	By MS/MS	By MS/MS
YBR169C	YBR169C	33	26	26	sp|YBR169C|SSE2_YEAST NCSL01000025.1 143460-145541 ORF Verified Member of Hsp110 subclass of the heat shock protein 70 (HSP70) family; serves as nucleotide exchange factor to load ATP onto the SSA class of cytosolic Hsp70s; may be involved in protein foldi	1	33	26	26	20	25	30	21	29	27	14	24	22	14	19	23	16	22	22	8	18	15	14	19	23	16	22	22	8	18	15	58.7	48.2	48.2	77.606	693	693	0	139.9	By MS/MS	By MS/MS	By MS/MS	By MS/MS	By MS/MS
YBR170C	YBR170C	2	2	2	sp|YBR170C|NPL4_YEAST NCSL01000025.1 145886-147628 ORF Verified Substrate-recruiting cofactor of the Cdc48p-Npl4p-Ufd1p segregase; assists Cdc48p in the dislocation of misfolded, polyubiquitinated ERAD substrates that are subsequently delivered to the prot	1	2	2	2	1	1	2	1	2	0	1	0	0	1	1	2	1	2	0	1	0	0	1	1	2	1	2	0	1	0	0	4.7	4.7	4.7	65.777	580	580	0	5.4963	By matching	By matching	By MS/MS	By matching	By MS/MS
YBR171W	YBR171W	6	6	6	sp|YBR171W|SEC66_YEAST NCSL01000025.1 147905-148525 ORF Verified Non-essential subunit of Sec63 complex; with Sec61 complex, Kar2p/BiP and Lhs1p forms a channel competent for SRP-dependent and post-translational SRP-independent protein targeting and import	1	6	6	6	3	3	6	4	5	6	2	2	3	3	3	6	4	5	6	2	2	3	3	3	6	4	5	6	2	2	3	29.1	29.1	29.1	24.231	206	206	0	27.662	By MS/MS	By MS/MS	By MS/MS	By MS/MS	By MS/MS
YBR177C	YBR177C	3	3	3	sp|YBR177C|EHT1_YEAST NCSL01000025.1 154349-155704 ORF Verified Acyl-coenzymeA:ethanol O-acyltransferase; plays a minor role in medium-chain fatty acid ethyl ester biosynthesis; possesses short-chain esterase activity; localizes to lipid particles and the	1	3	3	3	3	3	3	3	3	1	3	0	0	3	3	3	3	3	1	3	0	0	3	3	3	3	3	1	3	0	0	7.5	7.5	7.5	51.283	451	451	0	6.7952	By matching	By MS/MS	By MS/MS	By MS/MS	By MS/MS
YBR180W	YBR180W	4	4	4	sp|YBR180W|DTR1_YEAST NCSL01000025.1 159279-160997 ORF Verified Putative dityrosine transporter of the major facilitator superfamily; member of the 12-spanner drug:H(+) antiporter DHA1 family; required for spore wall synthesis; sequence similarity to QDR1	1	4	4	4	0	4	3	1	3	4	1	2	4	0	4	3	1	3	4	1	2	4	0	4	3	1	3	4	1	2	4	8.2	8.2	8.2	63.379	572	572	0	12.677		By MS/MS	By MS/MS	By matching	By MS/MS
YBR183W	YBR183W	1	1	1	sp|YBR183W|YPC1_YEAST NCSL01000020.1 207260-208210 ORF Verified Alkaline ceramidase; also has reverse (CoA-independent) ceramide synthase activity; catalyzes both breakdown and synthesis of phytoceramide; overexpression confers fumonisin B1 resistance; YPC	1	1	1	1	0	0	1	1	1	0	0	0	0	0	0	1	1	1	0	0	0	0	0	0	1	1	1	0	0	0	0	5.7	5.7	5.7	36.419	316	316	0.00074322	2.4778			By matching	By matching	By MS/MS
YBR185C	YBR185C	1	1	1	sp|YBR185C|MBA1_YEAST NCSL01000020.1 204367-205203 ORF Verified Membrane-associated mitochondrial ribosome receptor; forms a complex with Mdm38p that may facilitate recruitment of mRNA-specific translational activators to ribosomes; possible role in protei	1	1	1	1	0	0	0	1	1	0	0	0	0	0	0	0	1	1	0	0	0	0	0	0	0	1	1	0	0	0	0	5	5	5	31.811	278	278	0.0098177	1.6882				By matching	By MS/MS
YBR186W	YBR186W	12	12	12	sp|YBR186W|PCH2_YEAST NCSL01000020.1 202163-203773 ORF Verified Hexameric ring ATPase that remodels chromosome axis protein Hop1p; nucleolar component of the pachytene checkpoint, which prevents chromosome segregation when recombination and chromosome syna	1	12	12	12	2	9	12	10	12	8	6	4	5	2	9	12	10	12	8	6	4	5	2	9	12	10	12	8	6	4	5	27.8	27.8	27.8	60.401	536	536	0	100.02	By matching	By MS/MS	By MS/MS	By MS/MS	By MS/MS
YBR189W	YBR189W	23	23	1	sp|YBR189W|RPS9B_YEAST NCSL01000020.1 198818-199818 ORF Verified Protein component of the small (40S) ribosomal subunit; homologous to mammalian ribosomal protein S9 and bacterial S4; RPS9B has a paralog, RPS9A, that arose from the whole genome duplication	1	23	23	1	16	16	20	15	21	17	17	19	19	16	16	20	15	21	17	17	19	19	1	1	1	1	1	1	1	1	1	61	61	8.2	22.27	195	195	0	315.28	By MS/MS	By MS/MS	By MS/MS	By MS/MS	By MS/MS
YBR192W	YBR192W	3	3	3	sp|YBR192W|RIM2_YEAST NCSL01000020.1 195542-196675 ORF Verified Mitochondrial pyrimidine nucleotide transporter; imports pyrimidine nucleoside triphosphates and exports pyrimidine nucleoside monophosphates; member of the mitochondrial carrier family GN=RIM	1	3	3	3	2	0	3	3	2	0	1	0	0	2	0	3	3	2	0	1	0	0	2	0	3	3	2	0	1	0	0	9.3	9.3	9.3	42.101	377	377	0	6.4461	By matching		By MS/MS	By MS/MS	By MS/MS
YBR195C	YBR195C	4	4	4	sp|YBR195C|MSI1_YEAST NCSL01000020.1 192446-193714 ORF Verified Subunit of chromatin assembly factor I (CAF-1); chromatin assembly by CAF-1 affects multiple processes including silencing at telomeres, mating type loci, and rDNA; maintenance of kinetochore	1	4	4	4	1	2	4	2	3	3	0	3	2	1	2	4	2	3	3	0	3	2	1	2	4	2	3	3	0	3	2	15.9	15.9	15.9	47.388	422	422	0	8.0596	By matching	By matching	By MS/MS	By matching	By MS/MS
YBR196C	YBR196C	22	22	22	sp|YBR196C|PGI1_YEAST NCSL01000020.1 190428-192092 ORF Verified Glycolytic enzyme phosphoglucose isomerase; catalyzes the interconversion of glucose-6-phosphate and fructose-6-phosphate; required for cell cycle progression and completion of the gluconeogen	1	22	22	22	12	15	21	13	20	12	10	9	10	12	15	21	13	20	12	10	9	10	12	15	21	13	20	12	10	9	10	61.2	61.2	61.2	61.298	554	554	0	323.31	By MS/MS	By MS/MS	By MS/MS	By MS/MS	By MS/MS
YBR198C	YBR198C	17	17	17	sp|YBR198C|TAF5_YEAST NCSL01000020.1 185806-188202 ORF Verified Subunit (90 kDa) of TFIID and SAGA complexes; involved in RNA polymerase II transcription initiation and in chromatin modification GN=TAF5 PE=1 SV=1	1	17	17	17	3	8	13	7	16	10	5	10	9	3	8	13	7	16	10	5	10	9	3	8	13	7	16	10	5	10	9	31	31	31	88.966	798	798	0	57.747	By matching	By MS/MS	By MS/MS	By MS/MS	By MS/MS
YBR201C-A	YBR201C-A	2	2	2	sp|YBR201C-A|dubious77_YEAST NCSL01000020.1 179633-179836 ORF Uncharacterized Putative protein of unknown function GN=dubious77 PE=1 SV=1	1	2	2	2	0	1	2	2	2	0	0	0	0	0	1	2	2	2	0	0	0	0	0	1	2	2	2	0	0	0	0	29.9	29.9	29.9	7.7179	67	67	0.00074794	2.5678		By matching	By MS/MS	By matching	By MS/MS
YBR202W	YBR202W	2	2	2	sp|YBR202W|MCM7_YEAST NCSL01000020.1 176020-178557 ORF Verified Component of the Mcm2-7 hexameric helicase complex; MCM2-7 primes origins of DNA replication in G1 and becomes an active ATP-dependent helicase that promotes DNA melting and elongation in S-ph	1	2	2	2	0	1	2	0	2	2	0	2	2	0	1	2	0	2	2	0	2	2	0	1	2	0	2	2	0	2	2	3.7	3.7	3.7	94.941	845	845	0	3.8373		By matching	By MS/MS		By MS/MS
YBR204C	YBR204C	2	2	2	sp|YBR204C|LDH1_YEAST NCSL01000020.1 170952-172079 ORF Verified Serine hydrolase; exhibits active esterase plus weak triacylglycerol lipase activities; proposed role in lipid homeostasis, regulating phospholipid and non-polar lipid levels and required for	1	2	2	2	1	2	2	2	2	0	0	0	0	1	2	2	2	2	0	0	0	0	1	2	2	2	2	0	0	0	0	8.8	8.8	8.8	43.316	375	375	0	10.696	By matching	By matching	By MS/MS	By matching	By MS/MS
YBR205W	YBR205W	8	8	8	sp|YBR205W|KTR3_YEAST NCSL01000020.1 169497-170711 ORF Verified Putative alpha-1,2-mannosyltransferase; involved in O- and N-linked protein glycosylation; member of the KRE2/MNT1 mannosyltransferase family; Svp26p mediates uptake of Ktr3p into COPII vesicl	1	8	8	8	2	7	8	5	8	6	3	7	5	2	7	8	5	8	6	3	7	5	2	7	8	5	8	6	3	7	5	25.7	25.7	25.7	47.482	404	404	0	27.064	By matching	By MS/MS	By MS/MS	By MS/MS	By MS/MS
YBR207W	YBR207W	8	8	8	sp|YBR207W|FTH1_YEAST NCSL01000020.1 167790-169187 ORF Verified Putative high affinity iron transporter; involved in transport of intravacuolar stores of iron; forms complex with Fet5p; expression is regulated by iron; proposed to play indirect role in end	1	8	8	8	4	4	8	6	7	5	4	3	1	4	4	8	6	7	5	4	3	1	4	4	8	6	7	5	4	3	1	21.5	21.5	21.5	51.419	465	465	0	68.033	By matching	By MS/MS	By MS/MS	By MS/MS	By MS/MS
YBR211C	YBR211C	5	5	5	sp|YBR211C|AME1_YEAST NCSL01000020.1 155280-156254 ORF Verified Essential kinetochore protein associated with microtubules and SPBs; component of the kinetochore sub-complex COMA (Ctf19p, Okp1p, Mcm21p, Ame1p); involved in spindle checkpoint maintenance; o	1	5	5	5	0	2	4	2	4	4	0	0	1	0	2	4	2	4	4	0	0	1	0	2	4	2	4	4	0	0	1	20.4	20.4	20.4	37.47	324	324	0	11.109		By matching	By MS/MS	By matching	By MS/MS
YBR214W	YBR214W	6	6	6	sp|YBR214W|SDS24_YEAST NCSL01000020.1 149399-150982 ORF Verified Protein involved in cell separation during budding; one of two S. cerevisiae homologs (Sds23p and Sds24p) of the S. pombe Sds23 protein, which is implicated in APC/cyclosome regulation; may p	1	6	6	6	4	5	6	3	6	5	2	6	5	4	5	6	3	6	5	2	6	5	4	5	6	3	6	5	2	6	5	14.4	14.4	14.4	57.152	527	527	0	77.038	By MS/MS	By MS/MS	By MS/MS	By MS/MS	By MS/MS
YBR215W	YBR215W	9	9	9	sp|YBR215W|HPC2_YEAST NCSL01000020.1 147081-149042 ORF Verified Subunit of the HIR complex; HIR is a nucleosome assembly complex involved in regulation of histone gene transcription; mutants display synthetic defects with subunits of FACT, a complex that a	1	9	9	9	2	6	9	4	9	5	2	6	7	2	6	9	4	9	5	2	6	7	2	6	9	4	9	5	2	6	7	22.4	22.4	22.4	67.817	625	625	0	140.65	By matching	By MS/MS	By MS/MS	By MS/MS	By MS/MS
YBR218C	YBR218C	40	10	10	sp|YBR218C|PYC2_YEAST NCSL01000020.1 140145-143687 ORF Verified Pyruvate carboxylase isoform; cytoplasmic enzyme that converts pyruvate to oxaloacetate; differentially regulated than isoform Pyc1p; mutations in the human homolog are associated with lactic	1	40	10	10	28	33	36	28	36	20	23	20	26	6	7	10	6	9	1	4	2	3	6	7	10	6	9	1	4	2	3	37.8	11.5	11.5	130.2	1180	1180	0	21.028	By matching	By MS/MS	By MS/MS	By MS/MS	By MS/MS
YBR221C	YBR221C	12	12	12	sp|YBR221C|PDB1_YEAST NCSL01000020.1 136141-137241 ORF Verified E1 beta subunit of the pyruvate dehydrogenase (PDH) complex; PDH is an evolutionarily conserved multi-protein complex found in mitochondria GN=PDB1 PE=1 SV=1	1	12	12	12	9	11	11	11	12	10	11	11	11	9	11	11	11	12	10	11	11	11	9	11	11	11	12	10	11	11	11	38.3	38.3	38.3	40.053	366	366	0	323.31	By MS/MS	By MS/MS	By MS/MS	By MS/MS	By MS/MS
YBR222C	YBR222C	14	14	14	sp|YBR222C|PCS60_YEAST NCSL01000020.1 134043-135674 ORF Verified Oxalyl-CoA synthetase; capable of catalyzing conversion of oxalate to oxalyl-CoA; catalyzes first step in pathway of oxalate degradation that functions to protect yeast from inhibitory effect	1	14	14	14	11	12	12	11	13	10	11	10	9	11	12	12	11	13	10	11	10	9	11	12	12	11	13	10	11	10	9	29.7	29.7	29.7	60.488	543	543	0	108.25	By MS/MS	By MS/MS	By MS/MS	By MS/MS	By MS/MS
YBR225W	YBR225W	40	40	40	sp|YBR225W|dubious84_YEAST NCSL01000020.1 129062-131764 ORF Uncharacterized Putative protein of unknown function; non-essential gene identified in a screen for mutants affected in mannosylphophorylation of cell wall components GN=dubious84 PE=1 SV=1	1	40	40	40	0	25	32	2	32	32	0	35	35	0	25	32	2	32	32	0	35	35	0	25	32	2	32	32	0	35	35	50.4	50.4	50.4	101.23	900	900	0	186.84		By MS/MS	By MS/MS	By matching	By MS/MS
YBR227C	YBR227C	2	2	2	sp|YBR227C|MCX1_YEAST NCSL01000020.1 127258-128820 ORF Verified Non-proteolytic ATPase of the AAA family; stimulates incorporation of the pyridoxal phosphate cofactor into Hem1p (5-aminolevulinic acid synthase); localized to the mitochondrial matrix; ortho	1	2	2	2	2	2	2	0	1	0	1	0	0	2	2	2	0	1	0	1	0	0	2	2	2	0	1	0	1	0	0	4.2	4.2	4.2	57.901	520	520	0.00073584	2.3765	By MS/MS	By MS/MS	By MS/MS		By MS/MS
YBR230C	YBR230C	2	2	2	sp|YBR230C|OM14_YEAST NCSL01000020.1 122427-122843 ORF Verified Mitochondrial outer membrane receptor for cytosolic ribosomes; integral protein of the outer membrane that interacts with the nascent chain-associated complex (NAC) bound to ribosomes, contrib	1	2	2	2	1	1	2	1	2	2	1	0	0	1	1	2	1	2	2	1	0	0	1	1	2	1	2	2	1	0	0	31.9	31.9	31.9	15.156	138	138	0	45.227	By matching	By MS/MS	By MS/MS	By MS/MS	By MS/MS
YBR231C	YBR231C	5	5	5	sp|YBR231C|SWC5_YEAST NCSL01000020.1 119304-120215 ORF Verified Component of the SWR1 complex; complex exchanges histone variant H2AZ (Htz1p) for chromatin-bound histone H2A; protein abundance increases in response to DNA replication stress; relocalizes to	1	5	5	5	0	0	5	3	4	1	0	0	0	0	0	5	3	4	1	0	0	0	0	0	5	3	4	1	0	0	0	17.5	17.5	17.5	34.343	303	303	0	7.7362			By MS/MS	By matching	By MS/MS
YBR233W	YBR233W	6	6	6	sp|YBR233W|PBP2_YEAST NCSL01000020.1 117725-118966 ORF Verified RNA binding protein; has similarity to mammalian heterogeneous nuclear RNP K protein, involved in the regulation of telomere position effect and telomere length; relative distribution to the n	1	6	6	6	1	4	3	2	6	3	1	4	4	1	4	3	2	6	3	1	4	4	1	4	3	2	6	3	1	4	4	24.7	24.7	24.7	45.782	413	413	0	29.524	By matching	By MS/MS	By MS/MS	By MS/MS	By MS/MS
YBR234C	YBR234C	10	10	10	sp|YBR234C|ARC40_YEAST NCSL01000020.1 115800-116954 ORF Verified Subunit of the ARP2/3 complex; ARP2/3 is required for the motility and integrity of cortical actin patches GN=ARC40 PE=1 SV=1	1	10	10	10	5	9	10	7	8	3	4	2	1	5	9	10	7	8	3	4	2	1	5	9	10	7	8	3	4	2	1	37.8	37.8	37.8	42.446	384	384	0	116.35	By matching	By MS/MS	By MS/MS	By MS/MS	By MS/MS
YBR235W	YBR235W	6	6	6	sp|YBR235W|VHC1_YEAST NCSL01000020.1 112129-115491 ORF Verified Vacuolar membrane cation-chloride cotransporter (CCC); likely mediates K+ and Cl- cotransport into the vacuole; has a role in potassium homeostasis and salt tolerance; localizes to sites of co	1	6	6	6	1	5	6	4	5	1	1	1	0	1	5	6	4	5	1	1	1	0	1	5	6	4	5	1	1	1	0	7.6	7.6	7.6	124	1120	1120	0	11.756	By matching	By MS/MS	By MS/MS	By matching	By MS/MS
YBR241C	YBR241C	4	4	4	sp|YBR241C|dubious89_YEAST NCSL01000020.1 98345-99811 ORF Uncharacterized Putative transporter, member of the sugar porter family; green fluorescent protein (GFP)-fusion protein localizes to the vacuolar membrane; YBR241C is not an essential gene; YBR241C	1	4	4	4	2	2	4	2	4	1	0	1	0	2	2	4	2	4	1	0	1	0	2	2	4	2	4	1	0	1	0	11.5	11.5	11.5	53.569	488	488	0	36.917	By matching	By MS/MS	By MS/MS	By MS/MS	By MS/MS
YBR245C	YBR245C	58	58	54	sp|YBR245C|ISW1_YEAST NCSL01000020.1 90942-94247 ORF Verified ATPase subunit of imitation-switch (ISWI) class chromatin remodelers; with Ioc3p forms Isw1a complex involved in repression of transcription initiation; with Ioc2p and Ioc4p forms Isw1b complex	1	58	58	54	23	30	56	41	54	32	27	7	22	23	30	56	41	54	32	27	7	22	22	26	52	37	50	28	26	5	20	50.7	50.7	47	127.72	1101	1101	0	323.31	By MS/MS	By MS/MS	By MS/MS	By MS/MS	By MS/MS
YBR247C	YBR247C	11	11	11	sp|YBR247C|ENP1_YEAST NCSL01000020.1 87951-89402 ORF Verified Protein associated with U3 and U14 snoRNAs; required for pre-rRNA processing and 40S ribosomal subunit synthesis; localized in the nucleus and concentrated in the nucleolus; human BYSL functiona	1	11	11	11	3	10	7	4	6	11	2	9	7	3	10	7	4	6	11	2	9	7	3	10	7	4	6	11	2	9	7	26.9	26.9	26.9	55.05	483	483	0	32.676	By matching	By MS/MS	By MS/MS	By matching	By MS/MS
YBR248C	YBR248C	5	5	5	sp|YBR248C|HIS7_YEAST NCSL01000020.1 85943-87601 ORF Verified Imidazole glycerol phosphate synthase; glutamine amidotransferase:cyclase that catalyzes the fifth step of histidine biosynthesis and also produces 5-aminoimidazole-4-carboxamide ribotide (AICAR	1	5	5	5	2	3	4	1	4	0	2	1	2	2	3	4	1	4	0	2	1	2	2	3	4	1	4	0	2	1	2	12.9	12.9	12.9	61.067	552	552	0	4.0234	By matching	By MS/MS	By MS/MS	By matching	By MS/MS
YBR249C	YBR249C	9	9	9	sp|YBR249C|ARO4_YEAST NCSL01000020.1 84414-85526 ORF Verified 3-deoxy-D-arabino-heptulosonate-7-phosphate (DAHP) synthase; catalyzes the first step in aromatic amino acid biosynthesis and is feedback-inhibited by tyrosine or high concentrations of phenylal	1	9	9	9	8	7	9	6	9	5	7	5	4	8	7	9	6	9	5	7	5	4	8	7	9	6	9	5	7	5	4	35.7	35.7	35.7	39.763	370	370	0	51.566	By MS/MS	By MS/MS	By MS/MS	By MS/MS	By MS/MS
YBR250W	YBR250W	24	24	24	sp|YBR250W|SPO23_YEAST NCSL01000020.1 81804-83375 ORF Verified Protein of unknown function; associates with meiosis-specific protein Spo1p GN=SPO23 PE=1 SV=1	1	24	24	24	16	18	24	19	23	20	15	14	14	16	18	24	19	23	20	15	14	14	16	18	24	19	23	20	15	14	14	62.7	62.7	62.7	60.009	523	523	0	323.31	By MS/MS	By MS/MS	By MS/MS	By MS/MS	By MS/MS
YBR251W	YBR251W	8	8	8	sp|YBR251W|MRPS5_YEAST NCSL01000020.1 80096-81019 ORF Verified Mitochondrial ribosomal protein of the small subunit GN=MRPS5 PE=1 SV=1	1	8	8	8	8	7	8	6	8	6	5	3	4	8	7	8	6	8	6	5	3	4	8	7	8	6	8	6	5	3	4	30	30	30	34.883	307	307	0	26.781	By MS/MS	By MS/MS	By MS/MS	By MS/MS	By MS/MS
YBR255C-A	YBR255C-A	3	3	3	sp|YBR255C-A|dubious91_YEAST NCSL01000020.1 75341-75795 ORF Uncharacterized Putative protein of unknown function; may interact with respiratory chain complexes III (ubiquinol-cytochrome c reductase) or IV (cytochrome c oxidase); identified by sequence comp	1	3	3	3	2	1	1	3	3	2	2	0	1	2	1	1	3	3	2	2	0	1	2	1	1	3	3	2	2	0	1	26.7	26.7	26.7	13.741	120	120	0	37.81	By matching	By matching	By MS/MS	By MS/MS	By MS/MS
YBR256C	YBR256C	2	2	2	sp|YBR256C|RIB5_YEAST NCSL01000020.1 74314-75030 ORF Verified Riboflavin synthase; catalyzes the last step of the riboflavin biosynthesis pathway GN=RIB5 PE=1 SV=1	1	2	2	2	1	1	2	1	2	0	1	0	1	1	1	2	1	2	0	1	0	1	1	1	2	1	2	0	1	0	1	4.2	4.2	4.2	26.177	238	238	0.0057451	1.9786	By matching	By matching	By MS/MS	By matching	By MS/MS
YBR258C	YBR258C	1	1	1	sp|YBR258C|SHG1_YEAST NCSL01000020.1 72254-72682 ORF Verified Subunit of the COMPASS (Set1C) complex; COMPASS methylates histone H3 on lysine 4 and is required in transcriptional silencing near telomeres GN=SHG1 PE=1 SV=1	1	1	1	1	0	1	1	0	1	1	0	1	1	0	1	1	0	1	1	0	1	1	0	1	1	0	1	1	0	1	1	9.2	9.2	9.2	16.402	142	142	0.008859	1.7772		By matching	By matching		By MS/MS
YBR260C	YBR260C	11	11	11	sp|YBR260C|RGD1_YEAST NCSL01000020.1 67778-69778 ORF Verified GTPase-activating protein (RhoGAP) for Rho3p and Rho4p; possibly involved in control of actin cytoskeleton organization GN=RGD1 PE=1 SV=1	1	11	11	11	1	9	7	0	10	10	0	10	7	1	9	7	0	10	10	0	10	7	1	9	7	0	10	10	0	10	7	18.6	18.6	18.6	74.645	666	666	0	20.447	By matching	By MS/MS	By MS/MS		By MS/MS
YBR262C	YBR262C	3	3	3	sp|YBR262C|MIC12_YEAST NCSL01000020.1 66377-66697 ORF Verified Component of the MICOS complex; MICOS (formerly MINOS or MitOS) is a mitochondrial inner membrane complex that extends into the intermembrane space and has a role in the maintenance of crista j	1	3	3	3	1	1	2	3	3	1	1	0	1	1	1	2	3	3	1	1	0	1	1	1	2	3	3	1	1	0	1	26.4	26.4	26.4	12.388	106	106	0	5.8557	By matching	By matching	By MS/MS	By MS/MS	By MS/MS
YBR263W	YBR263W	16	15	15	sp|YBR263W|SHM1_YEAST NCSL01000020.1 64682-66154 ORF Verified Mitochondrial serine hydroxymethyltransferase; converts serine to glycine plus 5,10 methylenetetrahydrofolate; involved in generating precursors for purine, pyrimidine, amino acid, and lipid bio	1	16	15	15	11	13	14	12	13	6	8	8	6	10	12	13	11	12	5	7	7	5	10	12	13	11	12	5	7	7	5	46.1	44.7	44.7	53.772	490	490	0	80.888	By MS/MS	By MS/MS	By MS/MS	By MS/MS	By MS/MS
YBR264C	YBR264C	2	2	2	sp|YBR264C|YPT10_YEAST NCSL01000020.1 64049-64648 ORF Verified Rab family GTP-binding protein; contains the PEST signal sequence specific for proteolytic enzymes; may be involved in vesicular transport; overexpression leads to accumulation of Golgi-like ci	1	2	2	2	2	2	2	2	2	1	2	0	0	2	2	2	2	2	1	2	0	0	2	2	2	2	2	1	2	0	0	11.6	11.6	11.6	21.736	199	199	0	3.6472	By matching	By matching	By MS/MS	By MS/MS	By MS/MS
YBR265W	YBR265W	3	3	3	sp|YBR265W|TSC10_YEAST NCSL01000020.1 62873-63835 ORF Verified 3-ketosphinganine reductase; catalyzes the second step in phytosphingosine synthesis; essential for growth in the absence of exogenous dihydrosphingosine or phytosphingosine; localized to lipid	1	3	3	3	0	0	2	1	3	0	0	0	0	0	0	2	1	3	0	0	0	0	0	0	2	1	3	0	0	0	0	11.9	11.9	11.9	36	320	320	0	3.8495			By MS/MS	By matching	By MS/MS
YBR268W	YBR268W	1	1	1	sp|YBR268W|MRPL37_YEAST NCSL01000020.1 60801-61118 ORF Verified Mitochondrial ribosomal protein of the large subunit GN=MRPL37 PE=1 SV=1	1	1	1	1	0	1	1	1	1	1	0	1	1	0	1	1	1	1	1	0	1	1	0	1	1	1	1	1	0	1	1	17.1	17.1	17.1	11.935	105	105	0	13.364		By matching	By MS/MS	By matching	By MS/MS
YBR270C	YBR270C	8	8	8	sp|YBR270C|BIT2_YEAST NCSL01000020.1 58016-59653 ORF Verified Subunit of TORC2 membrane-associated complex; involved in regulation of actin cytoskeletal dynamics during polarized growth and cell wall integrity; interacts with Slm1p and Slm2p, homologous PH	1	8	8	8	0	7	7	0	8	7	0	8	7	0	7	7	0	8	7	0	8	7	0	7	7	0	8	7	0	8	7	23.5	23.5	23.5	61.175	545	545	0	55.608		By MS/MS	By MS/MS		By MS/MS
YBR272C	YBR272C	2	2	2	sp|YBR272C|HSM3_YEAST NCSL01000020.1 54618-56066 ORF Verified Proteasome-interacting protein; involved in the assembly of the base subcomplex of the 19S proteasomal regulatory particle (RP); involved in DNA mismatch repair during slow growth; weak similari	1	2	2	2	0	1	2	1	2	2	0	0	0	0	1	2	1	2	2	0	0	0	0	1	2	1	2	2	0	0	0	4.8	4.8	4.8	55.731	482	482	0.00037951	2.7729		By MS/MS	By MS/MS	By matching	By MS/MS
YBR275C	YBR275C	27	27	27	sp|YBR275C|RIF1_YEAST NCSL01000020.1 45315-51065 ORF Verified Protein that binds to the Rap1p C-terminus; acts synergistically with Rif2p to help control telomere length and establish telomeric silencing; involved in control of DNA replication; contributes	1	27	27	27	3	21	21	7	20	23	1	19	20	3	21	21	7	20	23	1	19	20	3	21	21	7	20	23	1	19	20	14.9	14.9	14.9	217.98	1916	1916	0	88.698	By matching	By MS/MS	By MS/MS	By matching	By MS/MS
YBR279W	YBR279W	15	15	15	sp|YBR279W|PAF1_YEAST NCSL01000020.1 39806-41161 ORF Verified Component of the Paf1p complex involved in transcription elongation; binds to and modulates the activity of RNA polymerases I and II; required for expression of a subset of genes, including cell	1	15	15	15	0	11	13	0	12	13	0	14	11	0	11	13	0	12	13	0	14	11	0	11	13	0	12	13	0	14	11	45.7	45.7	45.7	52.544	451	451	0	102.47		By MS/MS	By MS/MS		By MS/MS
YBR280C	YBR280C	8	8	8	sp|YBR280C|SAF1_YEAST NCSL01000020.1 37703-39616 ORF Verified F-Box protein involved in proteasome-dependent degradation of Aah1p; involved in proteasome-dependent degradation of Aah1p during entry of cells into quiescence; interacts with Skp1 GN=SAF1 PE=1	1	8	8	8	1	5	7	4	7	2	1	3	1	1	5	7	4	7	2	1	3	1	1	5	7	4	7	2	1	3	1	20.7	20.7	20.7	70.537	637	637	0	17.661	By matching	By MS/MS	By MS/MS	By matching	By MS/MS
YBR282W	YBR282W	4	4	4	sp|YBR282W|MRPL27_YEAST NCSL01000020.1 33720-34160 ORF Verified Mitochondrial ribosomal protein of the large subunit; homolog of human Bcl-2 interacting protein BMRP GN=MRPL27 PE=1 SV=1	1	4	4	4	3	3	4	3	4	4	2	4	4	3	3	4	3	4	4	2	4	4	3	3	4	3	4	4	2	4	4	21.9	21.9	21.9	16.492	146	146	0	16.683	By MS/MS	By MS/MS	By MS/MS	By MS/MS	By MS/MS
YBR283C	YBR283C	6	6	6	sp|YBR283C|SSH1_YEAST NCSL01000020.1 31985-33457 ORF Verified Subunit of the Ssh1 translocon complex; Sec61p homolog involved in co-translational pathway of protein translocation; not essential GN=SSH1 PE=1 SV=1	1	6	6	6	5	5	6	5	6	3	4	3	2	5	5	6	5	6	3	4	3	2	5	5	6	5	6	3	4	3	2	13.9	13.9	13.9	53.311	490	490	0	192.04	By matching	By MS/MS	By MS/MS	By MS/MS	By MS/MS
YBR286W	YBR286W	14	14	14	sp|YBR286W|APE3_YEAST NCSL01000020.1 26084-27697 ORF Verified Vacuolar aminopeptidase Y; processed to mature form by Prb1p GN=APE3 PE=1 SV=1	1	14	14	14	11	13	12	10	12	6	9	7	6	11	13	12	10	12	6	9	7	6	11	13	12	10	12	6	9	7	6	34.1	34.1	34.1	60.131	537	537	0	276.12	By MS/MS	By MS/MS	By MS/MS	By MS/MS	By MS/MS
YBR287W	YBR287W	2	2	2	sp|YBR287W|dubious96_YEAST NCSL01000020.1 24543-25826 ORF Uncharacterized Protein of unknown function; green fluorescent protein (GFP)-fusion protein localizes to the ER; YBR287W is not an essential gene GN=dubious96 PE=1 SV=1	1	2	2	2	1	2	2	2	2	1	1	2	2	1	2	2	2	2	1	1	2	2	1	2	2	2	2	1	1	2	2	8.2	8.2	8.2	47.476	427	427	0	28.168	By matching	By MS/MS	By MS/MS	By MS/MS	By MS/MS
YBR288C	YBR288C	14	14	14	sp|YBR288C|APM3_YEAST NCSL01000020.1 22934-24385 ORF Verified Mu3-like subunit of the clathrin associated protein complex (AP-3); functions in transport of alkaline phosphatase to the vacuole via the alternate pathway GN=APM3 PE=1 SV=1	1	14	14	14	4	12	12	9	12	11	4	11	8	4	12	12	9	12	11	4	11	8	4	12	12	9	12	11	4	11	8	41.2	41.2	41.2	54.809	483	483	0	185.66	By matching	By MS/MS	By MS/MS	By MS/MS	By MS/MS
YBR289W	YBR289W	10	10	10	sp|YBR289W|SNF5_YEAST NCSL01000020.1 19959-22646 ORF Verified Subunit of the SWI/SNF chromatin remodeling complex; involved in transcriptional regulation; functions interdependently in transcriptional activation with Snf2p and Snf6p; relocates to the cytos	1	10	10	10	0	7	9	4	9	7	1	7	6	0	7	9	4	9	7	1	7	6	0	7	9	4	9	7	1	7	6	20.2	20.2	20.2	101.85	895	895	0	62.98		By MS/MS	By MS/MS	By matching	By MS/MS
YCL005W-A	YCL005W-A	2	2	2	sp|YCL005W-A|VMA9_YEAST NCSL01000052.1 16176-16570 ORF Verified Vacuolar H+ ATPase subunit e of the V-ATPase V0 subcomplex; essential for vacuolar acidification; interacts with the V-ATPase assembly factor Vma21p in the ER; involved in V0 biogenesis GN=VMA	1	2	2	2	2	2	2	2	2	1	1	1	1	2	2	2	2	2	1	1	1	1	2	2	2	2	2	1	1	1	1	23.3	23.3	23.3	8.381	73	73	0.00074766	2.5611	By matching	By matching	By MS/MS	By matching	By MS/MS
YCL009C	YCL009C	18	18	18	sp|YCL009C|ILV6_YEAST NCSL01000052.1 13765-14694 ORF Verified Regulatory subunit of acetolactate synthase; acetolactate synthase catalyzes the first step of branched-chain amino acid biosynthesis; enhances activity of the Ilv2p catalytic subunit, localizes	1	18	18	18	10	13	16	10	16	12	9	11	11	10	13	16	10	16	12	9	11	11	10	13	16	10	16	12	9	11	11	73.1	73.1	73.1	34	309	309	0	300.66	By MS/MS	By MS/MS	By MS/MS	By MS/MS	By MS/MS
YCL010C	YCL010C	4	4	4	sp|YCL010C|SGF29_YEAST NCSL01000052.1 12716-13495 ORF Verified Component of the HAT/Core module of the SAGA, SLIK, and ADA complexes; HAT/Core module also contains Gcn5p, Ngg1p, and Ada2p; binds methylated histone H3K4; involved in transcriptional regulati	1	4	4	4	0	2	1	2	4	3	0	4	4	0	2	1	2	4	3	0	4	4	0	2	1	2	4	3	0	4	4	27	27	27	29.385	259	259	0	23.194		By matching	By matching	By matching	By MS/MS
YCL011C	YCL011C	1	1	1	sp|YCL011C|GBP2_YEAST NCSL01000052.1 11220-12503 ORF Verified Poly(A+) RNA-binding protein; key surveillance factor for the selective export of spliced mRNAs from the nucleus to the cytoplasm; preference for intron-containing genes; similar to Npl3p; also	1	1	1	1	0	1	1	1	1	1	0	1	1	0	1	1	1	1	1	0	1	1	0	1	1	1	1	1	0	1	1	2.8	2.8	2.8	48.71	427	427	0	3.1427		By matching	By MS/MS	By matching	By MS/MS
YCL017C	YCL017C	9	9	9	sp|YCL017C|NFS1_YEAST NCSL01000052.1 1921-3414 ORF Verified Cysteine desulfurase; involved in iron-sulfur cluster (Fe/S) biogenesis and in thio-modification of mitochondrial and cytoplasmic tRNAs; essential protein located predominantly in mitochondria GN=	1	9	9	9	6	7	9	6	8	3	5	2	4	6	7	9	6	8	3	5	2	4	6	7	9	6	8	3	5	2	4	27.6	27.6	27.6	54.438	497	497	0	26.722	By matching	By MS/MS	By MS/MS	By MS/MS	By MS/MS
YCL028W	YCL028W	6	6	6	sp|YCL028W|RNQ1_YEAST NCSL01000046.1 12766-13989 ORF Verified [PIN(+)] prion; an infectious protein conformation that is generally an ordered protein aggregate GN=RNQ1 PE=1 SV=1	1	6	6	6	4	6	6	6	6	6	5	6	5	4	6	6	6	6	6	5	6	5	4	6	6	6	6	6	5	6	5	21.6	21.6	21.6	42.773	407	407	0	323.31	By matching	By MS/MS	By MS/MS	By MS/MS	By MS/MS
YCL029C	YCL029C	3	3	3	sp|YCL029C|BIK1_YEAST NCSL01000046.1 14218-15540 ORF Verified Microtubule-associated protein; component of the interface between microtubules and kinetochore, involved in sister chromatid separation; essential in polyploid cells but not in haploid or diplo	1	3	3	3	0	1	2	0	3	3	0	1	3	0	1	2	0	3	3	0	1	3	0	1	2	0	3	3	0	1	3	15.5	15.5	15.5	51.065	440	440	0	6.5893		By MS/MS	By MS/MS		By MS/MS
YCL030C	YCL030C	17	17	17	sp|YCL030C|HIS4_YEAST NCSL01000046.1 15806-18205 ORF Verified Multifunctional enzyme containing phosphoribosyl-ATP pyrophosphatase; phosphoribosyl-AMP cyclohydrolase, and histidinol dehydrogenase activities; catalyzes the second, third, ninth and tenth ste	1	17	17	17	7	10	16	6	13	2	4	1	2	7	10	16	6	13	2	4	1	2	7	10	16	6	13	2	4	1	2	31.4	31.4	31.4	87.707	799	799	0	73.508	By MS/MS	By MS/MS	By MS/MS	By MS/MS	By MS/MS
YCL031C	YCL031C	2	2	2	sp|YCL031C|RRP7_YEAST NCSL01000046.1 18571-19464 ORF Verified Essential protein involved in rRNA processing and ribosome biogenesis; protein abundance increases in response to DNA replication stress GN=RRP7 PE=1 SV=1	1	2	2	2	0	1	2	0	2	2	0	2	0	0	1	2	0	2	2	0	2	0	0	1	2	0	2	2	0	2	0	6.7	6.7	6.7	34.498	297	297	0.0091678	1.7461		By MS/MS	By MS/MS		By MS/MS
YCL034W	YCL034W	9	9	9	sp|YCL034W|LSB5_YEAST NCSL01000046.1 21421-22485 ORF Verified Protein involved in membrane-trafficking events at plasma membrane; interacts with actin regulators Sla1p and Las17p, ubiquitin, Arf3p to couple actin dynamics to membrane trafficking processes;	1	9	9	9	0	6	8	1	9	9	2	7	6	0	6	8	1	9	9	2	7	6	0	6	8	1	9	9	2	7	6	35.9	35.9	35.9	39.929	354	354	0	66.458		By MS/MS	By MS/MS	By matching	By MS/MS
YCL035C	YCL035C	4	4	4	sp|YCL035C|GRX1_YEAST NCSL01000046.1 22970-23302 ORF Verified Glutathione-dependent disulfide oxidoreductase; hydroperoxide and superoxide-radical responsive, heat-stable, with active site cysteine pair; protects cells from oxidative damage; GRX1 has a par	1	4	4	4	1	3	2	2	3	1	1	1	1	1	3	2	2	3	1	1	1	1	1	3	2	2	3	1	1	1	1	43.6	43.6	43.6	12.38	110	110	0	9.3093	By matching	By MS/MS	By MS/MS	By matching	By MS/MS
YCL037C	YCL037C	7	7	7	sp|YCL037C|SRO9_YEAST NCSL01000046.1 25465-26769 ORF Verified Cytoplasmic RNA-binding protein; shuttles between nucleus and cytoplasm and is exported from the nucleus in an mRNA export-dependent manner; associates with translating ribosomes; involved in he	1	7	7	7	0	5	7	0	7	5	0	5	3	0	5	7	0	7	5	0	5	3	0	5	7	0	7	5	0	5	3	26.7	26.7	26.7	48.059	434	434	0	90.102		By MS/MS	By MS/MS		By MS/MS
YCL038C	YCL038C	2	2	2	sp|YCL038C|ATG22_YEAST NCSL01000046.1 27615-29195 ORF Verified Vacuolar integral membrane protein required for efflux of amino acids; required for efflux of amino acids during autophagic body breakdown in the vacuole; null mutation causes a gradual loss of	1	2	2	2	2	2	2	2	2	1	2	2	2	2	2	2	2	2	1	2	2	2	2	2	2	2	2	1	2	2	2	6.8	6.8	6.8	58.63	526	526	0	116.62	By MS/MS	By MS/MS	By MS/MS	By MS/MS	By MS/MS
YCL039W	YCL039W	23	23	23	sp|YCL039W|GID7_YEAST NCSL01000046.1 29256-31493 ORF Verified Subunit of GID Complex that binds directly to central component Vid30p; GID complex is involved in proteasome-dependent catabolite inactivation of fructose-1,6-bisphosphatase; Gid7p contains six	1	23	23	23	1	19	17	4	18	21	0	19	16	1	19	17	4	18	21	0	19	16	1	19	17	4	18	21	0	19	16	42.1	42.1	42.1	84.482	745	745	0	104.53	By matching	By MS/MS	By MS/MS	By MS/MS	By MS/MS
YCL040W	YCL040W	29	29	28	sp|YCL040W|GLK1_YEAST NCSL01000046.1 31800-33302 ORF Verified Glucokinase; catalyzes the phosphorylation of glucose at C6 in the first irreversible step of glucose metabolism; one of three glucose phosphorylating enzymes; expression regulated by non-fermen	1	29	29	28	13	19	29	17	24	12	19	13	16	13	19	29	17	24	12	19	13	16	12	18	28	16	23	11	18	12	15	69.8	69.8	67	55.391	500	500	0	310.36	By MS/MS	By MS/MS	By MS/MS	By MS/MS	By MS/MS
YCL043C	YCL043C	18	18	18	sp|YCL043C|PDI1_YEAST NCSL01000046.1 33913-35505 ORF Verified Protein disulfide isomerase; multifunctional oxidoreductase of the ER lumen, essential for disulfide bond formation in secretory and cell-surface proteins, processing of non-native disulfide bon	1	18	18	18	11	17	18	12	18	14	10	12	16	11	17	18	12	18	14	10	12	16	11	17	18	12	18	14	10	12	16	37.5	37.5	37.5	59.013	530	530	0	206.68	By MS/MS	By MS/MS	By MS/MS	By MS/MS	By MS/MS
YCL044C	YCL044C	10	10	10	sp|YCL044C|MGR1_YEAST NCSL01000046.1 35795-37048 ORF Verified Subunit of the mitochondrial (mt) i-AAA protease supercomplex; i-AAA degrades misfolded mitochondrial proteins; forms a subcomplex with Mgr3p that binds to substrates to facilitate proteolysis;	1	10	10	10	7	4	9	9	9	4	7	0	3	7	4	9	9	9	4	7	0	3	7	4	9	9	9	4	7	0	3	33.8	33.8	33.8	47.16	417	417	0	79.432	By MS/MS	By MS/MS	By MS/MS	By MS/MS	By MS/MS
YCL045C	YCL045C	9	9	9	sp|YCL045C|EMC1_YEAST NCSL01000046.1 37256-39538 ORF Verified Member of conserved endoplasmic reticulum membrane complex; involved in efficient folding of proteins in the ER; null mutant displays induction of the unfolded protein response; interacts with G	1	9	9	9	5	5	6	7	9	3	6	2	5	5	5	6	7	9	3	6	2	5	5	5	6	7	9	3	6	2	5	15.4	15.4	15.4	87.182	760	760	0	82.911	By MS/MS	By MS/MS	By MS/MS	By MS/MS	By MS/MS
YCL048W	YCL048W	21	21	21	sp|YCL048W|SPS22_YEAST NCSL01000046.1 40608-41999 ORF Verified Protein of unknown function; SPS22 has a paralog, SPS2, that arose from the whole genome duplication; redundant with Sps2p for the organization of the beta-glucan layer of the spore wall GN=SPS	1	21	21	21	15	14	19	16	19	17	14	8	13	15	14	19	16	19	17	14	8	13	15	14	19	16	19	17	14	8	13	55.5	55.5	55.5	52.021	463	463	0	323.31	By MS/MS	By MS/MS	By MS/MS	By MS/MS	By MS/MS
YCL049C	YCL049C	1	1	1	sp|YCL049C|dubious100_YEAST NCSL01000046.1 43485-44423 ORF Uncharacterized Protein of unknown function; localizes to membrane fraction; YCL049C is not an essential gene GN=dubious100 PE=1 SV=1	1	1	1	1	0	0	1	1	1	0	0	0	0	0	0	1	1	1	0	0	0	0	0	0	1	1	1	0	0	0	0	2.9	2.9	2.9	35.73	312	312	0.0098074	1.6821			By MS/MS	By matching	By MS/MS
YCL050C	YCL050C	10	10	10	sp|YCL050C|APA1_YEAST NCSL01000046.1 45409-46374 ORF Verified AP4A phosphorylase; bifunctional diadenosine 5,5-P1,P4-tetraphosphate phosphorylase and ADP sulfurylase involved in catabolism of bis(5-nucleosidyl) tetraphosphates; catalyzes phosphorolysi	1	10	10	10	8	8	10	6	8	3	6	4	4	8	8	10	6	8	3	6	4	4	8	8	10	6	8	3	6	4	4	44.5	44.5	44.5	36.492	321	321	0	32.881	By MS/MS	By MS/MS	By MS/MS	By MS/MS	By MS/MS
YCL051W	YCL051W	3	3	3	sp|YCL051W|LRE1_YEAST NCSL01000046.1 46596-48347 ORF Verified Protein involved in control of cell wall structure and stress response; direct inhibitor of the nuclear Dbf2 related (NDR) kinase Cbk1p-Mob2p; overproduction confers resistance to cell-wall degr	1	3	3	3	0	3	2	0	3	3	0	3	3	0	3	2	0	3	3	0	3	3	0	3	2	0	3	3	0	3	3	7.2	7.2	7.2	64.745	583	583	0	5.215		By MS/MS	By MS/MS		By MS/MS
YCL052C	YCL052C	8	8	8	sp|YCL052C|PBN1_YEAST NCSL01000046.1 48819-50069 ORF Verified Component of glycosylphosphatidylinositol-mannosyltransferase I; essential component; required for the autocatalytic post-translational processing of the protease B precursor Prb1p; localizes to	1	8	8	8	5	2	6	7	7	0	3	0	2	5	2	6	7	7	0	3	0	2	5	2	6	7	7	0	3	0	2	26.4	26.4	26.4	47.939	416	416	0	24.463	By matching	By MS/MS	By MS/MS	By MS/MS	By MS/MS
YCL054W	YCL054W	9	9	9	sp|YCL054W|SPB1_YEAST NCSL01000046.1 50238-52763 ORF Verified AdoMet-dependent methyltransferase; involved in rRNA processing and 60S ribosomal subunit maturation; methylates G2922 in the tRNA docking site of the large subunit rRNA and in the absence of sn	1	9	9	9	0	5	6	2	8	6	0	5	2	0	5	6	2	8	6	0	5	2	0	5	6	2	8	6	0	5	2	15.6	15.6	15.6	96.498	841	841	0	23.726		By MS/MS	By MS/MS	By matching	By MS/MS
YCL055W	YCL055W	8	8	8	sp|YCL055W|KAR4_YEAST NCSL01000046.1 55276-56283 ORF Verified Transcription factor required for response to pheromones; also required during meiosis; exists in two forms, a slower-migrating form more abundant during vegetative growth and a faster-migrating	1	8	8	8	1	4	7	4	8	5	1	5	5	1	4	7	4	8	5	1	5	5	1	4	7	4	8	5	1	5	5	34.6	34.6	34.6	38.672	335	335	0	22.016	By matching	By MS/MS	By MS/MS	By MS/MS	By MS/MS
YCL057C-A	YCL057C-A	5	5	5	sp|YCL057C-A|MIC10_YEAST NCSL01000046.1 59887-60180 ORF Verified Conserved component of the MICOS complex; MICOS (formerly MINOS or MitOS) is a mitochondrial inner membrane complex that extends into the intermembrane space and has a role in the maintenance	1	5	5	5	4	4	5	4	4	4	4	1	3	4	4	5	4	4	4	4	1	3	4	4	5	4	4	4	4	1	3	59.8	59.8	59.8	10.408	97	97	0	219.75	By MS/MS	By MS/MS	By MS/MS	By MS/MS	By MS/MS
YCL057W	YCL057W	13	13	13	sp|YCL057W|PRD1_YEAST NCSL01000046.1 57306-59444 ORF Verified Zinc metalloendopeptidase; found in the cytoplasm and intermembrane space of mitochondria; with Cym1p, involved in degradation of mitochondrial proteins and of presequence peptides cleaved from	1	13	13	13	3	8	10	5	10	2	4	1	0	3	8	10	5	10	2	4	1	0	3	8	10	5	10	2	4	1	0	22.6	22.6	22.6	81.932	712	712	0	26.663	By matching	By MS/MS	By MS/MS	By MS/MS	By MS/MS
YCL059C	YCL059C	8	8	8	sp|YCL059C|KRR1_YEAST NCSL01000046.1 60833-61783 ORF Verified Nucleolar protein required for rRNA synthesis and ribosomal assembly; required for the synthesis of 18S rRNA and for the assembly of 40S ribosomal subunit; essential gene GN=KRR1 PE=1 SV=1	1	8	8	8	1	6	7	3	8	7	2	5	4	1	6	7	3	8	7	2	5	4	1	6	7	3	8	7	2	5	4	30.1	30.1	30.1	37.159	316	316	0	24.605	By matching	By MS/MS	By MS/MS	By matching	By MS/MS
YCL061C	YCL061C	2	2	2	sp|YCL061C|MRC1_YEAST NCSL01000046.1 62106-65396 ORF Verified S-phase checkpoint protein required for DNA replication; couples DNA helicase and polymerase; interacts with and stabilizes Pol2p at stalled replication forks during stress, where it forms a pau	1	2	2	2	0	2	2	0	0	2	0	2	1	0	2	2	0	0	2	0	2	1	0	2	2	0	0	2	0	2	1	3.6	3.6	3.6	124.32	1096	1096	0.0039898	2.1215		By matching	By MS/MS
YCR002C	YCR002C	14	14	14	sp|YCR002C|CDC10_YEAST NCSL01000052.1 26527-27495 ORF Verified Component of the septin ring, required for cytokinesis; septins are GTP-binding proteins that assemble into rod-like hetero-oligomers that can associate to form filaments; septin rings at the m	1	14	14	14	8	11	14	9	13	9	5	9	8	8	11	14	9	13	9	5	9	8	8	11	14	9	13	9	5	9	8	64.4	64.4	64.4	35.677	309	309	0	250.79	By MS/MS	By MS/MS	By MS/MS	By MS/MS	By MS/MS
YCR003W	YCR003W	2	2	2	sp|YCR003W|MRPL32_YEAST NCSL01000052.1 27767-28318 ORF Verified Mitochondrial ribosomal protein of the large subunit; protein abundance increases in response to DNA replication stress GN=MRPL32 PE=1 SV=1	1	2	2	2	1	2	2	1	2	2	1	2	2	1	2	2	1	2	2	1	2	2	1	2	2	1	2	2	1	2	2	12	12	12	21.423	183	183	0	5.859	By matching	By matching	By MS/MS	By matching	By MS/MS
YCR004C	YCR004C	10	10	10	sp|YCR004C|YCP4_YEAST NCSL01000052.1 28722-29465 ORF Verified Protein of unknown function; has sequence and structural similarity to flavodoxins; predicted to be palmitoylated; the authentic, non-tagged protein is detected in highly purified mitochondria i	1	10	10	10	6	7	10	7	10	6	6	6	6	6	7	10	7	10	6	6	6	6	6	7	10	7	10	6	6	6	6	65.2	65.2	65.2	26.351	247	247	0	209.6	By MS/MS	By MS/MS	By MS/MS	By MS/MS	By MS/MS
YCR005C	YCR005C	23	23	21	sp|YCR005C|CIT2_YEAST NCSL01000052.1 30093-31475 ORF Verified Citrate synthase, peroxisomal isozyme involved in glyoxylate cycle; catalyzes condensation of acetyl coenzyme A and oxaloacetate to form citrate; expression is controlled by Rtg1p and Rtg2p tran	1	23	23	21	19	20	21	19	23	15	17	14	13	19	20	21	19	23	15	17	14	13	17	18	19	17	21	13	15	12	11	55.7	55.7	48.9	51.413	460	460	0	323.31	By MS/MS	By MS/MS	By MS/MS	By MS/MS	By MS/MS
YCR009C	YCR009C	11	11	11	sp|YCR009C|RVS161_YEAST NCSL01000052.1 39557-40354 ORF Verified Amphiphysin-like lipid raft protein; N-BAR domain protein that interacts with Rvs167p and regulates polarization of the actin cytoskeleton, endocytosis, cell polarity, cell fusion and viabilit	1	11	11	11	10	10	11	9	10	8	8	1	1	10	10	11	9	10	8	8	1	1	10	10	11	9	10	8	8	1	1	48.3	48.3	48.3	30.25	265	265	0	20.21	By MS/MS	By MS/MS	By MS/MS	By MS/MS	By MS/MS
YCR010C	YCR010C	7	7	7	sp|YCR010C|ADY2_YEAST NCSL01000052.1 41085-41936 ORF Verified Acetate transporter required for normal sporulation; phosphorylated in mitochondria; ADY2 has a paralog, ATO2, that arose from the whole genome duplication GN=ADY2 PE=1 SV=1	1	7	7	7	5	7	6	7	7	6	6	6	6	5	7	6	7	7	6	6	6	6	5	7	6	7	7	6	6	6	6	34.3	34.3	34.3	30.726	283	283	0	323.31	By MS/MS	By MS/MS	By MS/MS	By MS/MS	By MS/MS
YCR011C	YCR011C	14	14	14	sp|YCR011C|ADP1_YEAST NCSL01000052.1 42536-45685 ORF Verified Putative ATP-dependent permease of the ABC transporter family GN=ADP1 PE=1 SV=1	1	14	14	14	9	9	13	12	13	4	7	4	4	9	9	13	12	13	4	7	4	4	9	9	13	12	13	4	7	4	4	16.1	16.1	16.1	117.26	1049	1049	0	161.31	By matching	By MS/MS	By MS/MS	By MS/MS	By MS/MS
YCR012W	YCR012W	38	38	38	sp|YCR012W|PGK1_YEAST NCSL01000052.1 46558-47808 ORF Verified 3-phosphoglycerate kinase; catalyzes transfer of high-energy phosphoryl groups from the acyl phosphate of 1,3-bisphosphoglycerate to ADP to produce ATP; key enzyme in glycolysis and gluconeogene	1	38	38	38	33	32	37	34	37	29	34	32	31	33	32	37	34	37	29	34	32	31	33	32	37	34	37	29	34	32	31	78.4	78.4	78.4	44.738	416	416	0	323.31	By MS/MS	By MS/MS	By MS/MS	By MS/MS	By MS/MS
YCR016W	YCR016W	2	2	2	sp|YCR016W|dubious113_YEAST NCSL01000052.1 52574-53446 ORF Uncharacterized Putative protein of unknown function; green fluorescent protein (GFP)-fusion protein localizes to the nucleolus and nucleus; predicted to be involved in ribosome biogenesis GN=dubio	1	2	2	2	0	1	2	1	2	1	0	1	0	0	1	2	1	2	1	0	1	0	0	1	2	1	2	1	0	1	0	15.9	15.9	15.9	33.632	290	290	0	17.152		By MS/MS	By MS/MS	By matching	By MS/MS
YCR017C	YCR017C	6	6	6	sp|YCR017C|CWH43_YEAST NCSL01000052.1 53713-56574 ORF Verified Putative sensor/transporter protein involved in cell wall biogenesis; contains 14-16 transmembrane segments and several putative glycosylation and phosphorylation sites; null mutation is synthe	1	6	6	6	3	4	5	5	6	0	3	0	1	3	4	5	5	6	0	3	0	1	3	4	5	5	6	0	3	0	1	6.1	6.1	6.1	107.93	953	953	0	19.796	By MS/MS	By MS/MS	By MS/MS	By MS/MS	By MS/MS
YCR020W-B	YCR020W-B	3	3	3	sp|YCR020W-B|HTL1_YEAST NCSL01000068.1 17257-17493 ORF Verified Component of the RSC chromatin remodeling complex; RSC functions in transcriptional regulation and elongation, chromosome stability, and establishing sister chromatid cohesion; involved in tel	1	3	3	3	0	1	3	2	3	1	2	0	0	0	1	3	2	3	1	2	0	0	0	1	3	2	3	1	2	0	0	43.6	43.6	43.6	9.1794	78	78	0	9.7039		By matching	By MS/MS	By matching	By MS/MS
YCR021C	YCR021C	2	2	2	sp|YCR021C|HSP30_YEAST NCSL01000068.1 15706-16704 ORF Verified Negative regulator of the H(+)-ATPase Pma1p; stress-responsive protein; hydrophobic plasma membrane localized; induced by heat shock, ethanol treatment, weak organic acid, glucose limitation, a	1	2	2	2	1	0	2	1	2	0	1	1	0	1	0	2	1	2	0	1	1	0	1	0	2	1	2	0	1	1	0	10.2	10.2	10.2	37.068	332	332	0	5.5614	By MS/MS		By MS/MS	By MS/MS	By MS/MS
YCR028C-A	YCR028C-A	12	12	12	sp|YCR028C-A|RIM1_YEAST NCSL01000068.1 393-883 ORF Verified ssDNA-binding protein essential for mitochondrial genome maintenance; involved in mitochondrial DNA replication; stimulates utilization by Mip1p DNA polymerase of RNA primers synthesized by Rpo41p	1	12	12	12	6	10	11	9	12	10	7	10	10	6	10	11	9	12	10	7	10	10	6	10	11	9	12	10	7	10	10	71.1	71.1	71.1	15.386	135	135	0	323.31	By MS/MS	By MS/MS	By MS/MS	By MS/MS	By MS/MS
YCR030C	YCR030C	13	13	13	sp|YCR030C|SYP1_YEAST NCSL01000065.1 22337-24949 ORF Verified Negative regulator of WASP-Arp23 complex; involved in endocytic site formation; directly inhibits Las17p stimulation of Arp23 complex-mediated actin assembly in vitro; may regulate assembly and	1	13	13	13	7	11	13	9	11	10	7	10	11	7	11	13	9	11	10	7	10	11	7	11	13	9	11	10	7	10	11	18.7	18.7	18.7	96.147	870	870	0	63.925	By MS/MS	By MS/MS	By MS/MS	By MS/MS	By MS/MS
YCR034W	YCR034W	1	1	1	sp|YCR034W|ELO2_YEAST NCSL01000065.1 7139-8182 ORF Verified Fatty acid elongase, involved in sphingolipid biosynthesis; acts on fatty acids of up to 24 carbons in length; mutations have regulatory effects on 1,3-beta-glucan synthase, vacuolar ATPase, and t	1	1	1	1	1	1	1	1	1	1	0	0	1	1	1	1	1	1	1	0	0	1	1	1	1	1	1	1	0	0	1	2.9	2.9	2.9	40.002	347	347	0	12.36	By MS/MS	By MS/MS	By MS/MS	By matching	By MS/MS
YCR036W	YCR036W	2	2	2	sp|YCR036W|RBK1_YEAST NCSL01000065.1 4476-5477 ORF Verified Putative ribokinase GN=RBK1 PE=1 SV=1	1	2	2	2	1	2	2	0	2	1	1	0	0	1	2	2	0	2	1	1	0	0	1	2	2	0	2	1	1	0	0	6	6	6	36.954	333	333	0.0010993	2.282	By matching	By MS/MS	By MS/MS		By MS/MS
YCR042C	YCR042C	5	5	5	sp|YCR042C|TAF2_YEAST NCSL01000048.1 63328-67551 ORF Verified TFIID subunit (150 kDa); involved in RNA polymerase II transcription initiation GN=TAF2 PE=1 SV=1	1	5	5	5	0	1	5	2	5	4	0	2	4	0	1	5	2	5	4	0	2	4	0	1	5	2	5	4	0	2	4	4.4	4.4	4.4	161.48	1407	1407	0	5.5169		By matching	By MS/MS	By matching	By MS/MS
YCR045C	YCR045C	5	5	5	sp|YCR045C|RRT12_YEAST NCSL01000048.1 59048-60523 ORF Verified Probable subtilisin-family protease; role in formation of the dityrosine layer of spore walls; localizes to the spore wall and also the nuclear envelope and ER region in mature spores GN=RRT12	1	5	5	5	1	1	4	2	3	0	0	0	0	1	1	4	2	3	0	0	0	0	1	1	4	2	3	0	0	0	0	14.7	14.7	14.7	55.067	491	491	0	20.156	By matching	By matching	By MS/MS	By MS/MS	By MS/MS
YCR046C	YCR046C	8	8	8	sp|YCR046C|IMG1_YEAST NCSL01000048.1 58229-58738 ORF Verified Mitochondrial ribosomal protein of the large subunit; required for respiration and for maintenance of the mitochondrial genome GN=IMG1 PE=1 SV=1	1	8	8	8	5	7	8	8	7	4	6	3	5	5	7	8	8	7	4	6	3	5	5	7	8	8	7	4	6	3	5	46.2	46.2	46.2	19.393	169	169	0	13.593	By MS/MS	By MS/MS	By MS/MS	By MS/MS	By MS/MS
YCR052W	YCR052W	11	11	11	sp|YCR052W|RSC6_YEAST NCSL01000048.1 52202-53653 ORF Verified Component of the RSC chromatin remodeling complex; essential for mitotic growth; RSC6 has a paralog, SNF12, that arose from the whole genome duplication GN=RSC6 PE=1 SV=1	1	11	11	11	3	4	10	9	11	3	4	1	3	3	4	10	9	11	3	4	1	3	3	4	10	9	11	3	4	1	3	32.1	32.1	32.1	54.191	483	483	0	59.144	By MS/MS	By MS/MS	By MS/MS	By MS/MS	By MS/MS
YCR053W	YCR053W	12	12	12	sp|YCR053W|THR4_YEAST NCSL01000048.1 50407-51951 ORF Verified Threonine synthase; conserved protein that catalyzes formation of threonine from O-phosphohomoserine; expression is regulated by the GCN4-mediated general amino acid control pathway GN=THR4 PE=1	1	12	12	12	6	8	12	7	11	5	6	4	5	6	8	12	7	11	5	6	4	5	6	8	12	7	11	5	6	4	5	35	35	35	57.474	514	514	0	99.989	By matching	By MS/MS	By MS/MS	By MS/MS	By MS/MS
YCR057C	YCR057C	19	19	19	sp|YCR057C|PWP2_YEAST NCSL01000048.1 45420-48191 ORF Verified Conserved 90S pre-ribosomal component; essential for proper endonucleolytic cleavage of the 35 S rRNA precursor at A0, A1, and A2 sites; contains eight WD-repeats; PWP2 deletion leads to defects	1	19	19	19	2	17	13	7	13	17	3	16	12	2	17	13	7	13	17	3	16	12	2	17	13	7	13	17	3	16	12	20.7	20.7	20.7	103.99	923	923	0	36.96	By matching	By MS/MS	By MS/MS	By matching	By MS/MS
YCR067C	YCR067C	11	11	11	sp|YCR067C|SED4_YEAST NCSL01000048.1 32516-35797 ORF Verified Integral ER membrane protein that stimulates Sar1p GTPase activity; involved in COPII vesicle budding through disassociation of coat proteins from membranes onto liposomes; binds Sec16p; SED4 ha	1	11	11	11	4	6	10	10	9	2	2	2	2	4	6	10	10	9	2	2	2	2	4	6	10	10	9	2	2	2	2	13.8	13.8	13.8	116.78	1093	1093	0	39.575	By MS/MS	By MS/MS	By MS/MS	By MS/MS	By MS/MS
YCR068W	YCR068W	2	2	2	sp|YCR068W|ATG15_YEAST NCSL01000048.1 30064-31626 ORF Verified Putative lipase required for lysis of autophagic and Cvt bodies; targeted to intravacuolar vesicles during autophagy via the multivesicular body (MVB) pathway; required for the maintenance of l	1	2	2	2	0	0	2	2	2	0	0	0	0	0	0	2	2	2	0	0	0	0	0	0	2	2	2	0	0	0	0	4.8	4.8	4.8	58.422	520	520	0	3.577			By MS/MS	By MS/MS	By MS/MS
YCR071C	YCR071C	4	4	4	sp|YCR071C|IMG2_YEAST NCSL01000048.1 28297-28737 ORF Verified Mitochondrial ribosomal protein of the large subunit; conserved in metazoa, with similarity to human mitochondrial ribosomal protein MRPL49 GN=IMG2 PE=1 SV=1	1	4	4	4	2	3	4	4	4	3	3	3	2	2	3	4	4	4	3	3	3	2	2	3	4	4	4	3	3	3	2	28.8	28.8	28.8	16.38	146	146	0	4.7134	By matching	By MS/MS	By MS/MS	By MS/MS	By MS/MS
YCR072C	YCR072C	1	1	1	sp|YCR072C|RSA4_YEAST NCSL01000048.1 26488-28035 ORF Verified WD-repeat protein involved in ribosome biogenesis; may interact with ribosomes; required for maturation and efficient intra-nuclear transport or pre-60S ribosomal subunits, localizes to the nucl	1	1	1	1	0	0	0	0	1	0	0	0	0	0	0	0	0	1	0	0	0	0	0	0	0	0	1	0	0	0	0	2.9	2.9	2.9	57.025	515	515	0.0060866	1.9526					By MS/MS
YCR073W-A	YCR073W-A	10	10	7	sp|YCR073W-A|SOL2_YEAST NCSL01000048.1 20930-21877 ORF Verified Protein with a possible role in tRNA export; shows similarity to 6-phosphogluconolactonase non-catalytic domains but does not exhibit this enzymatic activity; homologous to Sol3p and Sol4p; SO	1	10	10	7	5	9	10	5	10	6	6	7	4	5	9	10	5	10	6	6	7	4	3	6	7	4	7	4	4	4	1	46.3	46.3	34.6	34.575	315	315	0	58.085	By MS/MS	By MS/MS	By MS/MS	By MS/MS	By MS/MS
YCR077C	YCR077C	6	6	6	sp|YCR077C|PAT1_YEAST NCSL01000048.1 16215-18605 ORF Verified Deadenylation-dependent mRNA-decapping factor; also required for faithful chromosome transmission, maintenance of rDNA locus stability, and protection of mRNA 3-UTRs from trimming; associated w	1	6	6	6	1	3	5	2	4	2	0	4	0	1	3	5	2	4	2	0	4	0	1	3	5	2	4	2	0	4	0	10.9	10.9	10.9	88.55	796	796	0	14.978	By matching	By MS/MS	By MS/MS	By MS/MS	By MS/MS
YCR081W	YCR081W	2	2	2	sp|YCR081W|SRB8_YEAST NCSL01000048.1 10189-14472 ORF Verified Subunit of the RNA polymerase II mediator complex; associates with core polymerase subunits to form the RNA polymerase II holoenzyme; essential for transcriptional regulation; involved in glucos	1	2	2	2	0	2	2	1	2	1	0	1	1	0	2	2	1	2	1	0	1	1	0	2	2	1	2	1	0	1	1	1.5	1.5	1.5	166.81	1427	1427	0.0067857	1.905		By MS/MS	By matching	By matching	By matching
YCR084C	YCR084C	11	11	11	sp|YCR084C|TUP1_YEAST NCSL01000048.1 6369-8525 ORF Verified General repressor of transcription; forms complex with Cyc8p, involved in the establishment of repressive chromatin structure through interactions with histones H3 and H4, appears to enhance expre	1	11	11	11	5	9	11	6	10	5	4	2	5	5	9	11	6	10	5	4	2	5	5	9	11	6	10	5	4	2	5	18.9	18.9	18.9	78.919	718	718	0	27.193	By MS/MS	By MS/MS	By MS/MS	By MS/MS	By MS/MS
YCR086W	YCR086W	6	6	6	sp|YCR086W|CSM1_YEAST NCSL01000048.1 4857-5429 ORF Verified Nucleolar protein that mediates homolog segregation during meiosis I; forms a complex with Lrs4p and then Mam1p at kinetochores; required for condensin recruitment to the replication fork barrier	1	6	6	6	2	2	4	2	5	3	3	4	4	2	2	4	2	5	3	3	4	4	2	2	4	2	5	3	3	4	4	60	60	60	21.751	190	190	0	95.749	By matching	By MS/MS	By MS/MS	By MS/MS	By MS/MS
YCR088W	YCR088W	8	8	8	sp|YCR088W|ABP1_YEAST NCSL01000048.1 1975-3753 ORF Verified Actin-binding protein of the cortical actin cytoskeleton; important for activation of the Arp2/3 complex that plays a key role actin in cytoskeleton organization; inhibits barbed-end actin filamen	1	8	8	8	4	6	8	4	6	0	5	1	4	4	6	8	4	6	0	5	1	4	4	6	8	4	6	0	5	1	4	19.3	19.3	19.3	65.534	592	592	0	28.292	By matching	By MS/MS	By MS/MS	By MS/MS	By MS/MS
YCR093W	YCR093W	37	37	37	sp|YCR093W|CDC39_YEAST NCSL01000064.1 10242-16571 ORF Verified Component of the CCR4-NOT1 core complex; this complex has multiple roles in regulating mRNA levels including regulation of transcription and destabilizing mRNAs by deadenylation; basal transcri	1	37	37	37	5	32	32	10	31	35	4	28	27	5	32	32	10	31	35	4	28	27	5	32	32	10	31	35	4	28	27	21.7	21.7	21.7	240.51	2109	2109	0	155.23	By matching	By MS/MS	By MS/MS	By matching	By MS/MS
YCR094W	YCR094W	3	3	3	sp|YCR094W|CDC50_YEAST NCSL01000064.1 16890-18065 ORF Verified Endosomal protein that interacts with phospholipid flippase Drs2p; interaction with Cdc50p is essential for Drs2p catalytic activity; mutations affect cell polarity and polarized growth; simila	1	3	3	3	0	1	1	1	3	1	0	1	2	0	1	1	1	3	1	0	1	2	0	1	1	1	3	1	0	1	2	9	9	9	44.952	391	391	0	3.9247		By matching	By matching	By matching	By MS/MS
YDL001W	YDL001W	3	3	3	sp|YDL001W|RMD1_YEAST NCSL01000013.1 63546-64838 ORF Verified Cytoplasmic protein required for sporulation GN=RMD1 PE=1 SV=1	1	3	3	3	0	1	3	3	3	0	0	1	0	0	1	3	3	3	0	0	1	0	0	1	3	3	3	0	0	1	0	7	7	7	49.931	430	430	0	4.8686		By MS/MS	By MS/MS	By MS/MS	By MS/MS
YDL002C	YDL002C	13	13	13	sp|YDL002C|NHP10_YEAST NCSL01000013.1 65244-65855 ORF Verified Non-essential INO80 chromatin remodeling complex subunit; preferentially binds DNA ends, protecting them from exonucleatic cleavage; deletion affects telomere maintenance via recombination; rel	1	13	13	13	2	8	13	7	11	7	2	5	7	2	8	13	7	11	7	2	5	7	2	8	13	7	11	7	2	5	7	64.5	64.5	64.5	23.869	203	203	0	124.27	By matching	By MS/MS	By MS/MS	By MS/MS	By MS/MS
YDL003W	YDL003W	11	11	11	sp|YDL003W|MCD1_YEAST NCSL01000013.1 66439-68139 ORF Verified Essential alpha-kleisin subunit of the cohesin complex; required for sister chromatid cohesion in mitosis and meiosis; apoptosis induces cleavage and translocation of a C-terminal fragment to mi	1	11	11	11	0	8	7	0	7	11	0	11	11	0	8	7	0	7	11	0	11	11	0	8	7	0	7	11	0	11	11	21.9	21.9	21.9	63.24	566	566	0	129.62		By MS/MS	By MS/MS		By MS/MS
YDL004W	YDL004W	5	3	3	sp|YDL004W|ATP16_YEAST NCSL01000013.1 69328-69810 ORF Verified Delta subunit of the central stalk of mitochondrial F1F0 ATP synthase; F1F0 ATP synthase is a large, evolutionarily conserved enzyme complex required for ATP synthesis; F1 translationally regul	1	5	3	3	5	2	5	5	5	2	3	3	4	3	1	3	3	3	2	2	2	2	3	1	3	3	3	2	2	2	2	50	45	45	17.02	160	160	0	158.92	By matching	By MS/MS	By MS/MS	By MS/MS	By MS/MS
YDL006W	YDL006W	2	2	2	sp|YDL006W|PTC1_YEAST NCSL01000013.1 72079-72924 ORF Verified Type 2C protein phosphatase (PP2C); dephosphorylates Hog1p, inactivating osmosensing MAPK cascade; involved in Fus3p activation during pheromone response; deletion affects precursor tRNA splicin	1	2	2	2	1	2	2	2	1	2	1	2	1	1	2	2	2	1	2	1	2	1	1	2	2	2	1	2	1	2	1	11.4	11.4	11.4	31.549	281	281	0	13.105	By matching	By MS/MS	By MS/MS	By matching	By MS/MS
YDL007W	YDL007W	18	18	18	sp|YDL007W|RPT2_YEAST NCSL01000013.1 73473-74786 ORF Verified ATPase of the 19S regulatory particle of the 26S proteasome; one of six ATPases of the regulatory particle; involved in the degradation of ubiquitinated substrates; required for normal peptide h	1	18	18	18	10	14	17	13	12	15	9	14	12	10	14	17	13	12	15	9	14	12	10	14	17	13	12	15	9	14	12	47.1	47.1	47.1	48.828	437	437	0	285.02	By MS/MS	By MS/MS	By MS/MS	By MS/MS	By MS/MS
YDL008W	YDL008W	8	8	8	sp|YDL008W|APC11_YEAST NCSL01000013.1 78230-78727 ORF Verified Catalytic core subunit, Anaphase-Promoting Complex/Cyclosome (APC/C); which is a ubiquitin-protein ligase required for degradation of anaphase inhibitors, including mitotic cyclins, during the	1	8	8	8	1	7	7	2	8	8	1	7	7	1	7	7	2	8	8	1	7	7	1	7	7	2	8	8	1	7	7	49.7	49.7	49.7	18.822	165	165	0	33.069	By matching	By MS/MS	By MS/MS	By matching	By MS/MS
YDL012C	YDL012C	2	2	2	sp|YDL012C|dubious175_YEAST NCSL01000013.1 80706-81115 ORF Verified Tail-anchored plasma membrane protein with a conserved CYSTM module; possibly involved in response to stress; may contribute to non-homologous end-joining (NHEJ) based on ydl012c htz1 doub	1	2	2	2	0	0	0	0	2	0	0	0	0	0	0	0	0	2	0	0	0	0	0	0	0	0	2	0	0	0	0	16.8	16.8	16.8	12.175	107	107	0.0091743	1.7475					By MS/MS
YDL014W	YDL014W	20	20	20	sp|YDL014W|NOP1_YEAST NCSL01000013.1 83874-84803 ORF Verified Histone glutamine methyltransferase, modifies H2A at Q105 in nucleolus; component of the small subunit processome complex, which is required for processing of pre-18S rRNA; ortholog of mammalian	1	20	20	20	11	15	20	13	20	17	12	16	16	11	15	20	13	20	17	12	16	16	11	15	20	13	20	17	12	16	16	68.3	68.3	68.3	32.877	309	309	0	323.31	By MS/MS	By MS/MS	By MS/MS	By MS/MS	By MS/MS
YDL015C	YDL015C	5	5	5	sp|YDL015C|TSC13_YEAST NCSL01000013.1 85232-86164 ORF Verified Enoyl reductase; catalyzes last step in each cycle of very long chain fatty acid elongation; localizes to ER, highly enriched in a structure marking nuclear-vacuolar junctions; coimmunoprecipit	1	5	5	5	3	2	4	3	3	3	4	0	2	3	2	4	3	3	3	4	0	2	3	2	4	3	3	3	4	0	2	16.5	16.5	16.5	36.781	310	310	0	8.4901	By MS/MS	By MS/MS	By MS/MS	By MS/MS	By MS/MS
YDL017W	YDL017W	24	24	24	sp|YDL017W|CDC7_YEAST NCSL01000013.1 86433-87956 ORF Verified DDK (Dbf4-dependent kinase) catalytic subunit; required for origin firing and replication fork progression in mitotic S phase through phosphorylation of Mcm2-7p complexes and Cdc45p; kinase acti	1	24	24	24	2	19	22	7	21	21	4	22	22	2	19	22	7	21	21	4	22	22	2	19	22	7	21	21	4	22	22	54.2	54.2	54.2	58.37	507	507	0	323.31	By matching	By MS/MS	By MS/MS	By MS/MS	By MS/MS
YDL018C	YDL018C	3	3	3	sp|YDL018C|ERP3_YEAST NCSL01000013.1 88654-89331 ORF Verified Protein with similarity to Emp24p and Erv25p; member of the p24 family involved in ER to Golgi transport GN=ERP3 PE=1 SV=1	1	3	3	3	1	3	2	2	3	1	0	0	1	1	3	2	2	3	1	0	0	1	1	3	2	2	3	1	0	0	1	15.6	15.6	15.6	26.497	225	225	0	8.4499	By matching	By matching	By MS/MS	By MS/MS	By MS/MS
YDL019C	YDL019C	6	6	6	sp|YDL019C|OSH2_YEAST NCSL01000013.1 90658-94509 ORF Verified Member of an oxysterol-binding protein family with seven members; in S. cerevisiae, family members have overlapping, redundant functions in sterol metabolism and collectively perform a function	1	6	6	6	1	5	6	3	4	1	1	1	2	1	5	6	3	4	1	1	1	2	1	5	6	3	4	1	1	1	2	7.1	7.1	7.1	145.9	1283	1283	0	6.5213	By matching	By MS/MS	By MS/MS	By matching	By MS/MS
YDL021W	YDL021W	2	2	2	sp|YDL021W|GPM2_YEAST NCSL01000013.1 97283-98218 ORF Verified Homolog of Gpm1p phosphoglycerate mutase; converts 3-phosphoglycerate to 2-phosphoglycerate in glycolysis; may be non-functional; GPM2 has a paralog, GPM3, that arose from the whole genome dupli	1	2	2	2	0	1	2	1	0	0	0	0	0	0	1	2	1	0	0	0	0	0	0	1	2	1	0	0	0	0	0	6.4	6.4	6.4	36.073	311	311	0.00037736	2.7162		By matching	By MS/MS	By matching
YDL022W	YDL022W	17	17	16	sp|YDL022W|GPD1_YEAST NCSL01000013.1 99171-100346 ORF Verified NAD-dependent glycerol-3-phosphate dehydrogenase; key enzyme of glycerol synthesis, essential for growth under osmotic stress; expression regulated by high-osmolarity glycerol response pathway;	1	17	17	16	14	16	17	13	17	12	10	12	13	14	16	17	13	17	12	10	12	13	13	15	16	12	16	11	9	11	13	47.6	47.6	43.7	42.868	391	391	0	323.31	By MS/MS	By MS/MS	By MS/MS	By MS/MS	By MS/MS
YDL025C	YDL025C	12	12	12	sp|YDL025C|RTK1_YEAST NCSL01000013.1 104960-106822 ORF Verified Putative protein kinase, potentially phosphorylated by Cdc28p; interacts with ribosome biogenesis factors, Cka2, Gus1 and Arc1; protein abundance increases in response to DNA replication stres	1	12	12	12	1	8	7	1	8	11	0	10	12	1	8	7	1	8	11	0	10	12	1	8	7	1	8	11	0	10	12	26.9	26.9	26.9	69.638	620	620	0	40.971	By matching	By MS/MS	By MS/MS	By matching	By MS/MS
YDL027C	YDL027C	7	7	7	sp|YDL027C|MRX9_YEAST NCSL01000013.1 107208-108470 ORF Uncharacterized Protein that associates with mitochondrial ribosome; the authentic, non-tagged protein is detected in highly purified mitochondria in high-throughput studies; YDL027C is not an essentia	1	7	7	7	6	5	7	6	7	0	5	0	0	6	5	7	6	7	0	5	0	0	6	5	7	6	7	0	5	0	0	16	16	16	48.273	420	420	0	25.532	By MS/MS	By MS/MS	By MS/MS	By MS/MS	By MS/MS
YDL028C	YDL028C	2	2	2	sp|YDL028C|MPS1_YEAST NCSL01000013.1 108874-111168 ORF Verified Dual-specificity kinase; autophosphorylation required for function; required for spindle pole body (SPB) duplication and spindle checkpoint function; contributes to bi-orientation by promoting	1	2	2	2	0	1	2	0	1	1	0	0	1	0	1	2	0	1	1	0	0	1	0	1	2	0	1	1	0	0	1	3.9	3.9	3.9	86.774	764	764	0	4.3089		By matching	By MS/MS		By matching
YDL029W	YDL029W	13	13	13	sp|YDL029W|ARP2_YEAST NCSL01000013.1 111527-112825 ORF Verified Essential component of the Arp2/3 complex; Arp2/3 is a highly conserved actin nucleation center required for the motility and integrity of actin patches; involved in endocytosis and membrane g	1	13	13	13	7	11	12	9	11	8	4	6	5	7	11	12	9	11	8	4	6	5	7	11	12	9	11	8	4	6	5	40.4	40.4	40.4	44.073	391	391	0	141.48	By matching	By MS/MS	By MS/MS	By MS/MS	By MS/MS
YDL031W	YDL031W	12	12	12	sp|YDL031W|DBP10_YEAST NCSL01000013.1 114961-117948 ORF Verified Putative ATP-dependent RNA helicase of the DEAD-box protein family; constituent of 66S pre-ribosomal particles; essential protein involved in ribosome biogenesis GN=DBP10 PE=1 SV=1	1	12	12	12	0	8	11	2	10	7	0	6	1	0	8	11	2	10	7	0	6	1	0	8	11	2	10	7	0	6	1	13.1	13.1	13.1	112.93	995	995	0	32.399		By MS/MS	By MS/MS	By matching	By MS/MS
YDL040C	YDL040C	12	12	12	sp|YDL040C|NAT1_YEAST NCSL01000013.1 129882-132446 ORF Verified Subunit of protein N-terminal acetyltransferase NatA; NatA comprised of Nat1p, Ard1p, and Nat5p; N-terminally acetylates many proteins to influence multiple processes such as cell cycle progre	1	12	12	12	3	6	8	6	11	7	3	3	2	3	6	8	6	11	7	3	3	2	3	6	8	6	11	7	3	3	2	17.3	17.3	17.3	98.949	854	854	0	48.952	By matching	By MS/MS	By MS/MS	By MS/MS	By MS/MS
YDL042C	YDL042C	3	2	2	sp|YDL042C|SIR2_YEAST NCSL01000013.1 132875-134563 ORF Verified Conserved NAD+ dependent histone deacetylase of the Sirtuin family; deacetylation targets are primarily nuclear proteins; required for telomere hypercluster formation in quiescent yeast cells;	1	3	2	2	0	1	3	1	3	2	0	2	1	0	0	2	0	2	1	0	1	0	0	0	2	0	2	1	0	1	0	6	4.6	4.6	63.189	562	562	0	8.1555		By matching	By MS/MS	By matching	By MS/MS
YDL045C	YDL045C	7	7	7	sp|YDL045C|FAD1_YEAST NCSL01000013.1 137714-138634 ORF Verified Flavin adenine dinucleotide (FAD) synthetase; performs the second step in synthesis of FAD from riboflavin; mutation is functionally complemented by human FLAD1 GN=FAD1 PE=1 SV=1	1	7	7	7	1	1	5	5	7	0	0	0	1	1	1	5	5	7	0	0	0	1	1	1	5	5	7	0	0	0	1	38.6	38.6	38.6	35.543	306	306	0	21.255	By MS/MS	By matching	By MS/MS	By MS/MS	By MS/MS
YDL046W	YDL046W	4	4	4	sp|YDL046W|NPC2_YEAST NCSL01000013.1 139561-140082 ORF Verified Sterol transport protein and functional homolog of human NPC2/He1; human NPC2 is a cholesterol-binding protein whose deficiency causes Niemann-Pick type C2 disease involving retention of chole	1	4	4	4	4	3	3	3	4	0	2	1	2	4	3	3	3	4	0	2	1	2	4	3	3	3	4	0	2	1	2	43.9	43.9	43.9	19.033	173	173	0	13.45	By MS/MS	By MS/MS	By MS/MS	By matching	By MS/MS
YDL047W	YDL047W	11	11	11	sp|YDL047W|SIT4_YEAST NCSL01000013.1 140612-141547 ORF Verified Ceramide-activated, type 2A-related serine-threonine phosphatase; functions in G1/S transition of mitotic cycle; controls lifespan, mitochondrial function, cell cycle progression by regulating	1	11	11	11	2	7	9	5	10	10	4	9	6	2	7	9	5	10	10	4	9	6	2	7	9	5	10	10	4	9	6	46.9	46.9	46.9	35.537	311	311	0	75.212	By matching	By MS/MS	By MS/MS	By MS/MS	By MS/MS
YDL051W	YDL051W	4	4	4	sp|YDL051W|LHP1_YEAST NCSL01000013.1 146536-147363 ORF Verified RNA binding protein required for maturation of tRNA and U6 snRNA; acts as a molecular chaperone for RNAs transcribed by polymerase III; homologous to human La (SS-B) autoantigen GN=LHP1 PE=1 S	1	4	4	4	0	3	3	2	3	3	1	1	2	0	3	3	2	3	3	1	1	2	0	3	3	2	3	3	1	1	2	20.7	20.7	20.7	32.104	275	275	0	5.8613		By MS/MS	By MS/MS	By matching	By MS/MS
YDL052C	YDL052C	6	6	6	sp|YDL052C|SLC1_YEAST NCSL01000013.1 147732-148643 ORF Verified 1-acyl-sn-glycerol-3-phosphate acyltransferase; catalyzes the acylation of lysophosphatidic acid to form phosphatidic acid, a key intermediate in lipid metabolism; enzymatic activity detected	1	6	6	6	5	5	4	6	6	1	3	1	0	5	5	4	6	6	1	3	1	0	5	5	4	6	6	1	3	1	0	33	33	33	33.853	303	303	0	39.248	By matching	By MS/MS	By MS/MS	By MS/MS	By MS/MS
YDL053C	YDL053C	6	6	6	sp|YDL053C|PBP4_YEAST NCSL01000013.1 149058-149615 ORF Verified Pbp1p binding protein; interacts strongly with Pab1p-binding protein 1 (Pbp1p) in the yeast two-hybrid system; also interacts with Lsm12p in a copurification assay; relative distribution to th	1	6	6	6	0	5	5	2	6	6	0	4	4	0	5	5	2	6	6	0	4	4	0	5	5	2	6	6	0	4	4	35.7	35.7	35.7	19.863	185	185	0	11.844		By MS/MS	By MS/MS	By matching	By MS/MS
YDL054C	YDL054C	7	7	7	sp|YDL054C|MCH1_YEAST NCSL01000013.1 150029-151489 ORF Verified Protein with similarity to mammalian monocarboxylate permeases; monocarboxylate permeases are involved in transport of monocarboxylic acids across the plasma membrane but mutant is not deficie	1	7	7	7	2	6	7	6	4	2	1	1	2	2	6	7	6	4	2	1	1	2	2	6	7	6	4	2	1	1	2	17.5	17.5	17.5	53.549	486	486	0	67.687	By matching	By MS/MS	By MS/MS	By MS/MS	By MS/MS
YDL055C	YDL055C	16	16	16	sp|YDL055C|PSA1_YEAST NCSL01000013.1 154556-155641 ORF Verified GDP-mannose pyrophosphorylase (mannose-1-phosphate guanyltransferase); synthesizes GDP-mannose from GTP and mannose-1-phosphate in cell wall biosynthesis; required for normal cell wall structu	1	16	16	16	13	13	15	12	13	10	14	8	6	13	13	15	12	13	10	14	8	6	13	13	15	12	13	10	14	8	6	47.9	47.9	47.9	39.565	361	361	0	219.2	By MS/MS	By MS/MS	By MS/MS	By MS/MS	By MS/MS
YDL056W	YDL056W	6	6	6	sp|YDL056W|MBP1_YEAST NCSL01000013.1 155937-158438 ORF Verified Transcription factor; involved in regulation of cell cycle progression from G1 to S phase, forms a complex with Swi6p that binds to MluI cell cycle box regulatory element in promoters of DNA s	1	6	6	6	1	6	6	2	6	6	0	3	5	1	6	6	2	6	6	0	3	5	1	6	6	2	6	6	0	3	5	9.2	9.2	9.2	93.838	833	833	0	8.0483	By matching	By MS/MS	By MS/MS	By matching	By MS/MS
YDL059C	YDL059C	6	6	6	sp|YDL059C|RAD59_YEAST NCSL01000013.1 166378-167094 ORF Verified Protein involved DNA double-strand break repair; repairs breaks in DNA during vegetative growth via recombination and single-strand annealing; anneals complementary single-stranded DNA; forms	1	6	6	6	1	4	5	3	5	5	1	5	4	1	4	5	3	5	5	1	5	4	1	4	5	3	5	5	1	5	4	30.3	30.3	30.3	26.66	238	238	0	22.398	By matching	By MS/MS	By MS/MS	By MS/MS	By MS/MS
YDL061C	YDL061C	6	6	5	sp|YDL061C|RPS29B_YEAST NCSL01000013.1 170518-170688 ORF Verified Protein component of the small (40S) ribosomal subunit; homologous to mammalian ribosomal protein S29 and bacterial S14; RPS29B has a paralog, RPS29A, that arose from the whole genome duplic	1	6	6	5	4	6	6	6	6	6	4	6	6	4	6	6	6	6	6	4	6	6	4	5	5	5	5	5	4	5	5	69.6	69.6	50	6.7276	56	56	0	187.73	By MS/MS	By MS/MS	By MS/MS	By MS/MS	By MS/MS
YDL065C	YDL065C	2	2	2	sp|YDL065C|PEX19_YEAST NCSL01000013.1 174026-175054 ORF Verified Chaperone and import receptor for newly-synthesized class I PMPs; binds peroxisomal membrane proteins (PMPs) in the cytoplasm and delivers them to the peroxisome for subsequent insertion into	1	2	2	2	0	1	2	1	2	1	0	1	1	0	1	2	1	2	1	0	1	1	0	1	2	1	2	1	0	1	1	9.4	9.4	9.4	38.723	342	342	0	8.9492		By matching	By MS/MS	By matching	By MS/MS
YDL066W	YDL066W	19	16	16	sp|YDL066W|IDP1_YEAST NCSL01000013.1 175177-176463 ORF Verified Mitochondrial NADP-specific isocitrate dehydrogenase; catalyzes the oxidation of isocitrate to alpha-ketoglutarate; not required for mitochondrial respiration and may function to divert alpha-	1	19	16	16	15	19	19	16	19	11	11	10	12	12	16	16	13	16	8	9	7	9	12	16	16	13	16	8	9	7	9	51.9	46.5	46.5	48.204	428	428	0	131.5	By MS/MS	By MS/MS	By MS/MS	By MS/MS	By MS/MS
YDL067C	YDL067C	5	5	5	sp|YDL067C|COX9_YEAST NCSL01000013.1 176902-177081 ORF Verified Subunit VIIa of cytochrome c oxidase (Complex IV); Complex IV is the terminal member of the mitochondrial inner membrane electron transport chain GN=COX9 PE=1 SV=1	1	5	5	5	4	3	5	5	5	3	4	4	4	4	3	5	5	5	3	4	4	4	4	3	5	5	5	3	4	4	4	37.3	37.3	37.3	6.9331	59	59	0	21.386	By MS/MS	By MS/MS	By MS/MS	By MS/MS	By MS/MS
YDL072C	YDL072C	4	4	4	sp|YDL072C|YET3_YEAST NCSL01000013.1 180851-181462 ORF Verified Protein of unknown function; YET3 null mutant decreases the level of secreted invertase; homolog of human BAP31 protein; protein abundance increases in response to DNA replication stress GN=YE	1	4	4	4	2	3	2	3	3	2	2	2	2	2	3	2	3	3	2	2	2	2	2	3	2	3	3	2	2	2	2	23.2	23.2	23.2	22.935	203	203	0	9.5538	By MS/MS	By MS/MS	By matching	By MS/MS	By MS/MS
YDL074C	YDL074C	9	9	9	sp|YDL074C|BRE1_YEAST NCSL01000013.1 185152-187257 ORF Verified E3 ubiquitin ligase; forms heterodimer with Rad6p to regulate K63 polyubiquitination in response to oxidative stress and to monoubiquinate histone H2B-K123, which is required for the subsequen	1	9	9	9	0	5	5	0	8	9	0	9	8	0	5	5	0	8	9	0	9	8	0	5	5	0	8	9	0	9	8	15.8	15.8	15.8	80.847	701	701	0	15.142		By MS/MS	By MS/MS		By MS/MS
YDL075W	YDL075W	10	10	1	sp|YDL075W|RPL31A_YEAST NCSL01000013.1 188304-189066 ORF Verified Ribosomal 60S subunit protein L31A; associates with karyopherin Sxm1p; loss of both Rpl31p and Rpl39p confers lethality; homologous to mammalian ribosomal protein L31, no bacterial homolog;	1	10	10	1	9	8	9	9	10	10	9	10	10	9	8	9	9	10	10	9	10	10	1	1	1	1	1	1	1	1	1	70.8	70.8	8	12.953	113	113	0	86.869	By MS/MS	By MS/MS	By MS/MS	By MS/MS	By MS/MS
YDL076C	YDL076C	9	9	9	sp|YDL076C|RXT3_YEAST NCSL01000013.1 189742-190626 ORF Verified Component of the Rpd3L histone deacetylase complex; involved in histone deacetylation; protein abundance increases in response to DNA replication stress GN=RXT3 PE=1 SV=1	1	9	9	9	3	5	8	4	9	7	4	1	3	3	5	8	4	9	7	4	1	3	3	5	8	4	9	7	4	1	3	40.5	40.5	40.5	33.763	294	294	0	39.33	By matching	By MS/MS	By MS/MS	By MS/MS	By MS/MS
YDL077C	YDL077C	5	5	5	sp|YDL077C|VAM6_YEAST NCSL01000013.1 191174-194323 ORF Verified Guanine nucleotide exchange factor for the GTPase Gtr1p; subunit of the HOPS endocytic tethering complex; vacuole membrane protein; functions as a Rab GTPase effector, interacting with both GT	1	5	5	5	1	3	5	3	5	4	1	4	4	1	3	5	3	5	4	1	4	4	1	3	5	3	5	4	1	4	4	6.7	6.7	6.7	122.9	1049	1049	0	16.417	By matching	By MS/MS	By MS/MS	By matching	By MS/MS
YDL078C	YDL078C	19	19	19	sp|YDL078C|MDH3_YEAST NCSL01000013.1 194908-195939 ORF Verified Peroxisomal malate dehydrogenase; catalyzes interconversion of malate and oxaloacetate; involved in the glyoxylate cycle GN=MDH3 PE=1 SV=1	1	19	19	19	14	16	18	14	17	11	17	7	9	14	16	18	14	17	11	17	7	9	14	16	18	14	17	11	17	7	9	73.2	73.2	73.2	37.186	343	343	0	280.58	By MS/MS	By MS/MS	By MS/MS	By MS/MS	By MS/MS
YDL079C	YDL079C	3	3	3	sp|YDL079C|MRK1_YEAST NCSL01000013.1 196532-198333 ORF Verified Glycogen synthase kinase 3 (GSK-3) homolog; one of four GSK-3 homologs in S. cerevisiae that function to activate Msn2p-dependent transcription of stress responsive genes and that function in	1	3	3	3	1	2	3	2	3	1	1	1	3	1	2	3	2	3	1	1	1	3	1	2	3	2	3	1	1	1	3	7.3	7.3	7.3	57.309	506	506	0	12.956	By matching	By MS/MS	By MS/MS	By matching	By MS/MS
YDL081C	YDL081C	3	3	3	sp|YDL081C|RPP1A_YEAST NCSL01000013.1 201166-201486 ORF Verified Ribosomal stalk protein P1 alpha; involved in the interaction between translational elongation factors and the ribosome; free (non-ribosomal) P1 stimulates the phosphorylation of the eIF2 alp	1	3	3	3	2	1	3	2	2	3	2	2	2	2	1	3	2	2	3	2	2	2	2	1	3	2	2	3	2	2	2	50.9	50.9	50.9	10.908	106	106	0	201.92	By MS/MS	By MS/MS	By MS/MS	By MS/MS	By MS/MS
YDL082W	YDL082W	14	1	1	sp|YDL082W|RPL13A_YEAST NCSL01000013.1 201900-202864 ORF Verified Ribosomal 60S subunit protein L13A; not essential for viability; homologous to mammalian ribosomal protein L13, no bacterial homolog; RPL13A has a paralog, RPL13B, that arose from the whole	1	14	1	1	7	12	14	11	14	12	9	13	12	0	1	1	1	1	1	0	1	1	0	1	1	1	1	1	0	1	1	52.3	14.6	14.6	22.554	199	199	0	42.854	By matching	By matching	By MS/MS	By matching	By MS/MS
YDL083C;YMR143W	YDL083C;YMR143W	14;12	14;12	14;12	sp|YDL083C|RPS16B_YEAST NCSL01000013.1 203499-204362 ORF Verified Protein component of the small (40S) ribosomal subunit; homologous to mammalian ribosomal protein S16 and bacterial S9; RPS16B has a paralog, RPS16A, that arose from the whole genome duplica	2	14	14	14	7	10	13	10	12	11	10	12	11	7	10	13	10	12	11	10	12	11	7	10	13	10	12	11	10	12	11	74.1	74.1	74.1	15.847	143	143;155	0	118.49	By MS/MS	By MS/MS	By MS/MS	By MS/MS	By MS/MS
YDL084W	YDL084W	14	14	14	sp|YDL084W|SUB2_YEAST NCSL01000013.1 204711-206051 ORF Verified Component of the TREX complex required for nuclear mRNA export; member of the DEAD-box RNA helicase superfamily and is involved in early and late steps of spliceosome assembly; homolog of the	1	14	14	14	10	13	14	11	13	11	13	10	8	10	13	14	11	13	11	13	10	8	10	13	14	11	13	11	13	10	8	49.3	49.3	49.3	50.281	446	446	0	155.96	By MS/MS	By MS/MS	By MS/MS	By MS/MS	By MS/MS
YDL085W	YDL085W	14	13	13	sp|YDL085W|NDE2_YEAST NCSL01000013.1 206440-208077 ORF Verified Mitochondrial external NADH dehydrogenase; catalyzes the oxidation of cytosolic NADH; Nde1p and Nde2p are involved in providing the cytosolic NADH to the mitochondrial respiratory chain; NDE2	1	14	13	13	7	7	14	10	12	3	5	3	3	6	6	13	10	11	3	4	2	2	6	6	13	10	11	3	4	2	2	28.8	27.5	27.5	61.641	545	545	0	147.31	By MS/MS	By MS/MS	By MS/MS	By MS/MS	By MS/MS
YDL086W	YDL086W	9	9	9	sp|YDL086W|dubious160_YEAST NCSL01000013.1 209053-209874 ORF Uncharacterized Putative carboxymethylenebutenolidase; the authentic, non-tagged protein is detected in highly purified mitochondria in high-throughput studies; YDL086W is not an essential gene G	1	9	9	9	4	8	9	6	8	6	6	5	6	4	8	9	6	8	6	6	5	6	4	8	9	6	8	6	6	5	6	44.7	44.7	44.7	30.809	273	273	0	81.491	By matching	By MS/MS	By MS/MS	By MS/MS	By MS/MS
YDL087C	YDL087C	1	1	1	sp|YDL087C|LUC7_YEAST NCSL01000013.1 210288-211073 ORF Verified Essential protein associated with the U1 snRNP complex; splicing factor involved in recognition of 5 splice site; contains two zinc finger motifs; N-terminal zinc finger binds pre-mRNA; reloc	1	1	1	1	0	1	1	0	1	1	0	1	1	0	1	1	0	1	1	0	1	1	0	1	1	0	1	1	0	1	1	5.4	5.4	5.4	30.235	261	261	0	5.117		By matching	By MS/MS		By MS/MS
YDL088C	YDL088C	6	6	6	sp|YDL088C|ASM4_YEAST NCSL01000013.1 211284-212870 ORF Verified FG-nucleoporin component of central core of nuclear pore complex (NPC); contributes directly to nucleocytoplasmic transport; induces membrane tubulation, which may contribute to nuclear pore a	1	6	6	6	2	2	6	6	6	4	3	0	2	2	2	6	6	6	4	3	0	2	2	2	6	6	6	4	3	0	2	18	18	18	58.797	528	528	0	15.005	By matching	By matching	By MS/MS	By MS/MS	By MS/MS
YDL091C	YDL091C	3	3	3	sp|YDL091C|UBX3_YEAST NCSL01000013.1 216528-217895 ORF Verified Clathrin-coated vesicle component, regulator of endocytosis; copurifies with the DSC ubiquitin ligase complex; UBX (ubiquitin regulatory X) domain-containing protein that interacts with Cdc48p	1	3	3	3	2	1	2	1	3	0	0	0	0	2	1	2	1	3	0	0	0	0	2	1	2	1	3	0	0	0	0	6.8	6.8	6.8	52.929	455	455	0	3.827	By matching	By matching	By MS/MS	By MS/MS	By MS/MS
YDL093W	YDL093W	3	3	3	sp|YDL093W|PMT5_YEAST NCSL01000013.1 219146-221377 ORF Verified Protein O-mannosyltransferase; transfers mannose residues from dolichyl phosphate-D-mannose to protein serine/threonine residues; acts in a complex with Pmt3p, can instead interact with Pmt2p	1	3	3	3	1	2	2	2	3	1	1	0	1	1	2	2	2	3	1	1	0	1	1	2	2	2	3	1	1	0	1	6.3	6.3	6.3	84.775	743	743	0	4.3375	By matching	By matching	By MS/MS	By MS/MS	By MS/MS
YDL095W	YDL095W	15	15	15	sp|YDL095W|PMT1_YEAST NCSL01000013.1 221774-224227 ORF Verified Protein O-mannosyltransferase of the ER membrane; transfers mannose from dolichyl phosphate-D-mannose to protein serine and threonine residues; 1 of 7 related proteins involved in O-glycosylat	1	15	15	15	10	10	13	12	14	2	7	1	2	10	10	13	12	14	2	7	1	2	10	10	13	12	14	2	7	1	2	25.5	25.5	25.5	92.697	817	817	0	249.26	By MS/MS	By MS/MS	By MS/MS	By MS/MS	By MS/MS
YDL097C	YDL097C	19	19	19	sp|YDL097C|RPN6_YEAST NCSL01000013.1 224591-225895 ORF Verified Essential, non-ATPase regulatory subunit of the 26S proteasome lid; required for the assembly and activity of the 26S proteasome; the human homolog (S9 protein) partially rescues Rpn6p depleti	1	19	19	19	9	15	17	13	18	17	12	11	9	9	15	17	13	18	17	12	11	9	9	15	17	13	18	17	12	11	9	49.8	49.8	49.8	49.773	434	434	0	117.93	By MS/MS	By MS/MS	By MS/MS	By MS/MS	By MS/MS
YDL098C	YDL098C	7	7	7	sp|YDL098C|SNU23_YEAST NCSL01000013.1 226123-226707 ORF Verified Component of the U4/U6.U5 snRNP complex; involved in mRNA splicing via spliceosome GN=SNU23 PE=1 SV=1	1	7	7	7	0	6	4	0	5	6	0	7	5	0	6	4	0	5	6	0	7	5	0	6	4	0	5	6	0	7	5	40.2	40.2	40.2	22.678	194	194	0	12.369		By MS/MS	By MS/MS		By MS/MS
YDL100C	YDL100C	10	10	10	sp|YDL100C|GET3_YEAST NCSL01000013.1 228113-229177 ORF Verified Guanine nucleotide exchange factor for Gpa1p; amplifies G protein signaling; functions as a chaperone under ATP-depleted oxidative stress conditions; subunit of GET complex, involved in ATP de	1	10	10	10	7	8	9	7	10	5	7	6	6	7	8	9	7	10	5	7	6	6	7	8	9	7	10	5	7	6	6	37.3	37.3	37.3	39.339	354	354	0	155.97	By matching	By MS/MS	By MS/MS	By MS/MS	By MS/MS
YDL103C	YDL103C	9	9	9	sp|YDL103C|QRI1_YEAST NCSL01000013.1 234708-236141 ORF Verified UDP-N-acetylglucosamine pyrophosphorylase; catalyzes the formation of UDP-N-acetylglucosamine (UDP-GlcNAc), which is important in cell wall biosynthesis, protein N-glycosylation, and GPI ancho	1	9	9	9	6	8	9	6	6	6	6	2	4	6	8	9	6	6	6	6	2	4	6	8	9	6	6	6	6	2	4	23.3	23.3	23.3	53.475	477	477	0	34.131	By MS/MS	By MS/MS	By MS/MS	By MS/MS	By MS/MS
YDL105W	YDL105W	4	4	4	sp|YDL105W|NSE4_YEAST NCSL01000013.1 237698-238906 ORF Verified Component of the SMC5-SMC6 complex; this complex plays a key role in the removal of X-shaped DNA structures that arise between sister chromatids during DNA replication and repair GN=NSE4 PE=1	1	4	4	4	0	0	2	0	4	0	0	0	0	0	0	2	0	4	0	0	0	0	0	0	2	0	4	0	0	0	0	13.4	13.4	13.4	46.12	402	402	0	5.3983			By MS/MS		By MS/MS
YDL106C	YDL106C	3	3	3	sp|YDL106C|PHO2_YEAST NCSL01000013.1 239394-241070 ORF Verified Homeobox transcription factor; regulatory targets include genes involved in phosphate metabolism; binds cooperatively with Pho4p to the PHO5 promoter; phosphorylation of Pho2p facilitates inte	1	3	3	3	0	2	2	0	3	2	0	2	2	0	2	2	0	3	2	0	2	2	0	2	2	0	3	2	0	2	2	8.4	8.4	8.4	63.276	558	558	0.0067881	1.9183		By matching	By matching		By MS/MS
YDL107W	YDL107W	2	2	2	sp|YDL107W|MSS2_YEAST NCSL01000013.1 241316-242371 ORF Verified Peripherally bound inner membrane protein of the mitochondrial matrix; involved in membrane insertion of C-terminus of Cox2p, interacts genetically and physically with Cox18p GN=MSS2 PE=1 SV=1	1	2	2	2	0	0	2	1	2	0	0	1	0	0	0	2	1	2	0	0	1	0	0	0	2	1	2	0	0	1	0	6.6	6.6	6.6	41.475	351	351	0.00038124	2.8286			By MS/MS	By matching	By MS/MS
YDL110C	YDL110C	2	2	2	sp|YDL110C|TMA17_YEAST NCSL01000013.1 246328-246780 ORF Verified ATPase dedicated chaperone that adapts proteasome assembly to stress; Tma17p is induced upon stress; interacts with Rpt6p to assist its pairing to Rpt3p and early steps in proteasome biogenes	1	2	2	2	0	2	1	1	1	1	2	2	1	0	2	1	1	1	1	2	2	1	0	2	1	1	1	1	2	2	1	15.3	15.3	15.3	16.771	150	150	0	3.322		By MS/MS	By matching	By matching	By matching
YDL111C	YDL111C	1	1	1	sp|YDL111C|RRP42_YEAST NCSL01000013.1 247182-247979 ORF Verified Exosome non-catalytic core component; involved in 3-5 RNA processing and degradation in both the nucleus and the cytoplasm; has similarity to E. coli RNase PH and to human hRrp42p (EXOSC7)	1	1	1	1	0	0	0	0	1	1	0	1	0	0	0	0	0	1	1	0	1	0	0	0	0	0	1	1	0	1	0	6.8	6.8	6.8	29.115	265	265	0.0074547	1.825					By MS/MS
YDL114W	YDL114W	3	3	3	sp|YDL114W|dubious157_YEAST NCSL01000013.1 254763-255689 ORF Uncharacterized Putative short-chain dehydrogenase/reductase; YDL114W is not an essential gene GN=dubious157 PE=1 SV=1	1	3	3	3	0	1	2	0	3	0	0	0	1	0	1	2	0	3	0	0	0	1	0	1	2	0	3	0	0	0	1	13.3	13.3	13.3	34.317	308	308	0	12.51		By matching	By MS/MS		By MS/MS
YDL115C	YDL115C	2	2	2	sp|YDL115C|IWR1_YEAST NCSL01000013.1 256166-257297 ORF Verified RNA polymerase II transport factor, conserved from yeast to humans; also has a role in transporting RNA polymerase III into the nucleus; interacts with most of the RNAP II subunits; nucleo-cyt	1	2	2	2	0	1	2	0	2	2	0	1	0	0	1	2	0	2	2	0	1	0	0	1	2	0	2	2	0	1	0	8.8	8.8	8.8	40.708	353	353	0	18.939		By MS/MS	By MS/MS		By MS/MS
YDL116W	YDL116W	9	9	9	sp|YDL116W|NUP84_YEAST NCSL01000013.1 257546-259726 ORF Verified Subunit of the Nup84p subcomplex of the nuclear pore complex (NPC); contributes to nucleocytoplasmic transport and NPC biogenesis; also plays roles in several processes that may require local	1	9	9	9	2	6	7	6	9	3	0	0	1	2	6	7	6	9	3	0	0	1	2	6	7	6	9	3	0	0	1	16.5	16.5	16.5	83.691	726	726	0	14.361	By matching	By MS/MS	By MS/MS	By MS/MS	By MS/MS
YDL122W	YDL122W	4	4	4	sp|YDL122W|UBP1_YEAST NCSL01000013.1 266309-268744 ORF Verified Ubiquitin-specific protease; removes ubiquitin from ubiquitinated proteins; cleaves at the C terminus of ubiquitin fusions irrespective of their size; capable of cleaving polyubiquitin chains	1	4	4	4	1	2	3	0	4	2	0	1	2	1	2	3	0	4	2	0	1	2	1	2	3	0	4	2	0	1	2	7	7	7	93.112	811	811	0	5.7689	By matching	By matching	By MS/MS		By MS/MS
YDL123W	YDL123W	1	1	1	sp|YDL123W|SNA4_YEAST NCSL01000013.1 269455-269877 ORF Verified Protein of unknown function; localized to the vacuolar outer membrane; predicted to be palmitoylated GN=SNA4 PE=1 SV=1	1	1	1	1	1	1	1	1	1	0	1	0	0	1	1	1	1	1	0	1	0	0	1	1	1	1	1	0	1	0	0	14.3	14.3	14.3	15.646	140	140	0	4.964	By MS/MS	By MS/MS	By MS/MS	By MS/MS	By MS/MS
YDL124W	YDL124W	4	4	4	sp|YDL124W|dubious154_YEAST NCSL01000013.1 270098-271036 ORF Verified NADPH-dependent alpha-keto amide reductase; reduces aromatic alpha-keto amides, aliphatic alpha-keto esters, and aromatic alpha-keto esters; member of the aldo-keto reductase (AKR) famil	1	4	4	4	3	1	3	1	1	0	2	1	0	3	1	3	1	1	0	2	1	0	3	1	3	1	1	0	2	1	0	23.4	23.4	23.4	35.724	312	312	0	8.1284	By MS/MS	By matching	By MS/MS	By matching	By MS/MS
YDL125C	YDL125C	5	5	5	sp|YDL125C|HNT1_YEAST NCSL01000013.1 271679-272266 ORF Verified Adenosine 5-monophosphoramidase; interacts physically and genetically with Kin28p, a CDK and TFIIK subunit, and genetically with CAK1; member of histidine triad (HIT) superfamily of nucleotid	1	5	5	5	2	4	5	4	5	4	4	4	4	2	4	5	4	5	4	4	4	4	2	4	5	4	5	4	4	4	4	40.5	40.5	40.5	17.679	158	158	0	20.548	By MS/MS	By MS/MS	By MS/MS	By MS/MS	By MS/MS
YDL126C	YDL126C	38	38	38	sp|YDL126C|CDC48_YEAST NCSL01000013.1 272621-275128 ORF Verified AAA ATPase; subunit of polyubiquitin-selective segregase complex involved in ERAD, cell wall integrity during heat stress, mitotic spindle disassembly; role in mobilizing membrane bound trans	1	38	38	38	23	28	35	29	38	27	21	24	23	23	28	35	29	38	27	21	24	23	23	28	35	29	38	27	21	24	23	57	57	57	91.995	835	835	0	323.31	By MS/MS	By MS/MS	By MS/MS	By MS/MS	By MS/MS
YDL128W	YDL128W	2	2	2	sp|YDL128W|VCX1_YEAST NCSL01000013.1 277396-278631 ORF Verified Vacuolar membrane antiporter with Ca2+/H+ and K+/H+ exchange activity; involved in control of cytosolic Ca2+ and K+ concentrations; has similarity to sodium/calcium exchangers, including the b	1	2	2	2	1	2	2	2	2	1	1	1	0	1	2	2	2	2	1	1	1	0	1	2	2	2	2	1	1	1	0	6.8	6.8	6.8	44.68	411	411	0	20.497	By matching	By MS/MS	By MS/MS	By MS/MS	By MS/MS
YDL130W	YDL130W	1	1	1	sp|YDL130W|RPP1B_YEAST NCSL01000013.1 280755-281375 ORF Verified Ribosomal protein P1 beta; component of the ribosomal stalk, which is involved in interaction of translational elongation factors with ribosome; free (non-ribosomal) P1 stimulates the phospho	1	1	1	1	1	1	1	1	1	1	1	1	1	1	1	1	1	1	1	1	1	1	1	1	1	1	1	1	1	1	1	15.1	15.1	15.1	10.667	106	106	0	168.59	By matching	By MS/MS	By MS/MS	By MS/MS	By MS/MS
YDL131W	YDL131W	5	5	5	sp|YDL131W|LYS21_YEAST NCSL01000013.1 282569-284203 ORF Verified Homocitrate synthase isozyme; catalyzes the condensation of acetyl-CoA and alpha-ketoglutarate to form homocitrate, which is the first step in the lysine biosynthesis pathway; LYS21 has a par	1	5	5	5	3	3	5	3	4	1	2	0	1	3	3	5	3	4	1	2	0	1	3	3	5	3	4	1	2	0	1	15.6	15.6	15.6	24.683	544	544	0	28.149	By matching	By MS/MS	By MS/MS	By matching	By MS/MS
YDL132W	YDL132W	9	9	9	sp|YDL132W|CDC53_YEAST NCSL01000013.1 284811-287258 ORF Verified Cullin; structural protein of SCF complexes (which also contain Skp1p, Cdc34p, Hrt1p and an F-box protein) involved in ubiquitination; SCF promotes the G1-S transition by targeting G1 cyclins	1	9	9	9	2	7	9	5	9	8	2	8	4	2	7	9	5	9	8	2	8	4	2	7	9	5	9	8	2	8	4	16.7	16.7	16.7	94.026	815	815	0	43.857	By matching	By MS/MS	By MS/MS	By MS/MS	By MS/MS
YDL135C	YDL135C	4	4	4	sp|YDL135C|RDI1_YEAST NCSL01000030.1 133036-133644 ORF Verified Rho GDP dissociation inhibitor; involved in the localization and regulation of Cdc42p and Rho1p; protein abundance increases in response to DNA replication stress GN=RDI1 PE=1 SV=1	1	4	4	4	4	4	4	4	3	1	4	0	1	4	4	4	4	3	1	4	0	1	4	4	4	4	3	1	4	0	1	34.2	34.2	34.2	23.138	202	202	0	25.131	By matching	By MS/MS	By MS/MS	By matching	By MS/MS
YDL191W;YDL136W	YDL191W;YDL136W	9;9	9;9	9;9	sp|YDL191W|RPL35A_YEAST NCSL01000030.1 34143-34986 ORF Verified Ribosomal 60S subunit protein L35A; homologous to mammalian ribosomal protein L35 and bacterial L29; RPL35A has a paralog, RPL35B, that arose from the whole genome duplication GN=RPL35A PE=1 S	2	9	9	9	7	7	8	7	9	8	5	8	8	7	7	8	7	9	8	5	8	8	7	7	8	7	9	8	5	8	8	41.7	41.7	41.7	13.909	120	120;120	0	101.94	By MS/MS	By MS/MS	By MS/MS	By MS/MS	By MS/MS
YDL137W	YDL137W	10	10	3	sp|YDL137W|ARF2_YEAST NCSL01000030.1 130885-131430 ORF Verified ADP-ribosylation factor; GTPase of the Ras superfamily involved in regulation of coated formation vesicles in intracellular trafficking within the Golgi; ARF2 has a paralog, ARF1, that arose f	1	10	10	3	6	7	9	7	9	7	8	6	7	6	7	9	7	9	7	8	6	7	1	1	2	1	2	1	1	2	1	56.4	56.4	21.5	20.657	181	181	0	323.31	By MS/MS	By MS/MS	By MS/MS	By MS/MS	By MS/MS
YDL140C	YDL140C	49	48	48	sp|YDL140C|RPO21_YEAST NCSL01000030.1 119735-124915 ORF Verified RNA polymerase II largest subunit B220; part of central core; phosphorylation of C-terminal heptapeptide repeat domain regulates association with transcription and splicing factors; similar t	1	49	48	48	24	26	47	27	44	31	22	7	22	23	25	46	26	43	30	21	6	21	23	25	46	26	43	30	21	6	21	38	37.5	37.5	190.92	1726	1726	0	323.31	By MS/MS	By MS/MS	By MS/MS	By MS/MS	By MS/MS
YDL141W	YDL141W	3	3	3	sp|YDL141W|BPL1_YEAST NCSL01000030.1 117414-119486 ORF Verified Biotin:apoprotein ligase; covalently modifies proteins with the addition of biotin, required for acetyl-CoA carboxylase (Acc1p) holoenzyme formation; comparative analysis suggests that a mitoc	1	3	3	3	0	3	3	1	2	0	1	0	0	0	3	3	1	2	0	1	0	0	0	3	3	1	2	0	1	0	0	8.6	8.6	8.6	76.359	690	690	0	5.6447		By MS/MS	By MS/MS	By matching	By MS/MS
YDL143W	YDL143W	25	25	25	sp|YDL143W|CCT4_YEAST NCSL01000030.1 114368-115954 ORF Verified Subunit of the cytosolic chaperonin Cct ring complex; related to Tcp1p, required for the assembly of actin and tubulins in vivo GN=CCT4 PE=1 SV=1	1	25	25	25	14	20	23	20	22	21	14	22	21	14	20	23	20	22	21	14	22	21	14	20	23	20	22	21	14	22	21	59.8	59.8	59.8	57.663	528	528	0	255.25	By MS/MS	By MS/MS	By MS/MS	By MS/MS	By MS/MS
YDL144C	YDL144C	4	4	4	sp|YDL144C|dubious152_YEAST NCSL01000030.1 113034-114104 ORF Verified Protein of unknown function; green fluorescent protein (GFP)-fusion protein localizes to the cytoplasm and nucleus; YDL144C is not an essential gene; protein abundance increases in respo	1	4	4	4	3	3	4	4	4	1	4	0	0	3	3	4	4	4	1	4	0	0	3	3	4	4	4	1	4	0	0	19.7	19.7	19.7	39.772	356	356	0	18.794	By matching	By MS/MS	By MS/MS	By matching	By MS/MS
YDL145C	YDL145C	39	39	39	sp|YDL145C|COP1_YEAST NCSL01000030.1 108944-112549 ORF Verified Alpha subunit of COPI vesicle coatomer complex; complex surrounds transport vesicles in the early secretory pathway GN=COP1 PE=1 SV=1	1	39	39	39	19	31	35	22	32	24	20	21	17	19	31	35	22	32	24	20	21	17	19	31	35	22	32	24	20	21	17	44.6	44.6	44.6	135.62	1201	1201	0	323.31	By MS/MS	By MS/MS	By MS/MS	By MS/MS	By MS/MS
YDL147W	YDL147W	19	19	19	sp|YDL147W|RPN5_YEAST NCSL01000030.1 105298-106635 ORF Verified Subunit of the CSN and 26S proteasome lid complexes; similar to mammalian p55 subunit and to another S. cerevisiae regulatory subunit, Rpn7p; Rpn5p is an essential protein; the COP9 signalosom	1	19	19	19	11	14	18	13	18	15	12	12	13	11	14	18	13	18	15	12	12	13	11	14	18	13	18	15	12	12	13	47	47	47	51.768	445	445	0	127.43	By MS/MS	By MS/MS	By MS/MS	By MS/MS	By MS/MS
YDL148C	YDL148C	11	11	11	sp|YDL148C|NOP14_YEAST NCSL01000030.1 102528-104960 ORF Verified Nucleolar protein; forms a complex with Noc4p that mediates maturation and nuclear export of 40S ribosomal subunits; also present in the small subunit processome complex, which is required fo	1	11	11	11	0	6	10	1	8	7	0	6	4	0	6	10	1	8	7	0	6	4	0	6	10	1	8	7	0	6	4	15.7	15.7	15.7	94.301	810	810	0	27.005		By MS/MS	By MS/MS	By matching	By MS/MS
YDL149W	YDL149W	14	14	14	sp|YDL149W|ATG9_YEAST NCSL01000030.1 99299-102292 ORF Verified Transmembrane protein involved in forming Cvt and autophagic vesicles; cycles between the phagophore assembly site (PAS) and other cytosolic punctate structures, not found in autophagosomes; ma	1	14	14	14	1	11	12	4	11	13	3	13	13	1	11	12	4	11	13	3	13	13	1	11	12	4	11	13	3	13	13	17.1	17.1	17.1	115.41	997	997	0	30.434	By matching	By MS/MS	By MS/MS	By matching	By MS/MS
YDL150W	YDL150W	4	4	4	sp|YDL150W|RPC53_YEAST NCSL01000030.1 97718-98986 ORF Verified RNA polymerase III subunit C53 GN=RPC53 PE=1 SV=1	1	4	4	4	1	1	4	0	3	3	1	3	2	1	1	4	0	3	3	1	3	2	1	1	4	0	3	3	1	3	2	15.9	15.9	15.9	46.652	422	422	0	7.6257	By matching	By matching	By MS/MS		By MS/MS
YDL153C	YDL153C	7	7	7	sp|YDL153C|SAS10_YEAST NCSL01000030.1 95567-97393 ORF Verified Subunit of U3-containing Small Subunit (SSU) processome complex; involved in production of 18S rRNA and assembly of small ribosomal subunit; disrupts silencing when overproduced; mutant has inc	1	7	7	7	0	4	5	0	7	5	0	5	3	0	4	5	0	7	5	0	5	3	0	4	5	0	7	5	0	5	3	15.6	15.6	15.6	70.138	608	608	0	12.698		By matching	By MS/MS		By MS/MS
YDL154W	YDL154W	36	36	36	sp|YDL154W|MSH5_YEAST NCSL01000030.1 92715-95420 ORF Verified Protein of the MutS family; forms a dimer with Msh4p that facilitates crossovers between homologs during meiosis; msh5-Y823H mutation confers tolerance to DNA alkylating agents; homologs present	1	36	36	36	15	30	32	20	30	28	16	27	24	15	30	32	20	30	28	16	27	24	15	30	32	20	30	28	16	27	24	44.6	44.6	44.6	102.28	901	901	0	315	By MS/MS	By MS/MS	By MS/MS	By MS/MS	By MS/MS
YDL156W	YDL156W	13	13	13	sp|YDL156W|CMR1_YEAST NCSL01000030.1 89299-90867 ORF Verified Nuclear protein with a role in protein quality control; localizes to the intranuclear quality control compartment (INQ) in response to proteasome inhibition or DNA replication stress; INQ likely	1	13	13	13	1	6	11	8	11	8	2	4	4	1	6	11	8	11	8	2	4	4	1	6	11	8	11	8	2	4	4	36.2	36.2	36.2	59.098	522	522	0	50.034	By MS/MS	By MS/MS	By MS/MS	By MS/MS	By MS/MS
YDL157C	YDL157C	2	2	2	sp|YDL157C|dubious150_YEAST NCSL01000030.1 88616-88972 ORF Uncharacterized Putative protein of unknown function; the authentic, non-tagged protein is detected in highly purified mitochondria in high-throughput studies GN=dubious150 PE=1 SV=1	1	2	2	2	0	1	1	2	1	0	1	0	0	0	1	1	2	1	0	1	0	0	0	1	1	2	1	0	1	0	0	18.6	18.6	18.6	13.562	118	118	0	4.8182		By matching	By MS/MS	By MS/MS	By MS/MS
YDL160C	YDL160C	13	13	13	sp|YDL160C|DHH1_YEAST NCSL01000030.1 84793-86313 ORF Verified Cytoplasmic DExD/H-box helicase, stimulates mRNA decapping; coordinates distinct steps in mRNA function and decay, interacts with both the decapping and deadenylase complexes, role in translatio	1	13	13	13	8	8	10	9	12	8	10	7	8	8	8	10	9	12	8	10	7	8	8	8	10	9	12	8	10	7	8	31.2	31.2	31.2	57.533	506	506	0	183.85	By MS/MS	By MS/MS	By MS/MS	By MS/MS	By MS/MS
YDL165W	YDL165W	5	5	5	sp|YDL165W|CDC36_YEAST NCSL01000030.1 78689-79264 ORF Verified Component of the CCR4-NOT core complex, involved in mRNA decapping; this complex has multiple roles in regulating mRNA levels including regulation of transcription and destabilizing mRNAs throu	1	5	5	5	0	4	5	1	5	4	1	4	4	0	4	5	1	5	4	1	4	4	0	4	5	1	5	4	1	4	4	40.8	40.8	40.8	22.362	191	191	0	40.813		By MS/MS	By MS/MS	By matching	By MS/MS
YDL167C	YDL167C	2	2	2	sp|YDL167C|NRP1_YEAST NCSL01000030.1 75394-77553 ORF Verified Putative RNA binding protein of unknown function; localizes to stress granules induced by glucose deprivation; predicted to be involved in ribosome biogenesis GN=NRP1 PE=1 SV=1	1	2	2	2	0	1	1	0	1	0	0	0	0	0	1	1	0	1	0	0	0	0	0	1	1	0	1	0	0	0	0	3.8	3.8	3.8	79.279	719	719	0.0021842	2.1813		By MS/MS	By MS/MS		By matching
YDL168W	YDL168W	3	3	3	sp|YDL168W|SFA1_YEAST NCSL01000030.1 74003-75163 ORF Verified Bifunctional alcohol dehydrogenase and formaldehyde dehydrogenase; formaldehyde dehydrogenase activity is glutathione-dependent; functions in formaldehyde detoxification and formation of long ch	1	3	3	3	2	1	3	1	2	0	2	1	1	2	1	3	1	2	0	2	1	1	2	1	3	1	2	0	2	1	1	10.4	10.4	10.4	41.072	386	386	0	3.5551	By matching	By MS/MS	By MS/MS	By matching	By MS/MS
YDL169C	YDL169C	3	3	3	sp|YDL169C|UGX2_YEAST NCSL01000030.1 72463-73134 ORF Verified Protein of unknown function; transcript accumulates in response to any combination of stress conditions GN=UGX2 PE=1 SV=1	1	3	3	3	0	3	2	3	3	3	1	3	3	0	3	2	3	3	3	1	3	3	0	3	2	3	3	3	1	3	3	22	22	22	25.67	223	223	0	14.6		By MS/MS	By MS/MS	By matching	By MS/MS
YDL171C	YDL171C	3	3	3	sp|YDL171C|GLT1_YEAST NCSL01000030.1 63609-70046 ORF Verified NAD(+)-dependent glutamate synthase (GOGAT); synthesizes glutamate from glutamine and alpha-ketoglutarate; with Gln1p, forms the secondary pathway for glutamate biosynthesis from ammonia; expres	1	3	3	3	0	1	1	2	1	1	2	0	0	0	1	1	2	1	1	2	0	0	0	1	1	2	1	1	2	0	0	1.4	1.4	1.4	238.04	2145	2145	0	5.4695		By matching	By MS/MS	By MS/MS	By MS/MS
YDL174C	YDL174C	31	31	31	sp|YDL174C|DLD1_YEAST NCSL01000030.1 60237-62000 ORF Verified Major mitochondrial D-lactate dehydrogenase; oxidizes D-lactate to pyruvate, transcription is heme-dependent, repressed by glucose, and derepressed in ethanol or lactate; located in the mitochon	1	31	31	31	22	24	29	25	29	11	21	7	15	22	24	29	25	29	11	21	7	15	22	24	29	25	29	11	21	7	15	58.1	58.1	58.1	65.292	587	587	0	323.31	By MS/MS	By MS/MS	By MS/MS	By MS/MS	By MS/MS
YDL175C	YDL175C	2	2	2	sp|YDL175C|AIR2_YEAST NCSL01000030.1 58895-59929 ORF Verified RNA-binding subunit of the TRAMP nuclear RNA surveillance complex; involved in nuclear RNA processing and degradation; involved in TRAMP complex assembly as a bridge between Mtr4p and Trf4p; sti	1	2	2	2	0	1	2	0	2	1	0	2	1	0	1	2	0	2	1	0	2	1	0	1	2	0	2	1	0	2	1	5.2	5.2	5.2	39.403	344	344	0	3.0618		By MS/MS	By MS/MS		By MS/MS
YDL176W	YDL176W	3	3	3	sp|YDL176W|dubious145_YEAST NCSL01000030.1 56511-58637 ORF Verified Protein of unknown function; predicted by computational methods to be involved in fructose-1,6-bisphosphatase (Fbp1p) degradation; interacts with components of the GID complex; YDL176W is	1	3	3	3	0	0	1	1	0	3	0	3	2	0	0	1	1	0	3	0	3	2	0	0	1	1	0	3	0	3	2	4.8	4.8	4.8	81.524	708	708	0.00037707	2.7106			By matching	By matching
YDL178W;YEL071W	YDL178W	8;1	8;1	8;1	sp|YDL178W|DLD2_YEAST NCSL01000030.1 53936-55528 ORF Verified D-2-hydroxyglutarate dehydrogenase, and minor D-lactate dehydrogenase; mitochondrial matrix protein that oxidizes D-2-hydroxyglutarate (D-2HG), an oncometabolite, to alpha-ketoglutarate with a m	2	8	8	8	3	4	7	5	7	1	4	0	0	3	4	7	5	7	1	4	0	0	3	4	7	5	7	1	4	0	0	19.2	19.2	19.2	59.295	530	530;496	0	13.386	By matching	By MS/MS	By MS/MS	By MS/MS	By MS/MS
YDL181W	YDL181W	5	5	5	sp|YDL181W|INH1_YEAST NCSL01000030.1 49667-49924 ORF Verified Protein that inhibits ATP hydrolysis by the F1F0-ATP synthase; inhibitory function is enhanced by stabilizing proteins Stf1p and Stf2p; has a calmodulin-binding motif and binds calmodulin in vit	1	5	5	5	3	3	3	4	4	1	2	2	3	3	3	3	4	4	1	2	2	3	3	3	3	4	4	1	2	2	3	32.9	32.9	32.9	9.87	85	85	0	16.279	By MS/MS	By MS/MS	By MS/MS	By MS/MS	By MS/MS
YDL183C	YDL183C	1	1	1	sp|YDL183C|dubious142_YEAST NCSL01000030.1 45974-46936 ORF Verified Protein that may form an active mitochondrial KHE system; mitochondrial inner-membrane protein; non-essential gene; KHE system stands for K+/H+ exchanger system GN=dubious142 PE=1 SV=1	1	1	1	1	0	0	1	1	1	0	0	0	0	0	0	1	1	1	0	0	0	0	0	0	1	1	1	0	0	0	0	7.8	7.8	7.8	37.047	320	320	0	3.9148			By matching	By matching	By MS/MS
YDL186W	YDL186W	18	18	18	sp|YDL186W|dubious140_YEAST NCSL01000030.1 42085-42918 ORF Uncharacterized Putative protein of unknown function; YDL186W is not an essential gene GN=dubious140 PE=1 SV=1	1	18	18	18	1	16	18	5	16	15	0	16	16	1	16	18	5	16	15	0	16	16	1	16	18	5	16	15	0	16	16	65	65	65	32.261	277	277	0	279.47	By matching	By MS/MS	By MS/MS	By matching	By MS/MS
YDL188C	YDL188C	6	6	6	sp|YDL188C|PPH22_YEAST NCSL01000030.1 40334-41467 ORF Verified Catalytic subunit of protein phosphatase 2A (PP2A); functionally redundant with Pph21p; methylated at C terminus; forms alternate complexes with several regulatory subunits; involved in signal	1	6	6	6	2	2	5	2	6	1	2	1	0	2	2	5	2	6	1	2	1	0	2	2	5	2	6	1	2	1	0	29.2	29.2	29.2	43.046	377	377	0	20.426	By MS/MS	By MS/MS	By MS/MS	By MS/MS	By MS/MS
YDL190C	YDL190C	1	1	1	sp|YDL190C|UFD2_YEAST NCSL01000030.1 35176-38061 ORF Verified Ubiquitin chain assembly factor (E4); cooperates with a ubiquitin-activating enzyme (E1), a ubiquitin-conjugating enzyme (E2), and a ubiquitin protein ligase (E3) to conjugate ubiquitin to subst	1	1	1	1	0	1	1	1	1	0	1	1	0	0	1	1	1	1	0	1	1	0	0	1	1	1	1	0	1	1	0	2.1	2.1	2.1	109.97	961	961	0	17.442		By matching	By MS/MS	By matching	By MS/MS
YDL192W	YDL192W	9	2	2	sp|YDL192W|ARF1_YEAST NCSL01000030.1 32795-33340 ORF Verified ADP-ribosylation factor; GTPase of the Ras superfamily involved in regulation of coated vesicle formation in intracellular trafficking within the Golgi; ARF1 has a paralog, ARF2, that arose from	1	9	2	2	7	8	9	8	9	8	9	5	7	2	2	2	2	2	2	2	1	1	2	2	2	2	2	2	2	1	1	56.4	13.3	13.3	20.529	181	181	0	239.82	By MS/MS	By MS/MS	By MS/MS	By MS/MS	By MS/MS
YDL193W	YDL193W	21	21	21	sp|YDL193W|NUS1_YEAST NCSL01000030.1 31146-32273 ORF Verified Forms dehydrodolichyl diphosphate syntase complex with RER2 or SRT1; tet-repressible mutant shows accumulation of hypoglycosylated forms of CPY, suggesting that Nus1p may be involved in protein	1	21	21	21	15	16	19	17	21	8	12	7	9	15	16	19	17	21	8	12	7	9	15	16	19	17	21	8	12	7	9	63.7	63.7	63.7	42.557	375	375	0	323.31	By MS/MS	By MS/MS	By MS/MS	By MS/MS	By MS/MS
YDL195W	YDL195W	22	22	22	sp|YDL195W|SEC31_YEAST NCSL01000030.1 23639-27460 ORF Verified Component of the Sec13p-Sec31p complex of the COPII vesicle coat; COPII coat is required for vesicle formation in ER to Golgi transport; mutant has increased aneuploidy tolerance GN=SEC31 PE=1	1	22	22	22	9	17	22	15	22	6	8	6	7	9	17	22	15	22	6	8	6	7	9	17	22	15	22	6	8	6	7	25.2	25.2	25.2	138.7	1273	1273	0	204.82	By MS/MS	By MS/MS	By MS/MS	By MS/MS	By MS/MS
YDL197C	YDL197C	8	8	8	sp|YDL197C|ASF2_YEAST NCSL01000030.1 21349-22926 ORF Verified Anti-silencing protein; causes derepression of silent loci when overexpressed GN=ASF2 PE=1 SV=1	1	8	8	8	0	6	5	4	4	3	1	2	4	0	6	5	4	4	3	1	2	4	0	6	5	4	4	3	1	2	4	23.6	23.6	23.6	59.469	525	525	0	11.251		By MS/MS	By MS/MS	By matching	By MS/MS
YDL198C	YDL198C	15	15	15	sp|YDL198C|GGC1_YEAST NCSL01000030.1 20081-20983 ORF Verified Mitochondrial GTP/GDP transporter; essential for mitochondrial genome maintenance; has a role in mitochondrial iron transport; member of the mitochondrial carrier family GN=GGC1 PE=1 SV=1	1	15	15	15	7	11	13	13	11	5	8	1	2	7	11	13	13	11	5	8	1	2	7	11	13	13	11	5	8	1	2	47.7	47.7	47.7	33.215	300	300	0	82.117	By MS/MS	By MS/MS	By MS/MS	By MS/MS	By MS/MS
YDL199C	YDL199C	10	10	10	sp|YDL199C|dubious138_YEAST NCSL01000030.1 17722-19785 ORF Uncharacterized Putative transporter; member of the sugar porter family GN=dubious138 PE=1 SV=1	1	10	10	10	2	6	10	8	10	6	3	8	6	2	6	10	8	10	6	3	8	6	2	6	10	8	10	6	3	8	6	25.5	25.5	25.5	77.541	687	687	0	182.5	By MS/MS	By MS/MS	By MS/MS	By MS/MS	By MS/MS
YDL200C	YDL200C	1	1	1	sp|YDL200C|MGT1_YEAST NCSL01000030.1 16930-17496 ORF Verified DNA repair methyltransferase (6-O-methylguanine-DNA methylase); involved in protection against DNA alkylation damage GN=MGT1 PE=1 SV=1	1	1	1	1	1	1	1	1	1	1	1	1	0	1	1	1	1	1	1	1	1	0	1	1	1	1	1	1	1	1	0	6.4	6.4	6.4	21.471	188	188	0	3.1966	By matching	By matching	By MS/MS	By matching	By MS/MS
YDL202W	YDL202W	3	3	3	sp|YDL202W|MRPL11_YEAST NCSL01000030.1 14905-15654 ORF Verified Mitochondrial ribosomal protein of the large subunit; localizes to vacuole in response to H2O2 GN=MRPL11 PE=1 SV=1	1	3	3	3	2	3	3	3	3	3	1	3	3	2	3	3	3	3	3	1	3	3	2	3	3	3	3	3	1	3	3	14.5	14.5	14.5	28.515	249	249	0	18.759	By MS/MS	By MS/MS	By MS/MS	By MS/MS	By MS/MS
YDL203C	YDL203C	2	2	2	sp|YDL203C|ACK1_YEAST NCSL01000030.1 12512-14383 ORF Verified Protein that functions in the cell wall integrity pathway; functions upstream of Pkc1p; GFP-fusion protein expression is induced in response to the DNA-damaging agent MMS; non-tagged Ack1p is de	1	2	2	2	0	1	0	0	1	1	0	2	1	0	1	0	0	1	1	0	2	1	0	1	0	0	1	1	0	2	1	4.7	4.7	4.7	69.413	623	623	0	6.5998		By matching			By MS/MS
YDL205C	YDL205C	3	3	3	sp|YDL205C|HEM3_YEAST NCSL01000030.1 9193-10176 ORF Verified Porphobilinogen deaminase; catalyzes the conversion of 4-porphobilinogen to hydroxymethylbilane, the third step in heme biosynthesis; localizes to the cytoplasm and nucleus; expression is regulat	1	3	3	3	2	2	3	3	3	0	3	0	0	2	2	3	3	3	0	3	0	0	2	2	3	3	3	0	3	0	0	14.1	14.1	14.1	36.7	327	327	0	13.455	By matching	By MS/MS	By MS/MS	By MS/MS	By MS/MS
YDL207W	YDL207W	2	2	2	sp|YDL207W|GLE1_YEAST NCSL01000030.1 4685-6301 ORF Verified Cytoplasmic nucleoporin required for polyadenylated mRNA export; contains a nuclear export signal; when bound to inositol hexakisphosphate (IP6), functions as an activator for the Dbp5p ATPase act	1	2	2	2	0	0	1	0	2	2	0	0	1	0	0	1	0	2	2	0	0	1	0	0	1	0	2	2	0	0	1	3.5	3.5	3.5	62.113	538	538	0.00074488	2.5126			By MS/MS		By MS/MS
YDL208W	YDL208W	6	6	6	sp|YDL208W|NHP2_YEAST NCSL01000030.1 3947-4417 ORF Verified Protein related to mammalian high mobility group (HMG) proteins; nuclear protein; essential for function of H/ACA-type snoRNPs, which are involved in 18S rRNA processing GN=NHP2 PE=1 SV=1	1	6	6	6	0	4	5	1	5	4	0	5	3	0	4	5	1	5	4	0	5	3	0	4	5	1	5	4	0	5	3	61.5	61.5	61.5	17.122	156	156	0	14.737		By MS/MS	By MS/MS	By matching	By MS/MS
YDL213C	YDL213C	5	5	5	sp|YDL213C|NOP6_YEAST NCSL01000051.1 59003-59680 ORF Verified rRNA-binding protein required for 40S ribosomal subunit biogenesis; contains an RNA recognition motif (RRM); hydrophilin essential to overcome the stress of the desiccation-rehydration process;	1	5	5	5	0	4	5	2	5	4	0	2	1	0	4	5	2	5	4	0	2	1	0	4	5	2	5	4	0	2	1	28	28	28	25.206	225	225	0	13.379		By MS/MS	By MS/MS	By matching	By MS/MS
YDL215C	YDL215C	48	48	48	sp|YDL215C|GDH2_YEAST NCSL01000051.1 52363-55641 ORF Verified NAD(+)-dependent glutamate dehydrogenase; degrades glutamate to ammonia and alpha-ketoglutarate; expression sensitive to nitrogen catabolite repression and intracellular ammonia levels; genetica	1	48	48	48	31	38	45	32	42	32	31	24	22	31	38	45	32	42	32	31	24	22	31	38	45	32	42	32	31	24	22	57.1	57.1	57.1	124.3	1092	1092	0	323.31	By MS/MS	By MS/MS	By MS/MS	By MS/MS	By MS/MS
YDL217C	YDL217C	2	2	2	sp|YDL217C|TIM22_YEAST NCSL01000051.1 49721-50344 ORF Verified Essential core component of the mitochondrial TIM22 complex; involved in insertion of polytopic proteins into the inner membrane; forms the channel through which proteins are imported GN=TIM22	1	2	2	2	0	1	1	2	2	0	1	0	0	0	1	1	2	2	0	1	0	0	0	1	1	2	2	0	1	0	0	12.6	12.6	12.6	21.864	207	207	0	7.8098		By matching	By matching	By MS/MS	By MS/MS
YDL220C	YDL220C	2	2	2	sp|YDL220C|CDC13_YEAST NCSL01000051.1 43980-46754 ORF Verified Single stranded DNA-binding protein found at TG1-3 telomere G-tails; key roles in regulation of telomerase, telomere end protection, conventional telomere replication; regulates telomere replic	1	2	2	2	0	2	1	0	1	1	0	0	0	0	2	1	0	1	1	0	0	0	0	2	1	0	1	1	0	0	0	2.3	2.3	2.3	104.56	924	924	0.003987	2.1136		By matching	By MS/MS		By MS/MS
YDL222C	YDL222C	6	6	6	sp|YDL222C|FMP45_YEAST NCSL01000051.1 42602-43531 ORF Verified Integral membrane protein localized to mitochondria; required for sporulation and maintaining sphingolipid content; similar to SUR7; FMP45 has a paralog, YNL194C, that arose from the whole geno	1	6	6	6	5	6	4	6	5	4	3	5	4	5	6	4	6	5	4	3	5	4	5	6	4	6	5	4	3	5	4	35.6	35.6	35.6	34.102	309	309	0	323.31	By matching	By MS/MS	By MS/MS	By MS/MS	By MS/MS
YDL223C	YDL223C	11	11	11	sp|YDL223C|HBT1_YEAST NCSL01000051.1 38988-42128 ORF Verified Shmoo tip protein, substrate of Hub1p ubiquitin-like protein; mutants are defective for mating projection formation, thereby implicating Hbt1p in polarized cell morphogenesis; HBT1 has a paralog	1	11	11	11	1	10	8	2	10	9	1	9	9	1	10	8	2	10	9	1	9	9	1	10	8	2	10	9	1	9	9	14.8	14.8	14.8	113.77	1046	1046	0	35.358	By matching	By MS/MS	By MS/MS	By matching	By MS/MS
YDL224C	YDL224C	22	22	21	sp|YDL224C|WHI4_YEAST NCSL01000051.1 36130-38079 ORF Verified Putative RNA binding protein; regulates the cell size requirement for passage through Start and commitment to cell division; WHI4 has a paralog, WHI3, that arose from the whole genome duplicatio	1	22	22	21	0	17	20	2	17	19	0	20	20	0	17	20	2	17	19	0	20	20	0	17	19	2	16	18	0	19	19	55.3	55.3	53.6	70.689	649	649	0	270.48		By MS/MS	By MS/MS	By MS/MS	By MS/MS
YDL225W	YDL225W	3	3	3	sp|YDL225W|SHS1_YEAST NCSL01000051.1 34178-35833 ORF Verified Component of the septin ring that is required for cytokinesis; present at the ends of rod-like septin hetero-oligomers; C-terminal extension is important for recruitment of Bni5p to the mother-b	1	3	3	3	0	3	3	2	2	1	2	0	1	0	3	3	2	2	1	2	0	1	0	3	3	2	2	1	2	0	1	6.2	6.2	6.2	62.689	551	551	0	3.9736		By MS/MS	By MS/MS	By matching	By MS/MS
YDL226C	YDL226C	3	3	3	sp|YDL226C|GCS1_YEAST NCSL01000051.1 32848-33906 ORF Verified ADP-ribosylation factor GTPase activating protein (ARF GAP); involved in ER-Golgi transport; required for prospore membrane formation; regulates phospholipase Spo14p; shares functional similarit	1	3	3	3	1	1	3	0	3	1	1	0	0	1	1	3	0	3	1	1	0	0	1	1	3	0	3	1	1	0	0	10.2	10.2	10.2	39.278	352	352	0	5.0396	By matching	By matching	By MS/MS		By MS/MS
YDL234C	YDL234C	3	3	3	sp|YDL234C|GYP7_YEAST NCSL01000051.1 17095-19335 ORF Verified GTPase-activating protein for yeast Rab family members; members include Ypt7p (most effective), Ypt1p, Ypt31p, and Ypt32p (in vitro); involved in vesicle mediated protein trafficking GN=GYP7 PE=	1	3	3	3	1	2	3	2	2	0	2	0	1	1	2	3	2	2	0	2	0	1	1	2	3	2	2	0	2	0	1	6.2	6.2	6.2	87.348	746	746	0	9.1652	By matching	By MS/MS	By MS/MS	By matching	By MS/MS
YDL236W	YDL236W	2	2	2	sp|YDL236W|PHO13_YEAST NCSL01000051.1 15157-16095 ORF Verified Alkaline phosphatase specific for p-nitrophenyl phosphate; also has protein phosphatase activity GN=PHO13 PE=1 SV=1	1	2	2	2	2	1	2	1	2	0	2	0	1	2	1	2	1	2	0	2	0	1	2	1	2	1	2	0	2	0	1	7.4	7.4	7.4	34.624	312	312	0.00037893	2.765	By matching	By matching	By MS/MS	By matching	By MS/MS
YDL237W	YDL237W	4	4	4	sp|YDL237W|AIM6_YEAST NCSL01000051.1 13519-14691 ORF Verified Protein of unknown function; required for respiratory growth; YDL237W is not an essential gene GN=AIM6 PE=1 SV=1	1	4	4	4	0	3	3	3	2	2	0	0	1	0	3	3	3	2	2	0	0	1	0	3	3	3	2	2	0	0	1	17.2	17.2	17.2	44.455	390	390	0	6.331		By MS/MS	By MS/MS	By matching	By MS/MS
YDL239C	YDL239C	50	50	50	sp|YDL239C|ADY3_YEAST NCSL01000051.1 9264-11636 ORF Verified Protein required for spore wall formation; subunit of the leading edge protein (LEP) complex (Ssp1-Ady3-Don1-Irc10) that forms a ring-like structure at the leading edge of the prospore membrane d	1	50	50	50	25	37	45	35	48	43	26	38	37	25	37	45	35	48	43	26	38	37	25	37	45	35	48	43	26	38	37	61.6	61.6	61.6	91.7	790	790	0	323.31	By MS/MS	By MS/MS	By MS/MS	By MS/MS	By MS/MS
YDR001C	YDR001C	12	12	9	sp|YDR001C|NTH1_YEAST NCSL01000013.1 60324-62579 ORF Verified Neutral trehalase, degrades trehalose; required for thermotolerance and may mediate resistance to other cellular stresses; may be phosphorylated by Cdc28p; inhibited by Dcs1p; NTH1 has a paralog	1	12	12	9	9	10	10	8	9	3	8	1	2	9	10	10	8	9	3	8	1	2	8	8	8	7	7	2	6	0	1	15.7	15.7	12.5	85.892	751	751	0	14.913	By MS/MS	By MS/MS	By MS/MS	By MS/MS	By MS/MS
YDR002W	YDR002W	2	2	2	sp|YDR002W|YRB1_YEAST NCSL01000013.1 59148-59753 ORF Verified Ran GTPase binding protein; involved in nuclear protein import and RNA export, ubiquitin-mediated protein degradation during the cell cycle; shuttles between the nucleus and cytoplasm; is essent	1	2	2	2	2	2	2	1	2	1	1	2	2	2	2	2	1	2	1	1	2	2	2	2	2	1	2	1	1	2	2	15.9	15.9	15.9	22.953	201	201	0	7.8533	By matching	By MS/MS	By MS/MS	By matching	By MS/MS
YDR005C	YDR005C	6	6	6	sp|YDR005C|MAF1_YEAST NCSL01000013.1 54709-55976 ORF Verified Highly conserved negative regulator of RNA polymerase III; involved in tRNA processing and stability; inhibits tRNA degradation via rapid tRNA decay (RTD) pathway; binds N-terminal domain of Rpc	1	6	6	6	0	4	3	0	3	5	0	4	5	0	4	3	0	3	5	0	4	5	0	4	3	0	3	5	0	4	5	16.2	16.2	16.2	44.745	395	395	0	9.4602		By MS/MS	By MS/MS		By MS/MS
YDR006C	YDR006C	6	6	6	sp|YDR006C|SOK1_YEAST NCSL01000013.1 51565-54270 ORF Verified Protein of unknown function; overexpression suppresses the growth defect of mutants lacking protein kinase A activity; involved in cAMP-mediated signaling; localized to the nucleus; similar to t	1	6	6	6	0	3	2	0	4	6	1	5	4	0	3	2	0	4	6	1	5	4	0	3	2	0	4	6	1	5	4	7.8	7.8	7.8	101.1	901	901	0	6.2659		By MS/MS	By MS/MS		By MS/MS
YDR011W;YPL058C;YOR328W	YDR011W	9;1;1	9;1;1	9;1;1	sp|YDR011W|SNQ2_YEAST NCSL01000013.1 42361-46866 ORF Verified Plasma membrane ATP-binding cassette (ABC) transporter; multidrug transporter involved in multidrug resistance and resistance to singlet oxygen species GN=SNQ2 PE=1 SV=1	3	9	9	9	0	1	9	3	5	2	0	0	0	0	1	9	3	5	2	0	0	0	0	1	9	3	5	2	0	0	0	7.9	7.9	7.9	168.68	1501	1501;1511;1564	0	8.1539		By matching	By MS/MS	By matching	By MS/MS
YDR014W-A	YDR014W-A	7	7	7	sp|YDR014W-A|HED1_YEAST NCSL01000013.1 35028-35516 ORF Verified Meiosis-specific protein; down-regulates Rad51p-mediated mitotic recombination when the meiotic recombination machinery is impaired; promotes synapsis and required for the normal morphogenesis	1	7	7	7	5	7	7	7	7	4	6	7	6	5	7	7	7	7	4	6	7	6	5	7	7	7	7	4	6	7	6	49.4	49.4	49.4	18.301	162	162	0	20.476	By MS/MS	By MS/MS	By MS/MS	By MS/MS	By MS/MS
YDR017C	YDR017C	18	18	18	sp|YDR017C|KCS1_YEAST NCSL01000013.1 31046-34198 ORF Verified Inositol hexakisphosphate and inositol heptakisphosphate kinase; generation of high energy inositol pyrophosphates by Kcs1p is required for many processes such as vacuolar biogenesis, stress res	1	18	18	18	0	13	10	1	12	17	1	16	13	0	13	10	1	12	17	1	16	13	0	13	10	1	12	17	1	16	13	18.4	18.4	18.4	119.51	1050	1050	0	33.601		By MS/MS	By MS/MS	By matching	By MS/MS
YDR018C	YDR018C	5	5	5	sp|YDR018C|dubious182_YEAST NCSL01000013.1 29459-30652 ORF Uncharacterized Probable membrane protein with three predicted transmembrane domains; similar to C. elegans F55A11.5 and maize 1-acyl-glycerol-3-phosphate acyltransferase; YDR018C has a paralog, CS	1	5	5	5	2	2	4	2	3	1	2	0	1	2	2	4	2	3	1	2	0	1	2	2	4	2	3	1	2	0	1	22.4	22.4	22.4	46.055	397	397	0	145.51	By matching	By MS/MS	By MS/MS	By MS/MS	By MS/MS
YDR019C	YDR019C	11	11	11	sp|YDR019C|GCV1_YEAST NCSL01000013.1 27954-29156 ORF Verified T subunit of the mitochondrial glycine decarboxylase complex; glycine decarboxylase is required for the catabolism of glycine to 5,10-methylene-THF; expression is regulated by levels of levels o	1	11	11	11	7	8	11	8	9	5	6	5	4	7	8	11	8	9	5	6	5	4	7	8	11	8	9	5	6	5	4	29.8	29.8	29.8	44.468	400	400	0	66.912	By MS/MS	By MS/MS	By MS/MS	By MS/MS	By MS/MS
YDR021W	YDR021W	2	2	2	sp|YDR021W|FAL1_YEAST NCSL01000013.1 25318-26517 ORF Verified Nucleolar protein required for maturation of 18S rRNA; member of the eIF4A subfamily of DEAD-box ATP-dependent RNA helicases; 18S rRNA biogenesis defect of the null mutant is functionally comple	1	2	2	2	0	1	1	0	2	1	0	0	0	0	1	1	0	2	1	0	0	0	0	1	1	0	2	1	0	0	0	6.3	6.3	6.3	45.241	399	399	0.00073502	2.3637		By matching	By MS/MS		By MS/MS
YDR022C	YDR022C	4	4	4	sp|YDR022C|ATG31_YEAST NCSL01000013.1 24659-25249 ORF Verified Autophagy-specific protein required for autophagosome formation; forms a complex with Atg17p and Atg29p that localizes other proteins to the pre-autophagosomal structure; constitutively phospho	1	4	4	4	0	1	3	0	1	2	0	4	3	0	1	3	0	1	2	0	4	3	0	1	3	0	1	2	0	4	3	26	26	26	22.217	196	196	0	8.8788		By matching	By MS/MS		By MS/MS
YDR023W	YDR023W	16	16	16	sp|YDR023W|SES1_YEAST NCSL01000013.1 22438-23826 ORF Verified Cytosolic seryl-tRNA synthetase; class II aminoacyl-tRNA synthetase that aminoacylates tRNA(Ser), displays tRNA-dependent amino acid recognition which enhances discrimination of the serine subst	1	16	16	16	10	13	16	11	16	8	11	8	8	10	13	16	11	16	8	11	8	8	10	13	16	11	16	8	11	8	8	46.3	46.3	46.3	53.309	462	462	0	216.64	By MS/MS	By MS/MS	By MS/MS	By MS/MS	By MS/MS
YDR026C	YDR026C	3	3	3	sp|YDR026C|NSI1_YEAST NCSL01000013.1 19064-20776 ORF Verified RNA polymerase I termination factor; binds to rDNA terminator element, required for efficient Pol I termination; required for rDNA silencing at NTS1; facilities association of Sir2p with NTS1, c	1	3	3	3	1	2	2	2	3	2	0	0	0	1	2	2	2	3	2	0	0	0	1	2	2	2	3	2	0	0	0	6.8	6.8	6.8	66.261	570	570	0	8.6226	By matching	By matching	By MS/MS	By matching	By MS/MS
YDR027C	YDR027C	1	1	1	sp|YDR027C|VPS54_YEAST NCSL01000013.1 16014-18683 ORF Verified Component of the GARP (Golgi-associated retrograde protein) complex; GARP is required for the recycling of proteins from endosomes to the late Golgi, and for mitosis after DNA damage induced ch	1	1	1	1	0	0	1	0	1	0	0	1	0	0	0	1	0	1	0	0	1	0	0	0	1	0	1	0	0	1	0	1.6	1.6	1.6	101.61	889	889	0.00073828	2.4061			By matching		By MS/MS
YDR028C	YDR028C	27	27	27	sp|YDR028C|REG1_YEAST NCSL01000013.1 12456-15497 ORF Verified Regulatory subunit of type 1 protein phosphatase Glc7p; involved in negative regulation of glucose-repressible genes; involved in regulation of the nucleocytoplasmic shuttling of Hxk2p; REG1 has	1	27	27	27	0	23	22	0	23	23	0	23	23	0	23	22	0	23	23	0	23	23	0	23	22	0	23	23	0	23	23	32.4	32.4	32.4	112.58	1013	1013	0	224.86		By MS/MS	By MS/MS		By MS/MS
YDR032C	YDR032C	8	8	8	sp|YDR032C|PST2_YEAST NCSL01000013.1 8641-9237 ORF Verified Protein with similarity to a family of flavodoxin-like proteins; induced by oxidative stress in a Yap1p dependent manner; the authentic, non-tagged protein is detected in highly purified mitochond	1	8	8	8	7	7	8	8	7	8	7	7	6	7	7	8	8	7	8	7	7	6	7	7	8	8	7	8	7	7	6	60.1	60.1	60.1	20.965	198	198	0	323.31	By MS/MS	By MS/MS	By MS/MS	By MS/MS	By MS/MS
YDR033W	YDR033W	7	7	5	sp|YDR033W|MRH1_YEAST NCSL01000013.1 4230-5192 ORF Verified Protein that localizes primarily to the plasma membrane; also found at the nuclear envelope; long-lived protein that is asymmetrically retained in the plasma membrane of mother cells; the authenti	1	7	7	5	6	6	6	5	7	5	6	6	5	6	6	6	5	7	5	6	6	5	4	4	4	3	5	4	4	5	4	18.4	18.4	10.9	36.19	320	320	0	161.79	By MS/MS	By MS/MS	By MS/MS	By MS/MS	By MS/MS
YDR035W	YDR035W	2	2	2	sp|YDR035W|ARO3_YEAST NCSL01000006.1 428038-429150 ORF Verified 3-deoxy-D-arabino-heptulosonate-7-phosphate (DAHP) synthase; catalyzes the first step in aromatic amino acid biosynthesis and is feedback-inhibited by phenylalanine or high concentration of ty	1	2	2	2	2	2	2	1	2	2	0	1	2	2	2	2	1	2	2	0	1	2	2	2	2	1	2	2	0	1	2	8.9	8.9	8.9	41.097	370	370	0	7.356	By matching	By MS/MS	By MS/MS	By matching	By MS/MS
YDR036C	YDR036C	11	11	11	sp|YDR036C|EHD3_YEAST NCSL01000006.1 426328-427758 ORF Verified 3-hydroxyisobutyryl-CoA hydrolase; member of a family of enoyl-CoA hydratase/isomerases; non-tagged protein is detected in highly purified mitochondria in high-throughput studies; phosphorylat	1	11	11	11	8	6	11	8	9	7	7	5	6	8	6	11	8	9	7	7	5	6	8	6	11	8	9	7	7	5	6	26.9	26.9	26.9	53.004	476	476	0	73.763	By MS/MS	By MS/MS	By MS/MS	By MS/MS	By MS/MS
YDR037W	YDR037W	12	12	12	sp|YDR037W|KRS1_YEAST NCSL01000006.1 423698-425473 ORF Verified Lysyl-tRNA synthetase GN=KRS1 PE=1 SV=1	1	12	12	12	7	9	12	8	11	6	7	7	5	7	9	12	8	11	6	7	7	5	7	9	12	8	11	6	7	7	5	24.5	24.5	24.5	68.017	591	591	0	75.772	By MS/MS	By MS/MS	By MS/MS	By MS/MS	By MS/MS
YDR040C	YDR040C	5	5	5	sp|YDR040C|ENA1_YEAST NCSL01000006.1 420199-423474 ORF Verified P-type ATPase sodium pump; involved in Na+ and Li+ efflux to allow salt tolerance GN=ENA1 PE=1 SV=1	1	5	5	5	1	1	5	3	5	0	1	0	1	1	1	5	3	5	0	1	0	1	1	1	5	3	5	0	1	0	1	8.1	8.1	8.1	120.16	1091	1091	0	17.285	By matching	By matching	By MS/MS	By matching	By MS/MS
YDR041W	YDR041W	5	5	5	sp|YDR041W|RSM10_YEAST NCSL01000006.1 418266-418877 ORF Verified Mitochondrial ribosomal protein of the small subunit; has similarity to E. coli S10 ribosomal protein; essential for viability, unlike most other mitoribosomal proteins GN=RSM10 PE=1 SV=1	1	5	5	5	4	3	4	3	5	2	3	2	3	4	3	4	3	5	2	3	2	3	4	3	4	3	5	2	3	2	3	33	33	33	23.424	203	203	0	15.202	By matching	By MS/MS	By MS/MS	By MS/MS	By MS/MS
YDR044W	YDR044W	8	8	8	sp|YDR044W|HEM13_YEAST NCSL01000006.1 411180-412166 ORF Verified Coproporphyrinogen III oxidase; oxygen-requiring enzyme that catalyzes sixth step in heme biosynthetic pathway; transcription is repressed by oxygen and heme (via Rox1p and Hap1p); human homo	1	8	8	8	2	4	8	3	7	2	3	2	1	2	4	8	3	7	2	3	2	1	2	4	8	3	7	2	3	2	1	30.2	30.2	30.2	37.711	328	328	0	58.191	By matching	By MS/MS	By MS/MS	By MS/MS	By MS/MS
YDR050C	YDR050C	17	17	17	sp|YDR050C|TPI1_YEAST NCSL01000006.1 402325-403071 ORF Verified Triose phosphate isomerase, abundant glycolytic enzyme; mRNA half-life is regulated by iron availability; transcription is controlled by activators Reb1p, Gcr1p, and Rap1p through binding site	1	17	17	17	9	14	17	13	17	13	12	16	15	9	14	17	13	17	13	12	16	15	9	14	17	13	17	13	12	16	15	75	75	75	26.795	248	248	0	323.31	By MS/MS	By MS/MS	By MS/MS	By MS/MS	By MS/MS
YDR051C	YDR051C	3	3	3	sp|YDR051C|DET1_YEAST NCSL01000006.1 400737-401741 ORF Verified Acid phosphatase; involved in the non-vesicular transport of sterols in both directions between the endoplasmic reticulum and plasma membrane; deletion confers sensitivity to nickel GN=DET1 PE	1	3	3	3	2	2	3	3	2	2	0	3	2	2	2	3	3	2	2	0	3	2	2	2	3	3	2	2	0	3	2	9.9	9.9	9.9	39.172	334	334	0	3.336	By matching	By MS/MS	By MS/MS	By matching	By MS/MS
YDR052C	YDR052C	52	52	52	sp|YDR052C|DBF4_YEAST NCSL01000006.1 398171-400285 ORF Verified Regulatory subunit of Cdc7p-Dbf4p kinase complex; required for Cdc7p kinase activity and initiation of DNA replication; phosphorylates the Mcm2-7 family of proteins; cell cycle regulated; rela	1	52	52	52	1	38	40	6	38	41	3	44	45	1	38	40	6	38	41	3	44	45	1	38	40	6	38	41	3	44	45	62.5	62.5	62.5	80.737	704	704	0	323.31	By matching	By MS/MS	By MS/MS	By matching	By MS/MS
YDR055W	YDR055W	4	4	4	sp|YDR055W|PST1_YEAST NCSL01000006.1 393942-395276 ORF Verified Cell wall protein that contains a putative GPI-attachment site; secreted by regenerating protoplasts; up-regulated by activation of the cell integrity pathway, as mediated by Rlm1p; upregulate	1	4	4	4	2	1	2	3	2	1	1	1	0	2	1	2	3	2	1	1	1	0	2	1	2	3	2	1	1	1	0	12.6	12.6	12.6	45.776	444	444	0	35.23	By matching	By MS/MS	By MS/MS	By MS/MS	By MS/MS
YDR059C;YBR082C	YDR059C	4;1	4;1	4;1	sp|YDR059C|UBC5_YEAST NCSL01000006.1 389035-389571 ORF Verified Ubiquitin-conjugating enzyme; mediates selective degradation of short-lived, abnormal, or excess proteins, including histone H3; central component of the cellular stress response; expression i	2	4	4	4	1	1	3	1	3	1	2	1	1	1	1	3	1	3	1	2	1	1	1	1	3	1	3	1	2	1	1	42.6	42.6	42.6	16.28	148	148;148	0	80.648	By matching	By matching	By MS/MS	By MS/MS	By MS/MS
YDR060W	YDR060W	16	16	16	sp|YDR060W|MAK21_YEAST NCSL01000006.1 385079-388156 ORF Verified Constituent of 66S pre-ribosomal particles; required for large (60S) ribosomal subunit biogenesis; acts as part of a Mak21p-Noc2p-Rrp5p module that associates with nascent pre-rRNA during tra	1	16	16	16	0	12	13	6	14	14	3	11	7	0	12	13	6	14	14	3	11	7	0	12	13	6	14	14	3	11	7	19.9	19.9	19.9	116.71	1025	1025	0	73.108		By MS/MS	By MS/MS	By MS/MS	By MS/MS
YDR061W	YDR061W	1	1	1	sp|YDR061W|dubious188_YEAST NCSL01000006.1 383022-384641 ORF Uncharacterized Protein with similarity to ABC transporter family members; lacks predicted membrane-spanning regions; transcriptionally activated by Yrm1p along with genes involved in multidrug r	1	1	1	1	1	1	1	1	1	0	1	0	0	1	1	1	1	1	0	1	0	0	1	1	1	1	1	0	1	0	0	3.2	3.2	3.2	61.165	539	539	0	4.9651	By matching	By matching	By MS/MS	By matching	By MS/MS
YDR062W	YDR062W	11	11	11	sp|YDR062W|LCB2_YEAST NCSL01000006.1 380646-382331 ORF Verified Component of serine palmitoyltransferase; responsible along with Lcb1p for the first committed step in sphingolipid synthesis, which is the condensation of serine with palmitoyl-CoA to form 3-	1	11	11	11	6	7	9	9	9	3	5	2	4	6	7	9	9	9	3	5	2	4	6	7	9	9	9	3	5	2	4	25.1	25.1	25.1	63.11	561	561	0	40.589	By MS/MS	By MS/MS	By MS/MS	By MS/MS	By MS/MS
YDR063W	YDR063W	1	1	1	sp|YDR063W|AIM7_YEAST NCSL01000006.1 379694-380143 ORF Verified Protein that interacts with Arp2/3 complex; interacts with Arp2/3 complex to stimulate actin filament debranching and inhibit actin nucleation; has similarity to Cof1p and also to human glia m	1	1	1	1	1	1	1	0	1	0	1	0	0	1	1	1	0	1	0	1	0	0	1	1	1	0	1	0	1	0	0	7.4	7.4	7.4	17.157	149	149	0.0091938	1.7645	By MS/MS	By matching	By MS/MS		By matching
YDR064W	YDR064W	11	11	11	sp|YDR064W|RPS13_YEAST NCSL01000006.1 378354-379348 ORF Verified Protein component of the small (40S) ribosomal subunit; homologous to mammalian ribosomal protein S13 and bacterial S15 GN=RPS13 PE=1 SV=1	1	11	11	11	9	11	11	11	10	11	10	11	10	9	11	11	11	10	11	10	11	10	9	11	11	11	10	11	10	11	10	64.9	64.9	64.9	17.029	151	151	0	240.52	By MS/MS	By MS/MS	By MS/MS	By MS/MS	By MS/MS
YDR065W	YDR065W	3	3	3	sp|YDR065W|RRG1_YEAST NCSL01000006.1 377022-378119 ORF Verified Protein of unknown function; required for vacuolar acidification and mitochondrial genome maintenance; the authentic, non-tagged protein is detected in highly purified mitochondria in high-thr	1	3	3	3	0	3	3	1	3	3	0	3	0	0	3	3	1	3	3	0	3	0	0	3	3	1	3	3	0	3	0	10.7	10.7	10.7	42.859	365	365	0	12.827		By MS/MS	By MS/MS	By matching	By MS/MS
YDR071C	YDR071C	11	11	11	sp|YDR071C|PAA1_YEAST NCSL01000006.1 369380-369955 ORF Verified Polyamine acetyltransferase; acetylates polyamines (e.g. putrescine, spermidine, spermine) and also aralkylamines (e.g. tryptamine, phenylethylamine); may be involved in transcription and/or D	1	11	11	11	7	7	8	7	11	8	7	6	6	7	7	8	7	11	8	7	6	6	7	7	8	7	11	8	7	6	6	70.2	70.2	70.2	21.947	191	191	0	138.4	By MS/MS	By MS/MS	By MS/MS	By MS/MS	By MS/MS
YDR074W	YDR074W	14	14	14	sp|YDR074W|TPS2_YEAST NCSL01000006.1 362236-364926 ORF Verified Phosphatase subunit of the trehalose-6-P synthase/phosphatase complex; involved in synthesis of the storage carbohydrate trehalose; expression is induced by stress conditions and repressed by	1	14	14	14	7	10	12	6	11	8	6	3	4	7	10	12	6	11	8	6	3	4	7	10	12	6	11	8	6	3	4	18.8	18.8	18.8	102.99	896	896	0	34.349	By MS/MS	By MS/MS	By MS/MS	By MS/MS	By MS/MS
YDR076W	YDR076W	1	1	1	sp|YDR076W|RAD55_YEAST NCSL01000006.1 359126-360346 ORF Verified Protein that stimulates strand exchange; stimulates strand exchange by stabilizing the binding of Rad51p to single-stranded DNA; involved in the recombinational repair of double-strand breaks	1	1	1	1	0	1	1	0	1	1	0	1	1	0	1	1	0	1	1	0	1	1	0	1	1	0	1	1	0	1	1	3.2	3.2	3.2	46.449	406	406	0.00074074	2.4512		By matching	By MS/MS		By MS/MS
YDR080W	YDR080W	4	4	4	sp|YDR080W|VPS41_YEAST NCSL01000006.1 352016-355003 ORF Verified Subunit of the HOPS endocytic tethering complex; vacuole membrane protein that functions as a Rab GTPase effector, interacting specifically with the GTP-bound conformation of Ypt7p, facilitat	1	4	4	4	0	4	4	1	4	4	0	1	1	0	4	4	1	4	4	0	1	1	0	4	4	1	4	4	0	1	1	5.3	5.3	5.3	113.69	995	995	0	14.467		By MS/MS	By MS/MS	By matching	By MS/MS
YDR081C	YDR081C	1	1	1	sp|YDR081C|PDC2_YEAST NCSL01000006.1 348922-351699 ORF Verified Transcription factor for thiamine-regulated genes; required for expression of the two isoforms of pyruvate decarboxylase (PDC1 and PDC5) along with thiamine biosynthetic genes; binds a DNA seq	1	1	1	1	0	1	1	0	1	1	0	0	1	0	1	1	0	1	1	0	0	1	0	1	1	0	1	1	0	0	1	3	3	3	103.85	925	925	0.0060932	1.9611		By matching	By MS/MS		By MS/MS
YDR085C	YDR085C	3	3	3	sp|YDR085C|AFR1_YEAST NCSL01000006.1 342855-344717 ORF Verified Protein required for pheromone-induced projection (shmoo) formation; regulates septin architecture during mating; has an RVXF motif that mediates targeting of Glc7p to mating projections; inte	1	3	3	3	0	1	1	1	1	3	0	2	0	0	1	1	1	1	3	0	2	0	0	1	1	1	1	3	0	2	0	5.6	5.6	5.6	71.288	620	620	0	3.4389		By matching	By MS/MS	By matching	By MS/MS
YDR086C	YDR086C	2	2	2	sp|YDR086C|SSS1_YEAST NCSL01000006.1 341835-342077 ORF Verified Subunit of the Sec61p translocation complex (Sec61p-Sss1p-Sbh1p); this complex forms a channel for passage of secretory proteins through the endoplasmic reticulum membrane, and of the Ssh1p co	1	2	2	2	1	1	2	2	1	1	1	1	1	1	1	2	2	1	1	1	1	1	1	1	2	2	1	1	1	1	1	22.5	22.5	22.5	8.9435	80	80	0	5.1573	By MS/MS	By MS/MS	By MS/MS	By MS/MS	By MS/MS
YDR087C	YDR087C	4	4	4	sp|YDR087C|RRP1_YEAST NCSL01000006.1 340704-341540 ORF Verified Essential evolutionarily conserved nucleolar protein; necessary for biogenesis of 60S ribosomal subunits and for processing of pre-rRNAs to mature rRNA; associated with several distinct 66S pr	1	4	4	4	1	3	4	3	4	4	1	3	3	1	3	4	3	4	4	1	3	3	1	3	4	3	4	4	1	3	3	16.9	16.9	16.9	33.229	278	278	0	19.897	By matching	By MS/MS	By MS/MS	By MS/MS	By MS/MS
YDR091C	YDR091C	15	15	15	sp|YDR091C|RLI1_YEAST NCSL01000006.1 330477-332303 ORF Verified Essential Fe-S protein; required for ribosome biogenesis, translation initiation/termination; facilitates binding of multifactor complex (MFC) of initiation factors to small ribosomal subunit;	1	15	15	15	11	14	12	12	13	15	12	11	8	11	14	12	12	13	15	12	11	8	11	14	12	12	13	15	12	11	8	30.9	30.9	30.9	68.34	608	608	0	209.5	By MS/MS	By MS/MS	By MS/MS	By MS/MS	By MS/MS
YDR092W	YDR092W	2	2	2	sp|YDR092W|UBC13_YEAST NCSL01000006.1 328542-329271 ORF Verified E2 ubiquitin-conjugating enzyme; involved in the error-free DNA postreplication repair pathway; interacts with Mms2p to assemble ubiquitin chains at the Ub Lys-63 residue; DNA damage triggers	1	2	2	2	2	2	2	2	2	2	2	1	1	2	2	2	2	2	2	2	1	1	2	2	2	2	2	2	2	1	1	17	17	17	17.468	153	153	0	14.15	By MS/MS	By MS/MS	By MS/MS	By MS/MS	By MS/MS
YDR097C	YDR097C	15	15	15	sp|YDR097C|MSH6_YEAST NCSL01000006.1 315310-319038 ORF Verified Protein required for mismatch repair in mitosis and meiosis; forms a complex with Msh2p to repair both single-base & insertion-deletion mispairs; also involved in interstrand cross-link repair	1	15	15	15	1	13	13	4	14	13	0	13	10	1	13	13	4	14	13	0	13	10	1	13	13	4	14	13	0	13	10	15.1	15.1	15.1	139.99	1242	1242	0	47.227	By matching	By MS/MS	By MS/MS	By matching	By MS/MS
YDR098C	YDR098C	5	4	4	sp|YDR098C|GRX3_YEAST NCSL01000006.1 314112-314969 ORF Verified Glutathione-dependent oxidoreductase; hydroperoxide and superoxide-radical responsive; monothiol glutaredoxin subfamily member along with Grx4p and Grx5p; protects cells from oxidative damage;	1	5	4	4	3	4	4	3	4	2	2	2	2	2	3	3	2	3	1	1	1	1	2	3	3	2	3	1	1	1	1	18.9	16.5	16.5	32.495	285	285	0	8.7595	By matching	By MS/MS	By MS/MS	By MS/MS	By MS/MS
YDR099W	YDR099W	21	3	3	sp|YDR099W|BMH2_YEAST NCSL01000006.1 310528-311346 ORF Verified 14-3-3 protein, minor isoform; controls proteome at post-transcriptional level, binds proteins and DNA, involved in regulation of many processes including exocytosis, vesicle transport, Ras/MA	1	21	3	3	17	18	20	17	19	18	19	20	20	2	2	3	2	3	2	2	3	3	2	2	3	2	3	2	2	3	3	65.4	13.2	13.2	30.933	272	272	0	298.66	By MS/MS	By MS/MS	By MS/MS	By MS/MS	By MS/MS
YDR100W	YDR100W	1	1	1	sp|YDR100W|TVP15_YEAST NCSL01000006.1 309517-309948 ORF Verified Integral membrane protein; localized to late Golgi vesicles along with the v-SNARE Tlg2p GN=TVP15 PE=1 SV=1	1	1	1	1	1	1	1	1	0	1	1	1	1	1	1	1	1	0	1	1	1	1	1	1	1	1	0	1	1	1	1	14	14	14	15.881	143	143	0	3.0371	By matching	By matching	By MS/MS	By matching
YDR101C	YDR101C	4	4	4	sp|YDR101C|ARX1_YEAST NCSL01000006.1 307494-309275 ORF Verified Nuclear export factor for the ribosomal pre-60S subunit; shuttling factor which directly binds FG rich nucleoporins and facilities translocation through the nuclear pore complex; interacts dir	1	4	4	4	1	2	4	2	4	2	1	1	1	1	2	4	2	4	2	1	1	1	1	2	4	2	4	2	1	1	1	11.8	11.8	11.8	65.21	593	593	0	5.039	By matching	By MS/MS	By MS/MS	By MS/MS	By MS/MS
YDR110W	YDR110W	2	2	2	sp|YDR110W|FOB1_YEAST NCSL01000006.1 287512-289212 ORF Verified Nucleolar protein that binds the rDNA replication fork barrier site; required for replication fork blocking, recombinational hotspot activity, condensin recruitment to replication fork barrier	1	2	2	2	0	0	1	1	2	0	0	0	0	0	0	1	1	2	0	0	0	0	0	0	1	1	2	0	0	0	0	8.3	8.3	8.3	65.142	566	566	0.00038256	2.8898			By MS/MS	By matching	By MS/MS
YDR111C	YDR111C	4	4	4	sp|YDR111C|ALT2_YEAST NCSL01000006.1 285568-287091 ORF Uncharacterized Catalytically inactive alanine transaminase; expression is repressed in the presence of alanine and repression is mediated by Nrg1p; ALT2 has a paralog, ALT1, that arose from the whole	1	4	4	4	0	2	4	2	4	1	1	0	1	0	2	4	2	4	1	1	0	1	0	2	4	2	4	1	1	0	1	14.8	14.8	14.8	56.739	507	507	0	13.641		By MS/MS	By MS/MS	By matching	By MS/MS
YDR116C	YDR116C	9	9	9	sp|YDR116C|MRPL1_YEAST NCSL01000006.1 281745-282602 ORF Verified Mitochondrial ribosomal protein of the large subunit GN=MRPL1 PE=1 SV=1	1	9	9	9	7	6	8	7	8	6	6	4	2	7	6	8	7	8	6	6	4	2	7	6	8	7	8	6	6	4	2	47.7	47.7	47.7	30.936	285	285	0	123.36	By matching	By MS/MS	By MS/MS	By MS/MS	By MS/MS
YDR118W	YDR118W	32	32	32	sp|YDR118W|APC4_YEAST NCSL01000006.1 277484-279442 ORF Verified Subunit of the Anaphase-Promoting Complex/Cyclosome (APC/C); APC/C is a ubiquitin-protein ligase required for degradation of anaphase inhibitors, including mitotic cyclins, during the metaphas	1	32	32	32	0	28	24	1	29	28	0	31	27	0	28	24	1	29	28	0	31	27	0	28	24	1	29	28	0	31	27	46.3	46.3	46.3	75.247	652	652	0	323.31		By MS/MS	By MS/MS	By matching	By MS/MS
YDR119W-A	YDR119W-A	2	2	2	sp|YDR119W-A|COX26_YEAST NCSL01000006.1 274107-274307 ORF Verified Stabilizes or regulates formation of respiratory chain supercomplexes composed of Complex III (ubiquinol-cytochrome c reductase) and Complex IV (cytochrome c oxidase) GN=COX26 PE=1 SV=1	1	2	2	2	1	1	2	1	2	1	1	2	2	1	1	2	1	2	1	1	2	2	1	1	2	1	2	1	1	2	2	18.2	18.2	18.2	7.4516	66	66	0	85.981	By MS/MS	By MS/MS	By MS/MS	By MS/MS	By MS/MS
YDR120C	YDR120C	5	5	5	sp|YDR120C|TRM1_YEAST NCSL01000006.1 272054-273766 ORF Verified tRNA methyltransferase; two forms of protein are made by alternative translation starts; localizes to both nucleus and mitochondrion to produce modified base N2,N2-dimethylguanosine in tRNAs i	1	5	5	5	0	2	5	1	3	0	0	1	0	0	2	5	1	3	0	0	1	0	0	2	5	1	3	0	0	1	0	12.6	12.6	12.6	64.18	570	570	0	7.3961		By MS/MS	By MS/MS	By matching	By MS/MS
YDR122W	YDR122W	16	13	13	sp|YDR122W|KIN1_YEAST NCSL01000006.1 267414-270611 ORF Verified Serine/threonine protein kinase involved in regulation of exocytosis; localizes to the cytoplasmic face of the plasma membrane; KIN1 has a paralog, KIN2, that arose from the whole genome dupli	1	16	13	13	0	13	12	4	13	14	0	10	8	0	11	10	2	11	12	0	8	6	0	11	10	2	11	12	0	8	6	20.8	16.1	16.1	120.1	1065	1065	0	26.033		By MS/MS	By MS/MS	By matching	By MS/MS
YDR127W	YDR127W	42	42	42	sp|YDR127W|ARO1_YEAST NCSL01000006.1 256059-260825 ORF Verified Pentafunctional arom protein; catalyzes steps 2 through 6 in the biosynthesis of chorismate, which is a precursor to aromatic amino acids GN=ARO1 PE=1 SV=1	1	42	42	42	24	30	36	26	32	15	20	8	11	24	30	36	26	32	15	20	8	11	24	30	36	26	32	15	20	8	11	34.8	34.8	34.8	174.79	1588	1588	0	242.75	By MS/MS	By MS/MS	By MS/MS	By MS/MS	By MS/MS
YDR128W	YDR128W	30	30	30	sp|YDR128W|MTC5_YEAST NCSL01000006.1 252314-255760 ORF Verified Subunit of SEACAT, a subcomplex of the SEA complex; Mtc1p, along with Rtc1p and Sea4p, redundantly inhibit the TORC1 inhibitory role of the Iml1p/SEACIT (Iml1p-Npr2p-Npr3p) subcomplex, a GAP f	1	30	30	30	0	25	25	3	29	24	1	28	23	0	25	25	3	29	24	1	28	23	0	25	25	3	29	24	1	28	23	35.8	35.8	35.8	131.03	1148	1148	0	138.23		By MS/MS	By MS/MS	By matching	By MS/MS
YDR129C	YDR129C	15	15	15	sp|YDR129C|SAC6_YEAST NCSL01000006.1 249929-251968 ORF Verified Fimbrin, actin-bundling protein; cooperates with Scp1p in organization and maintenance of the actin cytoskeleton; phosphorylated by Cdc28p/Clb2p in metaphase on T103, to regulate conformation,	1	15	15	15	11	15	14	14	13	9	10	8	8	11	15	14	14	13	9	10	8	8	11	15	14	14	13	9	10	8	8	35.7	35.7	35.7	69.811	625	625	0	128.57	By MS/MS	By MS/MS	By MS/MS	By MS/MS	By MS/MS
YDR130C	YDR130C	4	4	4	sp|YDR130C|FIN1_YEAST NCSL01000006.1 248686-249561 ORF Verified Spindle pole body-related intermediate filament protein; forms cell cycle-specific filaments between spindle pole bodies in dividing cells; localizes to poles and microtubules of spindle durin	1	4	4	4	2	3	0	0	4	0	3	1	1	2	3	0	0	4	0	3	1	1	2	3	0	0	4	0	3	1	1	21	21	21	33.131	291	291	0	23.559	By matching	By matching			By MS/MS
YDR135C;YKR104W	YDR135C	18;1	15;0	15;0	sp|YDR135C|YCF1_YEAST NCSL01000006.1 237744-242291 ORF Verified Vacuolar glutathione S-conjugate transporter; ABC-C transporter of the ATP-binding cassette family; required for vacuole fusion; forms stable complexes with vacuole fusion machinery; regulates	2	18	15	15	6	8	17	12	17	5	4	3	2	4	6	14	9	14	4	4	2	2	4	6	14	9	14	4	4	2	2	15.6	14	14	171.11	1515	1515;306	0	114.71	By matching	By MS/MS	By MS/MS	By MS/MS	By MS/MS
YDR138W	YDR138W	11	11	11	sp|YDR138W|HPR1_YEAST NCSL01000006.1 232458-234716 ORF Verified Subunit of THO/TREX complexes; this complex couple transcription elongation with mitotic recombination and with mRNA metabolism and export, subunit of an RNA Pol II complex; regulates lifespan	1	11	11	11	0	8	6	4	10	10	0	8	7	0	8	6	4	10	10	0	8	7	0	8	6	4	10	10	0	8	7	20.7	20.7	20.7	87.771	752	752	0	26.125		By MS/MS	By MS/MS	By matching	By MS/MS
YDR141C	YDR141C	13	13	13	sp|YDR141C|DOP1_YEAST NCSL01000006.1 225295-230391 ORF Verified Golgi-localized, leucine-zipper domain containing protein; involved in endosome to Golgi transport, organization of the ER, establishing cell polarity, and morphogenesis; detected in highly pu	1	13	13	13	4	9	12	5	12	5	3	2	2	4	9	12	5	12	5	3	2	2	4	9	12	5	12	5	3	2	2	8.8	8.8	8.8	194.76	1698	1698	0	21.674	By matching	By MS/MS	By MS/MS	By MS/MS	By MS/MS
YDR144C	YDR144C	1	1	1	sp|YDR144C|MKC7_YEAST NCSL01000006.1 219217-221007 ORF Verified GPI-anchored aspartyl protease; member of the yapsin family of proteases involved in cell wall growth and maintenance; shares functions with Yap3p and Kex2p; MKC7 has a paralog, YPS1, that aro	1	1	1	1	0	0	1	1	1	0	0	0	0	0	0	1	1	1	0	0	0	0	0	0	1	1	1	0	0	0	0	2.9	2.9	2.9	64.311	596	596	0.0036311	2.1283			By MS/MS	By matching	By MS/MS
YDR145W	YDR145W	7	7	7	sp|YDR145W|TAF12_YEAST NCSL01000006.1 216945-218579 ORF Verified Subunit (61/68 kDa) of TFIID and SAGA complexes; involved in RNA polymerase II transcription initiation and in chromatin modification, similar to histone H2A GN=TAF12 PE=1 SV=1	1	7	7	7	1	6	5	2	7	6	1	4	6	1	6	5	2	7	6	1	4	6	1	6	5	2	7	6	1	4	6	19.9	19.9	19.9	61.668	544	544	0	16.008	By matching	By MS/MS	By MS/MS	By matching	By MS/MS
YDR148C	YDR148C	15	15	15	sp|YDR148C|KGD2_YEAST NCSL01000006.1 210239-211630 ORF Verified Dihydrolipoyl transsuccinylase; component of the mitochondrial alpha-ketoglutarate dehydrogenase complex, which catalyzes the oxidative decarboxylation of alpha-ketoglutarate to succinyl-CoA i	1	15	15	15	12	12	15	13	15	12	11	11	12	12	12	15	13	15	12	11	11	12	12	12	15	13	15	12	11	11	12	34.8	34.8	34.8	50.43	463	463	0	323.31	By MS/MS	By MS/MS	By MS/MS	By MS/MS	By MS/MS
YDR150W	YDR150W	11	11	11	sp|YDR150W|NUM1_YEAST NCSL01000006.1 203564-209677 ORF Verified Protein required for nuclear migration; component of the mitochondria-ER-cortex-ancor (MECA); required for the association of mitochondria with the cell cortex and for accurate distribution of	1	11	11	11	3	7	8	3	8	7	0	5	1	3	7	8	3	8	7	0	5	1	3	7	8	3	8	7	0	5	1	7.3	7.3	7.3	232.18	2037	2037	0	22.48	By MS/MS	By MS/MS	By MS/MS	By MS/MS	By MS/MS
YDR155C	YDR155C	10	10	9	sp|YDR155C|CPR1_YEAST NCSL01000006.1 198435-198923 ORF Verified Cytoplasmic peptidyl-prolyl cis-trans isomerase (cyclophilin); catalyzes the cis-trans isomerization of peptide bonds N-terminal to proline residues; binds the drug cyclosporin A; N-terminally	1	10	10	9	6	9	9	7	9	7	7	8	8	6	9	9	7	9	7	7	8	8	6	9	8	7	9	7	6	8	8	64.2	64.2	59.9	17.39	162	162	0	149.07	By MS/MS	By MS/MS	By MS/MS	By MS/MS	By MS/MS
YDR156W	YDR156W	3	3	3	sp|YDR156W|RPA14_YEAST NCSL01000006.1 197497-197910 ORF Verified RNA polymerase I subunit A14 GN=RPA14 PE=1 SV=1	1	3	3	3	0	2	3	0	3	2	0	1	1	0	2	3	0	3	2	0	1	1	0	2	3	0	3	2	0	1	1	24.1	24.1	24.1	14.597	137	137	0	4.0456		By MS/MS	By MS/MS		By MS/MS
YDR158W	YDR158W	13	13	13	sp|YDR158W|HOM2_YEAST NCSL01000006.1 195983-197080 ORF Verified Aspartic beta semi-aldehyde dehydrogenase; catalyzes the second step in the common pathway for methionine and threonine biosynthesis; expression regulated by Gcn4p and the general control of a	1	13	13	13	7	12	12	10	9	9	9	7	8	7	12	12	10	9	9	9	7	8	7	12	12	10	9	9	9	7	8	45.5	45.5	45.5	39.543	365	365	0	78.348	By MS/MS	By MS/MS	By MS/MS	By MS/MS	By MS/MS
YDR159W	YDR159W	1	1	1	sp|YDR159W|SAC3_YEAST NCSL01000006.1 191655-195560 ORF Verified mRNA export factor; required for biogenesis of the small ribosomal subunit; component of TREX-2 complex (Sac3p-Thp1p-Sus1p-Cdc31p) involved in transcription elongation and mRNA export from the	1	1	1	1	0	0	1	0	1	0	0	0	0	0	0	1	0	1	0	0	0	0	0	0	1	0	1	0	0	0	0	1	1	1	149.49	1301	1301	0.00074991	2.6249			By MS/MS		By MS/MS
YDR164C	YDR164C	19	19	19	sp|YDR164C|SEC1_YEAST NCSL01000006.1 183258-185432 ORF Verified Sm-like protein involved in docking and fusion of exocytic vesicles; binds to assembled SNARE complexes at the membrane and stimulates membrane fusion; localization to sites of secretion (bud	1	19	19	19	3	10	16	10	19	12	3	9	7	3	10	16	10	19	12	3	9	7	3	10	16	10	19	12	3	9	7	33.7	33.7	33.7	83.479	724	724	0	54.049	By matching	By MS/MS	By MS/MS	By MS/MS	By MS/MS
YDR166C	YDR166C	8	8	8	sp|YDR166C|SEC5_YEAST NCSL01000006.1 178252-181167 ORF Verified Essential 107kDa subunit of the exocyst complex; the exocyst mediates polarized targeting and tethering of post-Golgi secretory vesicles to active sites of exocytosis at the plasma membrane pr	1	8	8	8	0	7	4	1	5	7	0	5	6	0	7	4	1	5	7	0	5	6	0	7	4	1	5	7	0	5	6	9.3	9.3	9.3	112.18	971	971	0	10.821		By MS/MS	By MS/MS	By matching	By MS/MS
YDR167W	YDR167W	5	5	5	sp|YDR167W|TAF10_YEAST NCSL01000006.1 177404-178024 ORF Verified Subunit (145 kDa) of TFIID and SAGA complexes; involved in RNA polymerase II transcription initiation and in chromatin modification GN=TAF10 PE=1 SV=1	1	5	5	5	0	3	4	3	5	3	0	3	4	0	3	4	3	5	3	0	3	4	0	3	4	3	5	3	0	3	4	40.8	40.8	40.8	23.019	206	206	0	50.186		By MS/MS	By MS/MS	By matching	By MS/MS
YDR168W	YDR168W	2	2	2	sp|YDR168W|CDC37_YEAST NCSL01000006.1 175625-177145 ORF Verified Essential Hsp90p co-chaperone; necessary for passage through the START phase of the cell cycle; stabilizes protein kinase nascent chains and participates along with Hsp90p in their folding GN	1	2	2	2	1	1	2	1	2	1	1	2	2	1	1	2	1	2	1	1	2	2	1	1	2	1	2	1	1	2	2	6.3	6.3	6.3	58.417	506	506	0	9.7353	By matching	By MS/MS	By MS/MS	By matching	By MS/MS
YDR169C	YDR169C	10	10	10	sp|YDR169C|STB3_YEAST NCSL01000006.1 173585-175126 ORF Verified Ribosomal RNA processing element (RRPE)-binding protein; involved in the glucose-induced transition from quiescence to growth; restricted to nucleus in quiescent cells, released into cytoplasm	1	10	10	10	2	6	10	7	7	6	3	4	5	2	6	10	7	7	6	3	4	5	2	6	10	7	7	6	3	4	5	34.5	34.5	34.5	56.316	513	513	0	271.18	By matching	By MS/MS	By MS/MS	By MS/MS	By MS/MS
YDR170C	YDR170C	49	49	49	sp|YDR170C|SEC7_YEAST NCSL01000006.1 165265-171279 ORF Verified Guanine nucleotide exchange factor (GEF) for ADP ribosylation factors; involved in proliferation of the Golgi, intra-Golgi transport and ER-to-Golgi transport; found in the cytoplasm and on Go	1	49	49	49	11	39	42	8	45	43	6	43	37	11	39	42	8	45	43	6	43	37	11	39	42	8	45	43	6	43	37	31.6	31.6	31.6	226.35	2004	2004	0	323.31	By matching	By MS/MS	By MS/MS	By MS/MS	By MS/MS
YDR171W	YDR171W	11	11	11	sp|YDR171W|HSP42_YEAST NCSL01000006.1 161799-162926 ORF Verified Small heat shock protein (sHSP) with chaperone activity; forms barrel-shaped oligomers that suppress unfolded protein aggregation; involved in cytoskeleton reorganization after heat shock; pr	1	11	11	11	5	8	11	5	11	7	4	9	7	5	8	11	5	11	7	4	9	7	5	8	11	5	11	7	4	9	7	44.5	44.5	44.5	42.8	375	375	0	190.63	By matching	By MS/MS	By MS/MS	By MS/MS	By MS/MS
YDR172W	YDR172W	13	13	13	sp|YDR172W|SUP35_YEAST NCSL01000006.1 159163-161220 ORF Verified Translation termination factor eRF3; has a role in mRNA deadenylation and decay; altered protein conformation creates the [PSI(+)] prion that modifies cellular fitness, alters translational f	1	13	13	13	8	9	13	5	10	6	7	7	5	8	9	13	5	10	6	7	7	5	8	9	13	5	10	6	7	7	5	22	22	22	76.6	685	685	0	129.7	By matching	By MS/MS	By MS/MS	By MS/MS	By MS/MS
YDR174W	YDR174W	9	9	9	sp|YDR174W|HMO1_YEAST NCSL01000006.1 156684-157424 ORF Verified Chromatin associated high mobility group (HMG) family member; involved in compacting, bending, bridging and looping DNA; rDNA-binding component that regulates transcription from RNA polymerase	1	9	9	9	4	8	9	8	8	7	4	7	9	4	8	9	8	8	7	4	7	9	4	8	9	8	8	7	4	7	9	30.1	30.1	30.1	27.558	246	246	0	316.41	By MS/MS	By MS/MS	By MS/MS	By MS/MS	By MS/MS
YDR175C	YDR175C	5	5	5	sp|YDR175C|RSM24_YEAST NCSL01000006.1 155389-156348 ORF Verified Mitochondrial ribosomal protein of the small subunit GN=RSM24 PE=1 SV=1	1	5	5	5	2	4	4	3	4	1	1	2	1	2	4	4	3	4	1	1	2	1	2	4	4	3	4	1	1	2	1	17.6	17.6	17.6	37.421	319	319	0	21.823	By matching	By MS/MS	By MS/MS	By MS/MS	By MS/MS
YDR176W	YDR176W	11	11	11	sp|YDR176W|NGG1_YEAST NCSL01000006.1 152981-155089 ORF Verified Subunit of chromatin modifying histone acetyltransferase complexes; member of the ADA complex, the SAGA complex, and the SLIK complex; transcriptional regulator involved in glucose repression	1	11	11	11	0	9	11	5	11	10	1	8	9	0	9	11	5	11	10	1	8	9	0	9	11	5	11	10	1	8	9	19.8	19.8	19.8	79.298	702	702	0	40.017		By MS/MS	By MS/MS	By matching	By MS/MS
YDR177W	YDR177W	5	5	5	sp|YDR177W|UBC1_YEAST NCSL01000006.1 152020-152667 ORF Verified Ubiquitin-conjugating enzyme; key E2 partner with Ubc4p for the anaphase-promoting complex (APC); mediates selective degradation of short-lived and abnormal proteins; plays a role in vesicle b	1	5	5	5	4	4	5	4	5	1	3	3	3	4	4	5	4	5	1	3	3	3	4	4	5	4	5	1	3	3	3	32.6	32.6	32.6	24.178	215	215	0	13.476	By matching	By MS/MS	By MS/MS	By MS/MS	By MS/MS
YDR178W	YDR178W	5	5	5	sp|YDR178W|SDH4_YEAST NCSL01000006.1 151052-151597 ORF Verified Membrane anchor subunit of succinate dehydrogenase (SDH); involved in coupling the oxidation of succinate to the transfer of electrons to ubiquinone as part of the TCA cycle and the mitochondr	1	5	5	5	4	3	4	5	5	2	4	1	3	4	3	4	5	5	2	4	1	3	4	3	4	5	5	2	4	1	3	24.3	24.3	24.3	20.248	181	181	0	250.87	By MS/MS	By MS/MS	By MS/MS	By MS/MS	By MS/MS
YDR180W	YDR180W	12	12	12	sp|YDR180W|SCC2_YEAST NCSL01000006.1 143770-148251 ORF Verified Subunit of cohesin loading factor (Scc2p-Scc4p); a complex required for loading of cohesin complexes onto chromosomes; involved in establishing sister chromatid cohesion during DSB repair via	1	12	12	12	2	9	11	7	10	6	1	5	5	2	9	11	7	10	6	1	5	5	2	9	11	7	10	6	1	5	5	10.2	10.2	10.2	171.15	1493	1493	0	26.019	By matching	By MS/MS	By MS/MS	By MS/MS	By MS/MS
YDR182W	YDR182W	4	4	4	sp|YDR182W|CDC1_YEAST NCSL01000006.1 140463-141938 ORF Verified Putative mannose-ethanolamine phosphate phosphodiesterase; involved in GPI-anchor remodeling prior to the attachment of cell wall proteins to beta 1,3-glucan, removing ethanolamine phosphate f	1	4	4	4	0	2	4	1	3	2	1	2	2	0	2	4	1	3	2	1	2	2	0	2	4	1	3	2	1	2	2	11.6	11.6	11.6	57.158	491	491	0	9.5109		By MS/MS	By MS/MS	By matching	By MS/MS
YDR186C	YDR186C	3	3	3	sp|YDR186C|dubious205_YEAST NCSL01000006.1 134027-136660 ORF Verified Protein of unknown function; may interact with ribosomes, based on co-purification experiments; green fluorescent protein (GFP)-fusion protein localizes to the cytoplasm GN=dubious205 PE	1	3	3	3	0	2	2	0	3	3	0	3	3	0	2	2	0	3	3	0	3	3	0	2	2	0	3	3	0	3	3	6.3	6.3	6.3	98.377	877	877	0	6.1221		By MS/MS	By MS/MS		By MS/MS
YDR188W	YDR188W	15	15	15	sp|YDR188W|CCT6_YEAST NCSL01000006.1 131457-133097 ORF Verified Subunit of the cytosolic chaperonin Cct ring complex; related to Tcp1p, essential protein that is required for the assembly of actin and tubulins in vivo; contains an ATP-binding motif GN=CCT6	1	15	15	15	9	12	14	9	12	13	5	12	12	9	12	14	9	12	13	5	12	12	9	12	14	9	12	13	5	12	12	34.8	34.8	34.8	59.909	546	546	0	147.39	By matching	By MS/MS	By MS/MS	By MS/MS	By MS/MS
YDR189W	YDR189W	7	7	7	sp|YDR189W|SLY1_YEAST NCSL01000006.1 129120-131120 ORF Verified Hydrophilic protein involved in ER/Golgi vesicle trafficking; SM (Sec1/Munc-18) family protein that binds the tSNARE Sed5p and stimulates its assembly into a trans-SNARE membrane-protein compl	1	7	7	7	6	5	7	6	7	2	3	1	1	6	5	7	6	7	2	3	1	1	6	5	7	6	7	2	3	1	1	12.9	12.9	12.9	74.666	666	666	0	24.432	By matching	By MS/MS	By MS/MS	By MS/MS	By MS/MS
YDR190C	YDR190C	30	30	30	sp|YDR190C|RVB1_YEAST NCSL01000006.1 127526-128917 ORF Verified ATP-dependent DNA helicase, also known as pontin; member of the AAA+ and RuvB-like protein families; similar to Rvb2p; conserved component of multiple complexes including the INO80 complex, th	1	30	30	30	22	26	30	23	26	24	20	19	22	22	26	30	23	26	24	20	19	22	22	26	30	23	26	24	20	19	22	73.4	73.4	73.4	50.452	463	463	0	323.31	By MS/MS	By MS/MS	By MS/MS	By MS/MS	By MS/MS
YDR194C	YDR194C	34	34	34	sp|YDR194C|MSS116_YEAST NCSL01000006.1 121573-123567 ORF Verified Mitochondrial transcription elongation factor; DEAD-box protein; required for efficient splicing of mitochondrial Group I and II introns; non-polar RNA helicase that also facilities strand a	1	34	34	34	15	27	33	19	31	26	14	29	18	15	27	33	19	31	26	14	29	18	15	27	33	19	31	26	14	29	18	46.8	46.8	46.8	76.416	664	664	0	248.57	By MS/MS	By MS/MS	By MS/MS	By MS/MS	By MS/MS
YDR197W	YDR197W	1	1	1	sp|YDR197W|CBS2_YEAST NCSL01000006.1 117125-118294 ORF Verified Mitochondrial translational activator of the COB mRNA; interacts with translating ribosomes, acts on the COB mRNA 5-untranslated leader GN=CBS2 PE=1 SV=1	1	1	1	1	0	1	1	1	1	0	0	0	0	0	1	1	1	1	0	0	0	0	0	1	1	1	1	0	0	0	0	3.1	3.1	3.1	44.619	389	389	0	2.9982		By matching	By MS/MS	By matching	By MS/MS
YDR200C	YDR200C	9	9	9	sp|YDR200C|VPS64_YEAST NCSL01000006.1 113430-115244 ORF Verified Protein required for cytoplasm to vacuole targeting of proteins; forms a complex with Far3p and Far7p to Far11p involved in recovery from pheromone-induced cell cycle arrest; mutant has incre	1	9	9	9	3	5	6	8	8	3	2	3	4	3	5	6	8	8	3	2	3	4	3	5	6	8	8	3	2	3	4	18.4	18.4	18.4	67.221	604	604	0	18.554	By matching	By MS/MS	By MS/MS	By MS/MS	By MS/MS
YDR201W	YDR201W	1	1	1	sp|YDR201W|SPC19_YEAST NCSL01000006.1 112709-113206 ORF Verified Essential subunit of the Dam1 complex (aka DASH complex); complex couples kinetochores to the force produced by MT depolymerization thereby aiding in chromosome segregation; also localized to	1	1	1	1	0	1	1	0	1	1	1	1	1	0	1	1	0	1	1	1	1	1	0	1	1	0	1	1	1	1	1	8.5	8.5	8.5	18.909	165	165	0	4.7047		By matching	By MS/MS		By MS/MS
YDR207C	YDR207C	8	8	8	sp|YDR207C|UME6_YEAST NCSL01000006.1 102002-104512 ORF Verified Rpd3L histone deacetylase complex subunit; key transcriptional regulator of early meiotic genes; involved in chromatin remodeling and transcriptional repression via DNA looping; binds URS1 ups	1	8	8	8	0	6	6	1	5	4	0	6	4	0	6	6	1	5	4	0	6	4	0	6	6	1	5	4	0	6	4	13.8	13.8	13.8	91.119	836	836	0	19.498		By MS/MS	By MS/MS	By matching	By MS/MS
YDR208W	YDR208W	9	9	9	sp|YDR208W|MSS4_YEAST NCSL01000006.1 98959-101301 ORF Verified Phosphatidylinositol-4-phosphate 5-kinase; involved in actin cytoskeleton organization and cell morphogenesis; multicopy suppressor of stt4 mutation GN=MSS4 PE=1 SV=1	1	9	9	9	1	5	8	4	9	6	1	7	2	1	5	8	4	9	6	1	7	2	1	5	8	4	9	6	1	7	2	14.5	14.5	14.5	89.344	780	780	0	16.229	By MS/MS	By MS/MS	By MS/MS	By MS/MS	By MS/MS
YDR211W	YDR211W	29	29	29	sp|YDR211W|GCD6_YEAST NCSL01000006.1 93902-96040 ORF Verified Catalytic epsilon subunit of the translation initiation factor eIF2B; eIF2B is the guanine-nucleotide exchange factor for eIF2; activity subsequently regulated by phosphorylated eIF2; first iden	1	29	29	29	7	22	27	10	26	24	9	27	21	7	22	27	10	26	24	9	27	21	7	22	27	10	26	24	9	27	21	47.2	47.2	47.2	81.16	712	712	0	229.8	By matching	By MS/MS	By MS/MS	By MS/MS	By MS/MS
YDR212W	YDR212W	21	21	21	sp|YDR212W|TCP1_YEAST NCSL01000006.1 91850-93529 ORF Verified Alpha subunit of chaperonin-containing T-complex; complex mediates protein folding in the cytosol; involved in actin cytoskeleton maintenance; overexpression in neurons suppresses formation of p	1	21	21	21	11	13	16	10	17	16	10	16	15	11	13	16	10	17	16	10	16	15	11	13	16	10	17	16	10	16	15	49.2	49.2	49.2	60.48	559	559	0	124.6	By MS/MS	By MS/MS	By MS/MS	By MS/MS	By MS/MS
YDR214W	YDR214W	9	9	9	sp|YDR214W|AHA1_YEAST NCSL01000006.1 86813-87865 ORF Verified Co-chaperone that binds Hsp82p and activates its ATPase activity; plays a role in determining prion variants; similar to Hch1p; expression is regulated by stresses such as heat shock; protein ab	1	9	9	9	6	8	9	7	8	5	6	5	4	6	8	9	7	8	5	6	5	4	6	8	9	7	8	5	6	5	4	32.6	32.6	32.6	39.429	350	350	0	43.717	By MS/MS	By MS/MS	By MS/MS	By MS/MS	By MS/MS
YDR216W	YDR216W	2	2	2	sp|YDR216W|ADR1_YEAST NCSL01000006.1 81735-85706 ORF Verified Carbon source-responsive zinc-finger transcription factor; required for transcription of the glucose-repressed gene ADH2, of peroxisomal protein genes, and of genes required for ethanol, glycero	1	2	2	2	0	1	2	1	2	0	0	1	1	0	1	2	1	2	0	0	1	1	0	1	2	1	2	0	0	1	1	2.6	2.6	2.6	150.97	1323	1323	0	3.9984		By matching	By MS/MS	By matching	By MS/MS
YDR218C	YDR218C	16	16	16	sp|YDR218C|SPR28_YEAST NCSL01000006.1 75690-76961 ORF Verified Sporulation-specific homolog of the CDC3/10/11/12 family of genes; meiotic septin expressed at high levels during meiotic divisions and ascospore formation; the yeast CDC3/10/11/12 family is a	1	16	16	16	7	8	14	7	13	9	5	2	5	7	8	14	7	13	9	5	2	5	7	8	14	7	13	9	5	2	5	40.7	40.7	40.7	48.18	423	423	0	59.666	By matching	By MS/MS	By MS/MS	By MS/MS	By MS/MS
YDR224C	YDR224C	11	2	2	sp|YDR224C|HTB1_YEAST NCSL01000006.1 66031-66426 ORF Verified Histone H2B; core histone protein required for chromatin assembly and chromosome function; nearly identical to HTB2; Rad6p-Bre1p-Lge1p mediated ubiquitination regulates reassembly after DNA repl	1	11	2	2	8	10	11	9	10	9	9	9	10	1	2	2	2	2	1	1	1	1	1	2	2	2	2	1	1	1	1	60.3	6.9	6.9	14.252	131	131	0.00038153	2.8575	By matching	By matching	By MS/MS	By matching	By MS/MS
YDR225W;YBL003C	YDR225W;YBL003C	8;7	8;7	7;6	sp|YDR225W|HTA1_YEAST NCSL01000006.1 64816-65214 ORF Verified Histone H2A; core histone protein required for chromatin assembly and chromosome function; one of two nearly identical subtypes (see also HTA2); DNA damage-dependent phosphorylation by Mec1p fac	2	8	8	7	7	8	7	7	7	8	8	8	7	7	8	7	7	7	8	8	8	7	6	7	6	6	6	7	7	7	6	46.2	46.2	46.2	13.989	132	132;132	0	323.31	By MS/MS	By MS/MS	By MS/MS	By MS/MS	By MS/MS
YDR226W	YDR226W	10	10	10	sp|YDR226W|ADK1_YEAST NCSL01000006.1 63588-64256 ORF Verified Adenylate kinase, required for purine metabolism; localized to the cytoplasm and the mitochondria; lacks cleavable signal sequence; protein abundance increases in response to DNA replication str	1	10	10	10	7	8	8	8	9	6	9	8	8	7	8	8	8	9	6	9	8	8	7	8	8	8	9	6	9	8	8	50	50	50	24.254	222	222	0	30.89	By MS/MS	By MS/MS	By MS/MS	By MS/MS	By MS/MS
YDR229W	YDR229W	25	25	25	sp|YDR229W|IVY1_YEAST NCSL01000006.1 54579-55940 ORF Verified Phospholipid-binding protein that interacts with both Ypt7p and Vps33p; may partially counteract the action of Vps33p and vice versa, localizes to the rim of the vacuole as cells approach statio	1	25	25	25	0	20	22	1	21	21	0	24	20	0	20	22	1	21	21	0	24	20	0	20	22	1	21	21	0	24	20	54.7	54.7	54.7	50.067	453	453	0	323.31		By MS/MS	By MS/MS	By matching	By MS/MS
YDR231C	YDR231C	4	4	4	sp|YDR231C|COX20_YEAST NCSL01000006.1 53815-54432 ORF Verified Mitochondrial inner membrane protein; required for proteolytic processing of Cox2p and its assembly into cytochrome c oxidase GN=COX20 PE=1 SV=1	1	4	4	4	3	3	3	4	3	2	3	1	1	3	3	3	4	3	2	3	1	1	3	3	3	4	3	2	3	1	1	18	18	18	23.758	205	205	0	6.5067	By matching	By matching	By MS/MS	By MS/MS	By MS/MS
YDR233C	YDR233C	11	11	11	sp|YDR233C|RTN1_YEAST NCSL01000006.1 50363-51259 ORF Verified Reticulon protein; involved in nuclear pore assembly and maintenance of tubular ER morphology; promotes membrane curvature; regulates the ER asymmetry-induced inheritance block during ER stress;	1	11	11	11	11	10	11	10	10	7	10	6	7	11	10	11	10	10	7	10	6	7	11	10	11	10	10	7	10	6	7	48.3	48.3	48.3	33.361	298	298	0	86.668	By MS/MS	By MS/MS	By MS/MS	By MS/MS	By MS/MS
YDR236C	YDR236C	4	4	4	sp|YDR236C|FMN1_YEAST NCSL01000006.1 44840-45496 ORF Verified Riboflavin kinase, produces riboflavin monophosphate (FMN); FMN is a necessary cofactor for many enzymes; predominantly localizes to the microsomal fraction and also found in the mitochondrial i	1	4	4	4	1	1	2	2	4	0	1	0	0	1	1	2	2	4	0	1	0	0	1	1	2	2	4	0	1	0	0	33	33	33	24.537	218	218	0	16.006	By matching	By matching	By MS/MS	By MS/MS	By MS/MS
YDR237W	YDR237W	5	5	5	sp|YDR237W|MRPL7_YEAST NCSL01000006.1 43239-44117 ORF Verified Mitochondrial ribosomal protein of the large subunit; MRPL7 produces both YmL5 and YmL7, which are two different modified forms of the same protein GN=MRPL7 PE=1 SV=1	1	5	5	5	2	4	5	3	5	4	2	4	2	2	4	5	3	5	4	2	4	2	2	4	5	3	5	4	2	4	2	27.1	27.1	27.1	33.158	292	292	0	33.968	By MS/MS	By MS/MS	By MS/MS	By MS/MS	By MS/MS
YDR238C	YDR238C	30	30	30	sp|YDR238C|SEC26_YEAST NCSL01000006.1 39916-42837 ORF Verified Essential beta-coat protein of the COPI coatomer; involved in ER-to-Golgi protein trafficking and maintenance of normal ER morphology; shares 43% sequence identity with mammalian beta-coat prot	1	30	30	30	20	20	29	21	26	18	20	19	21	20	20	29	21	26	18	20	19	21	20	20	29	21	26	18	20	19	21	41	41	41	109.03	973	973	0	289.79	By MS/MS	By MS/MS	By MS/MS	By MS/MS	By MS/MS
YDR239C	YDR239C	3	3	3	sp|YDR239C|dubious217_YEAST NCSL01000006.1 37310-39676 ORF Verified Protein of unknown function; may interact with ribosomes, based on co-purification experiments GN=dubious217 PE=1 SV=1	1	3	3	3	0	2	3	0	2	3	0	3	2	0	2	3	0	2	3	0	3	2	0	2	3	0	2	3	0	3	2	4.1	4.1	4.1	86.433	788	788	0	3.4291		By MS/MS	By matching		By MS/MS
YDR245W	YDR245W	8	8	7	sp|YDR245W|MNN10_YEAST NCSL01000006.1 27094-28275 ORF Verified Subunit of a Golgi mannosyltransferase complex; complex mediates elongation of the polysaccharide mannan backbone; membrane protein of the mannosyltransferase family; other members of the compl	1	8	8	7	4	6	7	4	7	6	2	3	2	4	6	7	4	7	6	2	3	2	4	6	7	4	7	6	2	3	2	29	29	23.2	46.733	393	393	0	21.718	By matching	By MS/MS	By MS/MS	By MS/MS	By MS/MS
YDR255C	YDR255C	18	18	18	sp|YDR255C|RMD5_YEAST NCSL01000006.1 13225-14490 ORF Verified Component of GID Complex that confers ubiquitin ligase (U3) activity; necessary for polyubiquitination and degradation of the gluconeogenic enzyme fructose-1,6-bisphosphatase; forms dimer with F	1	18	18	18	2	13	15	2	14	17	0	16	12	2	13	15	2	14	17	0	16	12	2	13	15	2	14	17	0	16	12	50.6	50.6	50.6	49.212	421	421	0	227.24	By matching	By MS/MS	By MS/MS	By matching	By MS/MS
YDR256C	YDR256C	7	7	7	sp|YDR256C|CTA1_YEAST NCSL01000006.1 11363-12910 ORF Verified Catalase A; breaks down hydrogen peroxide in the peroxisomal matrix formed by acyl-CoA oxidase (Pox1p) during fatty acid beta-oxidation GN=CTA1 PE=1 SV=1	1	7	7	7	3	5	7	6	7	2	4	3	3	3	5	7	6	7	2	4	3	3	3	5	7	6	7	2	4	3	3	20.2	20.2	20.2	58.479	515	515	0	63.853	By matching	By MS/MS	By MS/MS	By MS/MS	By MS/MS
YDR257C	YDR257C	3	3	3	sp|YDR257C|RKM4_YEAST NCSL01000006.1 9569-11053 ORF Verified Ribosomal lysine methyltransferase; specific for monomethylation of Rpl42ap and Rpl42bp (lysine 55); nuclear SET-domain containing protein GN=RKM4 PE=1 SV=1	1	3	3	3	0	2	2	0	2	3	0	2	0	0	2	2	0	2	3	0	2	0	0	2	2	0	2	3	0	2	0	6.7	6.7	6.7	57.312	494	494	0.0067833	1.897		By MS/MS	By matching		By MS/MS
YDR258C	YDR258C	18	18	18	sp|YDR258C|HSP78_YEAST NCSL01000006.1 6800-9235 ORF Verified Oligomeric mitochondrial matrix chaperone; cooperates with Ssc1p in mitochondrial thermotolerance after heat shock; able to prevent the aggregation of misfolded proteins as well as resolubilize p	1	18	18	18	13	15	17	13	17	4	12	5	7	13	15	17	13	17	4	12	5	7	13	15	17	13	17	4	12	5	7	28.5	28.5	28.5	91.305	811	811	0	84.988	By MS/MS	By MS/MS	By MS/MS	By MS/MS	By MS/MS
YDR259C	YDR259C	3	3	3	sp|YDR259C|YAP6_YEAST NCSL01000006.1 5261-6412 ORF Verified Basic leucine zipper (bZIP) transcription factor; physically interacts with the Tup1-Cyc8 complex and recruits Tup1p to its targets; overexpression increases sodium and lithium tolerance; computat	1	3	3	3	0	0	3	2	1	0	0	0	0	0	0	3	2	1	0	0	0	0	0	0	3	2	1	0	0	0	0	9.1	9.1	9.1	43.659	383	383	0	7.9276			By MS/MS	By matching	By MS/MS
YDR260C	YDR260C	7	7	7	sp|YDR260C|SWM1_YEAST NCSL01000006.1 3814-4326 ORF Verified Subunit of the anaphase-promoting complex (APC); APC is an E3 ubiquitin ligase that regulates the metaphase-anaphase transition and exit from mitosis; required for activation of the daughter-speci	1	7	7	7	0	6	7	1	6	6	0	6	6	0	6	7	1	6	6	0	6	6	0	6	7	1	6	6	0	6	6	38.2	38.2	38.2	19.312	170	170	0	104.62		By MS/MS	By MS/MS	By matching	By MS/MS
YDR273W	YDR273W	15	15	15	sp|YDR273W|DON1_YEAST NCSL01000037.1 17348-18469 ORF Verified Meiosis-specific component of the spindle pole body; subunit of the leading edge protein (LEP) complex (Ssp1-Ady3-Don1-Irc10) that forms a ring-like structure at the leading edge of the prospore	1	15	15	15	4	11	12	9	13	12	5	11	13	4	11	12	9	13	12	5	11	13	4	11	12	9	13	12	5	11	13	46.4	46.4	46.4	41.129	373	373	0	229.68	By MS/MS	By MS/MS	By MS/MS	By MS/MS	By MS/MS
YDR283C	YDR283C	34	34	34	sp|YDR283C|GCN2_YEAST NCSL01000037.1 31965-36944 ORF Verified Protein kinase; phosphorylates the alpha-subunit of translation initiation factor eIF2 (Sui2p) in response to starvation; activated by uncharged tRNAs and the Gcn1p-Gcn20p complex; contributes t	1	34	34	34	1	24	28	5	28	26	3	25	26	1	24	28	5	28	26	3	25	26	1	24	28	5	28	26	3	25	26	27.4	27.4	27.4	190.22	1659	1659	0	220.57	By matching	By MS/MS	By MS/MS	By matching	By MS/MS
YDR284C	YDR284C	3	3	3	sp|YDR284C|DPP1_YEAST NCSL01000037.1 37446-38315 ORF Verified Diacylglycerol pyrophosphate (DGPP) phosphatase; zinc-regulated vacuolar membrane-associated lipid phosphatase, dephosphorylates DGPP to phosphatidate (PA) and Pi, then PA to diacylglycerol; inv	1	3	3	3	2	2	3	3	2	2	2	0	1	2	2	3	3	2	2	2	0	1	2	2	3	3	2	2	2	0	1	14.5	14.5	14.5	33.502	289	289	0	44.237	By matching	By matching	By MS/MS	By MS/MS	By MS/MS
YDR285W	YDR285W	16	16	16	sp|YDR285W|ZIP1_YEAST NCSL01000037.1 39332-41959 ORF Verified Transverse filament protein of the synaptonemal complex; required for normal levels of meiotic recombination and pairing between homologous chromosome during meiosis; required for meiotic recomb	1	16	16	16	0	14	16	9	12	11	1	11	6	0	14	16	9	12	11	1	11	6	0	14	16	9	12	11	1	11	6	22.4	22.4	22.4	100.05	875	875	0	70.339		By MS/MS	By MS/MS	By matching	By MS/MS
YDR288W	YDR288W	6	6	6	sp|YDR288W|NSE3_YEAST NCSL01000037.1 44090-45001 ORF Verified Component of the SMC5-SMC6 complex; this complex plays a key role in the removal of X-shaped DNA structures that arise between sister chromatids during DNA replication and repair; protein abunda	1	6	6	6	0	2	5	1	4	2	0	0	1	0	2	5	1	4	2	0	0	1	0	2	5	1	4	2	0	0	1	22.1	22.1	22.1	34.114	303	303	0	6.9544		By matching	By MS/MS	By matching	By MS/MS
YDR289C	YDR289C	9	9	9	sp|YDR289C|RTT103_YEAST NCSL01000037.1 45175-46398 ORF Verified Protein involved in transcription termination by RNA polymerase II; interacts with exonuclease Rat1p and Rai1p; has an RPR domain (carboxy-terminal domain interacting domain); also involved in	1	9	9	9	4	5	7	5	7	7	3	7	7	4	5	7	5	7	7	3	7	7	4	5	7	5	7	7	3	7	7	24.1	24.1	24.1	46.154	407	407	0	78.617	By matching	By MS/MS	By MS/MS	By MS/MS	By MS/MS
YDR292C	YDR292C	6	6	6	sp|YDR292C|SRP101_YEAST NCSL01000037.1 50035-51900 ORF Verified Signal recognition particle (SRP) receptor alpha subunit; contain GTPase domains; involved in SRP-dependent protein targeting; interacts with the beta subunit, Srp102p GN=SRP101 PE=1 SV=1	1	6	6	6	2	3	3	2	6	0	2	0	0	2	3	3	2	6	0	2	0	0	2	3	3	2	6	0	2	0	0	15.6	15.6	15.6	69.234	621	621	0	55.412	By matching	By MS/MS	By MS/MS	By MS/MS	By MS/MS
YDR293C	YDR293C	53	53	53	sp|YDR293C|SSD1_YEAST NCSL01000037.1 52529-56281 ORF Verified Translational repressor with a role in polar growth and wall integrity; regulated by Cbk1p phosphorylation to effect bud-specific translational control and localization of specific mRNAs; intera	1	53	53	53	20	45	49	28	50	48	18	45	40	20	45	49	28	50	48	18	45	40	20	45	49	28	50	48	18	45	40	53.7	53.7	53.7	139.98	1250	1250	0	323.31	By matching	By MS/MS	By MS/MS	By MS/MS	By MS/MS
YDR294C	YDR294C	17	17	17	sp|YDR294C|DPL1_YEAST NCSL01000037.1 57348-59117 ORF Verified Dihydrosphingosine phosphate lyase; regulates intracellular levels of sphingolipid long-chain base phosphates (LCBPs), degrades phosphorylated long chain bases, prefers C16 dihydrosphingosine-l-	1	17	17	17	9	12	15	13	14	4	6	2	3	9	12	15	13	14	4	6	2	3	9	12	15	13	14	4	6	2	3	42.8	42.8	42.8	65.579	589	589	0	210.19	By MS/MS	By MS/MS	By MS/MS	By MS/MS	By MS/MS
YDR296W	YDR296W	5	5	5	sp|YDR296W|MHR1_YEAST NCSL01000037.1 62102-62782 ORF Verified Mitochondrial ribosomal protein of the large subunit; also involved in homologous recombination in mitochondria; required for recombination-dependent mtDNA partitioning; involved in stimulation	1	5	5	5	4	5	5	5	5	3	4	1	2	4	5	5	5	5	3	4	1	2	4	5	5	5	5	3	4	1	2	27.9	27.9	27.9	26.897	226	226	0	85.315	By MS/MS	By MS/MS	By MS/MS	By MS/MS	By MS/MS
YDR298C	YDR298C	14	14	14	sp|YDR298C|ATP5_YEAST NCSL01000037.1 65048-65686 ORF Verified Subunit 5 of the stator stalk of mitochondrial F1F0 ATP synthase; F1F0 ATP synthase is a large, evolutionarily conserved enzyme complex required for ATP synthesis; homologous to bovine subunit O	1	14	14	14	12	13	13	14	14	9	10	5	10	12	13	13	14	14	9	10	5	10	12	13	13	14	14	9	10	5	10	65.1	65.1	65.1	22.814	212	212	0	301.46	By MS/MS	By MS/MS	By MS/MS	By MS/MS	By MS/MS
YDR299W	YDR299W	20	20	20	sp|YDR299W|BFR2_YEAST NCSL01000037.1 66499-68103 ORF Verified Component of the SSU and 90S preribosomes; involved in pre-18S rRNA processing; binds to U3 snoRNA and Mpp10p; multicopy suppressor of sensitivity to Brefeldin A; expression is induced during la	1	20	20	20	2	17	17	7	18	19	1	17	15	2	17	17	7	18	19	1	17	15	2	17	17	7	18	19	1	17	15	45.9	45.9	45.9	61.219	534	534	0	111.82	By matching	By MS/MS	By MS/MS	By MS/MS	By MS/MS
YDR301W	YDR301W	15	15	15	sp|YDR301W|CFT1_YEAST NCSL01000037.1 70224-74297 ORF Verified RNA-binding subunit of the mRNA cleavage and polyadenylation factor; involved in poly(A) site recognition and required for both pre-mRNA cleavage and polyadenylation, 51% sequence similarity wit	1	15	15	15	0	12	13	1	11	14	0	12	10	0	12	13	1	11	14	0	12	10	0	12	13	1	11	14	0	12	10	16.7	16.7	16.7	153.42	1357	1357	0	35.452		By MS/MS	By MS/MS	By matching	By MS/MS
YDR303C	YDR303C	10	10	10	sp|YDR303C|RSC3_YEAST NCSL01000037.1 75601-78258 ORF Verified Component of the RSC chromatin remodeling complex; essential gene required for maintenance of proper ploidy and regulation of ribosomal protein genes and the cell wall/stress response; RSC3 has	1	10	10	10	3	4	10	9	10	4	5	1	2	3	4	10	9	10	4	5	1	2	3	4	10	9	10	4	5	1	2	12	12	12	101.69	885	885	0	24.995	By matching	By matching	By MS/MS	By MS/MS	By MS/MS
YDR304C	YDR304C	2	2	2	sp|YDR304C|CPR5_YEAST NCSL01000037.1 78752-79429 ORF Verified Peptidyl-prolyl cis-trans isomerase (cyclophilin) of the ER; catalyzes the cis-trans isomerization of peptide bonds N-terminal to proline residues; transcriptionally induced in response to unfol	1	2	2	2	0	2	2	2	2	2	1	2	2	0	2	2	2	2	2	1	2	2	0	2	2	2	2	2	1	2	2	16.4	16.4	16.4	25.326	225	225	0	22.161		By MS/MS	By MS/MS	By MS/MS	By MS/MS
YDR307W	YDR307W	2	2	2	sp|YDR307W|PMT7_YEAST NCSL01000037.1 82738-84753 ORF Uncharacterized Putative protein mannosyltransferase similar to Pmt1p; has a potential role in protein O-glycosylation GN=PMT7 PE=1 SV=1	1	2	2	2	1	0	2	1	1	0	0	0	0	1	0	2	1	1	0	0	0	0	1	0	2	1	1	0	0	0	0	2.8	2.8	2.8	78.514	671	671	0	3.0673	By matching		By MS/MS	By MS/MS	By MS/MS
YDR310C	YDR310C	6	6	6	sp|YDR310C|SUM1_YEAST NCSL01000037.1 87975-91163 ORF Verified Transcriptional repressor that regulates middle-sporulation genes; required for mitotic repression of middle sporulation-specific genes; also acts as general replication initiation factor; invol	1	6	6	6	0	5	4	0	4	3	0	3	3	0	5	4	0	4	3	0	3	3	0	5	4	0	4	3	0	3	3	10.5	10.5	10.5	118.38	1062	1062	0	18.169		By MS/MS	By MS/MS		By MS/MS
YDR311W	YDR311W	4	4	4	sp|YDR311W|TFB1_YEAST NCSL01000037.1 91908-93836 ORF Verified Subunit of TFIIH and nucleotide excision repair factor 3 complexes; required for nucleotide excision repair, target for transcriptional activators; relocalizes to the cytosol in response to hypo	1	4	4	4	1	2	2	1	4	0	1	1	2	1	2	2	1	4	0	1	1	2	1	2	2	1	4	0	1	1	2	10.4	10.4	10.4	72.894	642	642	0	13.444	By matching	By MS/MS	By MS/MS	By matching	By MS/MS
YDR312W	YDR312W	7	7	7	sp|YDR312W|SSF2_YEAST NCSL01000037.1 94423-95493 ORF Verified Protein required for ribosomal large subunit maturation; functionally redundant with Ssf1p; member of the Brix family; SSF2 has a paralog, SSF1, that arose from the whole genome duplication GN=S	1	7	7	7	1	5	6	3	6	5	0	6	5	1	5	6	3	6	5	0	6	5	1	5	6	3	6	5	0	6	5	23.6	23.6	23.6	39.581	356	356	0	41.624	By matching	By MS/MS	By MS/MS	By matching	By MS/MS
YDR316W	YDR316W	14	14	14	sp|YDR316W|OMS1_YEAST NCSL01000037.1 100314-101729 ORF Verified Protein integral to the mitochondrial membrane; has a conserved methyltransferase motif and is predicted to be an RNA methyltransferase; multicopy suppressor of respiratory defects caused by O	1	14	14	14	7	6	12	12	13	4	7	0	3	7	6	12	12	13	4	7	0	3	7	6	12	12	13	4	7	0	3	33.1	33.1	33.1	55.574	471	471	0	52.24	By MS/MS	By MS/MS	By MS/MS	By MS/MS	By MS/MS
YDR317W	YDR317W	11	11	11	sp|YDR317W|HIM1_YEAST NCSL01000059.1 47514-48758 ORF Verified Protein of unknown function involved in DNA repair GN=HIM1 PE=1 SV=1	1	11	11	11	3	5	9	5	10	3	1	1	0	3	5	9	5	10	3	1	1	0	3	5	9	5	10	3	1	1	0	34.8	34.8	34.8	47.392	414	414	0	26.141	By matching	By MS/MS	By MS/MS	By MS/MS	By MS/MS
YDR318W	YDR318W	1	1	1	sp|YDR318W|MCM21_YEAST NCSL01000059.1 45995-47184 ORF Verified Component of the kinetochore sub-complex COMA; COMA (Ctf19p, Okp1p, Mcm21p, Ame1p) bridges kinetochore subunits in contact with centromeric DNA with subunits bound to microtubules during kineto	1	1	1	1	0	1	1	0	1	1	0	1	1	0	1	1	0	1	1	0	1	1	0	1	1	0	1	1	0	1	1	4.1	4.1	4.1	42.97	368	368	0.0046898	2.0307		By matching	By MS/MS		By MS/MS
YDR321W	YDR321W	2	2	2	sp|YDR321W|ASP1_YEAST NCSL01000059.1 41098-42243 ORF Verified Cytosolic L-asparaginase, involved in asparagine catabolism; catalyzes hydrolysis of L-asparagine to aspartic acid and ammonia, has an important role in therapy of acute lymphoblastic leukemia;	1	2	2	2	1	2	2	1	2	0	0	0	0	1	2	2	1	2	0	0	0	0	1	2	2	1	2	0	0	0	0	5.2	5.2	5.2	41.395	381	381	0.0074653	1.846	By matching	By matching	By MS/MS	By matching	By matching
YDR322C-A	YDR322C-A	5	5	5	sp|YDR322C-A|TIM11_YEAST NCSL01000059.1 38671-38961 ORF Verified Subunit e of mitochondrial F1F0-ATPase; ATPase is a large, evolutionarily conserved enzyme complex required for ATP synthesis; essential for the dimeric and oligomeric state of ATP synthase,	1	5	5	5	4	4	5	5	5	4	4	2	5	4	4	5	5	5	4	4	2	5	4	4	5	5	5	4	4	2	5	50	50	50	10.875	96	96	0	27.427	By MS/MS	By MS/MS	By MS/MS	By MS/MS	By MS/MS
YDR322W	YDR322W	12	12	12	sp|YDR322W|MRPL35_YEAST NCSL01000059.1 39253-40356 ORF Verified Mitochondrial ribosomal protein of the large subunit GN=MRPL35 PE=1 SV=1	1	12	12	12	9	9	11	10	9	7	8	6	6	9	9	11	10	9	7	8	6	6	9	9	11	10	9	7	8	6	6	40.6	40.6	40.6	42.796	367	367	0	47.496	By MS/MS	By MS/MS	By MS/MS	By MS/MS	By MS/MS
YDR324C	YDR324C	27	27	27	sp|YDR324C|UTP4_YEAST NCSL01000059.1 34201-36531 ORF Verified Subunit of U3-containing 90S preribosome and SSU processome complexes; involved in production of 18S rRNA and assembly of small ribosomal subunit; member of t-Utp subcomplex involved with transc	1	27	27	27	2	21	24	14	25	23	4	20	18	2	21	24	14	25	23	4	20	18	2	21	24	14	25	23	4	20	18	38.9	38.9	38.9	87.834	776	776	0	87.058	By matching	By MS/MS	By MS/MS	By MS/MS	By MS/MS
YDR325W	YDR325W	17	17	17	sp|YDR325W|YCG1_YEAST NCSL01000059.1 30731-33838 ORF Verified Subunit of the condensin complex; required for establishment and maintenance of chromosome condensation, chromosome segregation and chromatin binding of the condensin complex; required for clust	1	17	17	17	0	9	13	3	15	10	0	10	8	0	9	13	3	15	10	0	10	8	0	9	13	3	15	10	0	10	8	19.8	19.8	19.8	117.81	1035	1035	0	28.815		By MS/MS	By MS/MS	By matching	By MS/MS
YDR328C	YDR328C	6	6	6	sp|YDR328C|SKP1_YEAST NCSL01000059.1 24933-25517 ORF Verified Evolutionarily conserved kinetochore protein; part of multiple protein complexes, including the SCF ubiquitin ligase complex, the CBF3 complex that binds centromeric DNA, and the RAVE complex th	1	6	6	6	1	5	6	1	6	5	2	5	4	1	5	6	1	6	5	2	5	4	1	5	6	1	6	5	2	5	4	32.5	32.5	32.5	22.33	194	194	0	52.293	By MS/MS	By MS/MS	By MS/MS	By MS/MS	By MS/MS
YDR329C	YDR329C	6	6	6	sp|YDR329C|PEX3_YEAST NCSL01000059.1 23358-24683 ORF Verified Peroxisomal membrane protein (PMP); required for proper localization and stability of PMPs; anchors peroxisome retention factor Inp1p at the peroxisomal membrane; interacts with Pex19p GN=PEX3 P	1	6	6	6	4	4	6	5	6	3	3	1	0	4	4	6	5	6	3	3	1	0	4	4	6	5	6	3	3	1	0	17.5	17.5	17.5	50.689	441	441	0	21.355	By matching	By MS/MS	By MS/MS	By MS/MS	By MS/MS
YDR330W	YDR330W	3	3	3	sp|YDR330W|UBX5_YEAST NCSL01000059.1 21579-23081 ORF Verified UBX domain-containing protein that interacts with Cdc48p; ubiquitin regulatory X is also known as UBX GN=UBX5 PE=1 SV=1	1	3	3	3	1	1	1	1	1	2	2	1	3	1	1	1	1	1	2	2	1	3	1	1	1	1	1	2	2	1	3	6.4	6.4	6.4	56.736	500	500	0	3.1838	By MS/MS	By MS/MS	By matching	By matching	By MS/MS
YDR334W	YDR334W	14	14	14	sp|YDR334W|SWR1_YEAST NCSL01000059.1 10461-15005 ORF Verified Swi2/Snf2-related ATPase; structural component of the SWR1 complex, which exchanges histone variant H2AZ (Htz1p) for chromatin-bound histone H2A; relocalizes to the cytosol in response to hypoxi	1	14	14	14	0	3	14	2	13	5	2	2	2	0	3	14	2	13	5	2	2	2	0	3	14	2	13	5	2	2	2	12.4	12.4	12.4	174.46	1514	1514	0	36.04		By matching	By MS/MS	By matching	By MS/MS
YDR335W	YDR335W	4	4	4	sp|YDR335W|MSN5_YEAST NCSL01000059.1 6095-9769 ORF Verified Karyopherin; involved in nuclear import and export of proteins, including import of replication protein A and export of Far1p and transcription factors Swi5p, Swi6p, Msn2p, and Pho4p; required for	1	4	4	4	0	1	4	2	4	1	0	0	0	0	1	4	2	4	1	0	0	0	0	1	4	2	4	1	0	0	0	4.5	4.5	4.5	142.14	1224	1224	0	4.4872		By matching	By MS/MS	By matching	By MS/MS
YDR337W	YDR337W	5	5	5	sp|YDR337W|MRPS28_YEAST NCSL01000059.1 3758-4618 ORF Verified Mitochondrial ribosomal protein of the small subunit GN=MRPS28 PE=1 SV=1	1	5	5	5	2	1	5	2	5	2	1	2	1	2	1	5	2	5	2	1	2	1	2	1	5	2	5	2	1	2	1	26.9	26.9	26.9	33.009	286	286	0	23.536	By matching	By matching	By MS/MS	By MS/MS	By MS/MS
YDR339C	YDR339C	4	4	4	sp|YDR339C|FCF1_YEAST NCSL01000059.1 415-984 ORF Verified Putative PINc domain nuclease; required for early cleavages of 35S pre-rRNA and maturation of 18S rRNA; component of the SSU (small subunit) processome involved in 40S ribosomal subunit biogenesis;	1	4	4	4	0	1	2	0	2	3	0	2	1	0	1	2	0	2	3	0	2	1	0	1	2	0	2	3	0	2	1	24.9	24.9	24.9	21.597	189	189	0	3.5934		By matching	By MS/MS		By MS/MS
YDR341C;YHR091C	YDR341C	18;1	18;1	18;1	sp|YDR341C|dubious229_YEAST NCSL01000098.1 1809-3632 ORF Verified Arginyl-tRNA synthetase; the authentic, non-tagged protein is detected in highly purified mitochondria in high-throughput studies; YDR341C has a paralog, MSR1, that arose from the whole geno	2	18	18	18	12	15	18	13	17	7	10	4	5	12	15	18	13	17	7	10	4	5	12	15	18	13	17	7	10	4	5	37.7	37.7	37.7	69.51	607	607;643	0	37.049	By MS/MS	By MS/MS	By MS/MS	By MS/MS	By MS/MS
YDR346C	YDR346C	9	9	9	sp|YDR346C|SVF1_YEAST NCSL01000044.1 6865-8298 ORF Verified Protein with a potential role in cell survival pathways; required for the diauxic growth shift; expression in mammalian cells increases survival under conditions inducing apoptosis; mutant has inc	1	9	9	9	2	9	8	4	9	9	1	8	7	2	9	8	4	9	9	1	8	7	2	9	8	4	9	9	1	8	7	27.9	27.9	27.9	53.856	477	477	0	108.36	By matching	By MS/MS	By MS/MS	By MS/MS	By MS/MS
YDR347W	YDR347W	7	7	7	sp|YDR347W|MRP1_YEAST NCSL01000044.1 8820-9785 ORF Verified Mitochondrial ribosomal protein of the small subunit; MRP1 exhibits genetic interactions with PET122, encoding a COX3-specific translational activator, and with PET123, encoding a small subunit mi	1	7	7	7	5	5	7	6	6	4	6	4	3	5	5	7	6	6	4	6	4	3	5	5	7	6	6	4	6	4	3	29	29	29	36.758	321	321	0	27.816	By MS/MS	By MS/MS	By MS/MS	By MS/MS	By MS/MS
YDR348C	YDR348C	3	3	3	sp|YDR348C|PAL1_YEAST NCSL01000044.1 9968-11467 ORF Verified Protein of unknown function thought to be involved in endocytosis; physically interacts with Ede1p and is found at endocytic sites at cell periphery during early stages of endocytosis; green fluo	1	3	3	3	0	2	1	0	2	2	0	3	2	0	2	1	0	2	2	0	3	2	0	2	1	0	2	2	0	3	2	11.2	11.2	11.2	55.011	499	499	0	5.648		By MS/MS	By MS/MS		By MS/MS
YDR353W;YHR106W	YDR353W	8;2	8;2	8;2	sp|YDR353W|TRR1_YEAST NCSL01000044.1 22344-23303 ORF Verified Cytoplasmic thioredoxin reductase; key regulatory enzyme that determines the redox state of the thioredoxin system, which acts as a disulfide reductase system and protects cells against both oxi	2	8	8	8	8	8	8	7	8	6	8	6	7	8	8	8	7	8	6	8	6	7	8	8	8	7	8	6	8	6	7	46.1	46.1	46.1	34.238	319	319;342	0	127.09	By MS/MS	By MS/MS	By MS/MS	By MS/MS	By MS/MS
YDR356W	YDR356W	34	34	34	sp|YDR356W|SPC110_YEAST NCSL01000044.1 25152-27986 ORF Verified Inner plaque spindle pole body (SPB) component; ortholog of human kendrin; gamma-tubulin small complex (gamma-TuSC) receptor that interacts with Spc98p to recruit the complex to the nuclear si	1	34	34	34	9	17	31	16	32	22	15	7	19	9	17	31	16	32	22	15	7	19	9	17	31	16	32	22	15	7	19	35.6	35.6	35.6	111.75	944	944	0	142.99	By MS/MS	By MS/MS	By MS/MS	By MS/MS	By MS/MS
YDR357C	YDR357C	2	2	2	sp|YDR357C|CNL1_YEAST NCSL01000044.1 28244-28612 ORF Verified Subunit of the BLOC-1 complex involved in endosomal maturation; interacts with Msb3p; null mutant is sensitive to drug inducing secretion of vacuolar cargo; green fluorescent protein (GFP)-fusio	1	2	2	2	0	2	2	0	2	2	0	2	2	0	2	2	0	2	2	0	2	2	0	2	2	0	2	2	0	2	2	34.4	34.4	34.4	13.957	122	122	0	9.3242		By matching	By MS/MS		By MS/MS
YDR358W	YDR358W	4	4	4	sp|YDR358W|GGA1_YEAST NCSL01000044.1 29101-30774 ORF Verified Golgi-localized protein with homology to gamma-adaptin; interacts with and regulates Arf1p and Arf2p in a GTP-dependent manner in order to facilitate traffic through the late Golgi; GGA1 has a p	1	4	4	4	1	1	3	1	4	0	1	0	0	1	1	3	1	4	0	1	0	0	1	1	3	1	4	0	1	0	0	9.3	9.3	9.3	62.401	557	557	0	6.4311	By matching	By matching	By MS/MS	By matching	By MS/MS
YDR359C	YDR359C	10	10	10	sp|YDR359C|EAF1_YEAST NCSL01000044.1 30978-33926 ORF Verified Component of the NuA4 histone acetyltransferase complex; acts as a platform for assembly of NuA4 subunits into the native complex; required for initiation of pre-meiotic DNA replication, likely	1	10	10	10	1	4	8	6	10	3	2	1	2	1	4	8	6	10	3	2	1	2	1	4	8	6	10	3	2	1	2	14	14	14	112.58	982	982	0	49.347	By matching	By matching	By MS/MS	By MS/MS	By MS/MS
YDR361C	YDR361C	4	4	4	sp|YDR361C|BCP1_YEAST NCSL01000044.1 34454-35305 ORF Verified Essential protein involved in nuclear export of Mss4p; Mss4p is a lipid kinase that generates phosphatidylinositol 4,5-biphosphate and plays a role in actin cytoskeleton organization and vesicul	1	4	4	4	1	1	1	0	1	3	1	1	1	1	1	1	0	1	3	1	1	1	1	1	1	0	1	3	1	1	1	14.8	14.8	14.8	32.647	283	283	0	3.0402	By MS/MS	By MS/MS	By MS/MS		By MS/MS
YDR362C	YDR362C	9	9	9	sp|YDR362C|TFC6_YEAST NCSL01000044.1 35722-37740 ORF Verified Subunit of RNA polymerase III transcription initiation factor complex; one of six subunits of RNA polymerase III transcription initiation factor complex (TFIIIC); part of TFIIIC TauB domain that	1	9	9	9	2	6	8	5	9	6	2	1	3	2	6	8	5	9	6	2	1	3	2	6	8	5	9	6	2	1	3	20.7	20.7	20.7	74.698	672	672	0	43.955	By matching	By matching	By MS/MS	By MS/MS	By MS/MS
YDR363W	YDR363W	4	4	4	sp|YDR363W|ESC2_YEAST NCSL01000044.1 38226-39596 ORF Verified Sumo-like domain protein; prevents accumulation of toxic intermediates during replication-associated recombinational repair; roles in silencing, lifespan, chromatid cohesion and the intra-S-phas	1	4	4	4	1	4	3	0	2	4	1	3	2	1	4	3	0	2	4	1	3	2	1	4	3	0	2	4	1	3	2	8.1	8.1	8.1	52.491	456	456	0	16.424	By matching	By MS/MS	By MS/MS		By MS/MS
YDR363W-A	YDR363W-A	2	2	2	sp|YDR363W-A|SEM1_YEAST NCSL01000044.1 41171-41440 ORF Verified Component of lid subcomplex of 26S proteasome regulatory subunit; involved in mRNA export mediated by TREX-2 complex (Sac3p-Thp1p); assumes different conformations in different contexts, funct	1	2	2	2	1	1	2	0	1	1	1	1	2	1	1	2	0	1	1	1	1	2	1	1	2	0	1	1	1	1	2	39.3	39.3	39.3	10.385	89	89	0	4.8917	By matching	By matching	By MS/MS		By MS/MS
YDR364C	YDR364C	3	3	3	sp|YDR364C|CDC40_YEAST NCSL01000044.1 41886-43253 ORF Verified Pre-mRNA splicing factor; important for catalytic step II of pre-mRNA splicing and plays a role in cell cycle progression, particularly at the G1/S phase transition; required for DNA synthesis	1	3	3	3	0	3	3	0	3	2	0	3	3	0	3	3	0	3	2	0	3	3	0	3	3	0	3	2	0	3	3	10.5	10.5	10.5	52.077	455	455	0	12.192		By MS/MS	By MS/MS		By MS/MS
YDR365C	YDR365C	6	6	6	sp|YDR365C|ESF1_YEAST NCSL01000044.1 43540-45426 ORF Verified Nucleolar protein involved in pre-rRNA processing; depletion causes severely decreased 18S rRNA levels GN=ESF1 PE=1 SV=1	1	6	6	6	0	6	5	0	5	5	0	6	5	0	6	5	0	5	5	0	6	5	0	6	5	0	5	5	0	6	5	10.2	10.2	10.2	72.467	628	628	0	13.801		By MS/MS	By MS/MS		By MS/MS
YDR368W	YDR368W	8	8	8	sp|YDR368W|YPR1_YEAST NCSL01000044.1 47025-47963 ORF Verified NADPH-dependent aldo-keto reductase; reduces multiple substrates including 2-methylbutyraldehyde and D,L-glyceraldehyde, expression is induced by osmotic and oxidative stress; functionally redun	1	8	8	8	5	6	8	5	7	0	6	2	0	5	6	8	5	7	0	6	2	0	5	6	8	5	7	0	6	2	0	40.4	40.4	40.4	34.756	312	312	0	35.923	By MS/MS	By MS/MS	By MS/MS	By MS/MS	By MS/MS
YDR369C	YDR369C	1	1	1	sp|YDR369C|XRS2_YEAST NCSL01000044.1 48137-50701 ORF Verified Protein required for DNA repair; component of the Mre11 complex, which is involved in double strand breaks, meiotic recombination, telomere maintenance, and checkpoint signaling GN=XRS2 PE=1 SV=	1	1	1	1	0	1	1	0	1	1	0	1	1	0	1	1	0	1	1	0	1	1	0	1	1	0	1	1	0	1	1	1.5	1.5	1.5	96.201	854	854	0.00074571	2.5393		By MS/MS	By MS/MS		By MS/MS
YDR371W	YDR371W	3	3	3	sp|YDR371W|CTS2_YEAST NCSL01000044.1 52535-54070 ORF Uncharacterized Putative chitinase; functionally complements A. gossypii cts2 mutant sporulation defect GN=CTS2 PE=1 SV=1	1	3	3	3	0	0	3	0	1	1	0	0	0	0	0	3	0	1	1	0	0	0	0	0	3	0	1	1	0	0	0	8.2	8.2	8.2	59.146	511	511	0.00073448	2.3473			By MS/MS		By MS/MS
YDR374C	YDR374C	13	13	13	sp|YDR374C|PHO92_YEAST NCSL01000044.1 56595-57515 ORF Verified Posttranscriptional regulator of phosphate metabolism; facilitates PHO4 mRNA degradation by interacting with Pop2p; regulates PHO4 mRNA stability by binding to PHO4s 3UTR in a phosphate-depen	1	13	13	13	2	6	13	7	10	7	3	6	5	2	6	13	7	10	7	3	6	5	2	6	13	7	10	7	3	6	5	46.4	46.4	46.4	36.001	306	306	0	41.691	By matching	By MS/MS	By MS/MS	By MS/MS	By MS/MS
YDR375C	YDR375C	1	1	1	sp|YDR375C|BCS1_YEAST NCSL01000044.1 58281-59651 ORF Verified Protein translocase and chaperone required for Complex III assembly; member of the AAA ATPase family; forms a homo-oligomeric complex in the mitochondrial inner membrane that translocates the C-	1	1	1	1	0	0	1	0	1	0	0	0	0	0	0	1	0	1	0	0	0	0	0	0	1	0	1	0	0	0	0	3.3	3.3	3.3	51.107	456	456	0.00073801	2.4033			By MS/MS		By MS/MS
YDR377W	YDR377W	4	4	4	sp|YDR377W|ATP17_YEAST NCSL01000044.1 61725-62030 ORF Verified Subunit f of the F0 sector of mitochondrial F1F0 ATP synthase; F1F0 ATP synthase is a large, evolutionarily conserved enzyme complex required for ATP synthesis GN=ATP17 PE=1 SV=1	1	4	4	4	4	4	4	4	4	3	3	3	4	4	4	4	4	4	3	3	3	4	4	4	4	4	4	3	3	3	4	29.7	29.7	29.7	11.312	101	101	0	7.0124	By MS/MS	By MS/MS	By MS/MS	By MS/MS	By MS/MS
YDR378C	YDR378C	4	4	4	sp|YDR378C|LSM6_YEAST NCSL01000044.1 62462-62722 ORF Verified Lsm (Like Sm) protein; part of heteroheptameric complexes (Lsm2p-7p and either Lsm1p or 8p): cytoplasmic Lsm1p complex involved in mRNA decay; nuclear Lsm8p complex part of U6 snRNP and possibly	1	4	4	4	1	3	3	3	4	4	3	3	3	1	3	3	3	4	4	3	3	3	1	3	3	3	4	4	3	3	3	70.9	70.9	70.9	9.4245	86	86	0	18.755	By matching	By MS/MS	By MS/MS	By MS/MS	By MS/MS
YDR379W	YDR379W	3	3	3	sp|YDR379W|RGA2_YEAST NCSL01000044.1 63280-66348 ORF Verified GTPase-activating protein for polarity-establishment protein Cdc42p; implicated in control of septin organization, pheromone response, and haploid invasive growth; regulated by Pho85p and Cdc28p	1	3	3	3	0	1	0	1	1	2	0	2	3	0	1	0	1	1	2	0	2	3	0	1	0	1	1	2	0	2	3	2.5	2.5	2.5	115.12	1022	1022	0	5.0327		By MS/MS		By matching	By MS/MS
YDR380W	YDR380W	15	15	15	sp|YDR380W|ARO10_YEAST NCSL01000044.1 67326-69233 ORF Verified Phenylpyruvate decarboxylase; catalyzes decarboxylation of phenylpyruvate to phenylacetaldehyde, which is the first specific step in the Ehrlich pathway; involved in protein N-terminal Met and	1	15	15	15	5	8	13	8	11	4	5	3	2	5	8	13	8	11	4	5	3	2	5	8	13	8	11	4	5	3	2	34	34	34	71.384	635	635	0	77.665	By MS/MS	By MS/MS	By MS/MS	By MS/MS	By MS/MS
YDR381C-A	YDR381C-A	3	3	3	sp|YDR381C-A|dubious234_YEAST NCSL01000044.1 71427-71965 ORF Verified Protein of unknown function; localized to the mitochondrial outer membrane GN=dubious234 PE=1 SV=1	1	3	3	3	2	0	2	3	2	0	3	0	0	2	0	2	3	2	0	3	0	0	2	0	2	3	2	0	3	0	0	38.6	38.6	38.6	12.714	114	114	0	5.1568	By matching		By MS/MS	By MS/MS	By MS/MS
YDR381W	YDR381W	13	13	13	sp|YDR381W|YRA1_YEAST NCSL01000044.1 69672-71119 ORF Verified Nuclear polyadenylated RNA-binding protein; required for export of poly(A)+ mRNA from the nucleus; proposed to couple mRNA export with 3 end processing via its interactions with Mex67p and Pcf1	1	13	13	13	9	12	13	12	13	12	10	12	12	9	12	13	12	13	12	10	12	12	9	12	13	12	13	12	10	12	12	50	50	50	25.041	226	226	0	207.83	By MS/MS	By MS/MS	By MS/MS	By MS/MS	By MS/MS
YDR382W	YDR382W	6	6	6	sp|YDR382W|RPP2B_YEAST NCSL01000044.1 72593-72925 ORF Verified Ribosomal protein P2 beta; a component of the ribosomal stalk, which is involved in the interaction between translational elongation factors and the ribosome; free (non-ribosomal) P2 stimulates	1	6	6	6	5	5	6	5	6	6	5	6	5	5	5	6	5	6	6	5	6	5	5	5	6	5	6	6	5	6	5	54.5	54.5	54.5	11.05	110	110	0	323.31	By MS/MS	By MS/MS	By MS/MS	By MS/MS	By MS/MS
YDR383C	YDR383C	2	2	2	sp|YDR383C|NKP1_YEAST NCSL01000044.1 73061-73777 ORF Verified Central kinetochore protein and subunit of the Ctf19 complex; mutants have elevated rates of chromosome loss; orthologous to fission yeast kinetochore protein fta4 GN=NKP1 PE=1 SV=1	1	2	2	2	0	1	2	0	2	0	0	0	0	0	1	2	0	2	0	0	0	0	0	1	2	0	2	0	0	0	0	7.6	7.6	7.6	27.036	238	238	0	3.1404		By matching	By MS/MS		By MS/MS
YDR384C	YDR384C	6	6	6	sp|YDR384C|ATO3_YEAST NCSL01000044.1 74299-75126 ORF Verified Plasma membrane protein, putative ammonium transporter; regulation pattern suggests a possible role in export of ammonia from the cell; phosphorylated in mitochondria; member of the TC 9.B.33 Ya	1	6	6	6	6	6	5	5	6	6	5	5	5	6	6	5	5	6	6	5	5	5	6	6	5	5	6	6	5	5	5	30.2	30.2	30.2	30.028	275	275	0	65.498	By MS/MS	By MS/MS	By MS/MS	By MS/MS	By MS/MS
YDR386W	YDR386W	4	4	4	sp|YDR386W|MUS81_YEAST NCSL01000015.1 274361-276259 ORF Verified Subunit of structure-specific Mms4p-Mus81p endonuclease; cleaves branched DNA; involved in DNA repair, replication fork stability, and joint molecule formation/resolution during meiotic recom	1	4	4	4	0	2	1	0	2	2	0	3	4	0	2	1	0	2	2	0	3	4	0	2	1	0	2	2	0	3	4	7.6	7.6	7.6	72.266	632	632	0	6.9893		By MS/MS	By MS/MS		By MS/MS
YDR388W	YDR388W	4	4	4	sp|YDR388W|RVS167_YEAST NCSL01000015.1 270738-272159 ORF Verified Calmodulin-binding actin-associated protein; roles in endocytic membrane tabulation and constriction, and exocytosis; N-BAR domain protein that interacts with Rvs161p to regulate actin cytos	1	4	4	4	2	3	3	2	3	1	1	2	1	2	3	3	2	3	1	1	2	1	2	3	3	2	3	1	1	2	1	12.7	12.7	12.7	52.132	473	473	0	27.503	By matching	By matching	By MS/MS	By matching	By MS/MS
YDR389W	YDR389W	3	3	3	sp|YDR389W|SAC7_YEAST NCSL01000015.1 267870-269834 ORF Verified GTPase activating protein (GAP) for Rho1p; regulator of a Tor2p-mediated, Rho1p GTPase switch that controls organization of the actin cytoskeleton; negative regulator of the RHO1-PKC1-MAPK cel	1	3	3	3	0	2	2	1	2	2	0	2	2	0	2	2	1	2	2	0	2	2	0	2	2	1	2	2	0	2	2	5	5	5	73.569	654	654	0.00037994	2.7863		By matching	By MS/MS	By matching	By MS/MS
YDR390C	YDR390C	2	2	2	sp|YDR390C|UBA2_YEAST NCSL01000015.1 265525-267435 ORF Verified Subunit of heterodimeric nuclear SUMO activating enzyme E1 with Aos1p; activates Smt3p (SUMO) before its conjugation to proteins (sumoylation), which may play a role in protein targeting; esse	1	2	2	2	0	1	2	0	2	1	0	0	0	0	1	2	0	2	1	0	0	0	0	1	2	0	2	1	0	0	0	3.8	3.8	3.8	71.258	636	636	0	3.1495		By MS/MS	By MS/MS		By MS/MS
YDR391C	YDR391C	1	1	1	sp|YDR391C|dubious236_YEAST NCSL01000015.1 264316-265014 ORF Uncharacterized Putative protein of unknown function; possibly involved in zinc homeostasis; Bdf1p-dependent transcription induced by salt stress; green fluorescent protein (GFP)-fusion protein l	1	1	1	1	1	1	1	1	1	0	1	0	0	1	1	1	1	1	0	1	0	0	1	1	1	1	1	0	1	0	0	5.6	5.6	5.6	26.211	232	232	0.00073883	2.4171	By matching	By matching	By MS/MS	By matching	By MS/MS
YDR392W	YDR392W	2	2	2	sp|YDR392W|SPT3_YEAST NCSL01000015.1 262663-263676 ORF Verified Subunit of the SAGA and SAGA-like transcriptional regulatory complexes; interacts with Spt15p to activate transcription of some RNA polymerase II-dependent genes, also functions to inhibit tra	1	2	2	2	0	1	1	1	2	2	0	2	2	0	1	1	1	2	2	0	2	2	0	1	1	1	2	2	0	2	2	8	8	8	38.8	337	337	0	8.589		By matching	By MS/MS	By matching	By MS/MS
YDR394W	YDR394W	24	23	23	sp|YDR394W|RPT3_YEAST NCSL01000015.1 259405-260691 ORF Verified ATPase of the 19S regulatory particle of the 26S proteasome; one of ATPases of the regulatory particle; involved in the degradation of ubiquitinated substrates; substrate of N-acetyltransferas	1	24	23	23	18	19	23	20	20	20	16	18	17	17	18	22	19	19	19	15	17	16	17	18	22	19	19	19	15	17	16	56.8	54	54	47.893	428	428	0	265.74	By MS/MS	By MS/MS	By MS/MS	By MS/MS	By MS/MS
YDR395W	YDR395W	4	4	4	sp|YDR395W|SXM1_YEAST NCSL01000015.1 256213-259047 ORF Verified Nuclear transport factor (karyopherin); involved in protein transport between the cytoplasm and nucleoplasm; similar to Nmd5p, Cse1p, Lph2p, and the human cellular apoptosis susceptibility pro	1	4	4	4	3	2	4	3	4	0	1	1	0	3	2	4	3	4	0	1	1	0	3	2	4	3	4	0	1	1	0	5.1	5.1	5.1	108.42	944	944	0	4.0965	By matching	By matching	By MS/MS	By matching	By MS/MS
YDR397C	YDR397C	2	2	2	sp|YDR397C|NCB2_YEAST NCSL01000015.1 255592-256005 ORF Verified Subunit of a heterodimeric NC2 transcription regulator complex; complex binds to TBP and can repress transcription by preventing preinitiation complex assembly or stimulate activated transcrip	1	2	2	2	1	1	2	1	2	2	1	2	2	1	1	2	1	2	2	1	2	2	1	1	2	1	2	2	1	2	2	12.4	12.4	12.4	15.792	137	137	0	11.648	By matching	By MS/MS	By MS/MS	By MS/MS	By MS/MS
YDR398W	YDR398W	13	13	13	sp|YDR398W|UTP5_YEAST NCSL01000015.1 252969-254900 ORF Verified Subunit of U3-containing Small Subunit (SSU) processome complex; involved in production of 18S rRNA and assembly of small ribosomal subunit GN=UTP5 PE=1 SV=1	1	13	13	13	3	10	12	6	12	11	4	12	8	3	10	12	6	12	11	4	12	8	3	10	12	6	12	11	4	12	8	32.8	32.8	32.8	71.977	643	643	0	141.55	By matching	By MS/MS	By MS/MS	By MS/MS	By MS/MS
YDR399W	YDR399W	3	3	3	sp|YDR399W|HPT1_YEAST NCSL01000015.1 251638-252303 ORF Verified Dimeric hypoxanthine-guanine phosphoribosyltransferase; catalyzes the transfer of the phosphoribosyl portion of 5-phosphoribosyl-alpha-1-pyrophosphate to a purine base (either guanine or hypox	1	3	3	3	2	3	3	2	3	0	2	1	0	2	3	3	2	3	0	2	1	0	2	3	3	2	3	0	2	1	0	14.9	14.9	14.9	25.19	221	221	0	6.0297	By matching	By MS/MS	By MS/MS	By matching	By MS/MS
YDR404C	YDR404C	4	4	4	sp|YDR404C|RPB7_YEAST NCSL01000015.1 245198-245713 ORF Verified RNA polymerase II subunit B16; forms dissociable heterodimer with Rpb4p; Rpb4/7 dissociates from RNAPII as Ser2 CTD phosphorylation increases; Rpb4/7 regulates cellular lifespan via mRNA decay	1	4	4	4	2	2	3	2	4	2	2	2	3	2	2	3	2	4	2	2	2	3	2	2	3	2	4	2	2	2	3	40.9	40.9	40.9	19.058	171	171	0	56.214	By MS/MS	By MS/MS	By MS/MS	By MS/MS	By MS/MS
YDR405W	YDR405W	4	4	4	sp|YDR405W|MRP20_YEAST NCSL01000015.1 243931-244722 ORF Verified Mitochondrial ribosomal protein of the large subunit GN=MRP20 PE=1 SV=1	1	4	4	4	2	3	3	2	2	3	2	2	2	2	3	3	2	2	3	2	2	2	2	3	3	2	2	3	2	2	2	18.3	18.3	18.3	30.566	263	263	0	41.372	By MS/MS	By MS/MS	By MS/MS	By MS/MS	By MS/MS
YDR407C	YDR407C	6	6	6	sp|YDR407C|TRS120_YEAST NCSL01000015.1 234423-238292 ORF Verified Component of transport protein particle (TRAPP) complex II; TRAPPII is a multimeric guanine nucleotide-exchange factor for the GTPase Ypt1p, regulating intra-Golgi and endosome-Golgi traffic	1	6	6	6	0	2	4	2	6	4	1	2	5	0	2	4	2	6	4	1	2	5	0	2	4	2	6	4	1	2	5	6.7	6.7	6.7	147.72	1289	1289	0	6.1812		By matching	By MS/MS	By matching	By MS/MS
YDR408C	YDR408C	3	3	3	sp|YDR408C|ADE8_YEAST NCSL01000015.1 233502-234146 ORF Verified Phosphoribosyl-glycinamide transformylase; catalyzes a step in the de novo purine nucleotide biosynthetic pathway GN=ADE8 PE=1 SV=1	1	3	3	3	2	2	3	2	3	0	1	0	1	2	2	3	2	3	0	1	0	1	2	2	3	2	3	0	1	0	1	16.4	16.4	16.4	23.539	214	214	0	11.849	By matching	By matching	By MS/MS	By matching	By MS/MS
YDR409W	YDR409W	10	10	10	sp|YDR409W|SIZ1_YEAST NCSL01000015.1 230238-232955 ORF Verified SUMO E3 ligase; promotes attachment of small ubiquitin-related modifier sumo (Smt3p) to primarily cytoplasmic proteins; regulates Rsp5p ubiquitin ligase activity and is in turn itself regulate	1	10	10	10	0	9	5	0	10	10	0	10	10	0	9	5	0	10	10	0	10	10	0	9	5	0	10	10	0	10	10	15.5	15.5	15.5	100.97	905	905	0	23.612		By MS/MS	By MS/MS		By MS/MS
YDR411C	YDR411C	4	4	4	sp|YDR411C|DFM1_YEAST NCSL01000015.1 227964-228989 ORF Verified Endoplasmic reticulum (ER) localized protein; involved in ER-associated protein degradation (ERAD), ER stress, and homeostasis; interacts with components of ERAD-L and ERAD-C and Cdc48p; derli	1	4	4	4	2	2	3	3	4	0	3	0	0	2	2	3	3	4	0	3	0	0	2	2	3	3	4	0	3	0	0	19.6	19.6	19.6	38.163	341	341	0	20.426	By MS/MS	By MS/MS	By MS/MS	By MS/MS	By MS/MS
YEL054C;YDR418W	YEL054C;YDR418W	12;12	12;12	12;12	sp|YEL054C|RPL12A_YEAST NCSL01000055.1 29622-30119 ORF Verified Ribosomal 60S subunit protein L12A; rpl12a rpl12b double mutant exhibits slow growth and slow translation; homologous to mammalian ribosomal protein L12 and bacterial L11; RPL12A has a paralog	2	12	12	12	11	11	12	11	12	12	11	12	12	11	11	12	11	12	12	11	12	12	11	11	12	11	12	12	11	12	12	68.5	68.5	68.5	17.822	165	165;165	0	323.31	By MS/MS	By MS/MS	By MS/MS	By MS/MS	By MS/MS
YDR421W	YDR421W	1	1	1	sp|YDR421W|ARO80_YEAST NCSL01000015.1 208137-210989 ORF Verified Zinc finger transcriptional activator of the Zn2Cys6 family; activates transcription of aromatic amino acid catabolic genes in the presence of aromatic amino acids GN=ARO80 PE=1 SV=1	1	1	1	1	0	0	1	0	1	0	0	0	0	0	0	1	0	1	0	0	0	0	0	0	1	0	1	0	0	0	0	1.7	1.7	1.7	108.18	950	950	0.0092035	1.7668			By MS/MS		By matching
YDR423C	YDR423C	3	3	3	sp|YDR423C|CAD1_YEAST NCSL01000015.1 203751-204980 ORF Verified AP-1-like basic leucine zipper (bZIP) transcriptional activator; involved in stress responses, iron metabolism, and pleiotropic drug resistance; controls a set of genes involved in stabilizing	1	3	3	3	0	1	0	0	3	1	0	0	0	0	1	0	0	3	1	0	0	0	0	1	0	0	3	1	0	0	0	6.8	6.8	6.8	45.783	409	409	0	3.6643		By matching			By MS/MS
YDR424C	YDR424C	6	6	6	sp|YDR424C|DYN2_YEAST NCSL01000015.1 203185-203639 ORF Verified Cytoplasmic light chain dynein, microtubule motor protein; required for intracellular transport and cell division; involved in mitotic spindle positioning; forms complex with dynein intermedia	1	6	6	6	4	6	6	5	5	5	2	4	5	4	6	6	5	5	5	2	4	5	4	6	6	5	5	5	2	4	5	59.8	59.8	59.8	10.441	92	92	0	6.9976	By matching	By MS/MS	By MS/MS	By matching	By MS/MS
YDR425W	YDR425W	11	11	11	sp|YDR425W|SNX41_YEAST NCSL01000015.1 201085-202962 ORF Verified Sorting nexin; involved in the retrieval of late-Golgi SNAREs from the post-Golgi endosome to the trans-Golgi network; interacts with Snx4p GN=SNX41 PE=1 SV=1	1	11	11	11	1	8	8	3	9	8	2	8	8	1	8	8	3	9	8	2	8	8	1	8	8	3	9	8	2	8	8	19.2	19.2	19.2	70.74	625	625	0	61.567	By matching	By MS/MS	By MS/MS	By MS/MS	By MS/MS
YDR427W	YDR427W	17	17	17	sp|YDR427W|RPN9_YEAST NCSL01000015.1 199638-200819 ORF Verified Non-ATPase regulatory subunit of the 26S proteasome; similar to putative proteasomal subunits in other species; null mutant is temperature sensitive and exhibits cell cycle and proteasome asse	1	17	17	17	9	15	16	13	16	16	10	14	13	9	15	16	13	16	16	10	14	13	9	15	16	13	16	16	10	14	13	43.8	43.8	43.8	45.783	393	393	0	115.51	By MS/MS	By MS/MS	By MS/MS	By MS/MS	By MS/MS
YDR429C	YDR429C	14	14	14	sp|YDR429C|TIF35_YEAST NCSL01000015.1 197723-198547 ORF Verified eIF3g subunit of the eukaryotic translation initiation factor 3 (eIF3); subunit of the core complex of eIF3; is essential for translation; stimulates resumption of ribosomal scanning during t	1	14	14	14	4	11	12	4	13	11	5	13	12	4	11	12	4	13	11	5	13	12	4	11	12	4	13	11	5	13	12	65.7	65.7	65.7	30.502	274	274	0	323.31	By matching	By MS/MS	By MS/MS	By matching	By MS/MS
YDR430C	YDR430C	4	4	4	sp|YDR430C|CYM1_YEAST NCSL01000015.1 194554-197523 ORF Verified Lysine-specific metalloprotease of the pitrilysin family; metalloprotease of the intermembrane space; degrades proteins and presequence peptides cleaved from imported proteins; required for no	1	4	4	4	1	2	4	3	2	0	2	1	1	1	2	4	3	2	0	2	1	1	1	2	4	3	2	0	2	1	1	5.1	5.1	5.1	112.16	989	989	0	4.4109	By matching	By MS/MS	By MS/MS	By matching	By MS/MS
YDR432W	YDR432W	11	11	11	sp|YDR432W|NPL3_YEAST NCSL01000015.1 192997-194241 ORF Verified RNA-binding protein; promotes elongation, regulates termination, and carries poly(A) mRNA from nucleus to cytoplasm; represses translation initiation by binding eIF4G; required for pre-mRNA sp	1	11	11	11	5	8	10	7	10	8	8	11	10	5	8	10	7	10	8	8	11	10	5	8	10	7	10	8	8	11	10	34.5	34.5	34.5	45.407	414	414	0	323.31	By MS/MS	By MS/MS	By MS/MS	By MS/MS	By MS/MS
YDR434W	YDR434W	6	6	6	sp|YDR434W|GPI17_YEAST NCSL01000015.1 190182-191786 ORF Verified Transmembrane protein; subunit of the glycosylphosphatidylinositol transamidase complex that adds GPIs to newly synthesized proteins; human PIG-S homolog GN=GPI17 PE=1 SV=1	1	6	6	6	6	3	5	6	4	0	3	0	0	6	3	5	6	4	0	3	0	0	6	3	5	6	4	0	3	0	0	14.4	14.4	14.4	60.872	534	534	0	15.46	By MS/MS	By matching	By MS/MS	By MS/MS	By MS/MS
YDR435C	YDR435C	3	3	3	sp|YDR435C|PPM1_YEAST NCSL01000015.1 189054-190040 ORF Verified Carboxyl methyltransferase; methylates the C terminus of the protein phosphatase 2A catalytic subunit (Pph21p or Pph22p), which is important for complex formation with regulatory subunits; req	1	3	3	3	1	2	2	1	3	0	1	0	0	1	2	2	1	3	0	1	0	0	1	2	2	1	3	0	1	0	0	11.9	11.9	11.9	37.697	328	328	0	4.2428	By matching	By matching	By MS/MS	By matching	By MS/MS
YDR436W	YDR436W	10	10	7	sp|YDR436W|PPZ2_YEAST NCSL01000015.1 186066-188198 ORF Verified Serine/threonine protein phosphatase Z, isoform of Ppz1p; involved in regulation of potassium transport, which affects osmotic stability, cell cycle progression, and halotolerance GN=PPZ2 PE=1	1	10	10	7	0	5	8	5	10	7	2	4	4	0	5	8	5	10	7	2	4	4	0	3	6	3	7	5	1	3	2	17.7	17.7	12.8	78.607	710	710	0	36.425		By MS/MS	By MS/MS	By matching	By MS/MS
YDR439W	YDR439W	5	5	5	sp|YDR439W|LRS4_YEAST NCSL01000015.1 182302-183345 ORF Verified Nucleolar protein that forms a complex with Csm1p; and then Mam1p at kinetochores during meiosis I to mediate accurate homolog segregation; required for condensin recruitment to the replicatio	1	5	5	5	0	5	5	2	5	4	0	4	4	0	5	5	2	5	4	0	4	4	0	5	5	2	5	4	0	4	4	12.4	12.4	12.4	39.396	347	347	0	9.8586		By MS/MS	By MS/MS	By matching	By MS/MS
YDR443C	YDR443C	10	10	10	sp|YDR443C|SSN2_YEAST NCSL01000015.1 173079-177335 ORF Verified Subunit of the RNA polymerase II mediator complex; associates with core polymerase subunits to form the RNA polymerase II holoenzyme; required for stable association of Srb10p-Srb11p kinase; e	1	10	10	10	0	7	7	0	5	9	0	8	9	0	7	7	0	5	9	0	8	9	0	7	7	0	5	9	0	8	9	9.2	9.2	9.2	159.66	1418	1418	0	11.604		By MS/MS	By MS/MS		By MS/MS
YDR446W	YDR446W	8	8	8	sp|YDR446W|ECM11_YEAST NCSL01000015.1 168723-169631 ORF Verified Meiosis-specific protein; component of the Synaptonemal Complex (SC) along with Gmc2p; required for efficient crossover formation and for the efficient loading of the SC transverse filament p	1	8	8	8	3	8	7	6	7	6	2	4	6	3	8	7	6	7	6	2	4	6	3	8	7	6	7	6	2	4	6	29.8	29.8	29.8	34.196	302	302	0	27.159	By matching	By MS/MS	By MS/MS	By MS/MS	By MS/MS
YML024W;YDR447C	YML024W;YDR447C	10;10	10;10	10;10	sp|YML024W|RPS17A_YEAST NCSL01000001.1 362370-363178 ORF Verified Ribosomal protein 51 (rp51) of the small (40s) subunit; homologous to mammalian ribosomal protein S17, no bacterial homolog; RPS17A has a paralog, RPS17B, that arose from the whole genome du	2	10	10	10	8	10	10	8	9	10	7	10	10	8	10	10	8	9	10	7	10	10	8	10	10	8	9	10	7	10	10	58.1	58.1	58.1	15.788	136	136;136	0	323.31	By MS/MS	By MS/MS	By MS/MS	By MS/MS	By MS/MS
YDR448W	YDR448W	9	9	9	sp|YDR448W|ADA2_YEAST NCSL01000015.1 165988-167292 ORF Verified Transcription coactivator; component of the ADA and SAGA transcriptional adaptor/HAT (histone acetyltransferase) complexes GN=ADA2 PE=1 SV=1	1	9	9	9	0	6	6	1	7	8	0	8	8	0	6	6	1	7	8	0	8	8	0	6	6	1	7	8	0	8	8	34.6	34.6	34.6	50.569	434	434	0	23.265		By MS/MS	By MS/MS	By matching	By MS/MS
YDR449C	YDR449C	12	12	12	sp|YDR449C|UTP6_YEAST NCSL01000015.1 164437-165759 ORF Verified Nucleolar protein; component of the small subunit (SSU) processome containing the U3 snoRNA that is involved in processing of pre-18S rRNA GN=UTP6 PE=1 SV=1	1	12	12	12	1	11	12	3	12	12	1	10	7	1	11	12	3	12	12	1	10	7	1	11	12	3	12	12	1	10	7	28.4	28.4	28.4	52.482	440	440	0	23.064	By matching	By MS/MS	By MS/MS	By matching	By MS/MS
YML026C;YDR450W	YML026C;YDR450W	14;14	14;14	14;14	sp|YML026C|RPS18B_YEAST NCSL01000001.1 365239-366080 ORF Verified Protein component of the small (40S) ribosomal subunit; homologous to mammalian ribosomal protein S18 and bacterial S13; RPS18B has a paralog, RPS18A, that arose from the whole genome duplic	2	14	14	14	13	12	14	13	14	14	12	13	13	13	12	14	13	14	14	12	13	13	13	12	14	13	14	14	12	13	13	73.3	73.3	73.3	17.037	146	146;146	0	323.31	By MS/MS	By MS/MS	By MS/MS	By MS/MS	By MS/MS
YDR452W	YDR452W	18	18	18	sp|YDR452W|PPN1_YEAST NCSL01000015.1 158437-160461 ORF Verified Dual endo- and exopolyphosphatase with a role in phosphate metabolism; acts as both an endopolyphosphatase cleaving long chains of polyphosphate distributively to generate shorter polymer chai	1	18	18	18	6	16	18	11	18	16	9	14	12	6	16	18	11	18	16	9	14	12	6	16	18	11	18	16	9	14	12	41.4	41.4	41.4	78.429	674	674	0	254.96	By MS/MS	By MS/MS	By MS/MS	By MS/MS	By MS/MS
YDR454C	YDR454C	7	7	7	sp|YDR454C|GUK1_YEAST NCSL01000015.1 156513-157076 ORF Verified Guanylate kinase; converts GMP to GDP; required for growth and mannose outer chain elongation of cell wall N-linked glycoproteins GN=GUK1 PE=1 SV=1	1	7	7	7	4	3	7	3	5	1	5	1	2	4	3	7	3	5	1	5	1	2	4	3	7	3	5	1	5	1	2	48.1	48.1	48.1	20.637	187	187	0	13.982	By MS/MS	By MS/MS	By MS/MS	By MS/MS	By MS/MS
YDR457W	YDR457W	69	69	69	sp|YDR457W|TOM1_YEAST NCSL01000015.1 143744-153550 ORF Verified E3 ubiquitin ligase of the hect-domain class; has a role in mRNA export from the nucleus and may regulate transcriptional coactivators; involved in degradation of excess histones; interacts wi	1	69	69	69	3	56	50	7	56	63	4	57	43	3	56	50	7	56	63	4	57	43	3	56	50	7	56	63	4	57	43	26.1	26.1	26.1	374.09	3268	3268	0	323.31	By matching	By MS/MS	By MS/MS	By matching	By MS/MS
YDR462W	YDR462W	4	4	4	sp|YDR462W|MRPL28_YEAST NCSL01000015.1 136813-137256 ORF Verified Mitochondrial ribosomal protein of the large subunit; protein abundance increases in response to DNA replication stress GN=MRPL28 PE=1 SV=1	1	4	4	4	3	2	4	2	3	2	2	3	1	3	2	4	2	3	2	2	3	1	3	2	4	2	3	2	2	3	1	27.2	27.2	27.2	17.342	147	147	0	13.074	By matching	By MS/MS	By MS/MS	By MS/MS	By MS/MS
YDR464W	YDR464W	15	15	15	sp|YDR464W|SPP41_YEAST NCSL01000015.1 130146-134453 ORF Verified Protein of unknown function; involved in negative regulation of expression of spliceosome components PRP4 and PRP3; relocalizes to the cytosol in response to hypoxia GN=SPP41 PE=1 SV=1	1	15	15	15	0	1	14	4	15	1	0	1	0	0	1	14	4	15	1	0	1	0	0	1	14	4	15	1	0	1	0	16.2	16.2	16.2	161.66	1435	1435	0	41.653		By matching	By MS/MS	By matching	By MS/MS
YDR469W	YDR469W	2	2	2	sp|YDR469W|SDC1_YEAST NCSL01000015.1 123784-124311 ORF Verified Subunit of the COMPASS (Set1C) complex; COMPASS methylates lysine 4 of histone H3 and is required in chromatin silencing at telomeres; contains a Dpy-30 domain that mediates interaction with B	1	2	2	2	0	2	1	1	2	1	0	2	2	0	2	1	1	2	1	0	2	2	0	2	1	1	2	1	0	2	2	17.1	17.1	17.1	19.418	175	175	0	4.1157		By MS/MS	By MS/MS	By matching	By MS/MS
YDR470C	YDR470C	6	6	6	sp|YDR470C|UGO1_YEAST NCSL01000015.1 122109-123620 ORF Verified Outer membrane component of the mitochondrial fusion machinery; binds to Fzo1p and Mgm1p to link these two GTPases during mitochondrial fusion; involved in fusion of both the outer and inner m	1	6	6	6	1	4	5	6	5	0	0	0	0	1	4	5	6	5	0	0	0	0	1	4	5	6	5	0	0	0	0	14.5	14.5	14.5	57.636	503	503	0	20.397	By matching	By MS/MS	By MS/MS	By MS/MS	By MS/MS
YHR010W;YDR471W	YHR010W;YDR471W	9;9	9;9	9;9	sp|YHR010W|RPL27A_YEAST NCSL01000032.1 113657-114631 ORF Verified Ribosomal 60S subunit protein L27A; homologous to mammalian ribosomal protein L27, no bacterial homolog; RPL27A has a paralog, RPL27B, that arose from the whole genome duplication GN=RPL27A	2	9	9	9	7	8	9	7	9	8	8	9	9	7	8	9	7	9	8	8	9	9	7	8	9	7	9	8	8	9	9	53.7	53.7	53.7	15.531	136	136;136	0	323.31	By MS/MS	By MS/MS	By MS/MS	By MS/MS	By MS/MS
YDR475C	YDR475C	6	6	6	sp|YDR475C|JIP4_YEAST NCSL01000015.1 113228-115858 ORF Verified Protein of unknown function; previously annotated as two separate ORFs, YDR474C and YDR475C, which were merged as a result of corrections to the systematic reference sequence; JIP4 has a paral	1	6	6	6	1	4	4	1	5	4	1	3	2	1	4	4	1	5	4	1	3	2	1	4	4	1	5	4	1	3	2	9.2	9.2	9.2	98.758	876	876	0	5.7205	By matching	By matching	By MS/MS	By matching	By MS/MS
YDR476C	YDR476C	4	4	4	sp|YDR476C|dubious250_YEAST NCSL01000015.1 112196-112870 ORF Uncharacterized Putative protein of unknown function; green fluorescent protein (GFP)-fusion protein localizes to the endoplasmic reticulum; YDR476C is not an essential gene GN=dubious250 PE=1 SV	1	4	4	4	4	3	4	4	4	3	3	4	2	4	3	4	4	4	3	3	4	2	4	3	4	4	4	3	3	4	2	25.4	25.4	25.4	25.216	224	224	0	77.941	By MS/MS	By MS/MS	By MS/MS	By MS/MS	By MS/MS
YDR477W	YDR477W	21	21	21	sp|YDR477W|SNF1_YEAST NCSL01000015.1 109050-110951 ORF Verified AMP-activated S/T protein kinase; forms a complex with Snf4p and members of the Sip1p/Sip2p/Gal83p family; required for transcription of glucose-repressed genes, thermotolerance, sporulation,	1	21	21	21	5	16	20	6	21	18	7	17	13	5	16	20	6	21	18	7	17	13	5	16	20	6	21	18	7	17	13	45.5	45.5	45.5	72.022	633	633	0	122.93	By MS/MS	By MS/MS	By MS/MS	By MS/MS	By MS/MS
YDR478W	YDR478W	1	1	1	sp|YDR478W|SNM1_YEAST NCSL01000015.1 108153-108749 ORF Verified Ribonuclease MRP complex subunit; ribonuclease (RNase) MRP cleaves pre-rRNA and has a role in cell cycle-regulated degradation of daughter cell-specific mRNAs; binds to the NME1 RNA subunit of	1	1	1	1	0	0	1	0	0	0	0	0	0	0	0	1	0	0	0	0	0	0	0	0	1	0	0	0	0	0	0	4	4	4	22.493	198	198	1	-2			By MS/MS
YDR480W	YDR480W	4	4	4	sp|YDR480W|DIG2_YEAST NCSL01000015.1 104954-105925 ORF Verified MAP kinase-responsive inhibitor of the Ste12p transcription factor; involved in the regulation of mating-specific genes and the invasive growth pathway; related regulators Dig1p and Dig2p bind	1	4	4	4	0	2	3	1	3	3	0	3	1	0	2	3	1	3	3	0	3	1	0	2	3	1	3	3	0	3	1	20.1	20.1	20.1	36.859	323	323	0	7.1544		By matching	By MS/MS	By matching	By MS/MS
YDR481C	YDR481C	12	12	12	sp|YDR481C|PHO8_YEAST NCSL01000015.1 103082-104782 ORF Verified Repressible vacuolar alkaline phosphatase; regulated by levels of Pi and by Pho4p, Pho9p, Pho80p, Pho81p and Pho85p; dephosphorylates phosphotyrosyl peptides; contributes to NAD+ metabolism by	1	12	12	12	5	5	9	6	9	3	4	5	6	5	5	9	6	9	3	4	5	6	5	5	9	6	9	3	4	5	6	32.3	32.3	32.3	62.976	566	566	0	128.73	By MS/MS	By MS/MS	By MS/MS	By MS/MS	By MS/MS
YDR485C	YDR485C	7	7	7	sp|YDR485C|VPS72_YEAST NCSL01000015.1 96118-98505 ORF Verified Htz1p-binding component of the SWR1 complex; exchanges histone variant H2AZ (Htz1p) for chromatin-bound histone H2A; may function as a lock that prevents removal of H2AZ from nucleosomes; requi	1	7	7	7	0	2	7	4	6	3	2	0	2	0	2	7	4	6	3	2	0	2	0	2	7	4	6	3	2	0	2	9.9	9.9	9.9	90.466	795	795	0	13.729		By matching	By MS/MS	By matching	By MS/MS
YDR488C	YDR488C	1	1	1	sp|YDR488C|PAC11_YEAST NCSL01000015.1 92538-94136 ORF Verified Dynein intermediate chain, microtubule motor protein; required for intracellular transport and cell division; acts in cytoplasmic dynein pathway; forms complex with dynein light chain Dyn2p tha	1	1	1	1	0	1	1	0	1	1	0	0	1	0	1	1	0	1	1	0	0	1	0	1	1	0	1	1	0	0	1	2.8	2.8	2.8	59.814	532	532	0	4.5848		By matching	By MS/MS		By MS/MS
YDR493W	YDR493W	1	1	1	sp|YDR493W|MZM1_YEAST NCSL01000015.1 86725-87096 ORF Verified Protein required for assembly of the cytochrome bc(1) complex; acts as a chaperone for Rip1p and facilitates its insertion into the complex at a late stage of assembly; localized to the mitochon	1	1	1	1	0	0	1	0	1	0	0	0	0	0	0	1	0	1	0	0	0	0	0	0	1	0	1	0	0	0	0	14.6	14.6	14.6	13.943	123	123	0	12.472			By MS/MS		By MS/MS
YDR494W	YDR494W	12	12	12	sp|YDR494W|RSM28_YEAST NCSL01000015.1 85298-86383 ORF Verified Mitochondrial ribosomal protein of the small subunit; genetic interactions suggest a possible role in promoting translation initiation GN=RSM28 PE=1 SV=1	1	12	12	12	7	7	11	8	10	4	3	3	5	7	7	11	8	10	4	3	3	5	7	7	11	8	10	4	3	3	5	42.7	42.7	42.7	41.294	361	361	0	62.969	By matching	By MS/MS	By MS/MS	By MS/MS	By MS/MS
YDR496C	YDR496C	14	14	14	sp|YDR496C|PUF6_YEAST NCSL01000015.1 79911-81881 ORF Verified Pumilio-homology domain protein; binds the 3 UTR of ASH1 mRNA and represses its translation, resulting in proper asymmetric localization of ASH1 mRNA; required at post-transcriptional step for	1	14	14	14	1	11	10	4	9	11	4	9	6	1	11	10	4	9	11	4	9	6	1	11	10	4	9	11	4	9	6	22.7	22.7	22.7	75.154	656	656	0	35.695	By matching	By MS/MS	By MS/MS	By MS/MS	By MS/MS
YDR498C	YDR498C	1	1	1	sp|YDR498C|SEC20_YEAST NCSL01000015.1 76317-77468 ORF Verified Membrane glycoprotein v-SNARE; involved in retrograde transport from the Golgi to the endoplasmic reticulum (ER); required for N- and O-glycosylation in the Golgi but not in the ER and for effi	1	1	1	1	0	0	1	1	1	0	1	0	0	0	0	1	1	1	0	1	0	0	0	0	1	1	1	0	1	0	0	5.2	5.2	5.2	43.921	383	383	0.00037594	2.6631			By MS/MS	By matching	By MS/MS
YDR500C	YDR500C	3	2	2	sp|YDR500C|RPL37B_YEAST NCSL01000015.1 72325-72980 ORF Verified Ribosomal 60S subunit protein L37B; required for processing of 27SB pre-rRNA and formation of stable 66S assembly intermediates; protein abundance increases in response to DNA replication stre	1	3	2	2	1	2	2	2	3	3	0	2	2	0	1	1	1	2	2	0	1	1	0	1	1	1	2	2	0	1	1	33	22.7	22.7	9.8682	88	88	0	6.4752	By matching	By MS/MS	By MS/MS	By matching	By MS/MS
YDR502C	YDR502C	20	20	10	sp|YDR502C|SAM2_YEAST NCSL01000015.1 68715-69869 ORF Verified S-adenosylmethionine synthetase; catalyzes transfer of the adenosyl group of ATP to the sulfur atom of methionine; comparative analysis suggests that a mitochondrially targeted form may result f	1	20	20	10	11	12	20	15	19	10	14	8	8	11	12	20	15	19	10	14	8	8	5	7	10	8	9	5	6	4	3	62.2	62.2	37.5	42.269	384	384	0	219.78	By MS/MS	By MS/MS	By MS/MS	By MS/MS	By MS/MS
YDR506C	YDR506C	6	6	6	sp|YDR506C|GMC1_YEAST NCSL01000015.1 61625-63451 ORF Verified Protein involved in meiotic progression; mutants are delayed in meiotic nuclear division and are defective in synaptonemal complex assembly; possible membrane-localized protein; SWAT-GFP and mCh	1	6	6	6	2	3	6	5	5	0	1	0	0	2	3	6	5	5	0	1	0	0	2	3	6	5	5	0	1	0	0	14.8	14.8	14.8	69.388	608	608	0	18.041	By matching	By matching	By MS/MS	By MS/MS	By MS/MS
YDR510W	YDR510W	3	3	3	sp|YDR510W|SMT3_YEAST NCSL01000015.1 53449-53754 ORF Verified Ubiquitin-like protein of the SUMO family; conjugated to lysine residues of target proteins; associates with transcriptionally active genes; regulates chromatid cohesion, chromosome segregation,	1	3	3	3	3	3	3	3	3	3	3	3	3	3	3	3	3	3	3	3	3	3	3	3	3	3	3	3	3	3	3	39.6	39.6	39.6	11.597	101	101	0	9.6268	By MS/MS	By MS/MS	By MS/MS	By MS/MS	By MS/MS
YDR513W	YDR513W	7	7	7	sp|YDR513W|GRX2_YEAST NCSL01000015.1 51704-52135 ORF Verified Cytoplasmic glutaredoxin; thioltransferase, glutathione-dependent disulfide oxidoreductase involved in maintaining redox state of target proteins, also exhibits glutathione peroxidase activity,	1	7	7	7	6	5	7	5	6	5	6	4	4	6	5	7	5	6	5	6	4	4	6	5	7	5	6	5	6	4	4	61.5	61.5	61.5	15.861	143	143	0	168.76	By MS/MS	By MS/MS	By MS/MS	By MS/MS	By MS/MS
YDR516C	YDR516C	16	15	15	sp|YDR516C|EMI2_YEAST NCSL01000015.1 46678-48180 ORF Verified Non-essential protein of unknown function; required for transcriptional induction of the early meiotic-specific transcription factor IME1; required for sporulation; expression regulated by gluco	1	16	15	15	11	11	15	11	14	10	12	9	8	10	10	14	10	13	9	11	8	7	10	10	14	10	13	9	11	8	7	38	35.2	35.2	55.921	500	500	0	44.31	By MS/MS	By MS/MS	By MS/MS	By MS/MS	By MS/MS
YDR520C	YDR520C	1	1	1	sp|YDR520C|URC2_YEAST NCSL01000015.1 39724-42042 ORF Uncharacterized Putative Zn(II)2Cys6 motif containing transcription factor; non-essential gene identified in a screen for mutants with increased levels of rDNA transcription; similar to S. kluyveri Urc2p	1	1	1	1	1	1	1	1	1	1	1	0	1	1	1	1	1	1	1	1	0	1	1	1	1	1	1	1	1	0	1	1	1	1	88.661	772	772	1	-2	By matching	By MS/MS	By matching	By matching	By MS/MS
YDR522C	YDR522C	20	20	20	sp|YDR522C|SPS2_YEAST NCSL01000015.1 37827-39335 ORF Verified Protein expressed during sporulation; SPS2 has a paralog, SPS22, that arose from the whole genome duplication; redundant with Sps22p for organization of the beta-glucan layer of the spore wall;	1	20	20	20	13	15	18	14	16	17	8	11	14	13	15	18	14	16	17	8	11	14	13	15	18	14	16	17	8	11	14	41	41	41	55.995	502	502	0	323.31	By MS/MS	By MS/MS	By MS/MS	By MS/MS	By MS/MS
YDR525W-A	YDR525W-A	1	1	1	sp|YDR525W-A|SNA2_YEAST NCSL01000015.1 32299-32538 ORF Verified Protein of unknown function; has similarity to Pmp3p, which is involved in cation transport; green fluorescent protein (GFP)-fusion protein localizes to the cytoplasm in a punctate pattern GN=	1	1	1	1	1	1	1	1	1	1	1	0	1	1	1	1	1	1	1	1	0	1	1	1	1	1	1	1	1	0	1	19	19	19	9.1796	79	79	0	20.375	By MS/MS	By MS/MS	By MS/MS	By MS/MS	By matching
YDR529C	YDR529C	11	11	11	sp|YDR529C|QCR7_YEAST NCSL01000015.1 26593-26976 ORF Verified Subunit 7 of ubiquinol cytochrome-c reductase (Complex III); Complex III is a component of the mitochondrial inner membrane electron transport chain; oriented facing the mitochondrial matrix; N-	1	11	11	11	9	9	11	11	11	9	7	6	9	9	9	11	11	11	9	7	6	9	9	9	11	11	11	9	7	6	9	85.8	85.8	85.8	14.565	127	127	0	278.27	By MS/MS	By MS/MS	By MS/MS	By MS/MS	By MS/MS
YDR531W	YDR531W	3	3	3	sp|YDR531W|CAB1_YEAST NCSL01000015.1 23806-24909 ORF Verified Pantothenate kinase, ATP:D-pantothenate 4-phosphotransferase; catalyzes the first committed step in the universal biosynthetic pathway for synthesis of coenzyme A (CoA); transcriptionally regul	1	3	3	3	2	2	2	1	2	0	1	1	1	2	2	2	1	2	0	1	1	1	2	2	2	1	2	0	1	1	1	8.7	8.7	8.7	40.902	367	367	0	3.5545	By matching	By matching	By MS/MS	By matching	By MS/MS
YDR532C	YDR532C	3	3	3	sp|YDR532C|KRE28_YEAST NCSL01000015.1 22588-23745 ORF Verified Subunit of a kinetochore-microtubule binding complex; complex bridges centromeric heterochromatin and kinetochore MAPs and motors; required for sister chromatid bi-orientation and kinetochore b	1	3	3	3	1	1	3	1	3	2	0	1	1	1	1	3	1	3	2	0	1	1	1	1	3	1	3	2	0	1	1	9.4	9.4	9.4	44.574	385	385	0	6.2925	By matching	By matching	By MS/MS	By matching	By MS/MS
YEL002C	YEL002C	13	13	13	sp|YEL002C|WBP1_YEAST NCSL01000008.1 291173-292465 ORF Verified Beta subunit of the oligosaccharyl transferase glycoprotein complex; required for N-linked glycosylation of proteins in the endoplasmic reticulum; human homolog DDOST can complement yeast grow	1	13	13	13	9	11	12	12	12	4	9	1	8	9	11	12	12	12	4	9	1	8	9	11	12	12	12	4	9	1	8	43.7	43.7	43.7	49.417	430	430	0	93.265	By MS/MS	By MS/MS	By MS/MS	By MS/MS	By MS/MS
YEL005C	YEL005C	3	3	3	sp|YEL005C|VAB2_YEAST NCSL01000008.1 294428-295276 ORF Verified Subunit of the BLOC-1 complex involved in endosomal maturation; interacts with Vps21p-GFP; has potential role in vacuolar function, as suggested by its ability to bind Vac8p; likely member of;	1	3	3	3	0	2	2	0	2	3	0	3	2	0	2	2	0	2	3	0	3	2	0	2	2	0	2	3	0	3	2	15.2	15.2	15.2	31.39	282	282	0	7.2047		By MS/MS	By MS/MS		By MS/MS
YEL007W	YEL007W	5	5	5	sp|YEL007W|MIT1_YEAST NCSL01000008.1 297291-299300 ORF Verified Transcriptional regulator of pseudohyphal growth; protein with sequence similarity to S. pombe gti1+ (gluconate transport inducer 1) and C. albicans Wor1 GN=MIT1 PE=1 SV=1	1	5	5	5	0	0	5	1	5	0	0	0	1	0	0	5	1	5	0	0	0	1	0	0	5	1	5	0	0	0	1	17	17	17	72.932	669	669	0	24.146			By MS/MS	By matching	By MS/MS
YEL011W	YEL011W	20	20	20	sp|YEL011W|GLC3_YEAST NCSL01000008.1 305634-307748 ORF Verified Glycogen branching enzyme, involved in glycogen accumulation; green fluorescent protein (GFP)-fusion protein localizes to the cytoplasm in a punctate pattern; relocalizes from nucleus to cytop	1	20	20	20	14	15	19	15	18	10	15	9	9	14	15	19	15	18	10	15	9	9	14	15	19	15	18	10	15	9	9	34.9	34.9	34.9	81.115	704	704	0	92.423	By MS/MS	By MS/MS	By MS/MS	By MS/MS	By MS/MS
YEL012W	YEL012W	7	7	7	sp|YEL012W|UBC8_YEAST NCSL01000008.1 308323-309102 ORF Verified Ubiquitin-conjugating enzyme that regulates gluconeogenesis; negatively regulates gluconeogenesis by mediating the glucose-induced ubiquitination of fructose-1,6-bisphosphatase (FBPase); cytop	1	7	7	7	0	4	3	1	5	4	0	4	5	0	4	3	1	5	4	0	4	5	0	4	3	1	5	4	0	4	5	40.4	40.4	40.4	24.633	218	218	0	41.301		By MS/MS	By MS/MS	By matching	By MS/MS
YEL013W	YEL013W	15	15	15	sp|YEL013W|VAC8_YEAST NCSL01000008.1 310311-312047 ORF Verified Phosphorylated and palmitoylated vacuolar membrane protein; interacts with Atg13p, required for the cytoplasm-to-vacuole targeting (Cvt) pathway; interacts with Nvj1p to form nucleus-vacuole j	1	15	15	15	10	9	14	12	14	6	8	4	4	10	9	14	12	14	6	8	4	4	10	9	14	12	14	6	8	4	4	40.5	40.5	40.5	63.179	578	578	0	208.49	By MS/MS	By MS/MS	By MS/MS	By MS/MS	By MS/MS
YEL015W	YEL015W	5	5	5	sp|YEL015W|EDC3_YEAST NCSL01000008.1 312585-314240 ORF Verified Non-essential conserved protein with a role in mRNA decapping; specifically affects the function of the decapping enzyme Dcp1p; mediates decay of the RPS28B mRNA via binding to both Rps28Bp (o	1	5	5	5	1	5	4	2	5	4	0	5	4	1	5	4	2	5	4	0	5	4	1	5	4	2	5	4	0	5	4	9.8	9.8	9.8	61.423	551	551	0	24.394	By matching	By MS/MS	By MS/MS	By MS/MS	By MS/MS
YEL017W	YEL017W	2	2	2	sp|YEL017W|GTT3_YEAST NCSL01000008.1 316200-317216 ORF Verified Protein of unknown function may be involved in glutathione metabolism; function suggested by computational analysis of large-scale protein-protein interaction data; N- and C-terminal fusion pr	1	2	2	2	0	2	2	1	1	1	0	0	2	0	2	2	1	1	1	0	0	2	0	2	2	1	1	1	0	0	2	12.1	12.1	12.1	38.374	338	338	0	4.3208		By matching	By MS/MS	By matching	By MS/MS
YEL019C	YEL019C	2	2	2	sp|YEL019C|MMS21_YEAST NCSL01000008.1 319748-320551 ORF Verified Highly conserved SUMO E3 ligase component of SMC5-SMC6 complex; required for anchoring of double-strand breaks to nuclear periphery; SMC5-SMC6 complex plays a key role in removal of X-shaped	1	2	2	2	0	2	2	2	2	1	0	1	0	0	2	2	2	2	1	0	1	0	0	2	2	2	2	1	0	1	0	7.5	7.5	7.5	30.366	267	267	0	5.1776		By matching	By MS/MS	By matching	By MS/MS
YEL020C	YEL020C	8	8	8	sp|YEL020C|PXP1_YEAST NCSL01000008.1 320749-322431 ORF Verified Peroxisomal protein of unknown function; targeted to peroxisomes by Pex5p; contains low sequence identity with Pdc1p; mRNA identified as translated by ribosome profiling data GN=PXP1 PE=1 SV=1	1	8	8	8	4	7	7	6	8	4	4	2	5	4	7	7	6	8	4	4	2	5	4	7	7	6	8	4	4	2	5	17.9	17.9	17.9	61.279	560	560	0	39.939	By MS/MS	By MS/MS	By MS/MS	By MS/MS	By MS/MS
YEL020W-A	YEL020W-A	2	2	2	sp|YEL020W-A|TIM9_YEAST NCSL01000008.1 323763-324026 ORF Verified Essential protein of the mitochondrial intermembrane space; forms a complex with Tim10p (TIM10 complex) that delivers hydrophobic proteins to the TIM22 complex for insertion into the inner m	1	2	2	2	2	2	2	2	2	0	2	0	2	2	2	2	2	2	0	2	0	2	2	2	2	2	2	0	2	0	2	31	31	31	10.202	87	87	0	19.976	By MS/MS	By matching	By MS/MS	By MS/MS	By MS/MS
YEL021W	YEL021W	16	16	16	sp|YEL021W|URA3_YEAST NCSL01000008.1 324267-325070 ORF Verified Orotidine-5-phosphate (OMP) decarboxylase; catalyzes the sixth enzymatic step in the de novo biosynthesis of pyrimidines, converting OMP into uridine monophosphate (UMP); converts 5-FOA into	1	16	16	16	13	14	15	12	14	8	12	5	9	13	14	15	12	14	8	12	5	9	13	14	15	12	14	8	12	5	9	60.7	60.7	60.7	29.239	267	267	0	176.58	By MS/MS	By MS/MS	By MS/MS	By MS/MS	By MS/MS
YEL024W	YEL024W	12	12	12	sp|YEL024W|RIP1_YEAST NCSL01000008.1 333333-333980 ORF Verified Ubiquinol-cytochrome-c reductase; a Rieske iron-sulfur protein of the mitochondrial cytochrome bc1 complex; transfers electrons from ubiquinol to cytochrome c1 during respiration; during impor	1	12	12	12	11	9	12	11	12	7	11	6	7	11	9	12	11	12	7	11	6	7	11	9	12	11	12	7	11	6	7	41.4	41.4	41.4	23.351	215	215	0	254	By MS/MS	By MS/MS	By MS/MS	By MS/MS	By MS/MS
YEL026W	YEL026W	6	6	6	sp|YEL026W|SNU13_YEAST NCSL01000008.1 338919-339299 ORF Verified RNA binding protein; part of U3 snoRNP involved in rRNA processing, part of U4/U6-U5 tri-snRNP involved in mRNA splicing, similar to human 15.5K protein GN=SNU13 PE=1 SV=1	1	6	6	6	5	5	6	5	6	5	4	5	4	5	5	6	5	6	5	4	5	4	5	5	6	5	6	5	4	5	4	56.3	56.3	56.3	13.569	126	126	0	87.689	By MS/MS	By MS/MS	By MS/MS	By MS/MS	By MS/MS
YEL027W	YEL027W	2	2	2	sp|YEL027W|VMA3_YEAST NCSL01000008.1 339992-340474 ORF Verified Proteolipid subunit c of the V0 domain of vacuolar H(+)-ATPase; dicyclohexylcarbodiimide binding subunit; required for vacuolar acidification and important for copper and iron metal ion homeos	1	2	2	2	2	2	2	2	2	2	2	2	2	2	2	2	2	2	2	2	2	2	2	2	2	2	2	2	2	2	2	15.6	15.6	15.6	16.35	160	160	0	14.183	By matching	By MS/MS	By MS/MS	By MS/MS	By MS/MS
YEL031W	YEL031W	26	26	26	sp|YEL031W|SPF1_YEAST NCSL01000008.1 347313-350960 ORF Verified P-type ATPase, ion transporter of the ER membrane; required to maintain normal lipid composition of intracellular compartments and proper targeting of mitochondrial outer membrane tail-anchore	1	26	26	26	18	20	24	23	24	11	14	2	8	18	20	24	23	24	11	14	2	8	18	20	24	23	24	11	14	2	8	31.4	31.4	31.4	135.22	1215	1215	0	196.06	By MS/MS	By MS/MS	By MS/MS	By MS/MS	By MS/MS
YEL032W	YEL032W	14	14	14	sp|YEL032W|MCM3_YEAST NCSL01000008.1 351367-354282 ORF Verified Protein involved in DNA replication; component of the Mcm2-7 hexameric helicase complex that binds chromatin as a part of the pre-replicative complex GN=MCM3 PE=1 SV=1	1	14	14	14	2	10	10	3	8	13	0	12	11	2	10	10	3	8	13	0	12	11	2	10	10	3	8	13	0	12	11	19.7	19.7	19.7	107.55	971	971	0	23.576	By matching	By MS/MS	By MS/MS	By matching	By MS/MS
YEL034W	YEL034W	9	9	6	sp|YEL034W|HYP2_YEAST NCSL01000085.1 6174-6647 ORF Verified Translation elongation factor eIF-5A; required for translation of proteins containing polyproline stretches, including Bni1p, and this leads to a requirement for mating projection formation; struc	1	9	9	6	6	8	9	7	8	8	5	7	8	6	8	9	7	8	8	5	7	8	4	5	6	5	5	5	2	4	5	57.3	57.3	47.1	17.114	157	157	0	248.04	By MS/MS	By MS/MS	By MS/MS	By MS/MS	By MS/MS
YEL036C	YEL036C	3	3	3	sp|YEL036C|ANP1_YEAST NCSL01000085.1 3574-5073 ORF Verified Subunit of the alpha-1,6 mannosyltransferase complex; type II membrane protein; has a role in retention of glycosyltransferases in the Golgi; involved in osmotic sensitivity and resistance to amin	1	3	3	3	2	2	2	3	3	3	1	3	3	2	2	2	3	3	3	1	3	3	2	2	2	3	3	3	1	3	3	6.4	6.4	6.4	58.069	499	499	0	4.3131	By matching	By MS/MS	By MS/MS	By MS/MS	By MS/MS
YEL037C	YEL037C	5	5	5	sp|YEL037C|RAD23_YEAST NCSL01000085.1 1931-3127 ORF Verified Protein with ubiquitin-like N terminus; subunit of Nuclear Excision Repair Factor 2 (NEF2) with Rad4p that binds damaged DNA; enhances protein deglycosylation activity of Png1p; also involved, wi	1	5	5	5	1	5	5	4	5	5	1	5	5	1	5	5	4	5	5	1	5	5	1	5	5	4	5	5	1	5	5	18.3	18.3	18.3	42.366	398	398	0	17.156	By matching	By MS/MS	By MS/MS	By MS/MS	By MS/MS
YEL040W	YEL040W	4	4	4	sp|YEL040W|UTR2_YEAST NCSL01000055.1 54615-56018 ORF Verified Chitin transglycosylase; functions in the transfer of chitin to beta(1-6) and beta(1-3) glucans in the cell wall; similar to and functionally redundant with Crh1; glycosylphosphatidylinositol (G	1	4	4	4	4	4	4	4	4	4	3	3	3	4	4	4	4	4	4	3	3	3	4	4	4	4	4	4	3	3	3	12.4	12.4	12.4	49.841	467	467	0	118.91	By MS/MS	By MS/MS	By MS/MS	By MS/MS	By MS/MS
YEL042W	YEL042W	1	1	1	sp|YEL042W|GDA1_YEAST NCSL01000055.1 50333-51889 ORF Verified Guanosine diphosphatase located in the Golgi; involved in the transport of GDP-mannose into the Golgi lumen, converting GDP to GMP after mannose is transferred to substrates; null mutants are de	1	1	1	1	0	0	1	0	1	0	0	0	0	0	0	1	0	1	0	0	0	0	0	0	1	0	1	0	0	0	0	5.2	5.2	5.2	56.821	518	518	0.0046864	2.0251			By MS/MS		By MS/MS
YEL044W	YEL044W	7	7	7	sp|YEL044W|IES6_YEAST NCSL01000055.1 46321-46821 ORF Verified Component of the INO80 chromatin remodeling complex; critical for INO80 function; involved in regulation of chromosome segregation and maintenance of normal centromeric chromatin structure; huma	1	7	7	7	4	5	7	3	6	3	1	4	6	4	5	7	3	6	3	1	4	6	4	5	7	3	6	3	1	4	6	47.6	47.6	47.6	18.516	166	166	0	8.3846	By matching	By matching	By MS/MS	By MS/MS	By MS/MS
YEL047C	YEL047C	6	6	6	sp|YEL047C|FRD1_YEAST NCSL01000055.1 41949-43361 ORF Verified Soluble fumarate reductase; required with isoenzyme Osm1p for anaerobic growth; may interact with ribosomes, based on co-purification experiments; authentic, non-tagged protein is detected in pu	1	6	6	6	0	5	6	5	5	1	3	2	1	0	5	6	5	5	1	3	2	1	0	5	6	5	5	1	3	2	1	17.4	17.4	17.4	50.815	470	470	0	13.417		By MS/MS	By MS/MS	By MS/MS	By MS/MS
YEL050C	YEL050C	7	7	7	sp|YEL050C|RML2_YEAST NCSL01000055.1 36571-37752 ORF Verified Mitochondrial ribosomal protein of the large subunit (L2); has similarity to E. coli L2 ribosomal protein; mutant allele (fat21) causes inability to utilize oleate, and induce oleic acid oxidati	1	7	7	7	2	2	5	3	7	1	2	1	1	2	2	5	3	7	1	2	1	1	2	2	5	3	7	1	2	1	1	22.4	22.4	22.4	43.785	393	393	0	10.377	By matching	By MS/MS	By MS/MS	By matching	By MS/MS
YEL051W	YEL051W	5	5	5	sp|YEL051W|VMA8_YEAST NCSL01000055.1 35281-36051 ORF Verified Subunit D of the V1 peripheral membrane domain of V-ATPase; part of the electrogenic proton pump found throughout the endomembrane system; plays a role in the coupling of proton transport and AT	1	5	5	5	2	2	5	1	5	2	2	2	2	2	2	5	1	5	2	2	2	2	2	2	5	1	5	2	2	2	2	25.8	25.8	25.8	29.194	256	256	0	25.712	By MS/MS	By MS/MS	By MS/MS	By MS/MS	By MS/MS
YEL052W	YEL052W	1	1	1	sp|YEL052W|AFG1_YEAST NCSL01000055.1 33474-35003 ORF Verified Protein that may act as a chaperone for cytochrome c oxidase subunits; conserved protein; may act as a chaperone in the degradation of misfolded or unassembled cytochrome c oxidase subunits; loc	1	1	1	1	0	0	1	0	0	0	0	0	0	0	0	1	0	0	0	0	0	0	0	0	1	0	0	0	0	0	0	2.8	2.8	2.8	58.308	509	509	0	7.6935			By MS/MS
YEL055C	YEL055C	5	5	5	sp|YEL055C|POL5_YEAST NCSL01000055.1 25376-28444 ORF Verified DNA Polymerase phi; has sequence similarity to the human MybBP1A and weak sequence similarity to B-type DNA polymerases, not required for chromosomal DNA replication; required for the synthesis	1	5	5	5	0	5	5	1	4	5	0	5	5	0	5	5	1	4	5	0	5	5	0	5	5	1	4	5	0	5	5	6	6	6	115.87	1022	1022	0	11.444		By MS/MS	By MS/MS	By matching	By MS/MS
YEL056W	YEL056W	11	11	11	sp|YEL056W|HAT2_YEAST NCSL01000055.1 24073-25278 ORF Verified Subunit of the Hat1p-Hat2p histone acetyltransferase complex; required for high affinity binding of the complex to free histone H4, thereby enhancing Hat1p activity; similar to human RbAp46 and	1	11	11	11	2	11	9	3	11	11	2	11	9	2	11	9	3	11	11	2	11	9	2	11	9	3	11	11	2	11	9	42.4	42.4	42.4	45.06	401	401	0	82.953	By matching	By MS/MS	By MS/MS	By matching	By MS/MS
YEL058W	YEL058W	8	8	8	sp|YEL058W|PCM1_YEAST NCSL01000055.1 20155-21828 ORF Verified Essential N-acetylglucosamine-phosphate mutase; converts GlcNAc-6-P to GlcNAc-1-P, which is a precursor for the biosynthesis of chitin and for the formation of N-glycosylated mannoproteins and g	1	8	8	8	4	7	7	5	6	1	2	2	0	4	7	7	5	6	1	2	2	0	4	7	7	5	6	1	2	2	0	19.7	19.7	19.7	62.052	557	557	0	29.676	By matching	By MS/MS	By MS/MS	By matching	By MS/MS
YEL060C	YEL060C	21	21	21	sp|YEL060C|PRB1_YEAST NCSL01000055.1 16954-18864 ORF Verified Vacuolar proteinase B (yscB) with H3 N-terminal endopeptidase activity; serine protease of the subtilisin family; involved in protein degradation in the vacuole and required for full protein deg	1	21	21	21	15	17	20	16	19	17	16	19	17	15	17	20	16	19	17	16	19	17	15	17	20	16	19	17	16	19	17	31.9	31.9	31.9	69.759	636	636	0	323.31	By MS/MS	By MS/MS	By MS/MS	By MS/MS	By MS/MS
YEL061C	YEL061C	2	2	2	sp|YEL061C|CIN8_YEAST NCSL01000055.1 13446-16448 ORF Verified Kinesin motor protein; involved in mitotic spindle assembly and chromosome segregation GN=CIN8 PE=1 SV=1	1	2	2	2	0	0	2	0	2	1	1	1	1	0	0	2	0	2	1	1	1	1	0	0	2	0	2	1	1	1	1	2.3	2.3	2.3	113.24	1000	1000	0.00073992	2.4466			By MS/MS		By matching
YEL062W	YEL062W	19	19	19	sp|YEL062W|NPR2_YEAST NCSL01000055.1 11318-13165 ORF Verified Subunit of the Iml1p/SEACIT complex; SEACIT (Iml1p-Npr2p-Npr3p) is a subcomplex of the SEA complex, a coatomer-related complex that associates dynamically with the vacuole; Npr2p may have a stru	1	19	19	19	1	16	13	4	16	17	0	17	13	1	16	13	4	16	17	0	17	13	1	16	13	4	16	17	0	17	13	46.7	46.7	46.7	69.858	615	615	0	186.15	By matching	By MS/MS	By MS/MS	By matching	By MS/MS
YER002W	YER002W	6	6	6	sp|YER002W|NOP16_YEAST NCSL01000008.1 283710-284411 ORF Verified Constituent of 66S pre-ribosomal particles; involved in 60S ribosomal subunit biogenesis GN=NOP16 PE=1 SV=1	1	6	6	6	1	4	6	2	6	5	1	4	6	1	4	6	2	6	5	1	4	6	1	4	6	2	6	5	1	4	6	18	18	18	27.26	233	233	0	7.7971	By matching	By MS/MS	By MS/MS	By matching	By MS/MS
YER003C	YER003C	9	9	9	sp|YER003C|PMI40_YEAST NCSL01000008.1 282091-283472 ORF Verified Mannose-6-phosphate isomerase; catalyzes the interconversion of fructose-6-P and mannose-6-P; required for early steps in protein mannosylation GN=PMI40 PE=1 SV=1	1	9	9	9	7	8	9	8	9	7	8	6	7	7	8	9	8	9	7	8	6	7	7	8	9	8	9	7	8	6	7	27.5	27.5	27.5	48.149	429	429	0	38.708	By MS/MS	By MS/MS	By MS/MS	By MS/MS	By MS/MS
YER004W	YER004W	11	11	11	sp|YER004W|FMP52_YEAST NCSL01000008.1 280934-281629 ORF Verified Protein of unknown function; localized to the mitochondrial outer membrane; induced by treatment with 8-methoxypsoralen and UVA irradiation GN=FMP52 PE=1 SV=1	1	11	11	11	8	8	10	11	10	4	8	2	7	8	8	10	11	10	4	8	2	7	8	8	10	11	10	4	8	2	7	50.6	50.6	50.6	25.098	231	231	0	45.32	By matching	By MS/MS	By MS/MS	By MS/MS	By MS/MS
YER006W	YER006W	13	13	13	sp|YER006W|NUG1_YEAST NCSL01000008.1 276925-278487 ORF Verified GTPase that associates with nuclear 60S pre-ribosomes; required for export of 60S ribosomal subunits from the nucleus GN=NUG1 PE=1 SV=1	1	13	13	13	5	12	12	7	12	11	3	9	8	5	12	12	7	12	11	3	9	8	5	12	12	7	12	11	3	9	8	33.5	33.5	33.5	57.678	520	520	0	37.252	By MS/MS	By MS/MS	By MS/MS	By MS/MS	By MS/MS
YER008C	YER008C	17	17	17	sp|YER008C|SEC3_YEAST NCSL01000008.1 269393-273403 ORF Verified Subunit of the exocyst complex; the exocyst mediates polarized targeting and tethering of post-Golgi secretory vesicles to sites of exocytosis prior to SNARE-mediated fusion; PtdIns[4,5]P2-bin	1	17	17	17	0	11	15	4	16	12	0	9	8	0	11	15	4	16	12	0	9	8	0	11	15	4	16	12	0	9	8	18.9	18.9	18.9	154.69	1336	1336	0	26.548		By MS/MS	By MS/MS	By matching	By MS/MS
YER009W	YER009W	1	1	1	sp|YER009W|NTF2_YEAST NCSL01000008.1 268719-269096 ORF Verified Nuclear envelope protein; interacts with GDP-bound Gsp1p and with proteins of the nuclear pore to transport Gsp1p into the nucleus where it is an essential player in nucleocytoplasmic transpor	1	1	1	1	1	1	1	1	1	1	1	1	1	1	1	1	1	1	1	1	1	1	1	1	1	1	1	1	1	1	1	6.4	6.4	6.4	14.453	125	125	0.0053937	1.9965	By matching	By MS/MS	By MS/MS	By MS/MS	By MS/MS
YER010C	YER010C	3	3	3	sp|YER010C|dubious278_YEAST NCSL01000008.1 267869-268573 ORF Verified Bifunctional HMG aldolase/oxaloacetate decarboxylase; requires divalent metal ions for activity; competitively inhibited by oxalate; forms a ring-shaped homotrimer; similar to members of	1	3	3	3	2	2	2	2	3	1	3	1	3	2	2	2	2	3	1	3	1	3	2	2	2	2	3	1	3	1	3	11.1	11.1	11.1	25.538	234	234	0	4.4197	By matching	By matching	By MS/MS	By matching	By MS/MS
YER012W	YER012W	8	8	8	sp|YER012W|PRE1_YEAST NCSL01000008.1 262615-263211 ORF Verified Beta 4 subunit of the 20S proteasome; localizes to the nucleus throughout the cell cycle GN=PRE1 PE=1 SV=1	1	8	8	8	7	6	8	7	8	8	5	7	7	7	6	8	7	8	8	5	7	7	7	6	8	7	8	8	5	7	7	39.9	39.9	39.9	22.516	198	198	0	55.289	By MS/MS	By MS/MS	By MS/MS	By MS/MS	By MS/MS
YER014W	YER014W	4	4	4	sp|YER014W|HEM14_YEAST NCSL01000008.1 256827-258446 ORF Verified Protoporphyrinogen oxidase; a mitochondrial enzyme that catalyzes the seventh step in the heme biosynthetic pathway, converting protoporphyrinogen IX to protoporphyrin IX; inhibited by diphen	1	4	4	4	0	1	4	3	3	0	0	0	0	0	1	4	3	3	0	0	0	0	0	1	4	3	3	0	0	0	0	11.1	11.1	11.1	59.763	539	539	0	6.4979		By matching	By MS/MS	By matching	By MS/MS
YER015W	YER015W	24	24	24	sp|YER015W|FAA2_YEAST NCSL01000008.1 254271-256505 ORF Verified Medium chain fatty acyl-CoA synthetase; activates imported fatty acids; accepts a wide range of fatty acid chain lengths with a preference for medium chains, C9:0-C13:0; localized to the perox	1	24	24	24	19	22	23	22	22	19	15	21	16	19	22	23	22	22	19	15	21	16	19	22	23	22	22	19	15	21	16	42.6	42.6	42.6	83.438	744	744	0	323.31	By MS/MS	By MS/MS	By MS/MS	By MS/MS	By MS/MS
YER017C	YER017C	15	13	13	sp|YER017C|AFG3_YEAST NCSL01000008.1 249260-251545 ORF Verified Mitochondrial inner membrane m-AAA protease component; mediates degradation of misfolded or unassembled proteins; also required for correct assembly of mitochondrial enzyme complexes; involved	1	15	13	13	12	10	12	14	13	4	12	0	6	10	8	10	12	11	2	10	0	5	10	8	10	12	11	2	10	0	5	25.5	23	23	84.568	761	761	0	113.03	By MS/MS	By MS/MS	By MS/MS	By MS/MS	By MS/MS
YER018C	YER018C	10	10	10	sp|YER018C|SPC25_YEAST NCSL01000008.1 248421-249086 ORF Verified Component of the kinetochore-associated Ndc80 complex; involved in chromosome segregation, spindle checkpoint activity, and kinetochore clustering; evolutionarily conserved; other members inc	1	10	10	10	3	6	9	5	8	6	5	2	6	3	6	9	5	8	6	5	2	6	3	6	9	5	8	6	5	2	6	56.1	56.1	56.1	25.3	221	221	0	55.932	By matching	By MS/MS	By MS/MS	By MS/MS	By MS/MS
YER019C-A	YER019C-A	1	1	1	sp|YER019C-A|SBH2_YEAST NCSL01000008.1 246519-246785 ORF Verified Ssh1p-Sss1p-Sbh2p complex component; involved in protein translocation into the endoplasmic reticulum; SBH2 has a paralog, SBH1, that arose from the whole genome duplication GN=SBH2 PE=1 SV=	1	1	1	1	1	1	1	1	1	1	1	0	1	1	1	1	1	1	1	1	0	1	1	1	1	1	1	1	1	0	1	14.8	14.8	14.8	9.606	88	88	0	3.5181	By matching	By MS/MS	By MS/MS	By matching	By MS/MS
YER019W	YER019W	7	7	7	sp|YER019W|ISC1_YEAST NCSL01000008.1 246828-248243 ORF Verified Inositol phosphosphingolipid phospholipase C; mitochondrial membrane localized; hydrolyzes complex sphingolipids to produce ceramide; activates genes required for non-fermentable carbon source	1	7	7	7	2	5	5	6	6	3	2	1	2	2	5	5	6	6	3	2	1	2	2	5	5	6	6	3	2	1	2	18.5	18.5	18.5	53.149	471	471	0	12.818	By matching	By MS/MS	By MS/MS	By MS/MS	By MS/MS
YER020W	YER020W	9	9	9	sp|YER020W|GPA2_YEAST NCSL01000008.1 244543-245892 ORF Verified Nucleotide binding alpha subunit of the heterotrimeric G protein; interacts with the receptor Gpr1p, has signaling role in response to nutrients; required for the recruitment of Ras-GTP at the	1	9	9	9	8	8	8	8	7	5	8	1	4	8	8	8	8	7	5	8	1	4	8	8	8	8	7	5	8	1	4	26.9	26.9	26.9	50.369	449	449	0	58.358	By MS/MS	By MS/MS	By MS/MS	By MS/MS	By MS/MS
YER021W	YER021W	21	21	21	sp|YER021W|RPN3_YEAST NCSL01000008.1 242542-244113 ORF Verified Essential non-ATPase regulatory subunit of the 26S proteasome lid; similar to the p58 subunit of the human 26S proteasome; temperature-sensitive alleles cause metaphase arrest, suggesting a ro	1	21	21	21	12	17	17	15	15	17	11	10	12	12	17	17	15	15	17	11	10	12	12	17	17	15	15	17	11	10	12	47.8	47.8	47.8	60.374	523	523	0	323.31	By MS/MS	By MS/MS	By MS/MS	By MS/MS	By MS/MS
YER022W	YER022W	2	2	2	sp|YER022W|SRB4_YEAST NCSL01000008.1 240191-242254 ORF Verified Subunit of the RNA polymerase II mediator complex; associates with core polymerase subunits to form the RNA polymerase II holoenzyme; required for basal RNA polymerase II transcription; homozy	1	2	2	2	0	2	2	0	2	2	0	2	0	0	2	2	0	2	2	0	2	0	0	2	2	0	2	2	0	2	0	4.1	4.1	4.1	78.496	687	687	0	3.0925		By MS/MS	By MS/MS		By MS/MS
YER023W	YER023W	12	12	12	sp|YER023W|PRO3_YEAST NCSL01000008.1 239130-239990 ORF Verified Delta 1-pyrroline-5-carboxylate reductase; catalyzes the last step in proline biosynthesis GN=PRO3 PE=1 SV=1	1	12	12	12	6	10	9	9	9	7	7	7	7	6	10	9	9	9	7	7	7	7	6	10	9	9	9	7	7	7	7	62.9	62.9	62.9	30.131	286	286	0	113.51	By MS/MS	By MS/MS	By MS/MS	By MS/MS	By MS/MS
YER024W	YER024W	51	51	51	sp|YER024W|YAT2_YEAST NCSL01000008.1 236103-238874 ORF Verified Carnitine acetyltransferase; has similarity to Yat1p, which is a carnitine acetyltransferase associated with the mitochondrial outer membrane GN=YAT2 PE=1 SV=1	1	51	51	51	29	47	48	36	49	50	29	47	49	29	47	48	36	49	50	29	47	49	29	47	48	36	49	50	29	47	49	49.3	49.3	49.3	103.41	923	923	0	323.31	By MS/MS	By MS/MS	By MS/MS	By MS/MS	By MS/MS
YER025W	YER025W	26	26	26	sp|YER025W|GCD11_YEAST NCSL01000008.1 234232-235815 ORF Verified Gamma subunit of the translation initiation factor eIF2; involved in the identification of the start codon; binds GTP when forming the ternary complex with GTP and tRNAi-Met; mutations in hum	1	26	26	26	16	23	22	15	25	26	16	24	25	16	23	22	15	25	26	16	24	25	16	23	22	15	25	26	16	24	25	52.2	52.2	52.2	57.865	527	527	0	323.31	By MS/MS	By MS/MS	By MS/MS	By MS/MS	By MS/MS
YER026C	YER026C	4	4	4	sp|YER026C|CHO1_YEAST NCSL01000008.1 232688-233518 ORF Verified Phosphatidylserine synthase; functions in phospholipid biosynthesis; catalyzes the reaction CDP-diaclyglycerol + L-serine = CMP + L-1-phosphatidylserine, transcriptionally repressed by myo-ino	1	4	4	4	2	2	4	3	4	2	3	2	2	2	2	4	3	4	2	3	2	2	2	2	4	3	4	2	3	2	2	16.3	16.3	16.3	30.804	276	276	0	7.2812	By MS/MS	By MS/MS	By MS/MS	By MS/MS	By MS/MS
YER027C	YER027C	6	4	4	sp|YER027C|GAL83_YEAST NCSL01000008.1 230930-232183 ORF Verified One of three possible beta-subunits of the Snf1 kinase complex; allows nuclear localization of the Snf1 kinase complex in the presence of a nonfermentable carbon source; contains glycogen-bin	1	6	4	4	1	5	5	1	5	6	1	6	6	0	3	3	0	3	4	0	4	4	0	3	3	0	3	4	0	4	4	21.1	16.5	16.5	46.622	417	417	0	11.708	By matching	By MS/MS	By MS/MS	By matching	By MS/MS
YER029C	YER029C	5	5	5	sp|YER029C|SMB1_YEAST NCSL01000008.1 227984-228574 ORF Verified Core Sm protein Sm B; part of heteroheptameric complex (with Smd1p, Smd2p, Smd3p, Sme1p, Smx3p, and Smx2p) that is part of the spliceosomal U1, U2, U4, and U5 snRNPs; homolog of human Sm B and	1	5	5	5	1	4	4	2	4	5	0	4	2	1	4	4	2	4	5	0	4	2	1	4	4	2	4	5	0	4	2	26.5	26.5	26.5	22.379	196	196	0	21.075	By matching	By MS/MS	By MS/MS	By matching	By MS/MS
YER032W	YER032W	4	4	4	sp|YER032W|FIR1_YEAST NCSL01000008.1 223468-226098 ORF Verified Protein involved in 3 mRNA processing; interacts with Ref2p; APCC(Cdh1) substrate; potential Cdc28p substrate GN=FIR1 PE=1 SV=1	1	4	4	4	0	0	0	0	0	4	0	2	3	0	0	0	0	0	4	0	2	3	0	0	0	0	0	4	0	2	3	5.3	5.3	5.3	98.917	876	876	0	6.2038
YER036C	YER036C	17	17	17	sp|YER036C|ARB1_YEAST NCSL01000008.1 215938-217770 ORF Verified ATPase of the ATP-binding cassette (ABC) family; involved in 40S and 60S ribosome biogenesis, has similarity to Gcn20p; shuttles from nucleus to cytoplasm, physically interacts with Tif6p, Lsg	1	17	17	17	11	15	16	14	15	12	11	8	10	11	15	16	14	15	12	11	8	10	11	15	16	14	15	12	11	8	10	33.4	33.4	33.4	68.376	610	610	0	125.09	By MS/MS	By MS/MS	By MS/MS	By MS/MS	By MS/MS
YER040W	YER040W	2	2	2	sp|YER040W|GLN3_YEAST NCSL01000008.1 209145-211337 ORF Verified Transcriptional activator of genes regulated by nitrogen catabolite repression; localization and activity regulated by quality of nitrogen source and Ure2p GN=GLN3 PE=1 SV=1	1	2	2	2	0	1	1	1	1	2	0	1	1	0	1	1	1	1	2	0	1	1	0	1	1	1	1	2	0	1	1	4.2	4.2	4.2	79.384	730	730	0	3.5655		By matching	By MS/MS	By matching	By MS/MS
YER043C	YER043C	24	24	24	sp|YER043C|SAH1_YEAST NCSL01000008.1 204016-205365 ORF Verified S-adenosyl-L-homocysteine hydrolase; catabolizes S-adenosyl-L-homocysteine which is formed after donation of the activated methyl group of S-adenosyl-L-methionine (AdoMet) to an acceptor; regu	1	24	24	24	18	22	22	19	21	13	17	12	14	18	22	22	19	21	13	17	12	14	18	22	22	19	21	13	17	12	14	49.2	49.2	49.2	49.125	449	449	0	317.3	By MS/MS	By MS/MS	By MS/MS	By MS/MS	By MS/MS
YER044C	YER044C	3	3	3	sp|YER044C|ERG28_YEAST NCSL01000008.1 203118-203564 ORF Verified Endoplasmic reticulum membrane protein; may facilitate protein-protein interactions between the Erg26p dehydrogenase and the Erg27p 3-ketoreductase and/or tether these enzymes to the ER, also	1	3	3	3	2	3	3	2	3	1	2	1	1	2	3	3	2	3	1	2	1	1	2	3	3	2	3	1	2	1	1	20.9	20.9	20.9	17.135	148	148	0	21.664	By MS/MS	By MS/MS	By MS/MS	By MS/MS	By MS/MS
YER046W	YER046W	6	6	6	sp|YER046W|SPO73_YEAST NCSL01000008.1 197538-197969 ORF Verified Meiosis-specific protein required for prospore membrane morphogenesis; required for formation of the proper shape of the PSM; functions cooperatively with SPO71 in PSM elongation; physically	1	6	6	6	3	4	4	5	6	5	4	2	4	3	4	4	5	6	5	4	2	4	3	4	4	5	6	5	4	2	4	56.6	56.6	56.6	16.598	143	143	0	54.309	By matching	By MS/MS	By MS/MS	By matching	By MS/MS
YER047C	YER047C	5	5	5	sp|YER047C|SAP1_YEAST NCSL01000008.1 194648-197344 ORF Verified Putative ATPase of the AAA family; interacts with the Sin1p transcriptional repressor in the two-hybrid system GN=SAP1 PE=1 SV=1	1	5	5	5	0	4	4	0	5	5	0	3	2	0	4	4	0	5	5	0	3	2	0	4	4	0	5	5	0	3	2	9.6	9.6	9.6	100.47	898	898	0	13.237		By matching	By MS/MS		By MS/MS
YER048C	YER048C	4	4	4	sp|YER048C|CAJ1_YEAST NCSL01000008.1 192993-194168 ORF Verified Nuclear type II J heat shock protein of the E. coli dnaJ family; contains a leucine zipper-like motif, binds to non-native substrates for presentation to Ssa3p, may function during protein tra	1	4	4	4	2	4	4	3	3	1	3	4	3	2	4	4	3	3	1	3	4	3	2	4	4	3	3	1	3	4	3	13.8	13.8	13.8	44.854	391	391	0	20.955	By matching	By MS/MS	By MS/MS	By MS/MS	By MS/MS
YER048W-A	YER048W-A	1	1	1	sp|YER048W-A|ISD11_YEAST NCSL01000008.1 190469-190753 ORF Verified Cysteine desulfurase (Nfs1p) activator; essential for the formation of the persulfide intermediate at the desulfurase active site during pyridoxal phosphate-dependent desulfuration of cyste	1	1	1	1	1	1	1	1	1	0	1	0	1	1	1	1	1	1	0	1	0	1	1	1	1	1	1	0	1	0	1	9.6	9.6	9.6	11.266	94	94	0.0046881	2.0267	By matching	By matching	By MS/MS	By matching	By MS/MS
YER049W	YER049W	3	3	3	sp|YER049W|TPA1_YEAST NCSL01000008.1 187810-189744 ORF Verified Fe(II)/2-oxoglutarate-dependent dioxygenase family member; catalyzes the repair of methyl-base lesions in both ss and dsDNA by oxidative demethylation; Poly(rA)-binding protein involved in mRN	1	3	3	3	0	1	3	0	2	0	1	1	0	0	1	3	0	2	0	1	1	0	0	1	3	0	2	0	1	1	0	8.9	8.9	8.9	74.099	644	644	0.0046931	2.0335		By matching	By MS/MS		By MS/MS
YER050C	YER050C	2	2	2	sp|YER050C|RSM18_YEAST NCSL01000008.1 187084-187500 ORF Verified Mitochondrial ribosomal protein of the small subunit; has similarity to E. coli S18 ribosomal protein GN=RSM18 PE=1 SV=1	1	2	2	2	2	1	1	1	2	2	1	2	1	2	1	1	1	2	2	1	2	1	2	1	1	1	2	2	1	2	1	17.4	17.4	17.4	15.817	138	138	0	3.3703	By matching	By matching	By MS/MS	By matching	By MS/MS
YER053C	YER053C	3	3	3	sp|YER053C|PIC2_YEAST NCSL01000008.1 181840-182742 ORF Verified Mitochondrial copper and phosphate carrier; imports copper and inorganic phosphate into mitochondria; functionally redundant with Mir1p but less abundant than Mir1p under normal conditions; ex	1	3	3	3	2	1	3	2	3	0	0	0	0	2	1	3	2	3	0	0	0	0	2	1	3	2	3	0	0	0	0	15.3	15.3	15.3	33.528	300	300	0	100.85	By MS/MS	By MS/MS	By MS/MS	By MS/MS	By MS/MS
YER055C	YER055C	5	5	5	sp|YER055C|HIS1_YEAST NCSL01000008.1 175660-176553 ORF Verified ATP phosphoribosyltransferase; a hexameric enzyme, catalyzes the first step in histidine biosynthesis; mutations cause histidine auxotrophy and sensitivity to Cu, Co, and Ni salts; transcripti	1	5	5	5	1	5	5	5	5	3	3	2	1	1	5	5	5	5	3	3	2	1	1	5	5	5	5	3	3	2	1	24.2	24.2	24.2	32.281	297	297	0	33.887	By matching	By MS/MS	By MS/MS	By matching	By MS/MS
YIL052C;YER056C-A	YIL052C;YER056C-A	4;4	4;4	4;4	sp|YIL052C|RPL34B_YEAST NCSL01000016.1 43264-44101 ORF Verified Ribosomal 60S subunit protein L34B; homologous to mammalian ribosomal protein L34, no bacterial homolog; RPL34B has a paralog, RPL34A, that arose from the whole genome duplication GN=RPL34B PE	2	4	4	4	4	4	4	3	4	4	4	4	4	4	4	4	3	4	4	4	4	4	4	4	4	3	4	4	4	4	4	32.2	32.2	32.2	13.641	121	121;121	0	63.746	By MS/MS	By MS/MS	By MS/MS	By MS/MS	By MS/MS
YER057C	YER057C	5	5	5	sp|YER057C|HMF1_YEAST NCSL01000008.1 170322-170711 ORF Verified Member of the p14.5 protein family; functionally complements Mmf1p function when targeted to mitochondria; heat shock inducible; high-dosage growth inhibitor; forms a homotrimer in vitro; HMF1	1	5	5	5	2	4	5	3	5	3	2	0	1	2	4	5	3	5	3	2	0	1	2	4	5	3	5	3	2	0	1	71.3	71.3	71.3	13.906	129	129	0	33.96	By MS/MS	By MS/MS	By MS/MS	By MS/MS	By MS/MS
YER059W	YER059W	4	4	4	sp|YER059W|PCL6_YEAST NCSL01000008.1 167562-168824 ORF Verified Pho85p cyclin of the Pho80p subfamily; forms the major Glc8p kinase together with Pcl7p and Pho85p; involved in the control of glycogen storage by Pho85p; stabilized by Elongin C binding; PCL6	1	4	4	4	0	4	4	0	4	4	0	4	4	0	4	4	0	4	4	0	4	4	0	4	4	0	4	4	0	4	4	11.7	11.7	11.7	47.05	420	420	0	9.317		By MS/MS	By MS/MS		By MS/MS
YER065C	YER065C	34	34	34	sp|YER065C|ICL1_YEAST NCSL01000008.1 154560-156233 ORF Verified Isocitrate lyase; catalyzes the formation of succinate and glyoxylate from isocitrate, a key reaction of the glyoxylate cycle; expression of ICL1 is induced by growth on ethanol and repressed	1	34	34	34	27	26	33	27	32	25	23	25	24	27	26	33	27	32	25	23	25	24	27	26	33	27	32	25	23	25	24	70.9	70.9	70.9	62.424	557	557	0	323.31	By MS/MS	By MS/MS	By MS/MS	By MS/MS	By MS/MS
YER067W	YER067W	4	4	4	sp|YER067W|RGI1_YEAST NCSL01000008.1 149181-149666 ORF Verified Protein of unknown function; involved in energy metabolism under respiratory conditions; protein abundance is increased upon intracellular iron depletion or in response to DNA replication stre	1	4	4	4	1	3	4	2	4	2	2	4	3	1	3	4	2	4	2	2	4	3	1	3	4	2	4	2	2	4	3	42.2	42.2	42.2	19.017	161	161	0	24.875	By matching	By MS/MS	By MS/MS	By matching	By MS/MS
YER068W	YER068W	10	10	10	sp|YER068W|MOT2_YEAST NCSL01000008.1 146919-148682 ORF Verified Ubiquitin-protein ligase subunit of the CCR4-NOT complex; with Ubc4p, ubiquitinates nascent polypeptide-associated complex subunits and histone demethyase Jhd2p; CCR4-NOT has roles in transcri	1	10	10	10	1	10	9	4	10	9	2	10	10	1	10	9	4	10	9	2	10	10	1	10	9	4	10	9	2	10	10	26.2	26.2	26.2	65.376	587	587	0	91.177	By matching	By MS/MS	By MS/MS	By MS/MS	By MS/MS
YER069W	YER069W	6	6	6	sp|YER069W|ARG5,6_YEAST NCSL01000008.1 143732-146323 ORF Verified Acetylglutamate kinase and N-acetyl-gamma-glutamyl-phosphate reductase; N-acetyl-L-glutamate kinase (NAGK) catalyzes the 2nd and N-acetyl-gamma-glutamyl-phosphate reductase (NAGSA), the 3rd	1	6	6	6	3	4	6	5	6	0	4	2	1	3	4	6	5	6	0	4	2	1	3	4	6	5	6	0	4	2	1	7.8	7.8	7.8	94.893	863	863	0	21.904	By matching	By MS/MS	By MS/MS	By MS/MS	By MS/MS
YER070W;YIL066C	YER070W	11;1	11;1	11;1	sp|YER070W|RNR1_YEAST NCSL01000008.1 140118-142784 ORF Verified Major isoform of large subunit of ribonucleotide-diphosphate reductase; the RNR complex catalyzes rate-limiting step in dNTP synthesis, regulated by DNA replication and DNA damage checkpoint p	2	11	11	11	4	6	8	4	8	1	3	1	3	4	6	8	4	8	1	3	1	3	4	6	8	4	8	1	3	1	3	16	16	16	99.574	888	888;869	0	33.522	By MS/MS	By MS/MS	By MS/MS	By MS/MS	By MS/MS
YER072W	YER072W	3	3	3	sp|YER072W|VTC1_YEAST NCSL01000008.1 138536-138925 ORF Verified Regulatory subunit of the vacuolar transporter chaperone (VTC) complex; VTC complex is involved in membrane trafficking, vacuolar polyphosphate accumulation, microautophagy and non-autophagic	1	3	3	3	3	3	3	3	3	3	3	3	3	3	3	3	3	3	3	3	3	3	3	3	3	3	3	3	3	3	3	19.4	19.4	19.4	14.371	129	129	0	5.374	By MS/MS	By MS/MS	By MS/MS	By MS/MS	By MS/MS
YIL069C;YER074W	YIL069C;YER074W	14;14	14;14	14;14	sp|YIL069C|RPS24B_YEAST NCSL01000016.1 67670-68487 ORF Verified Protein component of the small (40S) ribosomal subunit; homologous to mammalian ribosomal protein S24, no bacterial homolog; RPS24B has a paralog, RPS24A, that arose from the whole genome dupl	2	14	14	14	11	13	13	11	14	12	11	14	13	11	13	13	11	14	12	11	14	13	11	13	13	11	14	12	11	14	13	65.9	65.9	65.9	15.329	135	135;135	0	159.73	By MS/MS	By MS/MS	By MS/MS	By MS/MS	By MS/MS
YER074W-A	YER074W-A	1	1	1	sp|YER074W-A|YOS1_YEAST NCSL01000008.1 133616-134083 ORF Verified Integral membrane protein required for ER to Golgi transport; localized to the Golgi, the ER, and COPII vesicles; interacts with Yip1p and Yif1p GN=YOS1 PE=1 SV=1	1	1	1	1	1	1	1	1	1	0	1	0	1	1	1	1	1	1	0	1	0	1	1	1	1	1	1	0	1	0	1	18.8	18.8	18.8	9.4362	85	85	0	20.5	By matching	By MS/MS	By MS/MS	By MS/MS	By MS/MS
YER079W	YER079W	2	2	2	sp|YER079W|dubious287_YEAST NCSL01000008.1 122029-122661 ORF Uncharacterized Putative protein of unknown function GN=dubious287 PE=1 SV=1	1	2	2	2	0	2	1	0	1	2	0	2	2	0	2	1	0	1	2	0	2	2	0	2	1	0	1	2	0	2	2	8.1	8.1	8.1	23.21	210	210	0.00073774	2.4029		By MS/MS	By matching		By matching
YER080W	YER080W	20	20	20	sp|YER080W|AIM9_YEAST NCSL01000008.1 119736-121619 ORF Verified Protein of unknown function; the authentic, non-tagged protein is detected in highly purified mitochondria in high-throughput studies; null mutant displays elevated frequency of mitochondrial	1	20	20	20	13	12	18	11	19	7	10	5	8	13	12	18	11	19	7	10	5	8	13	12	18	11	19	7	10	5	8	40.5	40.5	40.5	72.355	627	627	0	110.17	By MS/MS	By MS/MS	By MS/MS	By MS/MS	By MS/MS
YER081W	YER081W	12	5	5	sp|YER081W|SER3_YEAST NCSL01000008.1 117486-118895 ORF Verified 3-phosphoglycerate dehydrogenase and alpha-ketoglutarate reductase; 3PG dehydrogenase that catalyzes the first step in serine and glycine biosynthesis; also functions as an alpha-ketoglutarate	1	12	5	5	8	9	11	5	12	3	7	2	4	3	2	4	0	5	0	1	0	1	3	2	4	0	5	0	1	0	1	32.4	14.3	14.3	51.193	469	469	0	7.0759	By matching	By matching	By MS/MS	By matching	By MS/MS
YER082C;REV__YBR233W-A	YER082C	12;1	12;1	12;1	sp|YER082C|UTP7_YEAST NCSL01000008.1 115646-117310 ORF Verified Nucleolar protein; component of the small subunit (SSU) processome containing the U3 snoRNA that is involved in processing of pre-18S rRNA GN=UTP7 PE=1 SV=1	2	12	12	12	0	9	10	2	9	10	1	8	7	0	9	10	2	9	10	1	8	7	0	9	10	2	9	10	1	8	7	35.2	35.2	35.2	62.316	554	554;94	0	66.69		By MS/MS	By MS/MS	By matching	By MS/MS
YER086W	YER086W	15	15	15	sp|YER086W|ILV1_YEAST NCSL01000008.1 111372-113102 ORF Verified Threonine deaminase, catalyzes first step in isoleucine biosynthesis; expression is under general amino acid control; ILV1 locus exhibits highly positioned nucleosomes whose organization is in	1	15	15	15	11	10	14	10	13	3	9	2	5	11	10	14	10	13	3	9	2	5	11	10	14	10	13	3	9	2	5	42	42	42	63.83	576	576	0	86.948	By MS/MS	By MS/MS	By MS/MS	By MS/MS	By MS/MS
YER087C-B	YER087C-B	2	2	2	sp|YER087C-B|SBH1_YEAST NCSL01000008.1 108747-108995 ORF Verified Beta subunit of Sec61p ER translocation complex (Sec61p-Sss1p-Sbh1p); involved in protein translocation into the endoplasmic reticulum; interacts with the exocyst complex and also with Rtn1p	1	2	2	2	0	1	1	1	2	0	1	1	1	0	1	1	1	2	0	1	1	1	0	1	1	1	2	0	1	1	1	25.6	25.6	25.6	8.7111	82	82	0	5.6365		By matching	By MS/MS	By matching	By MS/MS
YER088C	YER088C	8	8	8	sp|YER088C|DOT6_YEAST NCSL01000008.1 106391-108403 ORF Verified Protein involved in rRNA and ribosome biogenesis; activated in stochastic pulses of nuclear localization; binds polymerase A and C motif; subunit of the RPD3L histone deacetylase complex; has	1	8	8	8	0	7	8	4	8	7	2	6	7	0	7	8	4	8	7	2	6	7	0	7	8	4	8	7	2	6	7	17.6	17.6	17.6	73.202	670	670	0	71.951		By MS/MS	By MS/MS	By matching	By MS/MS
YER089C	YER089C	6	4	4	sp|YER089C|PTC2_YEAST NCSL01000008.1 104239-105633 ORF Verified Type 2C protein phosphatase (PP2C); dephosphorylates Hog1p to limit maximal osmostress induced kinase activity; dephosphorylates Ire1p to downregulate the unfolded protein response; dephosphor	1	6	4	4	3	5	6	3	4	4	3	3	4	1	3	4	2	2	2	1	1	2	1	3	4	2	2	2	1	1	2	14.4	10.1	10.1	50.388	464	464	0	8.4383	By matching	By MS/MS	By MS/MS	By matching	By MS/MS
YER090W	YER090W	7	7	7	sp|YER090W|TRP2_YEAST NCSL01000008.1 102109-103632 ORF Verified Anthranilate synthase; catalyzes the initial step of tryptophan biosynthesis, forms multifunctional hetero-oligomeric anthranilate synthase:indole-3-glycerol phosphate synthase enzyme complex	1	7	7	7	4	2	6	5	4	0	4	0	1	4	2	6	5	4	0	4	0	1	4	2	6	5	4	0	4	0	1	20.7	20.7	20.7	56.801	507	507	0	12.508	By MS/MS	By MS/MS	By MS/MS	By MS/MS	By MS/MS
YER091C	YER091C	32	32	32	sp|YER091C|MET6_YEAST NCSL01000008.1 99416-101719 ORF Verified Cobalamin-independent methionine synthase; involved in methionine biosynthesis and regeneration; requires a minimum of two glutamates on the methyltetrahydrofolate substrate, similar to bacteri	1	32	32	32	16	27	28	24	30	20	19	15	13	16	27	28	24	30	20	19	15	13	16	27	28	24	30	20	19	15	13	50.8	50.8	50.8	85.829	767	767	0	145.98	By MS/MS	By MS/MS	By MS/MS	By MS/MS	By MS/MS
YER092W	YER092W	5	5	5	sp|YER092W|IES5_YEAST NCSL01000008.1 98350-98727 ORF Verified Non-essential INO80 chromatin remodeling complex subunit; deletion affects telomere maintenance via recombination GN=IES5 PE=1 SV=1	1	5	5	5	1	4	5	3	4	4	3	2	4	1	4	5	3	4	4	3	2	4	1	4	5	3	4	4	3	2	4	37.6	37.6	37.6	14.312	125	125	0	10.595	By matching	By MS/MS	By MS/MS	By matching	By MS/MS
YER093C	YER093C	22	22	22	sp|YER093C|TSC11_YEAST NCSL01000008.1 93970-98262 ORF Verified Subunit of TORC2 (Tor2p-Lst8p-Avo1-Avo2-Tsc11p-Bit61p); TORC2 is a membrane-associated complex that regulates actin cytoskeletal dynamics during polarized growth and cell wall integrity; involv	1	22	22	22	3	18	16	3	17	16	1	15	12	3	18	16	3	17	16	1	15	12	3	18	16	3	17	16	1	15	12	17.5	17.5	17.5	164.42	1430	1430	0	110	By matching	By MS/MS	By MS/MS	By matching	By MS/MS
YER094C	YER094C	6	6	6	sp|YER094C|PUP3_YEAST NCSL01000008.1 92236-92853 ORF Verified Beta 3 subunit of the 20S proteasome; involved in ubiquitin-dependent catabolism; human homolog is subunit C10 GN=PUP3 PE=1 SV=1	1	6	6	6	4	6	5	5	5	6	3	5	4	4	6	5	5	5	6	3	5	4	4	6	5	5	5	6	3	5	4	36.6	36.6	36.6	22.635	205	205	0	28.435	By MS/MS	By MS/MS	By MS/MS	By MS/MS	By MS/MS
YER095W	YER095W	8	8	8	sp|YER095W|RAD51_YEAST NCSL01000008.1 90402-91604 ORF Verified Strand exchange protein; forms a helical filament with DNA that searches for homology; involved in the recombinational repair of double-strand breaks in DNA during vegetative growth and meiosis	1	8	8	8	5	7	7	3	8	6	4	5	3	5	7	7	3	8	6	4	5	3	5	7	7	3	8	6	4	5	3	33.5	33.5	33.5	42.933	400	400	0	91.561	By MS/MS	By MS/MS	By MS/MS	By MS/MS	By MS/MS
YER098W;YBL067C	YER098W	4;1	4;1	4;1	sp|YER098W|UBP9_YEAST NCSL01000008.1 84213-86477 ORF Verified Ubiquitin-specific protease that cleaves ubiquitin-protein fusions; UBP9 has a paralog, UBP13, that arose from the whole genome duplication GN=UBP9 PE=1 SV=1	2	4	4	4	0	3	3	0	2	2	0	3	2	0	3	3	0	2	2	0	3	2	0	3	3	0	2	2	0	3	2	5.3	5.3	5.3	86.143	754	754;747	0	5.0113		By MS/MS	By MS/MS		By MS/MS
YER099C	YER099C	5	5	3	sp|YER099C|PRS2_YEAST NCSL01000008.1 82882-83838 ORF Verified 5-phospho-ribosyl-1(alpha)-pyrophosphate synthetase, synthesizes PRPP; which is required for nucleotide, histidine, and tryptophan biosynthesis; one of five related enzymes, which are active as	1	5	5	3	3	4	5	3	5	3	3	2	1	3	4	5	3	5	3	3	2	1	2	2	3	2	3	1	2	1	1	23.3	23.3	15.4	34.765	318	318	0	8.3658	By matching	By MS/MS	By MS/MS	By matching	By MS/MS
YER101C	YER101C	4	4	4	sp|YER101C|AST2_YEAST NCSL01000008.1 80148-81440 ORF Verified Lipid raft associated protein; overexpression restores Pma1p localization to lipid rafts which is required for targeting of Pma1p to the plasma membrane; sometimes classified in the medium-chain	1	4	4	4	1	1	3	2	4	1	1	1	1	1	1	3	2	4	1	1	1	1	1	1	3	2	4	1	1	1	1	15.1	15.1	15.1	48.346	430	430	0	10.121	By matching	By matching	By MS/MS	By matching	By MS/MS
YER103W	YER103W	25	6	6	sp|YER103W|SSA4_YEAST NCSL01000008.1 75647-77575 ORF Verified Heat shock protein that is highly induced upon stress; plays a role in SRP-dependent cotranslational protein-membrane targeting and translocation; member of the HSP70 family; cytoplasmic protein	1	25	6	6	18	21	24	20	22	22	21	24	24	4	5	6	4	6	6	5	5	5	4	5	6	4	6	6	5	5	5	34.9	12.8	12.8	69.622	642	642	0	137.55	By MS/MS	By MS/MS	By MS/MS	By matching	By MS/MS
YER105C	YER105C	24	24	24	sp|YER105C|NUP157_YEAST NCSL01000008.1 70149-74324 ORF Verified Subunit of the inner ring of the nuclear pore complex (NPC); contributes to NPC assembly and tethering of DNA to the nuclear periphery; both Nup170p and NUP157p are similar to human Nup155p; N	1	24	24	24	6	18	20	19	20	7	9	3	9	6	18	20	19	20	7	9	3	9	6	18	20	19	20	7	9	3	9	29.6	29.6	29.6	156.55	1391	1391	0	128.75	By matching	By MS/MS	By MS/MS	By MS/MS	By MS/MS
YER106W	YER106W	14	14	14	sp|YER106W|MAM1_YEAST NCSL01000008.1 68923-69834 ORF Verified Monopolin; kinetochore associated protein involved in chromosome attachment to meiotic spindle GN=MAM1 PE=1 SV=1	1	14	14	14	1	8	11	1	11	11	0	12	11	1	8	11	1	11	11	0	12	11	1	8	11	1	11	11	0	12	11	46.5	46.5	46.5	35.847	303	303	0	91.327	By matching	By MS/MS	By MS/MS	By matching	By MS/MS
YER107C	YER107C	10	10	10	sp|YER107C|GLE2_YEAST NCSL01000008.1 67614-68711 ORF Verified RNA export factor associated with the nuclear pore complex (NPC); associates with NUP116p; required for polyadenylated RNA export but not for protein import; homologous to S. pombe Rae1p and hum	1	10	10	10	3	6	9	7	9	7	4	4	4	3	6	9	7	9	7	4	4	4	3	6	9	7	9	7	4	4	4	40.5	40.5	40.5	40.522	365	365	0	137.36	By MS/MS	By MS/MS	By MS/MS	By MS/MS	By MS/MS
YER110C	YER110C	28	28	28	sp|YER110C|KAP123_YEAST NCSL01000008.1 60047-63388 ORF Verified Karyopherin beta; mediates nuclear import of ribosomal proteins prior to assembly into ribosomes and import of histones H3 and H4; localizes to the nuclear pore, nucleus, and cytoplasm; exhibi	1	28	28	28	17	21	27	20	26	18	14	16	12	17	21	27	20	26	18	14	16	12	17	21	27	20	26	18	14	16	12	35.6	35.6	35.6	122.56	1113	1113	0	165.97	By MS/MS	By MS/MS	By MS/MS	By MS/MS	By MS/MS
YER112W	YER112W	2	2	2	sp|YER112W|LSM4_YEAST NCSL01000008.1 54363-54926 ORF Verified Lsm (Like Sm) protein; part of heteroheptameric complexes (Lsm2p-7p and either Lsm1p or 8p): cytoplasmic Lsm1p complex involved in mRNA decay; nuclear Lsm8p complex part of U6 snRNP and possibly	1	2	2	2	1	1	1	1	1	2	0	1	1	1	1	1	1	1	2	0	1	1	1	1	1	1	1	2	0	1	1	9.1	9.1	9.1	21.277	187	187	0.00074822	2.5726	By matching	By MS/MS	By matching	By matching	By MS/MS
YER114C	YER114C	4	4	4	sp|YER114C|BOI2_YEAST NCSL01000008.1 48446-51568 ORF Verified Protein implicated in polar growth, functionally redundant with Boi1p; interacts with bud-emergence protein Bem1p; contains an SH3 (src homology 3) domain and a PH (pleckstrin homology) domain;	1	4	4	4	0	1	0	0	2	0	0	4	1	0	1	0	0	2	0	0	4	1	0	1	0	0	2	0	0	4	1	4.8	4.8	4.8	115.77	1040	1040	0	5.2188		By matching			By matching
YER120W	YER120W	14	14	14	sp|YER120W|SCS2_YEAST NCSL01000008.1 40292-41026 ORF Verified Integral ER membrane protein, regulates phospholipid metabolism; one of 6 proteins (Ist2p, Scs2p, Scs22p, Tcb1p, Tcb2p, Tcb3p) that connect ER to plasma membrane (PM) and regulate PI4P levels by	1	14	14	14	11	12	14	13	14	12	11	8	12	11	12	14	13	14	12	11	8	12	11	12	14	13	14	12	11	8	12	60.7	60.7	60.7	26.881	244	244	0	323.31	By MS/MS	By MS/MS	By MS/MS	By MS/MS	By MS/MS
YER123W	YER123W	8	7	7	sp|YER123W|YCK3_YEAST NCSL01000008.1 35773-37347 ORF Verified Palmitoylated vacuolar membrane-localized casein kinase I isoform; negatively regulates vacuole fusion during hypertonic stress via phosphorylation of Vps41p; shares essential functions with Hrr	1	8	7	7	5	3	7	6	8	3	3	1	5	4	3	6	5	7	2	2	0	4	4	3	6	5	7	2	2	0	4	22.3	20.6	20.6	60.214	524	524	0	74.061	By matching	By matching	By MS/MS	By MS/MS	By MS/MS
YER125W	YER125W	29	29	29	sp|YER125W|RSP5_YEAST NCSL01000008.1 29541-31970 ORF Verified E3 ubiquitin ligase of NEDD4 family; regulates many cellular processes including MVB sorting, heat shock response, transcription, endocytosis, ribosome stability; mutant tolerates aneuploidy; au	1	29	29	29	13	24	27	22	28	28	14	22	24	13	24	27	22	28	28	14	22	24	13	24	27	22	28	28	14	22	24	43.3	43.3	43.3	91.815	809	809	0	217.19	By MS/MS	By MS/MS	By MS/MS	By MS/MS	By MS/MS
YER126C	YER126C	5	5	5	sp|YER126C|NSA2_YEAST NCSL01000008.1 27982-28767 ORF Verified Protein constituent of 66S pre-ribosomal particles; contributes to processing of the 27S pre-rRNA; recruited by ribosomal proteins L17, L35, and L37 to assembling ribosomes after 27SB pre-rRNA i	1	5	5	5	0	3	5	0	5	4	0	3	3	0	3	5	0	5	4	0	3	3	0	3	5	0	5	4	0	3	3	26.1	26.1	26.1	29.722	261	261	0	12.616		By matching	By MS/MS		By MS/MS
YER127W	YER127W	9	9	9	sp|YER127W|LCP5_YEAST NCSL01000008.1 26608-27681 ORF Verified Essential protein involved in maturation of 18S rRNA; depletion leads to inhibited pre-rRNA processing and reduced polysome levels; localizes primarily to the nucleolus GN=LCP5 PE=1 SV=1	1	9	9	9	1	8	7	3	8	9	1	9	8	1	8	7	3	8	9	1	9	8	1	8	7	3	8	9	1	9	8	36.7	36.7	36.7	40.81	357	357	0	30.891	By matching	By MS/MS	By MS/MS	By matching	By MS/MS
YER129W	YER129W	10	10	10	sp|YER129W|SAK1_YEAST NCSL01000008.1 21453-24881 ORF Verified Upstream serine/threonine kinase for the SNF1 complex; plays a role in pseudohyphal groth; partially redundant with Elm1p and Tos3p; members of this family have functional orthology with LKB1, a	1	10	10	10	0	7	6	0	9	10	0	9	8	0	7	6	0	9	10	0	9	8	0	7	6	0	9	10	0	9	8	13	13	13	126.9	1142	1142	0	13.596		By MS/MS	By MS/MS		By MS/MS
YER132C	YER132C	22	22	22	sp|YER132C|PMD1_YEAST NCSL01000008.1 11755-17016 ORF Verified Protein with an N-terminal kelch-like domain; putative negative regulator of early meiotic gene expression; required, with Mds3p, for growth under alkaline conditions; PMD1 has a paralog, MDS3,	1	22	22	22	0	12	12	0	14	20	1	17	21	0	12	12	0	14	20	1	17	21	0	12	12	0	14	20	1	17	21	16.4	16.4	16.4	195.41	1753	1753	0	46.712		By MS/MS	By MS/MS		By MS/MS
YER133W	YER133W	12	12	12	sp|YER133W|GLC7_YEAST NCSL01000008.1 8413-9877 ORF Verified Type 1 S/T protein phosphatase catalytic subunit; cleavage and polyadenylation factor (CPF) component; involved in glycogen metabolism, sporulation and mitosis; accumulates at mating projections b	1	12	12	12	9	12	11	9	12	12	7	11	10	9	12	11	9	12	12	7	11	10	9	12	11	9	12	12	7	11	10	46.2	46.2	46.2	35.907	312	312	0	262.72	By MS/MS	By MS/MS	By MS/MS	By MS/MS	By MS/MS
YER136W	YER136W	14	14	14	sp|YER136W|GDI1_YEAST NCSL01000008.1 2305-3660 ORF Verified GDP dissociation inhibitor; regulates vesicle traffic in secretory pathways by regulating the dissociation of GDP from the Sec4/Ypt/rab family of GTP binding proteins GN=GDI1 PE=1 SV=1	1	14	14	14	10	7	14	9	13	5	10	4	5	10	7	14	9	13	5	10	4	5	10	7	14	9	13	5	10	4	5	47	47	47	51.206	451	451	0	55.527	By MS/MS	By MS/MS	By MS/MS	By MS/MS	By MS/MS
YER141W	YER141W	12	12	12	sp|YER141W|COX15_YEAST NCSL01000034.1 3879-5339 ORF Verified Protein required for the hydroxylation of heme O to form heme A; heme A is an essential prosthetic group for cytochrome c oxidase GN=COX15 PE=1 SV=1	1	12	12	12	7	9	10	11	12	5	9	2	8	7	9	10	11	12	5	9	2	8	7	9	10	11	12	5	9	2	8	27.8	27.8	27.8	54.658	486	486	0	76.049	By MS/MS	By MS/MS	By MS/MS	By MS/MS	By MS/MS
YER143W	YER143W	8	8	8	sp|YER143W|DDI1_YEAST NCSL01000034.1 6738-8024 ORF Verified DNA damage-inducible v-SNARE binding protein; role in suppression of protein secretion; may play a role in S-phase checkpoint control; has ubiquitin-associated (UBA), ubiquitin-like (UBL), and ret	1	8	8	8	5	5	8	7	7	2	3	0	1	5	5	8	7	7	2	3	0	1	5	5	8	7	7	2	3	0	1	26.4	26.4	26.4	47.34	428	428	0	55.153	By matching	By MS/MS	By MS/MS	By MS/MS	By MS/MS
YER146W	YER146W	2	2	2	sp|YER146W|LSM5_YEAST NCSL01000034.1 13023-13304 ORF Verified Lsm (Like Sm) protein; part of heteroheptameric complexes (Lsm2p-7p and either Lsm1p or 8p): cytoplasmic Lsm1p complex involved in mRNA decay; nuclear Lsm8p complex part of U6 snRNP and possibly	1	2	2	2	2	2	2	1	1	1	1	2	2	2	2	2	1	1	1	1	2	2	2	2	2	1	1	1	1	2	2	23.7	23.7	23.7	10.423	93	93	0	9.8615	By matching	By MS/MS	By MS/MS	By matching	By MS/MS
YER148W	YER148W	12	12	12	sp|YER148W|SPT15_YEAST NCSL01000034.1 15747-16469 ORF Verified TATA-binding protein (TBP); general transcription factor that interacts with other factors to form the preinitiation complex at promoters; essential for viability, highly conserved; yeast gene	1	12	12	12	4	7	12	9	11	7	5	4	6	4	7	12	9	11	7	5	4	6	4	7	12	9	11	7	5	4	6	63.3	63.3	63.3	27.003	240	240	0	90.82	By MS/MS	By MS/MS	By MS/MS	By MS/MS	By MS/MS
YER149C	YER149C	3	3	3	sp|YER149C|PEA2_YEAST NCSL01000034.1 16652-17914 ORF Verified Coiled-coil 12S polarisome subunit; required for polarity establishment, apical bud growth, shmoo formation, filamentous differentiation; involved in Bni1p localization at sites of polarized gro	1	3	3	3	0	3	3	0	2	3	0	3	3	0	3	3	0	2	3	0	3	3	0	3	3	0	2	3	0	3	3	8.6	8.6	8.6	48.142	420	420	0	18.086		By MS/MS	By MS/MS		By matching
YER151C	YER151C	12	12	12	sp|YER151C|UBP3_YEAST NCSL01000034.1 20173-22911 ORF Verified Ubiquitin-specific protease involved in transport and osmotic response; negatively regulates Ras/PKA signaling; interacts with Bre5p to coregulate anterograde, retrograde transport between ER an	1	12	12	12	4	8	9	5	10	10	3	11	7	4	8	9	5	10	10	3	11	7	4	8	9	5	10	10	3	11	7	18.4	18.4	18.4	101.9	912	912	0	60.974	By matching	By MS/MS	By MS/MS	By MS/MS	By MS/MS
YER155C	YER155C	29	29	29	sp|YER155C|BEM2_YEAST NCSL01000034.1 26850-33353 ORF Verified Rho GTPase activating protein (RhoGAP); involved in the control of cytoskeleton organization and cellular morphogenesis; required for bud emergence; potential GAP for Rho4p GN=BEM2 PE=1 SV=1	1	29	29	29	4	20	23	11	26	26	5	24	19	4	20	23	11	26	26	5	24	19	4	20	23	11	26	26	5	24	19	19.9	19.9	19.9	245.4	2167	2167	0	123.42	By matching	By MS/MS	By MS/MS	By matching	By MS/MS
YER156C	YER156C	3	3	3	sp|YER156C|dubious309_YEAST NCSL01000034.1 33830-34846 ORF Uncharacterized Putative protein of unknown function; interacts with Hsp82p and copurifies with Ipl1p; expression is copper responsive and downregulated in strains deleted for MAC1, a copper-respon	1	3	3	3	1	2	2	1	0	0	1	0	0	1	2	2	1	0	0	1	0	0	1	2	2	1	0	0	1	0	0	8.9	8.9	8.9	38.144	338	338	0	4.3556	By matching	By MS/MS	By MS/MS	By MS/MS
YER159C	YER159C	4	4	4	sp|YER159C|BUR6_YEAST NCSL01000034.1 41667-42095 ORF Verified Subunit of a heterodimeric NC2 transcription regulator complex; complex binds to TBP and can repress transcription by preventing preinitiation complex assembly or stimulate activated transcripti	1	4	4	4	1	3	3	4	4	3	2	3	4	1	3	3	4	4	3	2	3	4	1	3	3	4	4	3	2	3	4	33.8	33.8	33.8	15.486	142	142	0	38.2	By matching	By MS/MS	By MS/MS	By MS/MS	By MS/MS
YER164W	YER164W	24	24	24	sp|YER164W|CHD1_YEAST NCSL01000034.1 49621-54027 ORF Verified Chromatin remodeler that regulates various aspects of transcription; acts in in conjunction with Isw1b to regulate chromatin structure and maintain chromatin integrity during transcription elong	1	24	24	24	1	12	22	10	23	11	1	3	9	1	12	22	10	23	11	1	3	9	1	12	22	10	23	11	1	3	9	20.2	20.2	20.2	168.32	1468	1468	0	191.34	By matching	By MS/MS	By MS/MS	By MS/MS	By MS/MS
YER165W	YER165W	40	40	40	sp|YER165W|PAB1_YEAST NCSL01000034.1 54601-56361 ORF Verified Poly(A) binding protein; part of the 3-end RNA-processing complex, mediates interactions between the 5 cap structure and the 3 mRNA poly(A) tail, involved in control of poly(A) tail length, i	1	40	40	40	24	34	37	28	36	35	26	39	35	24	34	37	28	36	35	26	39	35	24	34	37	28	36	35	26	39	35	63.1	63.1	63.1	64.343	586	586	0	323.31	By MS/MS	By MS/MS	By MS/MS	By MS/MS	By MS/MS
YER172C	YER172C	17	17	17	sp|YER172C|BRR2_YEAST NCSL01000034.1 73789-80280 ORF Verified RNA-dependent ATPase RNA helicase (DEIH box); required for disruption of U4/U6 base-pairing in native snRNPs to activate the spliceosome for catalysis; homologous to human U5-200kD GN=BRR2 PE=1	1	17	17	17	1	12	12	2	15	13	0	12	9	1	12	12	2	15	13	0	12	9	1	12	12	2	15	13	0	12	9	11.5	11.5	11.5	246.16	2163	2163	0	36.604	By matching	By MS/MS	By MS/MS	By matching	By MS/MS
YER174C	YER174C	6	6	5	sp|YER174C|GRX4_YEAST NCSL01000034.1 82692-83426 ORF Verified Glutathione-dependent oxidoreductase; hydroperoxide and superoxide-radical responsive; monothiol glutaredoxin subfamily member along with Grx3p and Grx5p; protects cells from oxidative damage; w	1	6	6	5	2	6	5	5	6	6	2	4	3	2	6	5	5	6	6	2	4	3	1	5	4	4	5	5	1	3	2	30.7	30.7	27.9	27.479	244	244	0	37.622	By matching	By MS/MS	By MS/MS	By MS/MS	By MS/MS
YER177W	YER177W	23	23	5	sp|YER177W|BMH1_YEAST NCSL01000034.1 89864-90667 ORF Verified 14-3-3 protein, major isoform; controls proteome at post-transcriptional level, binds proteins and DNA, involved in regulation of exocytosis, vesicle transport, Ras/MAPK and rapamycin-sensitive	1	23	23	5	19	21	22	19	21	20	19	22	21	19	21	22	19	21	20	19	22	21	4	5	5	4	5	4	2	5	4	82.4	82.4	29.2	30.144	267	267	0	323.31	By MS/MS	By MS/MS	By MS/MS	By MS/MS	By MS/MS
YER178W	YER178W	25	25	25	sp|YER178W|PDA1_YEAST NCSL01000034.1 91070-92332 ORF Verified E1 alpha subunit of the pyruvate dehydrogenase (PDH) complex; catalyzes the direct oxidative decarboxylation of pyruvate to acetyl-CoA; phosphorylated; regulated by glucose; PDH complex is conce	1	25	25	25	17	14	21	16	23	16	16	13	14	17	14	21	16	23	16	16	13	14	17	14	21	16	23	16	16	13	14	56	56	56	46.343	420	420	0	153.43	By MS/MS	By MS/MS	By MS/MS	By MS/MS	By MS/MS
YER179W	YER179W	19	19	19	sp|YER179W|DMC1_YEAST NCSL01000034.1 92673-93769 ORF Verified Meiosis-specific recombinase required for double-strand break repair; also required for pairing between homologous chromosomes; required for the normal morphogenesis of synaptonemal complex; hom	1	19	19	19	14	17	17	16	18	18	15	18	16	14	17	17	16	18	18	15	18	16	14	17	17	16	18	18	15	18	16	70.7	70.7	70.7	36.612	334	334	0	323.31	By MS/MS	By MS/MS	By MS/MS	By MS/MS	By MS/MS
YER182W	YER182W	12	12	12	sp|YER182W|FMP10_YEAST NCSL01000034.1 96778-97512 ORF Uncharacterized Putative protein of unknown function; the authentic, non-tagged protein is detected in highly purified mitochondria in high-throughput studies GN=FMP10 PE=1 SV=1	1	12	12	12	9	8	10	11	10	6	5	1	5	9	8	10	11	10	6	5	1	5	9	8	10	11	10	6	5	1	5	51.2	51.2	51.2	27.698	244	244	0	207.96	By MS/MS	By MS/MS	By MS/MS	By MS/MS	By MS/MS
YER183C	YER183C	1	1	1	sp|YER183C|FAU1_YEAST NCSL01000034.1 97583-98218 ORF Verified 5,10-methenyltetrahydrofolate synthetase; involved in folic acid biosynthesis GN=FAU1 PE=1 SV=1	1	1	1	1	0	0	1	1	1	0	0	0	0	0	0	1	1	1	0	0	0	0	0	0	1	1	1	0	0	0	0	10.4	10.4	10.4	24.098	211	211	0.00074738	2.5539			By MS/MS	By matching	By MS/MS
YFL002C	YFL002C	2	2	2	sp|YFL002C|SPB4_YEAST NCSL01000031.1 1393-3213 ORF Verified Putative ATP-dependent RNA helicase; nucleolar protein required for synthesis of 60S ribosomal subunits at a late step in the pathway; sediments with 66S pre-ribosomes in sucrose gradients GN=SPB4	1	2	2	2	0	2	2	1	2	2	0	2	1	0	2	2	1	2	2	0	2	1	0	2	2	1	2	2	0	2	1	4.5	4.5	4.5	69.407	606	606	0	6.1124		By matching	By MS/MS	By matching	By MS/MS
YFL003C	YFL003C	34	34	34	sp|YFL003C|MSH4_YEAST NCSL01000070.1 723-3359 ORF Verified Protein involved in meiotic recombination; required for normal levels of crossing over, colocalizes with Zip2p to discrete foci on meiotic chromosomes, has homology to bacterial MutS protein GN=MSH	1	34	34	34	16	29	30	20	28	26	17	25	20	16	29	30	20	28	26	17	25	20	16	29	30	20	28	26	17	25	20	48.4	48.4	48.4	99.238	878	878	0	293.16	By MS/MS	By MS/MS	By MS/MS	By MS/MS	By MS/MS
YFL004W	YFL004W	34	34	33	sp|YFL004W|VTC2_YEAST NCSL01000070.1 3584-6070 ORF Verified Regulatory subunit of the vacuolar transporter chaperone (VTC) complex; involved in membrane trafficking, vacuolar polyphosphate accumulation, microautophagy and non-autophagic vacuolar fusion; VT	1	34	34	33	23	24	32	29	32	20	20	17	15	23	24	32	29	32	20	20	17	15	22	24	31	28	32	20	19	17	15	43.6	43.6	42.8	95.425	828	828	0	265.46	By MS/MS	By MS/MS	By MS/MS	By MS/MS	By MS/MS
YFL005W	YFL005W	11	11	10	sp|YFL005W|SEC4_YEAST NCSL01000070.1 6900-7547 ORF Verified Rab family GTPase; essential for vesicle-mediated exocytic secretion and autophagy; associates with the exocyst component Sec15p and may regulate polarized delivery of transport vesicles to the ex	1	11	11	10	8	8	11	8	11	6	8	6	6	8	8	11	8	11	6	8	6	6	7	7	10	7	10	5	7	5	6	66.5	66.5	61.4	23.505	215	215	0	238.62	By MS/MS	By MS/MS	By MS/MS	By MS/MS	By MS/MS
YFL008W	YFL008W	95	95	95	sp|YFL008W|SMC1_YEAST NCSL01000070.1 14775-18452 ORF Verified Subunit of the multiprotein cohesin complex; essential protein involved in chromosome segregation and in double-strand DNA break repair; SMC chromosomal ATPase family member, binds DNA with a pr	1	95	95	95	41	75	84	56	85	84	50	80	83	41	75	84	56	85	84	50	80	83	41	75	84	56	85	84	50	80	83	65.2	65.2	65.2	141.28	1225	1225	0	323.31	By MS/MS	By MS/MS	By MS/MS	By MS/MS	By MS/MS
YFL011W	YFL011W	2	2	2	sp|YFL011W|HXT10_YEAST NCSL01000087.1 3552-5192 ORF Verified Putative hexose transporter; expressed at low levels and expression is repressed by glucose GN=HXT10 PE=1 SV=1	1	2	2	2	0	1	2	1	1	1	0	1	1	0	1	2	1	1	1	0	1	1	0	1	2	1	1	1	0	1	1	7.3	7.3	7.3	60.629	546	546	0	8.4495		By matching	By MS/MS	By matching	By MS/MS
YFL013C	YFL013C	19	19	19	sp|YFL013C|IES1_YEAST NCSL01000033.1 111034-113112 ORF Verified Subunit of the INO80 chromatin remodeling complex; relocalizes to the cytosol in response to hypoxia GN=IES1 PE=1 SV=1	1	19	19	19	7	10	18	13	17	12	7	7	9	7	10	18	13	17	12	7	7	9	7	10	18	13	17	12	7	7	9	35	35	35	78.75	692	692	0	136.05	By matching	By MS/MS	By MS/MS	By MS/MS	By MS/MS
YFL014W	YFL014W	4	4	4	sp|YFL014W|HSP12_YEAST NCSL01000033.1 110426-110755 ORF Verified Plasma membrane protein involved in maintaining membrane organization; involved in maintaining organization during stress conditions; induced by heat shock, oxidative stress, osmostress, stat	1	4	4	4	1	2	1	3	2	2	2	4	4	1	2	1	3	2	2	2	4	4	1	2	1	3	2	2	2	4	4	38.5	38.5	38.5	11.693	109	109	0	5.543	By matching	By MS/MS	By matching	By MS/MS	By matching
YFL016C	YFL016C	13	13	13	sp|YFL016C|MDJ1_YEAST NCSL01000033.1 107874-109409 ORF Verified Co-chaperone that stimulates HSP70 protein Ssc1p ATPase activity; involved in protein folding/refolding in the mitochodrial matrix; required for proteolysis of misfolded proteins; member of th	1	13	13	13	7	10	12	8	10	5	8	5	7	7	10	12	8	10	5	8	5	7	7	10	12	8	10	5	8	5	7	37.2	37.2	37.2	55.526	511	511	0	120.09	By MS/MS	By MS/MS	By MS/MS	By MS/MS	By MS/MS
YFL017W-A	YFL017W-A	2	2	2	sp|YFL017W-A|SMX2_YEAST NCSL01000033.1 106876-107109 ORF Verified Core Sm protein Sm G; part of heteroheptameric complex (with Smb1p, Smd1p, Smd2p, Smd3p, Sme1p, and Smx3p) that is part of the spliceosomal U1, U2, U4, and U5 snRNPs; homolog of human Sm G G	1	2	2	2	0	2	1	1	1	1	0	2	2	0	2	1	1	1	1	0	2	2	0	2	1	1	1	1	0	2	2	28.6	28.6	28.6	8.4507	77	77	0.00073638	2.3843		By MS/MS	By matching	By matching	By MS/MS
YFL018C	YFL018C	40	40	40	sp|YFL018C|LPD1_YEAST NCSL01000033.1 104805-106304 ORF Verified Dihydrolipoamide dehydrogenase; the lipoamide dehydrogenase component (E3) of the pyruvate dehydrogenase and 2-oxoglutarate dehydrogenase multi-enzyme complexes; PDH complex is concentrated in	1	40	40	40	32	31	40	32	38	33	30	32	30	32	31	40	32	38	33	30	32	30	32	31	40	32	38	33	30	32	30	79.2	79.2	79.2	54.025	499	499	0	323.31	By MS/MS	By MS/MS	By MS/MS	By MS/MS	By MS/MS
YFL022C	YFL022C	9	9	9	sp|YFL022C|FRS2_YEAST NCSL01000033.1 96754-98265 ORF Verified Alpha subunit of cytoplasmic phenylalanyl-tRNA synthetase; forms a tetramer with Frs1p to form active enzyme; evolutionarily distant from mitochondrial phenylalanyl-tRNA synthetase based on prot	1	9	9	9	5	8	8	7	9	3	7	3	1	5	8	8	7	9	3	7	3	1	5	8	8	7	9	3	7	3	1	27.6	27.6	27.6	57.541	503	503	0	30.434	By MS/MS	By MS/MS	By MS/MS	By MS/MS	By MS/MS
YFL024C	YFL024C	7	7	7	sp|YFL024C|EPL1_YEAST NCSL01000033.1 90982-93513 ORF Verified Subunit of NuA4, an essential histone H4/H2A acetyltransferase complex; conserved region at N-terminus is essential for interaction with the NPC (nucleosome core particle); required for autophag	1	7	7	7	0	1	5	0	6	0	0	0	0	0	1	5	0	6	0	0	0	0	0	1	5	0	6	0	0	0	0	12.2	12.2	12.2	98.112	843	843	0	13.085		By matching	By MS/MS		By MS/MS
YFL030W	YFL030W	13	13	13	sp|YFL030W|AGX1_YEAST NCSL01000033.1 79957-81114 ORF Verified Alanine:glyoxylate aminotransferase (AGT); catalyzes the synthesis of glycine from glyoxylate, which is one of three pathways for glycine biosynthesis in yeast; similar to mammalian and plant al	1	13	13	13	10	12	13	12	12	10	10	7	6	10	12	13	12	12	10	10	7	6	10	12	13	12	12	10	10	7	6	51.9	51.9	51.9	41.907	385	385	0	270.58	By MS/MS	By MS/MS	By MS/MS	By MS/MS	By MS/MS
YFL033C	YFL033C	49	49	49	sp|YFL033C|RIM15_YEAST NCSL01000033.1 72243-77534 ORF Verified Protein kinase involved in cell proliferation in response to nutrients; glucose-repressible; involved in signal transduction during cell proliferation in response to nutrients, specifically the	1	49	49	49	1	27	32	2	36	43	0	35	41	1	27	32	2	36	43	0	35	41	1	27	32	2	36	43	0	35	41	36.9	36.9	36.9	195.8	1763	1763	0	122.49	By matching	By MS/MS	By MS/MS	By matching	By MS/MS
YFL034C-A	YFL034C-A	5	3	3	sp|YFL034C-A|RPL22B_YEAST NCSL01000033.1 67375-68064 ORF Verified Ribosomal 60S subunit protein L22B; homologous to mammalian ribosomal protein L22, no bacterial homolog; RPL22B has a paralog, RPL22A, that arose from the whole genome duplication GN=RPL22B	1	5	3	3	1	3	4	4	4	3	1	3	4	1	3	3	3	3	3	1	2	3	1	3	3	3	3	3	1	2	3	68	55.7	55.7	13.826	122	122	0	35.196	By matching	By matching	By MS/MS	By matching	By MS/MS
YFL037W	YFL037W	21	21	21	sp|YFL037W|TUB2_YEAST NCSL01000033.1 59482-60855 ORF Verified Beta-tubulin; associates with alpha-tubulin (Tub1p and Tub3p) to form tubulin dimer, which polymerizes to form microtubules; mutation in human ortholog is associated with congenital fibrosis of	1	21	21	21	11	15	20	15	19	15	13	16	14	11	15	20	15	19	15	13	16	14	11	15	20	15	19	15	13	16	14	61.3	61.3	61.3	50.922	457	457	0	323.31	By MS/MS	By MS/MS	By MS/MS	By MS/MS	By MS/MS
YFL038C	YFL038C	11	11	11	sp|YFL038C|YPT1_YEAST NCSL01000033.1 58512-59132 ORF Verified Rab family GTPase; involved in the ER-to-Golgi step of the secretory pathway; complex formation with the Rab escort protein Mrs6p is required for prenylation of Ypt1p by type II protein geranylg	1	11	11	11	9	8	11	10	11	5	10	3	5	9	8	11	10	11	5	10	3	5	9	8	11	10	11	5	10	3	5	55.8	55.8	55.8	23.214	206	206	0	52.719	By MS/MS	By MS/MS	By MS/MS	By MS/MS	By MS/MS
YFL039C	YFL039C	24	24	24	sp|YFL039C|ACT1_YEAST NCSL01000033.1 56406-57488 ORF Verified Actin; structural protein involved in cell polarization, endocytosis, and other cytoskeletal functions GN=ACT1 PE=1 SV=1	1	24	24	24	19	24	24	21	24	24	20	23	22	19	24	24	21	24	24	20	23	22	19	24	24	21	24	24	20	23	22	74.7	74.7	74.7	40.23	360	360	0	323.31	By MS/MS	By MS/MS	By MS/MS	By MS/MS	By MS/MS
YFL041W	YFL041W	15	15	15	sp|YFL041W|FET5_YEAST NCSL01000033.1 52286-54154 ORF Verified Multicopper oxidase; integral membrane protein with similarity to Fet3p; may have a role in iron transport GN=FET5 PE=1 SV=1	1	15	15	15	8	11	14	11	15	8	9	6	7	8	11	14	11	15	8	9	6	7	8	11	14	11	15	8	9	6	7	30.2	30.2	30.2	70.867	622	622	0	178	By MS/MS	By MS/MS	By MS/MS	By MS/MS	By MS/MS
YFL042C	YFL042C	1	1	1	sp|YFL042C|LAM5_YEAST NCSL01000033.1 48867-50891 ORF Verified Putative sterol transfer protein; one of six StART-like domain-containing proteins in yeast that may be involved in sterol transfer between intracellular membranes; conserved across eukaryotes;	1	1	1	1	1	0	0	1	1	0	0	0	0	1	0	0	1	1	0	0	0	0	1	0	0	1	1	0	0	0	0	2.4	2.4	2.4	76.459	674	674	0	3.4544	By matching			By matching	By MS/MS
YFL044C	YFL044C	5	5	5	sp|YFL044C|OTU1_YEAST NCSL01000033.1 47802-48707 ORF Verified Deubiquitylation enzyme that binds to the chaperone-ATPase Cdc48p; may contribute to regulation of protein degradation by deubiquitylating substrates that have been ubiquitylated by Ufd2p; membe	1	5	5	5	4	4	4	4	4	3	3	2	2	4	4	4	4	4	3	3	2	2	4	4	4	4	4	3	3	2	2	29.6	29.6	29.6	33.595	301	301	0	12.382	By MS/MS	By MS/MS	By MS/MS	By MS/MS	By MS/MS
YFL045C	YFL045C	13	13	13	sp|YFL045C|SEC53_YEAST NCSL01000033.1 46775-47539 ORF Verified Phosphomannomutase; involved in synthesis of GDP-mannose and dolichol-phosphate-mannose; required for folding and glycosylation of secretory proteins in the ER lumen GN=SEC53 PE=1 SV=1	1	13	13	13	9	9	13	11	12	6	8	7	8	9	9	13	11	12	6	8	7	8	9	9	13	11	12	6	8	7	8	61	61	61	29.063	254	254	0	127.4	By MS/MS	By MS/MS	By MS/MS	By MS/MS	By MS/MS
YFL046W	YFL046W	2	2	2	sp|YFL046W|FMP32_YEAST NCSL01000033.1 45962-46585 ORF Verified Putative assembly factor for cytochrome c oxidase; the authentic, non-tagged protein is detected in highly purified mitochondria in high-throughput studies; has similarity to human MCUR1/CCDC90	1	2	2	2	1	1	2	1	2	0	1	0	0	1	1	2	1	2	0	1	0	0	1	1	2	1	2	0	1	0	0	12.1	12.1	12.1	24.018	207	207	0.0074495	1.8184	By matching	By matching	By MS/MS	By MS/MS	By MS/MS
YFL048C	YFL048C	4	4	4	sp|YFL048C|EMP47_YEAST NCSL01000033.1 41990-43327 ORF Verified Integral membrane component of ER-derived COPII-coated vesicles; functionS in ER to Golgi transport; EMP47 has a paralog, EMP46, that arose from the whole genome duplication GN=EMP47 PE=1 SV=1	1	4	4	4	2	1	3	4	3	1	0	0	1	2	1	3	4	3	1	0	0	1	2	1	3	4	3	1	0	0	1	11.2	11.2	11.2	50.351	445	445	0	7.4941	By matching	By MS/MS	By MS/MS	By MS/MS	By MS/MS
YFL049W	YFL049W	7	7	7	sp|YFL049W|SWP82_YEAST NCSL01000033.1 39950-41821 ORF Verified Member of the SWI/SNF chromatin remodeling complex; has an as yet unidentified role in the complex; has identifiable counterparts in closely related yeast species; abundantly expressed in many	1	7	7	7	0	4	3	2	6	5	0	5	3	0	4	3	2	6	5	0	5	3	0	4	3	2	6	5	0	5	3	13.8	13.8	13.8	70.105	623	623	0	23.982		By MS/MS	By MS/MS	By matching	By MS/MS
YFL059W;YMR096W	YFL059W	8;3	8;3	8;3	sp|YFL059W|SNZ3_YEAST NCSL01000090.1 1109-2005 ORF Verified Member of a stationary phase-induced gene family; expressed in the presence of galactose; transcription of SNZ3 is induced prior to diauxic shift, and also in the absence of thiamin in a Thi2p-dep	2	8	8	8	5	5	7	4	7	1	4	1	2	5	5	7	4	7	1	4	1	2	5	5	7	4	7	1	4	1	2	36.6	36.6	36.6	31.986	298	298;297	0	10.104	By matching	By MS/MS	By MS/MS	By matching	By MS/MS
YFR001W	YFR001W	5	5	5	sp|YFR001W|LOC1_YEAST NCSL01000031.1 5392-6006 ORF Verified Nuclear protein involved in asymmetric localization of ASH1 mRNA; binds double-stranded RNA in vitro; constituent of 66S pre-ribosomal particles; required at post-transcriptional step for efficien	1	5	5	5	0	3	4	1	3	4	0	4	4	0	3	4	1	3	4	0	4	4	0	3	4	1	3	4	0	4	4	26	26	26	23.59	204	204	0	21.462		By MS/MS	By MS/MS	By matching	By MS/MS
YFR002W	YFR002W	28	28	28	sp|YFR002W|NIC96_YEAST NCSL01000031.1 6298-8817 ORF Verified Linker nucleoporin component of the nuclear pore complex (NPC); also part of the NPC nuclear basket; contributes to nucleocytoplasmic transport and NPC biogenesis; forms stable associations with	1	28	28	28	12	18	26	20	26	16	13	5	9	12	18	26	20	26	16	13	5	9	12	18	26	20	26	16	13	5	9	36.5	36.5	36.5	96.171	839	839	0	242.24	By MS/MS	By MS/MS	By MS/MS	By MS/MS	By MS/MS
YFR003C	YFR003C	5	5	5	sp|YFR003C|YPI1_YEAST NCSL01000031.1 8939-9406 ORF Verified Regulatory subunit of the type I protein phosphatase (PP1) Glc7p; Glc7p participates in the regulation of a variety of metabolic processes including mitosis and glycogen metabolism; in vitro evide	1	5	5	5	0	5	5	0	5	5	0	5	4	0	5	5	0	5	5	0	5	4	0	5	5	0	5	5	0	5	4	34.2	34.2	34.2	18.187	155	155	0	58.829		By MS/MS	By MS/MS		By MS/MS
YFR004W	YFR004W	12	12	12	sp|YFR004W|RPN11_YEAST NCSL01000031.1 9675-10595 ORF Verified Metalloprotease subunit of 19S regulatory particle; part of 26S proteasome lid; couples the deubiquitination and degradation of proteasome substrates; involved, independent of catalytic activity	1	12	12	12	5	9	11	9	10	10	5	10	9	5	9	11	9	10	10	5	10	9	5	9	11	9	10	10	5	10	9	49.7	49.7	49.7	34.398	306	306	0	95.247	By matching	By MS/MS	By MS/MS	By MS/MS	By MS/MS
YFR006W	YFR006W	10	10	10	sp|YFR006W|dubious321_YEAST NCSL01000031.1 12423-14030 ORF Uncharacterized Putative X-Pro aminopeptidase; green fluorescent protein (GFP)-fusion protein localizes to the cytoplasm; YFR006W is not an essential gene GN=dubious321 PE=1 SV=1	1	10	10	10	5	5	10	5	10	4	4	4	3	5	5	10	5	10	4	4	4	3	5	5	10	5	10	4	4	4	3	30.3	30.3	30.3	61.783	535	535	0	69.721	By matching	By MS/MS	By MS/MS	By MS/MS	By MS/MS
YFR009W	YFR009W	2	2	2	sp|YFR009W|GCN20_YEAST NCSL01000031.1 18943-21201 ORF Verified Positive regulator of the Gcn2p kinase activity; forms a complex with Gcn1p; proposed to stimulate Gcn2p activation by an uncharged tRNA GN=GCN20 PE=1 SV=1	1	2	2	2	0	0	1	0	2	0	0	0	0	0	0	1	0	2	0	0	0	0	0	0	1	0	2	0	0	0	0	3.9	3.9	3.9	84.996	752	752	0	3.3238			By MS/MS		By MS/MS
YFR010W	YFR010W	9	9	9	sp|YFR010W|UBP6_YEAST NCSL01000031.1 21523-23022 ORF Verified Ubiquitin-specific protease; situated in the base subcomplex of the 26S proteasome, releases free ubiquitin from branched polyubiquitin chains en bloc, rather than from the distal tip of the cha	1	9	9	9	5	6	8	6	6	3	5	2	2	5	6	8	6	6	3	5	2	2	5	6	8	6	6	3	5	2	2	25.9	25.9	25.9	57.11	499	499	0	60.233	By matching	By MS/MS	By MS/MS	By MS/MS	By MS/MS
YFR011C	YFR011C	12	12	12	sp|YFR011C|MIC19_YEAST NCSL01000031.1 23202-23714 ORF Verified Component of the MICOS complex; MICOS (formerly MINOS or MitOS) is a mitochondrial inner membrane complex that extends into the intermembrane space and has a role in the maintenance of crista j	1	12	12	12	7	9	11	12	12	5	9	4	8	7	9	11	12	12	5	9	4	8	7	9	11	12	12	5	9	4	8	73.5	73.5	73.5	18.855	170	170	0	276.38	By MS/MS	By MS/MS	By MS/MS	By MS/MS	By MS/MS
YFR013W	YFR013W	12	12	12	sp|YFR013W|IOC3_YEAST NCSL01000031.1 26346-28709 ORF Verified Subunit of the Isw1a complex; Isw1a has nucleosome-stimulated ATPase activity and represses transcription initiation by specific positioning of a promoter proximal dinucleosome; promotes nucleos	1	12	12	12	3	7	11	9	11	5	4	0	2	3	7	11	9	11	5	4	0	2	3	7	11	9	11	5	4	0	2	20.7	20.7	20.7	90.893	787	787	0	67.023	By matching	By matching	By MS/MS	By MS/MS	By MS/MS
YFR015C	YFR015C	16	11	11	sp|YFR015C|GSY1_YEAST NCSL01000031.1 30683-32809 ORF Verified Glycogen synthase; expression induced by glucose limitation, nitrogen starvation, environmental stress, and entry into stationary phase; GSY1 has a paralog, GSY2, that arose from the whole genom	1	16	11	11	6	13	14	9	14	10	3	6	7	3	8	9	5	9	5	2	5	6	3	8	9	5	9	5	2	5	6	30.1	24.3	24.3	80.479	708	708	0	51.479	By matching	By MS/MS	By MS/MS	By MS/MS	By MS/MS
YFR019W	YFR019W	24	24	24	sp|YFR019W|FAB1_YEAST NCSL01000031.1 41184-47999 ORF Verified 1-phosphatidylinositol-3-phosphate 5-kinase; vacuolar membrane kinase that generates phosphatidylinositol (3,5)P2, which is involved in vacuolar sorting and homeostasis GN=FAB1 PE=1 SV=1	1	24	24	24	0	15	18	1	19	17	0	17	18	0	15	18	1	19	17	0	17	18	0	15	18	1	19	17	0	17	18	13.7	13.7	13.7	256.59	2271	2271	0	67.722		By MS/MS	By MS/MS	By matching	By MS/MS
YFR020W	YFR020W	1	1	1	sp|YFR020W|CSS2_YEAST NCSL01000031.1 49395-50093 ORF Verified Protein of unknown function, secreted when constitutively expressed; SWAT-GFP fusion protein localizes to the endoplasmic reticulum (ER) and extracellular region, while mCherry fusion protein lo	1	1	1	1	1	0	0	1	1	0	0	0	0	1	0	0	1	1	0	0	0	0	1	0	0	1	1	0	0	0	0	4.7	4.7	4.7	25.634	232	232	0.0091905	1.7624	By matching			By MS/MS	By MS/MS
YFR021W	YFR021W	2	2	2	sp|YFR021W|ATG18_YEAST NCSL01000031.1 51470-52972 ORF Verified Phosphoinositide binding protein; required for vesicle formation in autophagy and the cytoplasm-to-vacuole targeting (Cvt) pathway; binds both phosphatidylinositol (3,5)-bisphosphate and phosph	1	2	2	2	1	2	2	2	1	2	0	1	1	1	2	2	2	1	2	0	1	1	1	2	2	2	1	2	0	1	1	3.6	3.6	3.6	55.129	500	500	0.00073937	2.4375	By matching	By MS/MS	By MS/MS	By matching	By MS/MS
YFR023W	YFR023W	44	44	44	sp|YFR023W|PES4_YEAST NCSL01000031.1 56502-58337 ORF Verified Poly(A) binding protein, suppressor of DNA polymerase epsilon mutation; PES4 has a paralog, MIP6, that arose from the whole genome duplication GN=PES4 PE=1 SV=1	1	44	44	44	21	39	39	31	39	40	24	38	37	21	39	39	31	39	40	24	38	37	21	39	39	31	39	40	24	38	37	65.3	65.3	65.3	70.842	611	611	0	323.31	By MS/MS	By MS/MS	By MS/MS	By MS/MS	By MS/MS
YFR024C-A	YFR024C-A	8	4	4	sp|YFR024C-A|LSB3_YEAST NCSL01000031.1 58588-60061 ORF Verified Protein containing a C-terminal SH3 domain; binds Las17p, which is a homolog of human Wiskott-Aldrich Syndrome protein involved in actin patch assembly and actin polymerization; protein abunda	1	8	4	4	3	7	5	5	5	8	4	6	6	2	4	3	3	3	4	3	4	4	2	4	3	3	3	4	3	4	4	19.4	11.5	11.5	48.729	453	453	0	8.6808	By matching	By MS/MS	By MS/MS	By matching	By MS/MS
YFR028C	YFR028C	17	17	17	sp|YFR028C|CDC14_YEAST NCSL01000031.1 65007-66662 ORF Verified Protein phosphatase required for mitotic exit; required for rDNA segregation, cytokinesis, meiosis I spindle disassembly, environmental stress response; held in nucleolus by Cdc55p in early mei	1	17	17	17	8	14	15	7	16	13	6	14	12	8	14	15	7	16	13	6	14	12	8	14	15	7	16	13	6	14	12	43.4	43.4	43.4	61.906	551	551	0	323.31	By MS/MS	By MS/MS	By MS/MS	By MS/MS	By MS/MS
YFR029W	YFR029W	5	5	5	sp|YFR029W|PTR3_YEAST NCSL01000031.1 67471-69507 ORF Verified Component of the SPS plasma membrane amino acid sensor system; senses external amino acid concentration and transmits intracellular signals that result in regulation of expression of amino acid	1	5	5	5	0	4	3	0	3	5	0	4	3	0	4	3	0	3	5	0	4	3	0	4	3	0	3	5	0	4	3	8.3	8.3	8.3	76.226	678	678	0	7.7698		By matching	By MS/MS		By MS/MS
YFR031C	YFR031C	34	34	34	sp|YFR031C|SMC2_YEAST NCSL01000031.1 73128-76640 ORF Verified Subunit of the condensin complex; condensin reorganizes chromosomes during both mitosis and meiosis; essential SMC chromosomal ATPase family member that forms a subcomplex with Smc2p that has AT	1	34	34	34	6	21	28	8	32	25	5	27	25	6	21	28	8	32	25	5	27	25	6	21	28	8	32	25	5	27	25	34.4	34.4	34.4	133.88	1170	1170	0	140.02	By matching	By MS/MS	By MS/MS	By matching	By MS/MS
YFR032C	YFR032C	9	9	9	sp|YFR032C|RRT5_YEAST NCSL01000031.1 79586-80449 ORF Uncharacterized Putative protein of unknown function; non-essential gene identified in a screen for mutants with increased levels of rDNA transcription; expressed at high levels during sporulation GN=RRT	1	9	9	9	5	7	7	7	7	8	3	6	6	5	7	7	7	7	8	3	6	6	5	7	7	7	7	8	3	6	6	55.4	55.4	55.4	31.609	287	287	0	158.19	By matching	By MS/MS	By MS/MS	By MS/MS	By MS/MS
YFR032C-A	YFR032C-A	3	3	3	sp|YFR032C-A|RPL29_YEAST NCSL01000031.1 80748-80927 ORF Verified Ribosomal 60S subunit protein L29; not essential for translation, but required for proper joining of large and small ribosomal subunits and for normal translation rate; homologous to mammalia	1	3	3	3	1	2	3	1	3	2	1	2	1	1	2	3	1	3	2	1	2	1	1	2	3	1	3	2	1	2	1	32.2	32.2	32.2	6.6687	59	59	0	3.143	By matching	By matching	By MS/MS	By matching	By MS/MS
YFR033C	YFR033C	2	2	2	sp|YFR033C|QCR6_YEAST NCSL01000031.1 81818-82261 ORF Verified Subunit 6 of the ubiquinol cytochrome-c reductase complex; the complex, also known as the cytochrome bc(1) complex or Complex III, is a component of the mitochondrial inner membrane electron tra	1	2	2	2	1	1	2	1	2	1	1	1	1	1	1	2	1	2	1	1	1	1	1	1	2	1	2	1	1	1	1	32	32	32	17.257	147	147	0	160.92	By MS/MS	By MS/MS	By MS/MS	By MS/MS	By MS/MS
YFR036W	YFR036W	7	7	7	sp|YFR036W|CDC26_YEAST NCSL01000031.1 84289-84663 ORF Verified Subunit of the Anaphase-Promoting Complex/Cyclosome (APC/C); which is a ubiquitin-protein ligase required for degradation of anaphase inhibitors, including mitotic cyclins, during the metaphase	1	7	7	7	0	5	6	0	6	5	0	7	7	0	5	6	0	6	5	0	7	7	0	5	6	0	6	5	0	7	7	52.4	52.4	52.4	14.081	124	124	0	226.32		By MS/MS	By MS/MS		By MS/MS
YFR037C	YFR037C	21	21	21	sp|YFR037C|RSC8_YEAST NCSL01000031.1 84835-86508 ORF Verified Component of the RSC chromatin remodeling complex; essential for viability and mitotic growth; homolog of SWI/SNF subunit Swi3p, but unlike Swi3p, does not activate transcription of reporters GN	1	21	21	21	9	11	20	15	19	12	9	3	9	9	11	20	15	19	12	9	3	9	9	11	20	15	19	12	9	3	9	43.3	43.3	43.3	63.108	557	557	0	233.62	By MS/MS	By MS/MS	By MS/MS	By MS/MS	By MS/MS
YFR040W	YFR040W	18	18	18	sp|YFR040W|SAP155_YEAST NCSL01000031.1 91564-94479 ORF Verified Protein required for function of the Sit4p protein phosphatase; forms a complex with Sit4p; member of a family of similar proteins including Sap4p, Sap185p, and Sap190p; protein abundance incr	1	18	18	18	1	17	13	3	13	17	0	13	10	1	17	13	3	13	17	0	13	10	1	17	13	3	13	17	0	13	10	24.2	24.2	24.2	111.4	971	971	0	60.708	By matching	By MS/MS	By MS/MS	By matching	By MS/MS
YFR041C	YFR041C	4	4	4	sp|YFR041C|ERJ5_YEAST NCSL01000031.1 94706-95593 ORF Verified Type I membrane protein with a J domain; required to preserve the folding capacity of the endoplasmic reticulum; loss of the non-essential ERJ5 gene leads to a constitutively induced unfolded pr	1	4	4	4	2	2	3	3	4	1	1	1	0	2	2	3	3	4	1	1	1	0	2	2	3	3	4	1	1	1	0	19	19	19	34.237	295	295	0	53.766	By matching	By MS/MS	By MS/MS	By MS/MS	By MS/MS
YFR044C	YFR044C	15	15	15	sp|YFR044C|DUG1_YEAST NCSL01000031.1 97330-98775 ORF Verified Cys-Gly metallo-di-peptidase; forms a complex with Dug2p and Dug3p to degrade glutathione (GSH) and other peptides containing a gamma-glu-X bond in an alternative pathway to GSH degradation by g	1	15	15	15	9	12	14	11	14	9	9	9	8	9	12	14	11	14	9	9	9	8	9	12	14	11	14	9	9	9	8	44.3	44.3	44.3	52.871	481	481	0	121.18	By MS/MS	By MS/MS	By MS/MS	By MS/MS	By MS/MS
YFR045W	YFR045W	3	3	3	sp|YFR045W|dubious329_YEAST NCSL01000031.1 99338-100340 ORF Uncharacterized Putative mitochondrial transport protein; null mutant is viable, exhibits decreased levels of chitin and normal resistance to calcofluor white GN=dubious329 PE=1 SV=1	1	3	3	3	1	2	2	3	2	0	2	0	0	1	2	2	3	2	0	2	0	0	1	2	2	3	2	0	2	0	0	10	10	10	34.377	309	309	0	3.8706	By matching	By matching	By MS/MS	By MS/MS	By MS/MS
YFR048W	YFR048W	6	6	6	sp|YFR048W|RMD8_YEAST NCSL01000031.1 103481-105469 ORF Verified Cytosolic protein required for sporulation GN=RMD8 PE=1 SV=1	1	6	6	6	0	3	4	2	4	3	0	1	2	0	3	4	2	4	3	0	1	2	0	3	4	2	4	3	0	1	2	13.7	13.7	13.7	76.038	662	662	0	10.078		By matching	By MS/MS	By matching	By MS/MS
YFR049W	YFR049W	7	7	7	sp|YFR049W|YMR31_YEAST NCSL01000031.1 105858-106229 ORF Verified Subunit of the mitochondrial alpha-ketoglutarate dehydrogenase; recruits E3 subunit (Lpd1p) to the E1-E2 (Kgd1p, Kgd2p) core; has similarity to human mitochondrial ribosomal protein MRP-S36 G	1	7	7	7	6	5	7	5	7	6	4	4	6	6	5	7	5	7	6	4	4	6	6	5	7	5	7	6	4	4	6	52.8	52.8	52.8	13.689	123	123	0	24.673	By MS/MS	By MS/MS	By MS/MS	By MS/MS	By MS/MS
YFR050C	YFR050C	6	6	6	sp|YFR050C|PRE4_YEAST NCSL01000031.1 106399-107199 ORF Verified Beta 7 subunit of the 20S proteasome GN=PRE4 PE=1 SV=1	1	6	6	6	3	5	6	4	6	6	2	6	6	3	5	6	4	6	6	2	6	6	3	5	6	4	6	6	2	6	6	31.2	31.2	31.2	29.444	266	266	0	50.24	By matching	By MS/MS	By MS/MS	By MS/MS	By MS/MS
YFR051C	YFR051C	9	9	9	sp|YFR051C|RET2_YEAST NCSL01000031.1 107496-109136 ORF Verified Delta subunit of the coatomer complex (COPI); COPI coats Golgi-derived transport vesicles; involved in retrograde transport between Golgi and ER GN=RET2 PE=1 SV=1	1	9	9	9	5	6	9	6	6	6	6	4	5	5	6	9	6	6	6	6	4	5	5	6	9	6	6	6	6	4	5	22.2	22.2	22.2	60.627	546	546	0	17.268	By MS/MS	By MS/MS	By MS/MS	By MS/MS	By MS/MS
YFR052W	YFR052W	10	10	10	sp|YFR052W|RPN12_YEAST NCSL01000031.1 109840-110664 ORF Verified Subunit of the 19S regulatory particle of the 26S proteasome lid; synthetically lethal with RPT1, which is an ATPase component of the 19S regulatory particle; physically interacts with Nob1p	1	10	10	10	6	8	9	8	9	9	6	9	8	6	8	9	8	9	9	6	9	8	6	8	9	8	9	9	6	9	8	43.8	43.8	43.8	31.893	274	274	0	68.114	By MS/MS	By MS/MS	By MS/MS	By MS/MS	By MS/MS
YFR053C	YFR053C	30	30	29	sp|YFR053C|HXK1_YEAST NCSL01000031.1 110924-112381 ORF Verified Hexokinase isoenzyme 1; a cytosolic protein that catalyzes phosphorylation of glucose during glucose metabolism; expression is highest during growth on non-glucose carbon sources; glucose-indu	1	30	30	29	20	21	28	20	29	19	21	15	16	20	21	28	20	29	19	21	15	16	19	20	27	19	28	18	20	14	15	73.6	73.6	72	53.706	485	485	0	323.31	By MS/MS	By MS/MS	By MS/MS	By MS/MS	By MS/MS
YFR055W	YFR055W	8	8	8	sp|YFR055W|IRC7_YEAST NCSL01000031.1 121628-122515 ORF Verified Beta-lyase involved in the production of thiols; null mutant displays increased levels of spontaneous Rad52p foci; expression induced by nitrogen limitation in a GLN3, GAT1-dependent manner an	1	8	8	8	3	3	8	3	8	2	3	2	3	3	3	8	3	8	2	3	2	3	3	3	8	3	8	2	3	2	3	47.5	47.5	47.5	32.785	295	295	0	22.67	By MS/MS	By matching	By MS/MS	By matching	By MS/MS
YGL001C	YGL001C	9	9	9	sp|YGL001C|ERG26_YEAST NCSL01000040.1 54508-55557 ORF Verified C-3 sterol dehydrogenase; catalyzes the second of three steps required to remove two C-4 methyl groups from an intermediate in ergosterol biosynthesis; human homolog NSDHL implicated in CK synd	1	9	9	9	5	4	9	6	9	5	4	4	5	5	4	9	6	9	5	4	4	5	5	4	9	6	9	5	4	4	5	43	43	43	38.706	349	349	0	144.78	By MS/MS	By MS/MS	By MS/MS	By MS/MS	By MS/MS
[truncated: 1,948 more rows]
[truncated: 66 more columns]
