# Supplementary material for: Rewiring of the phosphoproteome executes two meiotic divisions in budding yeast
Source: EMBO J. 2024 Feb 27;43(7):11. doi: 10.1038/s44318-024-00059-8 (PMC10987667; doi:10.1038/s44318-024-00059-8)
Supplement: Supplementary file 23 — Source Data Fig. 6 [file 44318_2024_59_MOESM23_ESM.zip › Source Data Figure 6/6D-E/cdc5_IP_Phospho (STY)Sites.txt]

Proteins	Positions within proteins	Leading proteins	Protein	Fasta headers	Localization prob	Score diff	PEP	Score	Delta score	Score for localization	Localization prob PE1	Score diff PE1	PEP PE1	Score PE1	Localization prob PE2	Score diff PE2	PEP PE2	Score PE2	Localization prob PE3	Score diff PE3	PEP PE3	Score PE3	Localization prob PE4	Score diff PE4	PEP PE4	Score PE4	Localization prob PE5	Score diff PE5	PEP PE5	Score PE5	Localization prob PE6	Score diff PE6	PEP PE6	Score PE6	Localization prob PE7	Score diff PE7	PEP PE7	Score PE7	Localization prob PE8	Score diff PE8	PEP PE8	Score PE8	Localization prob PE9	Score diff PE9	PEP PE9	Score PE9	Diagnostic peak	Number of Phospho (STY)	Amino acid
CON__P02662	46	CON__P02662	CON__P02662		0.992146	20.6293	4.90741E-202	110.77	103.39	110.77	0	0		NaN	0.992146	20.6293	4.90741E-202	110.77	0	0		NaN													0	0		NaN										2	S
CON__P02662	48	CON__P02662	CON__P02662		0.915688	10.3212	4.90741E-202	110.77	103.39	110.77	0	0		NaN	0.915688	10.3212	4.90741E-202	110.77	0	0		NaN													0	0		NaN										2	S
CON__P02662	115	CON__P02662	CON__P02662		1	136.168	0	188.25	175.14	136.17	0	0		NaN	1	188.254	0	188.25	1	57.8039	6.74111E-08	57.804					1	51.5463	3.49844E-05	51.546	0	0		NaN	0	0		NaN	1	136.168	0	136.17	0	0		NaN		1	S
CON__P02663	143	CON__P02663	CON__P02663		0.456813	0	0.000803766	45.257	24.417	45.257					0.456813	0	0.000803766	45.257																															S
CON__P02666	35	CON__P02666	CON__P02666		1	127.734	0	207.39	169.2	207.39	0	0		NaN	0.823477	6.68851	2.62856E-08	46.926	0.998891	29.5469	3.77108E-17	62.362	0	0		NaN	1	127.734	0	207.39	1	86.4467	0	159.34	0	0		NaN	0.999431	32.4485	2.91987E-11	57.366	0	0		NaN		1	S
		REV__YJL100W	REV__YJL100W		0.895642	9.3361	0.0029682	42.599	23.504	42.599					0.895642	9.3361	0.0029682	42.599	0	0		NaN					0	0		NaN	0.895642	9.3361	0.0129256	42.599					0	0		NaN	0	0		NaN		1	S
		REV__YNR028W	REV__YNR028W		1	59.2451	0.0199635	59.245	26.405	59.245																	1	59.2451	0.0199635	59.245																			S
YAL001C	434	YAL001C	YAL001C	sp|YAL001C|TFC3_YEAST NCSL01000027.1 119354-122926 ORF Verified Subunit of RNA polymerase III transcription initiation factor complex; part of the TauB domain of TFIIIC that binds DNA at the BoxB promoter sites of tRNA and similar genes; cooperates with Tf	0.932642	11.4133	1.02507E-54	95.428	85.87	47.938					0	0		NaN	0.932642	11.4133	1.02507E-54	95.428	0	0		NaN	0	0		NaN	0	0		NaN	0	0		NaN										1	S
YAL001C	277	YAL001C	YAL001C	sp|YAL001C|TFC3_YEAST NCSL01000027.1 119354-122926 ORF Verified Subunit of RNA polymerase III transcription initiation factor complex; part of the TauB domain of TFIIIC that binds DNA at the BoxB promoter sites of tRNA and similar genes; cooperates with Tf	0.885923	9.8788	8.72138E-18	59.872	54.379	59.872									0.885923	9.8788	8.72138E-18	59.872																										1	S
YAL013W	2	YAL013W	YAL013W	sp|YAL013W|DEP1_YEAST NCSL01000027.1 102086-103303 ORF Verified Component of the Rpd3L histone deacetylase complex; required for diauxic shift-induced histone H2B deposition onto rDNA genes; transcriptional modulator involved in regulation of structural ph	0.998636	28.6473	3.48274E-21	73.927	67.198	73.927									0.998636	28.6473	3.48274E-21	73.927													0	0		NaN					0	0		NaN		1	S
YAL017W	1018	YAL017W	YAL017W	sp|YAL017W|PSK1_YEAST NCSL01000027.1 93040-97110 ORF Verified PAS domain-containing serine/threonine protein kinase; coordinately regulates protein synthesis and carbohydrate metabolism and storage in response to a unknown metabolite that reflects nutritio	0.983384	18.458	4.12388E-20	76.262	60.506	76.262									0	0		NaN					0.983384	18.458	4.12388E-20	76.262									0	0		NaN	0	0		NaN			S
YAL024C	689	YAL024C	YAL024C	sp|YAL024C|LTE1_YEAST NCSL01000027.1 74384-78691 ORF Verified Protein similar to GDP/GTP exchange factors; without detectable GEF activity; required for asymmetric localization of Bfa1p at daughter-directed spindle pole bodies and for mitotic exit at low t	0.775652	5.59399	3.36841E-33	89.959	75.527	89.959									0.775652	5.59399	3.36841E-33	89.959					0.333333	0	0.0023902	55.452	0.473556	0	0.00040198	45.257														1	S
YAL031C	609	YAL031C	YAL031C	sp|YAL031C|GIP4_YEAST NCSL01000027.1 57545-59827 ORF Verified Cytoplasmic protein that regulates protein phosphatase 1 Glc7p; protein overexpression relocalizes Glc7p from the nucleus and prevents chromosome segregation; potential Cdc28p substrate GN=GIP4	0.988102	24.3078	8.68517E-39	67.605	61.307	67.605	0	0		NaN	0	0		NaN	0.896615	14.4872	9.47933E-13	42.338	0	0		NaN	0.988102	24.3078	8.68517E-39	67.605	0	0		NaN	0	0		NaN	0	0		NaN	0	0		NaN		1	S
YAL041W	740	YAL041W	YAL041W	sp|YAL041W|CDC24_YEAST NCSL01000027.1 35643-38207 ORF Verified Guanine nucleotide exchange factor (GEF) for Cdc42p; required for polarity establishment and maintenance, and mutants have morphological defects in bud formation and shmooing; relocalizes from	0.457831	0	0.00567087	56.359	51.371	56.359																	0.457831	0	0.00567087	56.359	0	0		NaN					0	0		NaN							S
YAL041W	741	YAL041W	YAL041W	sp|YAL041W|CDC24_YEAST NCSL01000027.1 35643-38207 ORF Verified Guanine nucleotide exchange factor (GEF) for Cdc42p; required for polarity establishment and maintenance, and mutants have morphological defects in bud formation and shmooing; relocalizes from	0.457831	0	0.00567087	56.359	51.371	56.359																	0.457831	0	0.00567087	56.359	0	0		NaN					0	0		NaN							S
YAL051W	155	YAL051W	YAL051W	sp|YAL051W|OAF1_YEAST NCSL01000027.1 21369-24512 ORF Verified Oleate-activated transcription factor; subunit of a heterodimeric complex with Pip2p, which binds to oleate-response elements (ORE) in the promoter of genes involved in beta-oxidation of fatty a	0.783032	7.15916	5.89175E-13	40.085	39.793	40.085																	0.783032	7.15916	5.89175E-13	40.085																		1	S
YAL053W	643	YAL053W	YAL053W	sp|YAL053W|FLC2_YEAST NCSL01000027.1 18704-21055 ORF Verified Putative calcium channel involved in calcium release under hypotonic stress; required for uptake of FAD into endoplasmic reticulum; involved in cell wall maintenance; FLC2 has a paralog, YOR365C	1	53.5687	0.00913224	53.569	45.036	53.569	0	0		NaN					0	0		NaN	0	0		NaN	1	53.5687	0.00913224	53.569	0	0		NaN	0	0		NaN	0	0		NaN	0	0		NaN		1	S
YAL054C	2	YAL054C	YAL054C	sp|YAL054C|ACS1_YEAST NCSL01000027.1 15661-17802 ORF Verified Acetyl-coA synthetase isoform; along with Acs2p, acetyl-coA synthetase isoform is the nuclear source of acetyl-coA for histone acetylation; expressed during growth on nonfermentable carbon sourc	0.60808	1.97305	5.81566E-19	43.494	38.842	43.494					0	0		NaN	0.60808	1.97305	5.81566E-19	43.494	0	0		NaN													0	0		NaN	0	0		NaN			S
YAL054C	4	YAL054C	YAL054C	sp|YAL054C|ACS1_YEAST NCSL01000027.1 15661-17802 ORF Verified Acetyl-coA synthetase isoform; along with Acs2p, acetyl-coA synthetase isoform is the nuclear source of acetyl-coA for histone acetylation; expressed during growth on nonfermentable carbon sourc	0.528735	0.502157	5.20927E-27	58.92	54.211	58.92					0	0		NaN					0	0		NaN	0.528735	0.502157	5.20927E-27	58.92									0	0		NaN	0	0		NaN		1	S
YAL056W	245	YAL056W	YAL056W	sp|YAL056W|GPB2_YEAST NCSL01000027.1 12039-14681 ORF Verified Multistep regulator of cAMP-PKA signaling; inhibits PKA downstream of Gpa2p and Cyr1p, thereby increasing cAMP dependency; inhibits Ras activity through direct interactions with Ira1p/2p; regula	0.986976	18.761	4.33617E-17	88.187	76.418	47.774					0	0		NaN	0.986976	18.761	0.00132026	47.774									0	0		NaN					0.82089	7.20725	4.33617E-17	88.187	0	0		NaN		1;2	S
YAR002W	382	YAR002W	YAR002W	sp|YAR002W|NUP60_YEAST NCSL01000027.1 124019-125638 ORF Verified FG-nucleoporin component of central core of the nuclear pore complex; contributes directly to nucleocytoplasmic transport and maintenance of the nuclear pore complex (NPC) permeability barrie	0.499976	0	0.00026385	40.113	33.58	40.113																																	0.499976	0	0.00026385	40.113		1	S
YAR007C	178	YAR007C	YAR007C	sp|YAR007C|RFA1_YEAST NCSL01000027.1 128516-130381 ORF Verified Subunit of heterotrimeric Replication Protein A (RPA); RPA is a highly conserved single-stranded DNA binding protein involved in DNA replication, repair, and recombination; RPA protects agains	1	97.9113	5.75257E-69	97.911	92.752	97.911					0	0		NaN	1	96.2294	6.17734E-55	96.229	0	0		NaN	1	97.9113	5.75257E-69	97.911																		1	S
YAR019C	945	YAR019C	YAR019C	sp|YAR019C|CDC15_YEAST NCSL01000027.1 138042-140966 ORF Verified Protein kinase of the Mitotic Exit Network; localized to the spindle pole bodies at late anaphase; promotes mitotic exit by directly switching on the kinase activity of Dbf2p; required for sp	0.480453	0	3.38529E-30	77.146	65.532	77.146					0	0		NaN	0	0		NaN					0.480453	0	3.38529E-30	77.146	0	0		NaN					0	0		NaN	0	0		NaN			S
YAR019C	946	YAR019C	YAR019C	sp|YAR019C|CDC15_YEAST NCSL01000027.1 138042-140966 ORF Verified Protein kinase of the Mitotic Exit Network; localized to the spindle pole bodies at late anaphase; promotes mitotic exit by directly switching on the kinase activity of Dbf2p; required for sp	0.480453	0	3.38529E-30	77.146	65.532	77.146					0	0		NaN	0	0		NaN					0.480453	0	3.38529E-30	77.146	0	0		NaN					0	0		NaN	0	0		NaN			S
YAR042W	489	YAR042W	YAR042W	sp|YAR042W|SWH1_YEAST NCSL01000074.1 2881-6444 ORF Verified Protein similar to mammalian oxysterol-binding protein; contains ankyrin repeats and FFAT motif; interacts with ER anchor Scs2p at the nucleus-vacuole junction; regulated by sterol binding; SWH1 h	0.991926	21.312	3.13186E-21	68.513	52.942	68.513					0	0		NaN	0.991926	21.312	3.13186E-21	68.513	0	0		NaN	0.495574	0	3.70278E-18	66.533	0	0		NaN					0	0		NaN	0.843997	7.81803	0.00014809	40.552		1	S
YAR042W	491	YAR042W	YAR042W	sp|YAR042W|SWH1_YEAST NCSL01000074.1 2881-6444 ORF Verified Protein similar to mammalian oxysterol-binding protein; contains ankyrin repeats and FFAT motif; interacts with ER anchor Scs2p at the nucleus-vacuole junction; regulated by sterol binding; SWH1 h	0.495574	0	3.70278E-18	66.533	54.367	66.533					0	0		NaN					0	0		NaN	0.495574	0	3.70278E-18	66.533	0	0		NaN					0	0		NaN	0	0		NaN			S
YBL008W	610	YBL008W	YBL008W	sp|YBL008W|HIR1_YEAST NCSL01000019.1 205008-207530 ORF Verified Subunit of the HIR complex; HIR is a nucleosome assembly complex involved in regulation of histone gene transcription; contributes to nucleosome formation, heterochromatic gene silencing, and	0.999735	39.3508	0	128.06	119.35	128.06	0	0		NaN	0	0		NaN					0	0		NaN	0.999735	39.3508	0	128.06	0	0		NaN	0	0		NaN	0	0		NaN	0	0		NaN		1	S
YBL008W	579	YBL008W	YBL008W	sp|YBL008W|HIR1_YEAST NCSL01000019.1 205008-207530 ORF Verified Subunit of the HIR complex; HIR is a nucleosome assembly complex involved in regulation of histone gene transcription; contributes to nucleosome formation, heterochromatic gene silencing, and	0.538873	0.676666	1.2217E-09	46.592	36.905	46.592									0.5	0	1.2217E-09	45.434	0	0		NaN	0.538873	0.676666	7.07418E-09	46.592																		1	S
YBL008W	581	YBL008W	YBL008W	sp|YBL008W|HIR1_YEAST NCSL01000019.1 205008-207530 ORF Verified Subunit of the HIR complex; HIR is a nucleosome assembly complex involved in regulation of histone gene transcription; contributes to nucleosome formation, heterochromatic gene silencing, and	0.5	0	1.2217E-09	45.434	39.194	45.434									0.5	0	1.2217E-09	45.434	0	0		NaN																						1	S
YBL024W	423	YBL024W	YBL024W	sp|YBL024W|NCL1_YEAST NCSL01000021.1 156617-158665 ORF Verified S-adenosyl-L-methionine-dependent tRNA: m5C-methyltransferase; methylates cytosine to m5C at several positions in tRNAs and intron-containing pre-tRNAs; increases proportion of tRNALeu(CAA) wi	0.33324	0	1.3957E-32	42.041	42.041	42.041	0	0		NaN	0	0		NaN	0.33324	0	1.3957E-32	42.041	0	0		NaN					0	0		NaN	0	0		NaN	0	0		NaN							S
YBL024W	424	YBL024W	YBL024W	sp|YBL024W|NCL1_YEAST NCSL01000021.1 156617-158665 ORF Verified S-adenosyl-L-methionine-dependent tRNA: m5C-methyltransferase; methylates cytosine to m5C at several positions in tRNAs and intron-containing pre-tRNAs; increases proportion of tRNALeu(CAA) wi	0.633167	3.21578	1.3957E-32	46.3	46.3	46.3	0	0		NaN	0	0		NaN	0.33324	0	1.3957E-32	42.041	0	0		NaN	0.633167	3.21578	2.40036E-08	46.3	0	0		NaN	0	0		NaN	0	0		NaN						1	S
YBL024W	414	YBL024W	YBL024W	sp|YBL024W|NCL1_YEAST NCSL01000021.1 156617-158665 ORF Verified S-adenosyl-L-methionine-dependent tRNA: m5C-methyltransferase; methylates cytosine to m5C at several positions in tRNAs and intron-containing pre-tRNAs; increases proportion of tRNALeu(CAA) wi	0.166599	0	1.3957E-32	40.669	34.02	40.669					0	0		NaN	0.166599	0	1.3957E-32	40.669																											S
YBL034C	1012	YBL034C	YBL034C	sp|YBL034C|STU1_YEAST NCSL01000021.1 137892-142433 ORF Verified Component of the mitotic spindle; binds to interpolar microtubules via its association with beta-tubulin (Tub2p); required for interpolar microtubules to provide an outward force on the spindl	0.570216	1.22789	6.88524E-40	72.145	62.584	72.145									0.570216	1.22789	6.88524E-40	72.145																	0	0		NaN	0	0		NaN		1	S
YBL047C	1179	YBL047C	YBL047C	sp|YBL047C|EDE1_YEAST NCSL01000021.1 111921-116066 ORF Verified Scaffold protein involved in the formation of early endocytic sites; putative regulator of cytokinesis; homo-oligomerization is required for localization to and organization of endocytic sites	0.483775	0	1.59068E-10	46.926	42.457	46.926									0	0		NaN									0.483775	0	1.59068E-10	46.926									0	0		NaN			S
YBL052C	9	YBL052C	YBL052C	sp|YBL052C|SAS3_YEAST NCSL01000021.1 103410-105905 ORF Verified Histone acetyltransferase catalytic subunit of NuA3 complex; acetylates histone H3, involved in transcriptional silencing; homolog of the mammalian MOZ proto-oncogene; mutant has aneuploidy to	1	79.2402	0	132.14	126.5	132.14	0.992372	23.9507	6.24646E-05	45.997	0	0		NaN	1	79.2402	0	132.14	0	0		NaN	0.999695	35.1926	6.16707E-14	79.492	0	0		NaN	0	0		NaN	0	0		NaN	0	0		NaN		1	S
YBL084C	390	YBL084C	YBL084C	sp|YBL084C|CDC27_YEAST NCSL01000021.1 51239-53473 ORF Verified Subunit of the Anaphase-Promoting Complex/Cyclosome (APC/C); APC/C is a ubiquitin-protein ligase required for degradation of anaphase inhibitors, including mitotic cyclins, during the metaphase	0.392733	0	0.0110636	40.724	35.244	40.724					0.392733	0	0.0110636	40.724													0	0		NaN					0	0		NaN							S
YBL084C	285	YBL084C	YBL084C	sp|YBL084C|CDC27_YEAST NCSL01000021.1 51239-53473 ORF Verified Subunit of the Anaphase-Promoting Complex/Cyclosome (APC/C); APC/C is a ubiquitin-protein ligase required for degradation of anaphase inhibitors, including mitotic cyclins, during the metaphase	0.999931	43.6434	0.000317038	45.915	41.761	45.915					0.999931	43.6434	0.000317038	45.915													0	0		NaN					0	0		NaN						1	S
YBL084C	293	YBL084C	YBL084C	sp|YBL084C|CDC27_YEAST NCSL01000021.1 51239-53473 ORF Verified Subunit of the Anaphase-Promoting Complex/Cyclosome (APC/C); APC/C is a ubiquitin-protein ligase required for degradation of anaphase inhibitors, including mitotic cyclins, during the metaphase	0.854165	7.67679	9.11619E-171	110.08	99.248	110.08					0	0		NaN									0.854165	7.67679	9.11619E-171	110.08	0	0		NaN					0	0		NaN	0.499995	0	1.28811E-06	47.288		1	S
YBL085W	655	YBL085W	YBL085W	sp|YBL085W|BOI1_YEAST NCSL01000021.1 47946-50888 ORF Verified Protein implicated in polar growth; functionally redundant with Boi2p; interacts with bud-emergence protein Bem1p; contains an SH3 (src homology 3) domain and a PH (pleckstrin homology) domain;	0.966782	14.867	0.00161161	41.54	23.272	41.54					0	0		NaN									0.966782	14.867	0.00161161	41.54	0	0		NaN									0	0		NaN		1	S
YBL101C	33	YBL101C	YBL101C	sp|YBL101C|ECM21_YEAST NCSL01000021.1 15377-18715 ORF Verified Protein involved in regulating endocytosis of plasma membrane proteins; identified as a substrate for ubiquitination by Rsp5p and deubiquitination by Ubp2p; promoter contains several Gcn4p bind	0.808958	6.26798	0.00615105	49.298	47.072	49.298									0.808958	6.26798	0.00615105	49.298					0	0		NaN	0	0		NaN					0	0		NaN	0	0		NaN		1	S
YBL103C	142	YBL103C	YBL103C	sp|YBL103C|RTG3_YEAST NCSL01000021.1 12492-13952 ORF Verified bHLH/Zip transcription factor for retrograde (RTG) and TOR pathways; forms a complex with another bHLH/Zip protein, Rtg1p, to activate the pathways; target of Hog1p GN=RTG3 PE=1 SV=1	0.999741	36.7086	1.22918E-14	71.241	60.09	71.241					0	0		NaN	0.999741	36.7086	1.22918E-14	71.241					0.99228	21.3531	0.000123931	55.314	0	0		NaN					0	0		NaN	0	0		NaN		1	S
YBL104C	123	YBL104C	YBL104C	sp|YBL104C|SEA4_YEAST NCSL01000021.1 8593-11709 ORF Verified Subunit of SEACAT, a subcomplex of the SEA complex; Sea4p, along with Rtc1p and Mtc5p, redundantly inhibit the TORC1 inhibitory role of the Iml1p/SEACIT (Iml1p-Npr2p-Npr3p) subcomplex, a GAP for	0.952659	13.037	2.44486E-216	112.96	104.38	112.96					0	0		NaN					0	0		NaN	0.952659	13.037	2.44486E-216	112.96	0	0		NaN					0	0		NaN	0	0		NaN		1	S
YBL104C	983	YBL104C	YBL104C	sp|YBL104C|SEA4_YEAST NCSL01000021.1 8593-11709 ORF Verified Subunit of SEACAT, a subcomplex of the SEA complex; Sea4p, along with Rtc1p and Mtc5p, redundantly inhibit the TORC1 inhibitory role of the Iml1p/SEACIT (Iml1p-Npr2p-Npr3p) subcomplex, a GAP for	0.874169	8.41808	1.51017E-21	67.275	64.849	51.726					0	0		NaN	0.874169	8.41808	2.19555E-05	51.726					0.795522	5.90004	1.51017E-21	67.275	0	0		NaN					0	0		NaN	0	0		NaN		1	S
YBL104C	136	YBL104C	YBL104C	sp|YBL104C|SEA4_YEAST NCSL01000021.1 8593-11709 ORF Verified Subunit of SEACAT, a subcomplex of the SEA complex; Sea4p, along with Rtc1p and Mtc5p, redundantly inhibit the TORC1 inhibitory role of the Iml1p/SEACIT (Iml1p-Npr2p-Npr3p) subcomplex, a GAP for	0.466466	0	1.96855E-05	41.092	31.659	41.092													0	0		NaN													0.466466	0	1.96855E-05	41.092							S
YBL104C	894	YBL104C	YBL104C	sp|YBL104C|SEA4_YEAST NCSL01000021.1 8593-11709 ORF Verified Subunit of SEACAT, a subcomplex of the SEA complex; Sea4p, along with Rtc1p and Mtc5p, redundantly inhibit the TORC1 inhibitory role of the Iml1p/SEACIT (Iml1p-Npr2p-Npr3p) subcomplex, a GAP for	0.343626	0	5.07093E-29	75.479	68.946	72.898					0.330479	0	4.1114E-08	45.915	0.330747	0	1.02909E-08	53.252	0	0		NaN									0	0		NaN	0.343626	0	2.09698E-23	72.898	0.332284	0	5.07093E-29	75.479			S
YBL104C	895	YBL104C	YBL104C	sp|YBL104C|SEA4_YEAST NCSL01000021.1 8593-11709 ORF Verified Subunit of SEACAT, a subcomplex of the SEA complex; Sea4p, along with Rtc1p and Mtc5p, redundantly inhibit the TORC1 inhibitory role of the Iml1p/SEACIT (Iml1p-Npr2p-Npr3p) subcomplex, a GAP for	0.855646	11.7975	1.70213E-40	87.148	76.391	55.426					0.827971	9.58662	1.70213E-40	87.148	0.561831	0	5.91981E-13	59.198	0	0		NaN	0.367263	0.686616	1.14702E-29	70.281	0.855646	11.7975	1.22009E-10	55.426	0	0		NaN	0.763242	8.32833	9.73203E-08	61.732	0.332284	0	5.07093E-29	75.479		2	S
YBL104C	897	YBL104C	YBL104C	sp|YBL104C|SEA4_YEAST NCSL01000021.1 8593-11709 ORF Verified Subunit of SEACAT, a subcomplex of the SEA complex; Sea4p, along with Rtc1p and Mtc5p, redundantly inhibit the TORC1 inhibitory role of the Iml1p/SEACIT (Iml1p-Npr2p-Npr3p) subcomplex, a GAP for	0.561658	0	5.91981E-13	59.198	52.815	59.198									0.561658	0	5.91981E-13	59.198	0	0		NaN					0.50725	0	1.22009E-10	55.426	0	0		NaN					0	0		NaN		2	S
YBL104C	898	YBL104C	YBL104C	sp|YBL104C|SEA4_YEAST NCSL01000021.1 8593-11709 ORF Verified Subunit of SEACAT, a subcomplex of the SEA complex; Sea4p, along with Rtc1p and Mtc5p, redundantly inhibit the TORC1 inhibitory role of the Iml1p/SEACIT (Iml1p-Npr2p-Npr3p) subcomplex, a GAP for	0.861216	8.12659	1.70213E-40	87.148	76.391	87.148					0.861216	8.12659	1.70213E-40	87.148	0.561658	0	5.91981E-13	59.198	0	0		NaN					0.50725	0	1.22009E-10	55.426	0	0		NaN	0.84817	7.73691	9.73203E-08	61.732	0	0		NaN		2	S
YBL104C	901	YBL104C	YBL104C	sp|YBL104C|SEA4_YEAST NCSL01000021.1 8593-11709 ORF Verified Subunit of SEACAT, a subcomplex of the SEA complex; Sea4p, along with Rtc1p and Mtc5p, redundantly inhibit the TORC1 inhibitory role of the Iml1p/SEACIT (Iml1p-Npr2p-Npr3p) subcomplex, a GAP for	0.404329	1.36123	3.90279E-12	50.843	40.89	50.843													0	0		NaN									0	0		NaN					0.404329	1.36123	3.90279E-12	50.843			S
YBL105C	152	YBL105C	YBL105C	sp|YBL105C|PKC1_YEAST NCSL01000021.1 4657-8112 ORF Verified Protein serine/threonine kinase; essential for cell wall remodeling during growth; localized to sites of polarized growth and the mother-daughter bud neck; homolog of the alpha, beta, and gamma is	0.33332	0	0.00027249	40.725	36.962	40.725																																	0.33332	0	0.00027249	40.725			S
YBL105C	153	YBL105C	YBL105C	sp|YBL105C|PKC1_YEAST NCSL01000021.1 4657-8112 ORF Verified Protein serine/threonine kinase; essential for cell wall remodeling during growth; localized to sites of polarized growth and the mother-daughter bud neck; homolog of the alpha, beta, and gamma is	0.33332	0	0.00027249	40.725	36.962	40.725																																	0.33332	0	0.00027249	40.725			S
YBL105C	154	YBL105C	YBL105C	sp|YBL105C|PKC1_YEAST NCSL01000021.1 4657-8112 ORF Verified Protein serine/threonine kinase; essential for cell wall remodeling during growth; localized to sites of polarized growth and the mother-daughter bud neck; homolog of the alpha, beta, and gamma is	0.931949	14.3759	3.04505E-81	98.942	76.856	94.688									0.931949	14.3759	3.53646E-54	94.688					0.845428	10.3898	3.04505E-81	98.942													0.33332	0	0.00027249	40.725		1	S
YBR007C	394	YBR007C	YBR007C	sp|YBR007C|DSF2_YEAST NCSL01000019.1 171966-174176 ORF Verified Deletion suppressor of mpt5 mutation; relocalizes from bud neck to cytoplasm upon DNA replication stress GN=DSF2 PE=1 SV=1	0.472004	0	0.000138252	59.542	54.842	59.542									0.472004	0	0.000138252	59.542									0	0		NaN					0	0		NaN	0	0		NaN			S
YBR007C	395	YBR007C	YBR007C	sp|YBR007C|DSF2_YEAST NCSL01000019.1 171966-174176 ORF Verified Deletion suppressor of mpt5 mutation; relocalizes from bud neck to cytoplasm upon DNA replication stress GN=DSF2 PE=1 SV=1	0.472004	0	0.000138252	59.542	54.842	59.542									0.472004	0	0.000138252	59.542									0	0		NaN					0	0		NaN	0	0		NaN			S
YBR016W	2	YBR016W	YBR016W	sp|YBR016W|dubious44_YEAST NCSL01000019.1 158258-158641 ORF Verified Tail-anchored plasma membrane protein with a conserved CYSTM module; predicted to be palmitoylated; has similarity to hydrophilins, which are involved in the adaptive response to hyperosm	0.999995	54.4012	1.26631E-15	79.875	75.091	79.875	0	0		NaN					0.999995	54.4012	1.26631E-15	79.875									0	0		NaN									0	0		NaN		1	S
YBR016W	26	YBR016W	YBR016W	sp|YBR016W|dubious44_YEAST NCSL01000019.1 158258-158641 ORF Verified Tail-anchored plasma membrane protein with a conserved CYSTM module; predicted to be palmitoylated; has similarity to hydrophilins, which are involved in the adaptive response to hyperosm	0.499806	0	6.94797E-14	45.88	37.489	45.88					0	0		NaN	0.499806	0	6.94797E-14	45.88	0	0		NaN	0	0		NaN									0	0		NaN							S
YBR016W	27	YBR016W	YBR016W	sp|YBR016W|dubious44_YEAST NCSL01000019.1 158258-158641 ORF Verified Tail-anchored plasma membrane protein with a conserved CYSTM module; predicted to be palmitoylated; has similarity to hydrophilins, which are involved in the adaptive response to hyperosm	0.499806	0	6.94797E-14	45.88	37.489	45.88					0	0		NaN	0.499806	0	6.94797E-14	45.88	0	0		NaN	0	0		NaN									0	0		NaN							S
YBR045C	282	YBR045C	YBR045C	sp|YBR045C|GIP1_YEAST NCSL01000019.1 99260-101179 ORF Verified Meiosis-specific regulatory subunit of the Glc7p protein phosphatase; regulates spore wall formation and septin organization, required for expression of some late meiotic genes and for normal l	0.5	0	4.01432E-05	43.282	29.929	43.282					0	0		NaN	0	0		NaN					0	0		NaN	0.5	0	4.01432E-05	43.282					0	0		NaN	0	0		NaN		2	S
YBR045C	283	YBR045C	YBR045C	sp|YBR045C|GIP1_YEAST NCSL01000019.1 99260-101179 ORF Verified Meiosis-specific regulatory subunit of the Glc7p protein phosphatase; regulates spore wall formation and septin organization, required for expression of some late meiotic genes and for normal l	0.584955	0.770651	8.54607E-06	54.524	44.571	54.524					0	0		NaN	0	0		NaN					0.584955	0.770651	8.54607E-06	54.524	0.5	0	4.01432E-05	43.282					0	0		NaN	0	0		NaN		2	S
YBR045C	286	YBR045C	YBR045C	sp|YBR045C|GIP1_YEAST NCSL01000019.1 99260-101179 ORF Verified Meiosis-specific regulatory subunit of the Glc7p protein phosphatase; regulates spore wall formation and septin organization, required for expression of some late meiotic genes and for normal l	0.5	0	4.01432E-05	43.282	29.929	43.282					0	0		NaN	0	0		NaN					0	0		NaN	0.5	0	4.01432E-05	43.282					0	0		NaN	0	0		NaN		2	S
YBR045C	308	YBR045C	YBR045C	sp|YBR045C|GIP1_YEAST NCSL01000019.1 99260-101179 ORF Verified Meiosis-specific regulatory subunit of the Glc7p protein phosphatase; regulates spore wall formation and septin organization, required for expression of some late meiotic genes and for normal l	0.997309	28.0266	1.25514E-18	65.472	65.472	60.55																	0.996186	27.9212	1.25514E-18	65.472	0.997309	28.0266	5.22186E-11	60.55					0	0		NaN						1	S
YBR054W	340	YBR054W	YBR054W	sp|YBR054W|YRO2_YEAST NCSL01000019.1 85225-86250 ORF Verified Protein with a putative role in response to acid stress; null mutant is sensitive to acetic acid; transcription is regulated by Haa1p and induced in the presence of acetic acid; protein observed	1	53.7538	3.98201E-06	53.754	39.078	53.754									1	41.6438	4.55256E-05	41.644	0	0		NaN	1	53.7538	3.98201E-06	53.754	0	0		NaN	0	0		NaN	0	0		NaN	0	0		NaN		2	S
YBR079C	893	YBR079C	YBR079C	sp|YBR079C|RPG1_YEAST NCSL01000019.1 30943-33846 ORF Verified eIF3a subunit of the eukaryotic translation initiation factor 3 (eIF3); subunit of the core complex of eIF3; essential for translation; part of a Prt1p-Rpg1p-Nip1p subcomplex that stimulates bin	0.998904	29.5981	0.00210598	60.167	39.685	60.167									0.99548	23.4294	0.0139231	57.174					0.998904	29.5981	0.013302	60.167	0.995024	23.0099	0.00210598	43.297					0.99889	29.5413	0.00460709	41.704						1	S
YBR079C	220	YBR079C	YBR079C	sp|YBR079C|RPG1_YEAST NCSL01000019.1 30943-33846 ORF Verified eIF3a subunit of the eukaryotic translation initiation factor 3 (eIF3); subunit of the core complex of eIF3; essential for translation; part of a Prt1p-Rpg1p-Nip1p subcomplex that stimulates bin	0.999864	39.7237	2.98187E-09	45.33	34.275	45.33					0	0		NaN	0	0		NaN					0.999864	39.7237	2.98187E-09	45.33	0	0		NaN					0	0		NaN						1	S
YBR080C	226	YBR080C	YBR080C	sp|YBR080C|SEC18_YEAST NCSL01000019.1 28330-30606 ORF Verified AAA ATPase and SNARE disassembly chaperone; required for vesicular transport between ER and Golgi, the 'priming' step in homotypic vacuole fusion, autophagy, and protein secretion; releases Sec	1	96.6404	1.09583E-142	108.56	90.755	96.64	0	0		NaN					1	108.564	1.09583E-142	108.56	0	0		NaN	1	96.6404	1.38745E-54	96.64	0	0		NaN	0	0		NaN										1	S
YBR086C	704	YBR086C	YBR086C	sp|YBR086C|IST2_YEAST NCSL01000019.1 6430-9267 ORF Verified Cortical ER protein involved in ER-plasma membrane tethering; one of 6 proteins (Ist2p, Scs2p, Scs22p, Tcb1p, Tcb2p, Tcb3p) that connect ER to the plasma membrane (PM) and regulate PM phosphatidyl	0.999917	42.6081	0	142.21	137.33	142.21	0	0		NaN	0.483306	0	3.41308E-18	49.25	0.999917	42.6081	0	142.21	0	0		NaN	0.840822	7.28784	1.83419E-50	68.231					0	0		NaN	0.787734	6.26889	4.74233E-19	40.104	0	0		NaN		1	S
YBR086C	757	YBR086C	YBR086C	sp|YBR086C|IST2_YEAST NCSL01000019.1 6430-9267 ORF Verified Cortical ER protein involved in ER-plasma membrane tethering; one of 6 proteins (Ist2p, Scs2p, Scs22p, Tcb1p, Tcb2p, Tcb3p) that connect ER to the plasma membrane (PM) and regulate PM phosphatidyl	1	74.7687	5.35856E-31	93.258	72.954	74.769	0	0		NaN					1	41.3778	5.35856E-31	93.258					1	74.7687	1.23347E-13	74.769	1	49.3505	0.00335924	49.35														1	S
YBR086C	638	YBR086C	YBR086C	sp|YBR086C|IST2_YEAST NCSL01000019.1 6430-9267 ORF Verified Cortical ER protein involved in ER-plasma membrane tethering; one of 6 proteins (Ist2p, Scs2p, Scs22p, Tcb1p, Tcb2p, Tcb3p) that connect ER to the plasma membrane (PM) and regulate PM phosphatidyl	1	40.3494	0	128.05	109.47	40.349	0	0		NaN	1	63.998	2.90491E-08	63.998									1	128.047	0	128.05	1	52.5272	9.71947E-08	52.527	0	0		NaN					1	40.3494	3.50539E-06	40.349		1	S
YBR095C	249	YBR095C	YBR095C	sp|YBR095C|RXT2_YEAST NCSL01000025.1 4643-5935 ORF Verified Component of the histone deacetylase Rpd3L complex; possibly involved in cell fusion and invasive growth; relocalizes to the cytosol in response to hypoxia GN=RXT2 PE=1 SV=1	1	69.7206	3.95257E-09	69.721	52.509	69.721	0	0		NaN	0	0		NaN	1	40.7239	0.00189825	40.724	0	0		NaN	1	69.7206	3.95257E-09	69.721	0	0		NaN	0	0		NaN										1	S
YBR112C	693	YBR112C	YBR112C	sp|YBR112C|CYC8_YEAST NCSL01000025.1 33230-35986 ORF Verified General transcriptional co-repressor; acts together with Tup1p; also acts as part of a transcriptional co-activator complex that recruits the SWI/SNF and SAGA complexes to promoters; can form th	0.998793	29.1788	4.66197E-07	65.842	35.338	62.408	0	0		NaN	0.990929	20.3839	0.00980778	54.259	0.996929	25.1143	4.66197E-07	65.842					0.998793	29.1788	7.42674E-05	62.408	0	0		NaN					0	0		NaN						1	S
YBR138C	97	YBR138C	YBR138C	sp|YBR138C|dubious68_YEAST NCSL01000025.1 83275-84849 ORF Uncharacterized Cytoplasmic protein of unknown function; APCC(Cdh1) substrate; potentially phosphorylated by Cdc28p; YBR138C is not an essential gene GN=dubious68 PE=1 SV=1	0.255219	0	7.6878E-19	48.848	45.56	48.848																	0.255219	0	7.6878E-19	48.848	0	0		NaN					0	0		NaN	0	0		NaN			S
YBR138C	103	YBR138C	YBR138C	sp|YBR138C|dubious68_YEAST NCSL01000025.1 83275-84849 ORF Uncharacterized Cytoplasmic protein of unknown function; APCC(Cdh1) substrate; potentially phosphorylated by Cdc28p; YBR138C is not an essential gene GN=dubious68 PE=1 SV=1	0.255219	0	7.6878E-19	48.848	45.56	48.848																	0.255219	0	7.6878E-19	48.848	0	0		NaN					0	0		NaN	0	0		NaN			S
YBR138C	105	YBR138C	YBR138C	sp|YBR138C|dubious68_YEAST NCSL01000025.1 83275-84849 ORF Uncharacterized Cytoplasmic protein of unknown function; APCC(Cdh1) substrate; potentially phosphorylated by Cdc28p; YBR138C is not an essential gene GN=dubious68 PE=1 SV=1	0.255219	0	7.6878E-19	48.848	45.56	48.848																	0.255219	0	7.6878E-19	48.848	0	0		NaN					0	0		NaN	0	0		NaN			S
YBR140C	1010	YBR140C	YBR140C	sp|YBR140C|IRA1_YEAST NCSL01000025.1 86863-96141 ORF Verified GTPase-activating protein; negatively regulates RAS by converting it from GTP- to the GDP-bound inactive form, required for reducing cAMP levels under nutrient limiting conditions, mediates memb	1	110.534	1.5998E-163	110.53	72.212	110.53					0	0		NaN	0	0		NaN									0	0		NaN					1	110.534	1.5998E-163	110.53	0	0		NaN		1	S
YBR140C	1342	YBR140C	YBR140C	sp|YBR140C|IRA1_YEAST NCSL01000025.1 86863-96141 ORF Verified GTPase-activating protein; negatively regulates RAS by converting it from GTP- to the GDP-bound inactive form, required for reducing cAMP levels under nutrient limiting conditions, mediates memb	0.988641	21.4656	1.26951E-215	112.17	103.35	112.17					0.95206	13.4984	6.36279E-29	84.842																									0.988641	21.4656	1.26951E-215	112.17		1	S
YBR140C	956	YBR140C	YBR140C	sp|YBR140C|IRA1_YEAST NCSL01000025.1 86863-96141 ORF Verified GTPase-activating protein; negatively regulates RAS by converting it from GTP- to the GDP-bound inactive form, required for reducing cAMP levels under nutrient limiting conditions, mediates memb	0.992332	21.6774	0.00091419	48.981	46.278	48.981					0	0		NaN									0.992332	21.6774	0.00091419	48.981									0	0		NaN						1	S
YBR142W	681	YBR142W	YBR142W	sp|YBR142W|MAK5_YEAST NCSL01000025.1 97829-100159 ORF Verified Essential nucleolar protein; putative DEAD-box RNA helicase required for maintenance of M1 dsRNA virus; involved in biogenesis of large (60S) ribosomal subunits GN=MAK5 PE=1 SV=1	0.991934	20.8983	1.94185E-79	94.882	77.6	94.882					0.991934	20.8983	1.94185E-79	94.882	0	0		NaN	0	0		NaN	0	0		NaN	0	0		NaN	0	0		NaN	0	0		NaN							S
YBR148W	180	YBR148W	YBR148W	sp|YBR148W|YSW1_YEAST NCSL01000025.1 107435-109264 ORF Verified Protein required for normal prospore membrane formation; interacts with Gip1p, which is the meiosis-specific regulatory subunit of the Glc7p protein phosphatase; expressed specifically in spor	1	80.1976	0	126.07	110.69	126.07	0	0		NaN	0.999788	37.2349	0.000107562	50.653	1	68.4189	4.88568E-189	109.38	0	0		NaN	1	80.1976	0	126.07	0	0		NaN	0	0		NaN	0	0		NaN	0	0		NaN		1	S
YBR156C	435	YBR156C	YBR156C	sp|YBR156C|SLI15_YEAST NCSL01000025.1 120645-122741 ORF Verified Subunit of the conserved chromosomal passenger complex (CPC); complex regulates kinetochore-microtubule attachments, activation of the spindle tension checkpoint, and mitotic spindle disassem	0.316661	0	1.94073E-05	58.37	36.906	58.37					0	0		NaN					0	0		NaN	0.316661	0	1.94073E-05	58.37	0	0		NaN					0	0		NaN	0	0		NaN			S
YBR156C	436	YBR156C	YBR156C	sp|YBR156C|SLI15_YEAST NCSL01000025.1 120645-122741 ORF Verified Subunit of the conserved chromosomal passenger complex (CPC); complex regulates kinetochore-microtubule attachments, activation of the spindle tension checkpoint, and mitotic spindle disassem	0.316661	0	1.94073E-05	58.37	36.906	58.37					0	0		NaN					0	0		NaN	0.316661	0	1.94073E-05	58.37	0	0		NaN					0	0		NaN	0	0		NaN			S
YBR156C	437	YBR156C	YBR156C	sp|YBR156C|SLI15_YEAST NCSL01000025.1 120645-122741 ORF Verified Subunit of the conserved chromosomal passenger complex (CPC); complex regulates kinetochore-microtubule attachments, activation of the spindle tension checkpoint, and mitotic spindle disassem	0.316661	0	1.94073E-05	58.37	36.906	58.37					0	0		NaN					0	0		NaN	0.316661	0	1.94073E-05	58.37	0	0		NaN					0	0		NaN	0	0		NaN			S
YBR156C	70	YBR156C	YBR156C	sp|YBR156C|SLI15_YEAST NCSL01000025.1 120645-122741 ORF Verified Subunit of the conserved chromosomal passenger complex (CPC); complex regulates kinetochore-microtubule attachments, activation of the spindle tension checkpoint, and mitotic spindle disassem	0.999821	37.4564	1.01394E-06	45.608	41.292	45.608					0	0		NaN									0.999821	37.4564	1.01394E-06	45.608	0	0		NaN					0	0		NaN	0	0		NaN		2	S
YBR156C	73	YBR156C	YBR156C	sp|YBR156C|SLI15_YEAST NCSL01000025.1 120645-122741 ORF Verified Subunit of the conserved chromosomal passenger complex (CPC); complex regulates kinetochore-microtubule attachments, activation of the spindle tension checkpoint, and mitotic spindle disassem	0.999082	30.3672	1.01394E-06	45.608	41.292	45.608					0	0		NaN									0.999082	30.3672	1.01394E-06	45.608	0	0		NaN					0	0		NaN	0	0		NaN		2	S
YBR156C	565	YBR156C	YBR156C	sp|YBR156C|SLI15_YEAST NCSL01000025.1 120645-122741 ORF Verified Subunit of the conserved chromosomal passenger complex (CPC); complex regulates kinetochore-microtubule attachments, activation of the spindle tension checkpoint, and mitotic spindle disassem	0.45486	0	0.0029717	50.353	36.118	50.353																	0.45486	0	0.0029717	50.353									0	0		NaN	0	0		NaN			S
YBR156C	268	YBR156C	YBR156C	sp|YBR156C|SLI15_YEAST NCSL01000025.1 120645-122741 ORF Verified Subunit of the conserved chromosomal passenger complex (CPC); complex regulates kinetochore-microtubule attachments, activation of the spindle tension checkpoint, and mitotic spindle disassem	0.999885	39.3829	1.78056E-06	65.5	54.288	65.5									0.999885	39.3829	1.78056E-06	65.5					0	0		NaN	0	0		NaN					0	0		NaN	0	0		NaN		1	S
YBR156C	183	YBR156C	YBR156C	sp|YBR156C|SLI15_YEAST NCSL01000025.1 120645-122741 ORF Verified Subunit of the conserved chromosomal passenger complex (CPC); complex regulates kinetochore-microtubule attachments, activation of the spindle tension checkpoint, and mitotic spindle disassem	0.999254	31.2831	1.34306E-06	83.862	62.49	83.862									0.999254	31.2831	1.34306E-06	83.862					0.96283	14.1668	0.00103966	58.37	0	0		NaN														1	S
YBR180W	63	YBR180W	YBR180W	sp|YBR180W|DTR1_YEAST NCSL01000025.1 159279-160997 ORF Verified Putative dityrosine transporter of the major facilitator superfamily; member of the 12-spanner drug:H(+) antiporter DHA1 family; required for spore wall synthesis; sequence similarity to QDR1	0.640674	1.32014	3.14636E-27	46.132	38.51	46.132					0	0		NaN									0.640674	1.32014	3.14636E-27	46.132	0	0		NaN														2	S
YBR180W	64	YBR180W	YBR180W	sp|YBR180W|DTR1_YEAST NCSL01000025.1 159279-160997 ORF Verified Putative dityrosine transporter of the major facilitator superfamily; member of the 12-spanner drug:H(+) antiporter DHA1 family; required for spore wall synthesis; sequence similarity to QDR1	0.657737	1.57645	3.14636E-27	46.132	38.51	46.132					0	0		NaN									0.657737	1.57645	3.14636E-27	46.132	0	0		NaN														2	S
YBR189W	184	YBR189W	YBR189W	sp|YBR189W|RPS9B_YEAST NCSL01000020.1 198818-199818 ORF Verified Protein component of the small (40S) ribosomal subunit; homologous to mammalian ribosomal protein S9 and bacterial S4; RPS9B has a paralog, RPS9A, that arose from the whole genome duplication	1	77.5617	6.30057E-29	77.562	77.562	77.562	0	0		NaN					1	71.6917	8.48216E-29	71.692	0	0		NaN	1	77.5617	6.30057E-29	77.562	0	0		NaN	0	0		NaN	0	0		NaN	0	0		NaN		1	S
YBR198C	139	YBR198C	YBR198C	sp|YBR198C|TAF5_YEAST NCSL01000020.1 185806-188202 ORF Verified Subunit (90 kDa) of TFIID and SAGA complexes; involved in RNA polymerase II transcription initiation and in chromatin modification GN=TAF5 PE=1 SV=1	0.5	0	0.0025457	43.544	37.509	43.544					0	0		NaN									0.5	0	0.0025457	43.544	0	0		NaN														1	S
YBR198C	140	YBR198C	YBR198C	sp|YBR198C|TAF5_YEAST NCSL01000020.1 185806-188202 ORF Verified Subunit (90 kDa) of TFIID and SAGA complexes; involved in RNA polymerase II transcription initiation and in chromatin modification GN=TAF5 PE=1 SV=1	0.5	0	0.0025457	43.544	37.509	43.544					0	0		NaN									0.5	0	0.0025457	43.544	0	0		NaN														1	S
YBR207W	449	YBR207W	YBR207W	sp|YBR207W|FTH1_YEAST NCSL01000020.1 167790-169187 ORF Verified Putative high affinity iron transporter; involved in transport of intravacuolar stores of iron; forms complex with Fet5p; expression is regulated by iron; proposed to play indirect role in end	0.895878	10.4938	0	165.45	159.48	107.62	0	0		NaN	0	0		NaN	0.739115	7.54075	0	165.45	0	0		NaN	0.895878	10.4938	1.44691E-177	107.62	0	0		NaN	0	0		NaN	0	0		NaN	0	0		NaN		1	S
YBR207W	452	YBR207W	YBR207W	sp|YBR207W|FTH1_YEAST NCSL01000020.1 167790-169187 ORF Verified Putative high affinity iron transporter; involved in transport of intravacuolar stores of iron; forms complex with Fet5p; expression is regulated by iron; proposed to play indirect role in end	0.333331	0	6.28926E-22	63.682	57.711	63.682	0	0		NaN	0	0		NaN					0	0		NaN	0.333331	0	6.28926E-22	63.682	0	0		NaN	0	0		NaN	0	0		NaN	0	0		NaN			S
YBR207W	453	YBR207W	YBR207W	sp|YBR207W|FTH1_YEAST NCSL01000020.1 167790-169187 ORF Verified Putative high affinity iron transporter; involved in transport of intravacuolar stores of iron; forms complex with Fet5p; expression is regulated by iron; proposed to play indirect role in end	0.333331	0	6.28926E-22	63.682	57.711	63.682	0	0		NaN	0	0		NaN					0	0		NaN	0.333331	0	6.28926E-22	63.682	0	0		NaN	0	0		NaN	0	0		NaN	0	0		NaN			S
YBR215W	159	YBR215W	YBR215W	sp|YBR215W|HPC2_YEAST NCSL01000020.1 147081-149042 ORF Verified Subunit of the HIR complex; HIR is a nucleosome assembly complex involved in regulation of histone gene transcription; mutants display synthetic defects with subunits of FACT, a complex that a	0.838328	7.2056	0.0161261	60.76	52.077	60.76					0	0		NaN	0.808779	7.1838	0.0111866	53.554					0.838328	7.2056	0.0161261	60.76																		1	S
YBR215W	307	YBR215W	YBR215W	sp|YBR215W|HPC2_YEAST NCSL01000020.1 147081-149042 ORF Verified Subunit of the HIR complex; HIR is a nucleosome assembly complex involved in regulation of histone gene transcription; mutants display synthetic defects with subunits of FACT, a complex that a	0.522848	0.910239	7.80368E-08	48.112	41.728	48.112									0.522848	0.910239	7.80368E-08	48.112																										1	S
YBR215W	489	YBR215W	YBR215W	sp|YBR215W|HPC2_YEAST NCSL01000020.1 147081-149042 ORF Verified Subunit of the HIR complex; HIR is a nucleosome assembly complex involved in regulation of histone gene transcription; mutants display synthetic defects with subunits of FACT, a complex that a	1	45.368	0.0072748	45.368	14.804	45.368									0	0		NaN					1	45.368	0.0072748	45.368																		1	S
YBR215W	264	YBR215W	YBR215W	sp|YBR215W|HPC2_YEAST NCSL01000020.1 147081-149042 ORF Verified Subunit of the HIR complex; HIR is a nucleosome assembly complex involved in regulation of histone gene transcription; mutants display synthetic defects with subunits of FACT, a complex that a	0.345141	0	3.5352E-12	41.052	35.875	41.052									0	0		NaN					0.345141	0	3.5352E-12	41.052																			S
YBR225W	769	YBR225W	YBR225W	sp|YBR225W|dubious84_YEAST NCSL01000020.1 129062-131764 ORF Uncharacterized Putative protein of unknown function; non-essential gene identified in a screen for mutants affected in mannosylphophorylation of cell wall components GN=dubious84 PE=1 SV=1	0.883627	8.80597	1.09777E-13	72.089	61.566	72.089																	0.883627	8.80597	1.09777E-13	72.089	0	0		NaN					0	0		NaN	0.752658	4.95044	0.00446314	50.207		1	S
YBR225W	156	YBR225W	YBR225W	sp|YBR225W|dubious84_YEAST NCSL01000020.1 129062-131764 ORF Uncharacterized Putative protein of unknown function; non-essential gene identified in a screen for mutants affected in mannosylphophorylation of cell wall components GN=dubious84 PE=1 SV=1	0.998331	27.9592	2.96956E-08	66.262	60.897	66.262									0.994941	23.1454	3.29705E-05	60.49					0.998331	27.9592	2.96956E-08	66.262	0.984885	18.2992	3.29705E-05	60.49					0.993641	22.9923	0.00655582	43.991	0.997876	29.6341	0.000135165	59.57		1	S
YBR230C	19	YBR230C	YBR230C	sp|YBR230C|OM14_YEAST NCSL01000020.1 122427-122843 ORF Verified Mitochondrial outer membrane receptor for cytosolic ribosomes; integral protein of the outer membrane that interacts with the nascent chain-associated complex (NAC) bound to ribosomes, contrib	0.498358	0	2.12046E-20	44.683	29.754	44.683	0	0		NaN									0.498358	0	2.12046E-20	44.683									0	0		NaN											S
YBR230C	21	YBR230C	YBR230C	sp|YBR230C|OM14_YEAST NCSL01000020.1 122427-122843 ORF Verified Mitochondrial outer membrane receptor for cytosolic ribosomes; integral protein of the outer membrane that interacts with the nascent chain-associated complex (NAC) bound to ribosomes, contrib	0.498358	0	2.12046E-20	44.683	29.754	44.683	0	0		NaN									0.498358	0	2.12046E-20	44.683									0	0		NaN											S
YBR233W	51	YBR233W	YBR233W	sp|YBR233W|PBP2_YEAST NCSL01000020.1 117725-118966 ORF Verified RNA binding protein; has similarity to mammalian heterogeneous nuclear RNP K protein, involved in the regulation of telomere position effect and telomere length; relative distribution to the n	0.49121	0	7.50817E-56	66.793	52.632	66.793	0	0		NaN					0.49121	0	7.50817E-56	66.793					0.33328	0	3.144E-27	45.862																			S
YBR233W	53	YBR233W	YBR233W	sp|YBR233W|PBP2_YEAST NCSL01000020.1 117725-118966 ORF Verified RNA binding protein; has similarity to mammalian heterogeneous nuclear RNP K protein, involved in the regulation of telomere position effect and telomere length; relative distribution to the n	0.49121	0	7.50817E-56	66.793	52.632	66.793	0	0		NaN					0.49121	0	7.50817E-56	66.793					0.33328	0	3.144E-27	45.862																			S
YBR233W	59	YBR233W	YBR233W	sp|YBR233W|PBP2_YEAST NCSL01000020.1 117725-118966 ORF Verified RNA binding protein; has similarity to mammalian heterogeneous nuclear RNP K protein, involved in the regulation of telomere position effect and telomere length; relative distribution to the n	0.33328	0	3.144E-27	45.862	42.98	45.862	0	0		NaN													0.33328	0	3.144E-27	45.862																			S
YBR245C	818	YBR245C	YBR245C	sp|YBR245C|ISW1_YEAST NCSL01000020.1 90942-94247 ORF Verified ATPase subunit of imitation-switch (ISWI) class chromatin remodelers; with Ioc3p forms Isw1a complex involved in repression of transcription initiation; with Ioc2p and Ioc4p forms Isw1b complex	0.999992	51.1186	9.0976E-23	80.609	69.748	80.609					0	0		NaN	0.999659	34.6702	1.02472E-07	57.525	0	0		NaN	0.999992	51.1186	9.0976E-23	80.609					0	0		NaN					0	0		NaN		1	S
YBR245C	1082	YBR245C	YBR245C	sp|YBR245C|ISW1_YEAST NCSL01000020.1 90942-94247 ORF Verified ATPase subunit of imitation-switch (ISWI) class chromatin remodelers; with Ioc3p forms Isw1a complex involved in repression of transcription initiation; with Ioc2p and Ioc4p forms Isw1b complex	0.798889	6.07054	0	151.65	139.45	151.65	0	0		NaN	0.498	0	4.88896E-08	44.188	0.493365	0	7.95953E-08	46.592	0	0		NaN	0.798889	6.07054	0	151.65	0	0		NaN	0	0		NaN	0	0		NaN						1	S
YBR250W	26	YBR250W	YBR250W	sp|YBR250W|SPO23_YEAST NCSL01000020.1 81804-83375 ORF Verified Protein of unknown function; associates with meiosis-specific protein Spo1p GN=SPO23 PE=1 SV=1	0.33055	0	4.52095E-05	40.589	33.736	40.589									0.33055	0	4.52095E-05	40.589																											S
YBR275C	1565	YBR275C	YBR275C	sp|YBR275C|RIF1_YEAST NCSL01000020.1 45315-51065 ORF Verified Protein that binds to the Rap1p C-terminus; acts synergistically with Rif2p to help control telomere length and establish telomeric silencing; involved in control of DNA replication; contributes	0.333324	0	2.09565E-06	44.457	40.188	44.457					0	0		NaN	0.333324	0	2.09565E-06	44.457	0	0		NaN	0	0		NaN	0	0		NaN					0	0		NaN	0	0		NaN			S
YBR275C	1567	YBR275C	YBR275C	sp|YBR275C|RIF1_YEAST NCSL01000020.1 45315-51065 ORF Verified Protein that binds to the Rap1p C-terminus; acts synergistically with Rif2p to help control telomere length and establish telomeric silencing; involved in control of DNA replication; contributes	0.333324	0	2.09565E-06	44.457	40.188	44.457					0	0		NaN	0.333324	0	2.09565E-06	44.457	0	0		NaN	0	0		NaN	0	0		NaN					0	0		NaN	0	0		NaN			S
YBR275C	1694	YBR275C	YBR275C	sp|YBR275C|RIF1_YEAST NCSL01000020.1 45315-51065 ORF Verified Protein that binds to the Rap1p C-terminus; acts synergistically with Rif2p to help control telomere length and establish telomeric silencing; involved in control of DNA replication; contributes	0.997112	25.3814	0	140.24	121.46	140.24	0	0		NaN	0	0		NaN	0.896844	9.39221	1.04427E-09	68.069					0.997112	25.3814	0	140.24	0	0		NaN	0	0		NaN	0	0		NaN						1	S
YBR275C	1795	YBR275C	YBR275C	sp|YBR275C|RIF1_YEAST NCSL01000020.1 45315-51065 ORF Verified Protein that binds to the Rap1p C-terminus; acts synergistically with Rif2p to help control telomere length and establish telomeric silencing; involved in control of DNA replication; contributes	1	48.0038	0.0021941	61.375	61.375	48.004									1	61.3753	0.0109086	61.375					1	48.0038	0.0021941	48.004																		1	S
YBR275C	92	YBR275C	YBR275C	sp|YBR275C|RIF1_YEAST NCSL01000020.1 45315-51065 ORF Verified Protein that binds to the Rap1p C-terminus; acts synergistically with Rif2p to help control telomere length and establish telomeric silencing; involved in control of DNA replication; contributes	0.861919	7.95331	0	128.01	124.59	128.01					0.861919	7.95331	0	128.01	0.827368	6.80589	1.94528E-32	91.313					0.499993	0	1.18818E-06	69.979									0	0		NaN	0.499636	0	0.00343902	40.589		1	S
YBR275C	1510	YBR275C	YBR275C	sp|YBR275C|RIF1_YEAST NCSL01000020.1 45315-51065 ORF Verified Protein that binds to the Rap1p C-terminus; acts synergistically with Rif2p to help control telomere length and establish telomeric silencing; involved in control of DNA replication; contributes	0.862448	7.97266	2.73342E-14	80.469	62.66	80.469					0	0		NaN	0.862448	7.97266	2.73342E-14	80.469					0	0		NaN	0	0		NaN					0	0		NaN	0	0		NaN		1	S
YBR275C	1637	YBR275C	YBR275C	sp|YBR275C|RIF1_YEAST NCSL01000020.1 45315-51065 ORF Verified Protein that binds to the Rap1p C-terminus; acts synergistically with Rif2p to help control telomere length and establish telomeric silencing; involved in control of DNA replication; contributes	0.999833	40.7372	0	137.24	125.39	137.24	0	0		NaN	0	0		NaN	0.999833	40.7372	0	137.24	0	0		NaN	0.996806	25.1496	3.28114E-75	89.829	0	0		NaN	0	0		NaN	0.985257	18.277	3.30764E-37	64.68	0	0		NaN		1	S
YBR275C	159	YBR275C	YBR275C	sp|YBR275C|RIF1_YEAST NCSL01000020.1 45315-51065 ORF Verified Protein that binds to the Rap1p C-terminus; acts synergistically with Rif2p to help control telomere length and establish telomeric silencing; involved in control of DNA replication; contributes	0.999984	50.3498	4.09664E-188	112.13	83.172	112.13					0	0		NaN	0.999944	44.2285	4.12526E-22	89.827	0	0		NaN	0.999984	50.3498	4.09664E-188	112.13	0	0		NaN					0	0		NaN	0	0		NaN		1	S
YBR279W	147	YBR279W	YBR279W	sp|YBR279W|PAF1_YEAST NCSL01000020.1 39806-41161 ORF Verified Component of the Paf1p complex involved in transcription elongation; binds to and modulates the activity of RNA polymerases I and II; required for expression of a subset of genes, including cell	1	102.711	0	120.08	115.08	120.08					0	0		NaN	1	67.5058	1.02875E-67	87.952	0	0		NaN	1	78.0343	5.48908E-61	85.573	1	102.711	0	120.08	0	0		NaN	0	0		NaN	0	0		NaN		1	S
YCL040W	2	YCL040W	YCL040W	sp|YCL040W|GLK1_YEAST NCSL01000046.1 31800-33302 ORF Verified Glucokinase; catalyzes the phosphorylation of glucose at C6 in the first irreversible step of glucose metabolism; one of three glucose phosphorylating enzymes; expression regulated by non-fermen	1	97.635	6.02025E-49	101.6	91.364	97.635	0	0		NaN	0	0		NaN	1	97.635	6.02025E-49	97.635	0	0		NaN	1	91.8141	5.58491E-35	101.6	0	0		NaN	0	0		NaN	0	0		NaN	0	0		NaN		1	S
YCL061C	184	YCL061C	YCL061C	sp|YCL061C|MRC1_YEAST NCSL01000046.1 62106-65396 ORF Verified S-phase checkpoint protein required for DNA replication; couples DNA helicase and polymerase; interacts with and stabilizes Pol2p at stalled replication forks during stress, where it forms a pau	0.809293	7.11346	3.19184E-05	46.606	39.4	42.001					0	0		NaN									0.809293	7.11346	4.24649E-05	42.001	0	0		NaN					0.498018	0	3.19184E-05	46.606	0	0		NaN		1	S
YCL061C	185	YCL061C	YCL061C	sp|YCL061C|MRC1_YEAST NCSL01000046.1 62106-65396 ORF Verified S-phase checkpoint protein required for DNA replication; couples DNA helicase and polymerase; interacts with and stabilizes Pol2p at stalled replication forks during stress, where it forms a pau	0.498018	0	3.19184E-05	46.606	39.4	46.606					0	0		NaN													0	0		NaN					0.498018	0	3.19184E-05	46.606	0	0		NaN			S
YCR021C	308	YCR021C	YCR021C	sp|YCR021C|HSP30_YEAST NCSL01000068.1 15706-16704 ORF Verified Negative regulator of the H(+)-ATPase Pma1p; stress-responsive protein; hydrophobic plasma membrane localized; induced by heat shock, ethanol treatment, weak organic acid, glucose limitation, a	1	71.3491	0.00795135	71.349	69.566	71.349									1	53.1236	0.0113622	53.124					1	71.3491	0.00795135	71.349													0	0		NaN		1	S
YCR034W	338	YCR034W	YCR034W	sp|YCR034W|ELO2_YEAST NCSL01000065.1 7139-8182 ORF Verified Fatty acid elongase, involved in sphingolipid biosynthesis; acts on fatty acids of up to 24 carbons in length; mutations have regulatory effects on 1,3-beta-glucan synthase, vacuolar ATPase, and t	0.946327	12.2093	3.99574E-06	56.215	46.961	56.215					0	0		NaN	0.946327	12.2093	3.99574E-06	56.215	0	0		NaN					0	0		NaN	0	0		NaN	0	0		NaN	0	0		NaN		2	S
YCR057C	664	YCR057C	YCR057C	sp|YCR057C|PWP2_YEAST NCSL01000048.1 45420-48191 ORF Verified Conserved 90S pre-ribosomal component; essential for proper endonucleolytic cleavage of the 35 S rRNA precursor at A0, A1, and A2 sites; contains eight WD-repeats; PWP2 deletion leads to defects	0.99434	22.4471	0.00125883	40.715	23.329	40.715					0	0		NaN	0.99434	22.4471	0.00125883	40.715									0	0		NaN														1	S
YCR057C	232	YCR057C	YCR057C	sp|YCR057C|PWP2_YEAST NCSL01000048.1 45420-48191 ORF Verified Conserved 90S pre-ribosomal component; essential for proper endonucleolytic cleavage of the 35 S rRNA precursor at A0, A1, and A2 sites; contains eight WD-repeats; PWP2 deletion leads to defects	0.997988	27.0437	2.43192E-65	71.974	62.953	71.974									0.997988	27.0437	2.43192E-65	71.974					0.974974	15.9278	5.50803E-27	45.862	0	0		NaN	0	0		NaN	0	0		NaN	0	0		NaN		1	S
YCR088W	183	YCR088W	YCR088W	sp|YCR088W|ABP1_YEAST NCSL01000048.1 1975-3753 ORF Verified Actin-binding protein of the cortical actin cytoskeleton; important for activation of the Arp2/3 complex that plays a key role actin in cytoskeleton organization; inhibits barbed-end actin filamen	1	50.6533	8.56607E-09	60.317	54.833	50.653	0	0		NaN	1	40.5195	6.63261E-05	40.52	1	60.3166	8.56607E-09	60.317	0	0		NaN	1	50.6533	0.000142073	50.653					0	0		NaN	0	0		NaN	0	0		NaN		2	S
YCR088W	167	YCR088W	YCR088W	sp|YCR088W|ABP1_YEAST NCSL01000048.1 1975-3753 ORF Verified Actin-binding protein of the cortical actin cytoskeleton; important for activation of the Arp2/3 complex that plays a key role actin in cytoskeleton organization; inhibits barbed-end actin filamen	0.654249	2.81982	0.00091584	43.761	36.151	43.761													0	0		NaN	0.654249	2.81982	0.00091584	43.761	0	0		NaN	0	0		NaN	0	0		NaN	0	0		NaN		2	S
YDL002C	191	YDL002C	YDL002C	sp|YDL002C|NHP10_YEAST NCSL01000013.1 65244-65855 ORF Verified Non-essential INO80 chromatin remodeling complex subunit; preferentially binds DNA ends, protecting them from exonucleatic cleavage; deletion affects telomere maintenance via recombination; rel	0.826682	6.78499	3.77683E-29	70.889	65.61	70.889	0	0		NaN	0	0		NaN					0	0		NaN	0.826682	6.78499	3.77683E-29	70.889	0	0		NaN	0	0		NaN	0	0		NaN	0	0		NaN		1	S
YDL002C	198	YDL002C	YDL002C	sp|YDL002C|NHP10_YEAST NCSL01000013.1 65244-65855 ORF Verified Non-essential INO80 chromatin remodeling complex subunit; preferentially binds DNA ends, protecting them from exonucleatic cleavage; deletion affects telomere maintenance via recombination; rel	0.88516	8.86931	6.13256E-37	85.457	80.178	85.457	0	0		NaN	0	0		NaN	0.88516	8.86931	6.13256E-37	85.457	0	0		NaN	0.834066	7.03026	2.11119E-07	50.843	0	0		NaN	0	0		NaN	0	0		NaN	0	0		NaN		1	S
YDL012C	2	YDL012C	YDL012C	sp|YDL012C|dubious175_YEAST NCSL01000013.1 80706-81115 ORF Verified Tail-anchored plasma membrane protein with a conserved CYSTM module; possibly involved in response to stress; may contribute to non-homologous end-joining (NHEJ) based on ydl012c htz1 doub	0.999973	46.7013	2.84037E-10	63.727	58.943	63.727					0.999502	34.6624	0.000321984	44.616									0.999973	46.7013	2.84037E-10	63.727					0	0		NaN					0	0		NaN		1	S
YDL017W	506	YDL017W	YDL017W	sp|YDL017W|CDC7_YEAST NCSL01000013.1 86433-87956 ORF Verified DDK (Dbf4-dependent kinase) catalytic subunit; required for origin firing and replication fork progression in mitotic S phase through phosphorylation of Mcm2-7p complexes and Cdc45p; kinase acti	1	83.2061	0.000464941	83.206	83.206	83.206					0	0		NaN	0	0		NaN					0	0		NaN	0	0		NaN					0	0		NaN	1	83.2061	0.000464941	83.206		1	S
YDL017W	82	YDL017W	YDL017W	sp|YDL017W|CDC7_YEAST NCSL01000013.1 86433-87956 ORF Verified DDK (Dbf4-dependent kinase) catalytic subunit; required for origin firing and replication fork progression in mitotic S phase through phosphorylation of Mcm2-7p complexes and Cdc45p; kinase acti	0.333295	0	0.00105817	44.203	36.636	44.203					0	0		NaN									0.333295	0	0.00105817	44.203	0	0		NaN					0	0		NaN	0	0		NaN			S
YDL017W	83	YDL017W	YDL017W	sp|YDL017W|CDC7_YEAST NCSL01000013.1 86433-87956 ORF Verified DDK (Dbf4-dependent kinase) catalytic subunit; required for origin firing and replication fork progression in mitotic S phase through phosphorylation of Mcm2-7p complexes and Cdc45p; kinase acti	0.333295	0	0.00105817	44.203	36.636	44.203					0	0		NaN									0.333295	0	0.00105817	44.203	0	0		NaN					0	0		NaN	0	0		NaN			S
YDL017W	408	YDL017W	YDL017W	sp|YDL017W|CDC7_YEAST NCSL01000013.1 86433-87956 ORF Verified DDK (Dbf4-dependent kinase) catalytic subunit; required for origin firing and replication fork progression in mitotic S phase through phosphorylation of Mcm2-7p complexes and Cdc45p; kinase acti	1	101.532	3.66429E-34	101.53	85	101.53					1	101.32	3.66429E-34	101.32	1	45.257	6.40607E-09	70.488					1	45.0775	0.000329265	45.077	1	101.532	4.12966E-34	101.53					1	54.6997	1.64832E-05	61.435	1	61.4352	1.64832E-05	61.435		1	S
YDL017W	458	YDL017W	YDL017W	sp|YDL017W|CDC7_YEAST NCSL01000013.1 86433-87956 ORF Verified DDK (Dbf4-dependent kinase) catalytic subunit; required for origin firing and replication fork progression in mitotic S phase through phosphorylation of Mcm2-7p complexes and Cdc45p; kinase acti	0.5	0	0.00970087	40.103	27.614	40.103					0	0		NaN	0.5	0	0.00970087	40.103					0	0		NaN	0	0		NaN					0	0		NaN	0	0		NaN		1	S
YDL017W	459	YDL017W	YDL017W	sp|YDL017W|CDC7_YEAST NCSL01000013.1 86433-87956 ORF Verified DDK (Dbf4-dependent kinase) catalytic subunit; required for origin firing and replication fork progression in mitotic S phase through phosphorylation of Mcm2-7p complexes and Cdc45p; kinase acti	0.5	0	0.00970087	40.103	27.614	40.103					0	0		NaN	0.5	0	0.00970087	40.103					0	0		NaN	0	0		NaN					0	0		NaN	0	0		NaN		1	S
YDL022W	24	YDL022W	YDL022W	sp|YDL022W|GPD1_YEAST NCSL01000013.1 99171-100346 ORF Verified NAD-dependent glycerol-3-phosphate dehydrogenase; key enzyme of glycerol synthesis, essential for growth under osmotic stress; expression regulated by high-osmolarity glycerol response pathway;	0.899452	13.1499	1.60109E-05	59.281	54.39	59.281									0.899452	13.1499	1.60109E-05	59.281									0	0		NaN															S
YDL022W	27	YDL022W	YDL022W	sp|YDL022W|GPD1_YEAST NCSL01000013.1 99171-100346 ORF Verified NAD-dependent glycerol-3-phosphate dehydrogenase; key enzyme of glycerol synthesis, essential for growth under osmotic stress; expression regulated by high-osmolarity glycerol response pathway;	0.988031	20.2461	0	123.79	104.69	123.79									0.988031	20.2461	0	123.79					0.919968	11.5341	2.99549E-19	90.05	0	0		NaN														1	S
YDL035C	373	YDL035C	YDL035C	sp|YDL035C|GPR1_YEAST NCSL01000013.1 120101-122986 ORF Verified Plasma membrane G protein coupled receptor (GPCR); interacts with the heterotrimeric G protein alpha subunit, Gpa2p, and with Plc1p; sensor that integrates nutritional signals with the modulat	0.676355	4.59186	4.46132E-08	40.237	40.237	40.237					0	0		NaN	0.676355	4.59186	4.46132E-08	40.237	0	0		NaN	0	0		NaN					0	0		NaN					0	0		NaN		1	S
YDL054C	255	YDL054C	YDL054C	sp|YDL054C|MCH1_YEAST NCSL01000013.1 150029-151489 ORF Verified Protein with similarity to mammalian monocarboxylate permeases; monocarboxylate permeases are involved in transport of monocarboxylic acids across the plasma membrane but mutant is not deficie	0.999999	60.5772	1.40915E-85	96.55	87.503	96.55	0	0		NaN	0	0		NaN	0.999999	60.5772	1.40915E-85	96.55	0	0		NaN	0.996857	25.0126	4.06925E-06	40.552	0	0		NaN	0	0		NaN	0	0		NaN	0	0		NaN		1	S
YDL084W	13	YDL084W	YDL084W	sp|YDL084W|SUB2_YEAST NCSL01000013.1 204711-206051 ORF Verified Component of the TREX complex required for nuclear mRNA export; member of the DEAD-box RNA helicase superfamily and is involved in early and late steps of spliceosome assembly; homolog of the	0.531428	0.54676	3.10722E-66	76.733	71.728	76.733					0.520711	0.383988	2.54355E-28	45.395	0.523319	0.411213	1.15907E-28	51.645	0	0		NaN	0.531428	0.54676	3.10722E-66	76.733	0	0		NaN														1	S
YDL110C	68	YDL110C	YDL110C	sp|YDL110C|TMA17_YEAST NCSL01000013.1 246328-246780 ORF Verified ATPase dedicated chaperone that adapts proteasome assembly to stress; Tma17p is induced upon stress; interacts with Rpt6p to assist its pairing to Rpt3p and early steps in proteasome biogenes	0.998924	29.7043	1.08019E-67	66.282	59.777	66.282	0	0		NaN	0.997831	26.6702	8.12617E-36	58.08	0.998924	29.7043	1.08019E-67	66.282	0	0		NaN	0	0		NaN					0	0		NaN	0	0		NaN						1	S
YDL133W	43	YDL133W	YDL133W	sp|YDL133W|SRF1_YEAST NCSL01000013.1 287822-289135 ORF Verified Regulator of phospholipase D (Spo14p); interacts with Spo14p and regulates its catalytic activity; capable of buffering the toxicity of C16:0 platelet activating factor, a lipid that accumulat	0.5	0	0.00567087	56.359	41.208	56.359					0	0		NaN					0	0		NaN	0.5	0	0.00567087	56.359	0	0		NaN					0	0		NaN	0	0		NaN		1	S
YDL133W	45	YDL133W	YDL133W	sp|YDL133W|SRF1_YEAST NCSL01000013.1 287822-289135 ORF Verified Regulator of phospholipase D (Spo14p); interacts with Spo14p and regulates its catalytic activity; capable of buffering the toxicity of C16:0 platelet activating factor, a lipid that accumulat	0.5	0	0.00567087	56.359	41.208	56.359					0	0		NaN					0	0		NaN	0.5	0	0.00567087	56.359	0	0		NaN					0	0		NaN	0	0		NaN		1	S
YDL153C	582	YDL153C	YDL153C	sp|YDL153C|SAS10_YEAST NCSL01000030.1 95567-97393 ORF Verified Subunit of U3-containing Small Subunit (SSU) processome complex; involved in production of 18S rRNA and assembly of small ribosomal subunit; disrupts silencing when overproduced; mutant has inc	0.752896	4.96383	3.14218E-16	63.128	49.411	50.843									0.752896	4.96383	7.59833E-06	50.843	0	0		NaN	0.721361	4.45405	3.14218E-16	63.128	0	0		NaN									0	0		NaN		1	S
YDL186W	102	YDL186W	YDL186W	sp|YDL186W|dubious140_YEAST NCSL01000030.1 42085-42918 ORF Uncharacterized Putative protein of unknown function; YDL186W is not an essential gene GN=dubious140 PE=1 SV=1	1	76.2461	0	173.72	134.97	173.72					1	69.6476	0	173.72	0.999932	41.8638	0.00146459	75.739					1	63.6924	0	171.99	1	76.2461	0	173.72					0.999829	37.7512	0.00320914	64.64	0.999795	37.3685	0	163.09		1;2	S
YDL188C	56	YDL188C	YDL188C	sp|YDL188C|PPH22_YEAST NCSL01000030.1 40334-41467 ORF Verified Catalytic subunit of protein phosphatase 2A (PP2A); functionally redundant with Pph21p; methylated at C terminus; forms alternate complexes with several regulatory subunits; involved in signal	0.766011	5.16551	1.29946E-48	64.213	58.372	64.213									0	0		NaN	0	0		NaN	0.766011	5.16551	1.29946E-48	64.213	0	0		NaN					0	0		NaN						1	S
YDL199C	64	YDL199C	YDL199C	sp|YDL199C|dubious138_YEAST NCSL01000030.1 17722-19785 ORF Uncharacterized Putative transporter; member of the sugar porter family GN=dubious138 PE=1 SV=1	0.498961	0	0.00438833	49.929	46.397	49.929	0	0		NaN					0.498961	0	0.00438833	49.929																											S
YDL199C	65	YDL199C	YDL199C	sp|YDL199C|dubious138_YEAST NCSL01000030.1 17722-19785 ORF Uncharacterized Putative transporter; member of the sugar porter family GN=dubious138 PE=1 SV=1	0.498961	0	0.00438833	49.929	46.397	49.929	0	0		NaN					0.498961	0	0.00438833	49.929																											S
YDL199C	20	YDL199C	YDL199C	sp|YDL199C|dubious138_YEAST NCSL01000030.1 17722-19785 ORF Uncharacterized Putative transporter; member of the sugar porter family GN=dubious138 PE=1 SV=1	0.568069	1.18992	4.4063E-26	66.644	57.063	66.644									0.568069	1.18992	4.4063E-26	66.644									0	0		NaN														1	S
YDL203C	155	YDL203C	YDL203C	sp|YDL203C|ACK1_YEAST NCSL01000030.1 12512-14383 ORF Verified Protein that functions in the cell wall integrity pathway; functions upstream of Pkc1p; GFP-fusion protein expression is induced in response to the DNA-damaging agent MMS; non-tagged Ack1p is de	0.473903	0	3.63556E-13	44.196	40.162	44.196					0	0		NaN	0.473903	0	3.63556E-13	44.196									0	0		NaN					0	0		NaN							S
YDL203C	156	YDL203C	YDL203C	sp|YDL203C|ACK1_YEAST NCSL01000030.1 12512-14383 ORF Verified Protein that functions in the cell wall integrity pathway; functions upstream of Pkc1p; GFP-fusion protein expression is induced in response to the DNA-damaging agent MMS; non-tagged Ack1p is de	0.473903	0	3.63556E-13	44.196	40.162	44.196					0	0		NaN	0.473903	0	3.63556E-13	44.196									0	0		NaN					0	0		NaN							S
YDL223C	1005	YDL223C	YDL223C	sp|YDL223C|HBT1_YEAST NCSL01000051.1 38988-42128 ORF Verified Shmoo tip protein, substrate of Hub1p ubiquitin-like protein; mutants are defective for mating projection formation, thereby implicating Hbt1p in polarized cell morphogenesis; HBT1 has a paralog	0.950964	12.916	1.57851E-20	62.781	58.753	62.781									0.950964	12.916	1.57851E-20	62.781																										1	S
YDL224C	22	YDL224C	YDL224C	sp|YDL224C|WHI4_YEAST NCSL01000051.1 36130-38079 ORF Verified Putative RNA binding protein; regulates the cell size requirement for passage through Start and commitment to cell division; WHI4 has a paralog, WHI3, that arose from the whole genome duplicatio	0.4564	0	0.000368314	50.292	46.138	50.292									0.438976	0	0.000368314	42.743									0.4564	0	0.000781094	50.292					0	0		NaN							S
YDL224C	23	YDL224C	YDL224C	sp|YDL224C|WHI4_YEAST NCSL01000051.1 36130-38079 ORF Verified Putative RNA binding protein; regulates the cell size requirement for passage through Start and commitment to cell division; WHI4 has a paralog, WHI3, that arose from the whole genome duplicatio	0.4564	0	0.000368314	50.292	46.138	50.292									0.438976	0	0.000368314	42.743									0.4564	0	0.000781094	50.292					0	0		NaN							S
YDL224C	2	YDL224C	YDL224C	sp|YDL224C|WHI4_YEAST NCSL01000051.1 36130-38079 ORF Verified Putative RNA binding protein; regulates the cell size requirement for passage through Start and commitment to cell division; WHI4 has a paralog, WHI3, that arose from the whole genome duplicatio	0.997454	26.0178	0.000187816	48.704	41.665	48.704									0.997454	26.0178	0.000187816	48.704																	0	0		NaN						1	S
YDL224C	235	YDL224C	YDL224C	sp|YDL224C|WHI4_YEAST NCSL01000051.1 36130-38079 ORF Verified Putative RNA binding protein; regulates the cell size requirement for passage through Start and commitment to cell division; WHI4 has a paralog, WHI3, that arose from the whole genome duplicatio	0.57741	1.4483	1.81451E-06	50.088	42.177	43.544					0	0		NaN	0.272334	0	0.000193236	50.088																					0.57741	1.4483	1.81451E-06	46.797			S
YDL224C	236	YDL224C	YDL224C	sp|YDL224C|WHI4_YEAST NCSL01000051.1 36130-38079 ORF Verified Putative RNA binding protein; regulates the cell size requirement for passage through Start and commitment to cell division; WHI4 has a paralog, WHI3, that arose from the whole genome duplicatio	0.799287	6.03342	4.95342E-14	78.324	68.908	78.324					0	0		NaN	0.799287	6.03342	4.95342E-14	78.324																					0.462408	0	1.81451E-06	46.797		1	S
YDL239C	234	YDL239C	YDL239C	sp|YDL239C|ADY3_YEAST NCSL01000051.1 9264-11636 ORF Verified Protein required for spore wall formation; subunit of the leading edge protein (LEP) complex (Ssp1-Ady3-Don1-Irc10) that forms a ring-like structure at the leading edge of the prospore membrane d	0.965606	16.7079	4.39857E-42	91.307	45.646	68.171	0	0		NaN	0.965606	16.7079	3.04034E-08	68.171	0.923039	12.4084	4.39857E-42	91.307	0	0		NaN	0.853028	8.83284	0.00106298	56.122	0.797551	6.88325	0.0101497	43.308	0	0		NaN	0	0		NaN	0	0		NaN		1	S
YDL239C	235	YDL239C	YDL239C	sp|YDL239C|ADY3_YEAST NCSL01000051.1 9264-11636 ORF Verified Protein required for spore wall formation; subunit of the leading edge protein (LEP) complex (Ssp1-Ady3-Don1-Irc10) that forms a ring-like structure at the leading edge of the prospore membrane d	0.839285	8.12482	7.69179E-14	76.522	44.514	55.314	0	0		NaN	0.822209	6.74852	3.04034E-08	68.171	0.826543	7.50148	0.0176869	59.227	0	0		NaN	0.839285	8.12482	7.69179E-14	76.522	0.797551	6.88325	0.0101497	43.308	0	0		NaN	0	0		NaN	0	0		NaN		1	S
YDL239C	236	YDL239C	YDL239C	sp|YDL239C|ADY3_YEAST NCSL01000051.1 9264-11636 ORF Verified Protein required for spore wall formation; subunit of the leading edge protein (LEP) complex (Ssp1-Ady3-Don1-Irc10) that forms a ring-like structure at the leading edge of the prospore membrane d	0.800213	7.61505	0.000696693	52.693	20.169	52.693	0	0		NaN	0	0		NaN	0	0		NaN	0	0		NaN	0.800213	7.61505	0.000696693	52.693	0	0		NaN	0	0		NaN	0	0		NaN	0	0		NaN			S
YDL239C	240	YDL239C	YDL239C	sp|YDL239C|ADY3_YEAST NCSL01000051.1 9264-11636 ORF Verified Protein required for spore wall formation; subunit of the leading edge protein (LEP) complex (Ssp1-Ady3-Don1-Irc10) that forms a ring-like structure at the leading edge of the prospore membrane d	0.714768	7.44019	4.38427E-12	56.529	37.991	56.529	0	0		NaN	0	0		NaN	0	0		NaN	0	0		NaN	0.714768	7.44019	4.38427E-12	56.529	0	0		NaN	0	0		NaN	0	0		NaN	0	0		NaN			S
YDL239C	242	YDL239C	YDL239C	sp|YDL239C|ADY3_YEAST NCSL01000051.1 9264-11636 ORF Verified Protein required for spore wall formation; subunit of the leading edge protein (LEP) complex (Ssp1-Ady3-Don1-Irc10) that forms a ring-like structure at the leading edge of the prospore membrane d	0.493327	0	0.000702809	53.252	29.503	53.252	0	0		NaN	0	0		NaN	0	0		NaN	0	0		NaN	0.493327	0	0.000702809	53.252	0	0		NaN	0	0		NaN	0	0		NaN	0	0		NaN			S
YDL239C	117	YDL239C	YDL239C	sp|YDL239C|ADY3_YEAST NCSL01000051.1 9264-11636 ORF Verified Protein required for spore wall formation; subunit of the leading edge protein (LEP) complex (Ssp1-Ady3-Don1-Irc10) that forms a ring-like structure at the leading edge of the prospore membrane d	1	146.057	0	214.54	155.17	214.54	0	0		NaN	1	146.057	0	214.54	0	0		NaN					0.999999	62.884	0.000482738	83.883	0	0		NaN														1	S
YDL239C	150	YDL239C	YDL239C	sp|YDL239C|ADY3_YEAST NCSL01000051.1 9264-11636 ORF Verified Protein required for spore wall formation; subunit of the leading edge protein (LEP) complex (Ssp1-Ady3-Don1-Irc10) that forms a ring-like structure at the leading edge of the prospore membrane d	0.999106	30.5458	1.79907E-05	61.435	56.337	61.435	0	0		NaN	0	0		NaN					0	0		NaN	0.999106	30.5458	1.79907E-05	61.435									0	0		NaN	0	0		NaN		1	S
YDL239C	69	YDL239C	YDL239C	sp|YDL239C|ADY3_YEAST NCSL01000051.1 9264-11636 ORF Verified Protein required for spore wall formation; subunit of the leading edge protein (LEP) complex (Ssp1-Ady3-Don1-Irc10) that forms a ring-like structure at the leading edge of the prospore membrane d	0.464473	0	0.000152371	49.929	43.545	49.929					0	0		NaN									0.464473	0	0.000152371	49.929	0	0		NaN	0	0		NaN	0	0		NaN	0	0		NaN			S
YDL239C	71	YDL239C	YDL239C	sp|YDL239C|ADY3_YEAST NCSL01000051.1 9264-11636 ORF Verified Protein required for spore wall formation; subunit of the leading edge protein (LEP) complex (Ssp1-Ady3-Don1-Irc10) that forms a ring-like structure at the leading edge of the prospore membrane d	0.464473	0	0.000152371	49.929	43.545	49.929					0	0		NaN									0.464473	0	0.000152371	49.929	0	0		NaN	0	0		NaN	0	0		NaN	0	0		NaN			S
YDL239C	49	YDL239C	YDL239C	sp|YDL239C|ADY3_YEAST NCSL01000051.1 9264-11636 ORF Verified Protein required for spore wall formation; subunit of the leading edge protein (LEP) complex (Ssp1-Ady3-Don1-Irc10) that forms a ring-like structure at the leading edge of the prospore membrane d	0.911168	10.1155	5.61163E-06	47.666	41.694	47.666					0	0		NaN	0.911168	10.1155	5.61163E-06	47.666									0	0		NaN					0	0		NaN						1	S
YDL239C	162	YDL239C	YDL239C	sp|YDL239C|ADY3_YEAST NCSL01000051.1 9264-11636 ORF Verified Protein required for spore wall formation; subunit of the leading edge protein (LEP) complex (Ssp1-Ady3-Don1-Irc10) that forms a ring-like structure at the leading edge of the prospore membrane d	1	45.653	5.24113E-05	59.418	56.439	45.653					0	0		NaN	1	53.2374	0.000958575	53.237					1	59.4177	0.00207421	59.418													1	45.653	5.24113E-05	45.653		1	S
YDR005C	346	YDR005C	YDR005C	sp|YDR005C|MAF1_YEAST NCSL01000013.1 54709-55976 ORF Verified Highly conserved negative regulator of RNA polymerase III; involved in tRNA processing and stability; inhibits tRNA degradation via rapid tRNA decay (RTD) pathway; binds N-terminal domain of Rpc	0.89097	9.58856	2.49453E-165	107.14	100.45	107.14	0	0		NaN	0	0		NaN					0	0		NaN	0.89097	9.58856	2.49453E-165	107.14	0	0		NaN	0	0		NaN	0	0		NaN	0	0		NaN		1	S
YDR017C	1049	YDR017C	YDR017C	sp|YDR017C|KCS1_YEAST NCSL01000013.1 31046-34198 ORF Verified Inositol hexakisphosphate and inositol heptakisphosphate kinase; generation of high energy inositol pyrophosphates by Kcs1p is required for many processes such as vacuolar biogenesis, stress res	1	193.021	0	194.12	186.89	194.12	0	0		NaN	1	127.082	3.46146E-35	128.81	0	0		NaN	0	0		NaN	1	193.021	0	194.12	0	0		NaN	0	0		NaN	0	0		NaN	0	0		NaN		1	S
YDR027C	29	YDR027C	YDR027C	sp|YDR027C|VPS54_YEAST NCSL01000013.1 16014-18683 ORF Verified Component of the GARP (Golgi-associated retrograde protein) complex; GARP is required for the recycling of proteins from endosomes to the late Golgi, and for mitosis after DNA damage induced ch	0.85073	7.55819	0.000234563	46.706	41.047	46.706					0	0		NaN									0.85073	7.55819	0.000234563	46.706	0	0		NaN					0	0		NaN						1	S
YDR028C	885	YDR028C	YDR028C	sp|YDR028C|REG1_YEAST NCSL01000013.1 12456-15497 ORF Verified Regulatory subunit of type 1 protein phosphatase Glc7p; involved in negative regulation of glucose-repressible genes; involved in regulation of the nucleocytoplasmic shuttling of Hxk2p; REG1 has	0.794598	6.7071	0.00168946	41.399	32.159	41.399									0.794598	6.7071	0.00168946	41.399									0	0		NaN					0	0		NaN						1	S
YDR028C	569	YDR028C	YDR028C	sp|YDR028C|REG1_YEAST NCSL01000013.1 12456-15497 ORF Verified Regulatory subunit of type 1 protein phosphatase Glc7p; involved in negative regulation of glucose-repressible genes; involved in regulation of the nucleocytoplasmic shuttling of Hxk2p; REG1 has	0.559997	0.440481	7.41239E-27	40.986	34.825	40.986					0	0		NaN	0.559997	0.440481	7.41239E-27	40.986																	0	0		NaN						2	S
YDR028C	571	YDR028C	YDR028C	sp|YDR028C|REG1_YEAST NCSL01000013.1 12456-15497 ORF Verified Regulatory subunit of type 1 protein phosphatase Glc7p; involved in negative regulation of glucose-repressible genes; involved in regulation of the nucleocytoplasmic shuttling of Hxk2p; REG1 has	0.820493	6.47381	3.13579E-35	58.345	52.442	58.345					0	0		NaN									0.820493	6.47381	3.13579E-35	58.345									0	0		NaN						2	S
YDR028C	575	YDR028C	YDR028C	sp|YDR028C|REG1_YEAST NCSL01000013.1 12456-15497 ORF Verified Regulatory subunit of type 1 protein phosphatase Glc7p; involved in negative regulation of glucose-repressible genes; involved in regulation of the nucleocytoplasmic shuttling of Hxk2p; REG1 has	0.965379	14.3537	3.13579E-35	58.345	52.442	58.345					0	0		NaN	0.812432	5.11031	7.41239E-27	40.986					0.965379	14.3537	3.13579E-35	58.345									0	0		NaN						1;2	S
YDR033W	289	YDR033W	YDR033W	sp|YDR033W|MRH1_YEAST NCSL01000013.1 4230-5192 ORF Verified Protein that localizes primarily to the plasma membrane; also found at the nuclear envelope; long-lived protein that is asymmetrically retained in the plasma membrane of mother cells; the authenti	1	87.5583	0	119.5	111.62	109.36	0	0		NaN	1	87.5583	1.46096E-200	109.36	1	82.7537	0	119.5	0	0		NaN	1	65.2657	4.27961E-98	97.509	0	0		NaN	0	0		NaN	0.999875	38.9604	3.85879E-12	58.952	0	0		NaN		1;2	S
YDR052C	84	YDR052C	YDR052C	sp|YDR052C|DBF4_YEAST NCSL01000006.1 398171-400285 ORF Verified Regulatory subunit of Cdc7p-Dbf4p kinase complex; required for Cdc7p kinase activity and initiation of DNA replication; phosphorylates the Mcm2-7 family of proteins; cell cycle regulated; rela	0.999995	52.9228	7.3245E-05	59.227	35.551	59.227					0	0		NaN	0.999995	52.9228	7.3245E-05	59.227					0	0		NaN													0	0		NaN		1	S
YDR052C	92	YDR052C	YDR052C	sp|YDR052C|DBF4_YEAST NCSL01000006.1 398171-400285 ORF Verified Regulatory subunit of Cdc7p-Dbf4p kinase complex; required for Cdc7p kinase activity and initiation of DNA replication; phosphorylates the Mcm2-7 family of proteins; cell cycle regulated; rela	0.999942	42.3949	0.00244599	42.395	21.525	42.395					0	0		NaN	0	0		NaN					0	0		NaN	0.999942	42.3949	0.00244599	42.395									0	0		NaN		1	S
YDR052C	440	YDR052C	YDR052C	sp|YDR052C|DBF4_YEAST NCSL01000006.1 398171-400285 ORF Verified Regulatory subunit of Cdc7p-Dbf4p kinase complex; required for Cdc7p kinase activity and initiation of DNA replication; phosphorylates the Mcm2-7 family of proteins; cell cycle regulated; rela	0.99998	47.1859	2.35808E-100	98.796	82.658	64.675					0.99998	47.1859	2.61408E-14	64.675	0.999955	43.466	2.35808E-100	98.796					0.999586	34.8589	4.20585E-08	42.568	0	0		NaN					0	0		NaN	0	0		NaN		1	S
YDR052C	623	YDR052C	YDR052C	sp|YDR052C|DBF4_YEAST NCSL01000006.1 398171-400285 ORF Verified Regulatory subunit of Cdc7p-Dbf4p kinase complex; required for Cdc7p kinase activity and initiation of DNA replication; phosphorylates the Mcm2-7 family of proteins; cell cycle regulated; rela	0.992436	21.225	0	188.29	172.66	165.7									0.990441	20.2716	0	188.29					0.992436	21.225	0	165.7	0.891561	9.4052	1.73913E-89	101.6					0.804397	9.43286	2.11127E-08	75.695						1	S
YDR052C	400	YDR052C	YDR052C	sp|YDR052C|DBF4_YEAST NCSL01000006.1 398171-400285 ORF Verified Regulatory subunit of Cdc7p-Dbf4p kinase complex; required for Cdc7p kinase activity and initiation of DNA replication; phosphorylates the Mcm2-7 family of proteins; cell cycle regulated; rela	1	83.2293	0	251.84	222.3	251.84					0.999809	37.1967	4.01237E-08	69.451	1	83.2293	0	251.84	0	0		NaN	0.999999	58.5242	0	238.03	1	69.0826	0	233.97	0	0		NaN	0.997505	26.019	1.16409E-07	74.76	0.999988	49.2758	0	239.61		1	S
YDR052C	418	YDR052C	YDR052C	sp|YDR052C|DBF4_YEAST NCSL01000006.1 398171-400285 ORF Verified Regulatory subunit of Cdc7p-Dbf4p kinase complex; required for Cdc7p kinase activity and initiation of DNA replication; phosphorylates the Mcm2-7 family of proteins; cell cycle regulated; rela	0.99986	38.7332	2.1048E-205	107.75	99.255	107.75					0.99986	38.7332	2.1048E-205	107.75	0.998864	30.7882	2.43698E-23	55.049					0.974739	19.1849	1.75087E-18	48.115	0.99846	30.5549	1.24603E-111	97.441					0	0		NaN	0	0		NaN		1;2	S
YDR052C	318	YDR052C	YDR052C	sp|YDR052C|DBF4_YEAST NCSL01000006.1 398171-400285 ORF Verified Regulatory subunit of Cdc7p-Dbf4p kinase complex; required for Cdc7p kinase activity and initiation of DNA replication; phosphorylates the Mcm2-7 family of proteins; cell cycle regulated; rela	0.896835	9.39221	1.0133E-05	68.069	56.904	68.069									0.893602	9.24312	2.41293E-05	66.262					0.896835	9.39221	1.0133E-05	68.069	0.888427	9.01551	0.00507331	57.019					0	0		NaN	0	0		NaN		1	S
YDR052C	559	YDR052C	YDR052C	sp|YDR052C|DBF4_YEAST NCSL01000006.1 398171-400285 ORF Verified Regulatory subunit of Cdc7p-Dbf4p kinase complex; required for Cdc7p kinase activity and initiation of DNA replication; phosphorylates the Mcm2-7 family of proteins; cell cycle regulated; rela	0.497326	0	5.62683E-09	43.534	38.217	43.534					0	0		NaN									0.497326	0	5.62683E-09	43.534																			S
YDR052C	11	YDR052C	YDR052C	sp|YDR052C|DBF4_YEAST NCSL01000006.1 398171-400285 ORF Verified Regulatory subunit of Cdc7p-Dbf4p kinase complex; required for Cdc7p kinase activity and initiation of DNA replication; phosphorylates the Mcm2-7 family of proteins; cell cycle regulated; rela	0.990795	21.1816	0.0044498	44.299	21.825	44.299									0	0		NaN									0.990795	21.1816	0.0044498	44.299														1	S
YDR052C	605	YDR052C	YDR052C	sp|YDR052C|DBF4_YEAST NCSL01000006.1 398171-400285 ORF Verified Regulatory subunit of Cdc7p-Dbf4p kinase complex; required for Cdc7p kinase activity and initiation of DNA replication; phosphorylates the Mcm2-7 family of proteins; cell cycle regulated; rela	0.844171	7.43891	6.57955E-14	59.469	51.38	59.469									0	0		NaN																	0.844171	7.43891	6.57955E-14	59.469	0	0		NaN		2	S
YDR052C	607	YDR052C	YDR052C	sp|YDR052C|DBF4_YEAST NCSL01000006.1 398171-400285 ORF Verified Regulatory subunit of Cdc7p-Dbf4p kinase complex; required for Cdc7p kinase activity and initiation of DNA replication; phosphorylates the Mcm2-7 family of proteins; cell cycle regulated; rela	0.93856	13.5839	6.57955E-14	59.469	51.38	59.469									0	0		NaN																	0.93856	13.5839	6.57955E-14	59.469	0	0		NaN		2	S
YDR060W	878	YDR060W	YDR060W	sp|YDR060W|MAK21_YEAST NCSL01000006.1 385079-388156 ORF Verified Constituent of 66S pre-ribosomal particles; required for large (60S) ribosomal subunit biogenesis; acts as part of a Mak21p-Noc2p-Rrp5p module that associates with nascent pre-rRNA during tra	0.912766	10.1967	1.63713E-162	103.4	91.789	103.4					0	0		NaN	0.912766	10.1967	1.63713E-162	103.4					0	0		NaN	0	0		NaN					0	0		NaN	0	0		NaN		1	S
YDR060W	1024	YDR060W	YDR060W	sp|YDR060W|MAK21_YEAST NCSL01000006.1 385079-388156 ORF Verified Constituent of 66S pre-ribosomal particles; required for large (60S) ribosomal subunit biogenesis; acts as part of a Mak21p-Noc2p-Rrp5p module that associates with nascent pre-rRNA during tra	1	70.7075	2.66807E-143	100.69	97.026	100.69									1	72.6945	1.82771E-67	87.088					1	70.7075	2.66807E-143	100.69									0.999847	43.8466	1.38847E-18	46.543						1	S
YDR076W	285	YDR076W	YDR076W	sp|YDR076W|RAD55_YEAST NCSL01000006.1 359126-360346 ORF Verified Protein that stimulates strand exchange; stimulates strand exchange by stabilizing the binding of Rad51p to single-stranded DNA; involved in the recombinational repair of double-strand breaks	0.937003	15.2476	2.46078E-06	55.314	45.626	55.314									0	0		NaN					0.937003	15.2476	2.46078E-06	55.314													0	0		NaN		1	S
YDR099W	2	YDR099W	YDR099W	sp|YDR099W|BMH2_YEAST NCSL01000006.1 310528-311346 ORF Verified 14-3-3 protein, minor isoform; controls proteome at post-transcriptional level, binds proteins and DNA, involved in regulation of many processes including exocytosis, vesicle transport, Ras/MA	0.468925	0	0.0012084	54.7	20.521	54.7	0	0		NaN									0	0		NaN									0	0		NaN					0.468925	0	0.0012084	54.7			S
YDR099W	8	YDR099W	YDR099W	sp|YDR099W|BMH2_YEAST NCSL01000006.1 310528-311346 ORF Verified 14-3-3 protein, minor isoform; controls proteome at post-transcriptional level, binds proteins and DNA, involved in regulation of many processes including exocytosis, vesicle transport, Ras/MA	0.416581	1.5482	0.00728884	50.207	24.49	50.207	0	0		NaN					0.416581	1.5482	0.00728884	50.207	0	0		NaN									0	0		NaN											S
YDR119W	106	YDR119W	YDR119W	sp|YDR119W|VBA4_YEAST NCSL01000006.1 274818-277094 ORF Uncharacterized Protein of unknown function; proposed role as a basic amino acid permease based on phylogeny; GFP-fusion protein localizes to vacuolar membrane; physical interaction with Atg27p suggest	0.999959	43.8286	1.23488E-09	62.14	44.815	62.14	0	0		NaN	0	0		NaN	0.997303	25.6796	0.00022516	43.991	0	0		NaN	0.999959	43.8286	1.23488E-09	62.14	0	0		NaN					0	0		NaN	0	0		NaN		1	S
YDR122W	105	YDR122W	YDR122W	sp|YDR122W|KIN1_YEAST NCSL01000006.1 267414-270611 ORF Verified Serine/threonine protein kinase involved in regulation of exocytosis; localizes to the cytoplasmic face of the plasma membrane; KIN1 has a paralog, KIN2, that arose from the whole genome dupli	0.495225	0	9.48428E-05	45.161	31.808	45.161					0	0		NaN	0.495225	0	9.48428E-05	45.161	0	0		NaN					0	0		NaN					0	0		NaN	0	0		NaN			S
YDR122W	106	YDR122W	YDR122W	sp|YDR122W|KIN1_YEAST NCSL01000006.1 267414-270611 ORF Verified Serine/threonine protein kinase involved in regulation of exocytosis; localizes to the cytoplasmic face of the plasma membrane; KIN1 has a paralog, KIN2, that arose from the whole genome dupli	0.495225	0	9.48428E-05	45.161	31.808	45.161					0	0		NaN	0.495225	0	9.48428E-05	45.161	0	0		NaN					0	0		NaN					0	0		NaN	0	0		NaN			S
YDR128W	759	YDR128W	YDR128W	sp|YDR128W|MTC5_YEAST NCSL01000006.1 252314-255760 ORF Verified Subunit of SEACAT, a subcomplex of the SEA complex; Mtc1p, along with Rtc1p and Sea4p, redundantly inhibit the TORC1 inhibitory role of the Iml1p/SEACIT (Iml1p-Npr2p-Npr3p) subcomplex, a GAP f	0.752518	6.49971	2.5756E-06	47.288	44.608	43.68					0.457279	0	2.5756E-06	47.288													0.752518	6.49971	0.00235173	43.68														1	S
YDR128W	761	YDR128W	YDR128W	sp|YDR128W|MTC5_YEAST NCSL01000006.1 252314-255760 ORF Verified Subunit of SEACAT, a subcomplex of the SEA complex; Mtc1p, along with Rtc1p and Sea4p, redundantly inhibit the TORC1 inhibitory role of the Iml1p/SEACIT (Iml1p-Npr2p-Npr3p) subcomplex, a GAP f	0.457279	0	2.5756E-06	47.288	44.608	47.288					0.457279	0	2.5756E-06	47.288																															S
YDR128W	986	YDR128W	YDR128W	sp|YDR128W|MTC5_YEAST NCSL01000006.1 252314-255760 ORF Verified Subunit of SEACAT, a subcomplex of the SEA complex; Mtc1p, along with Rtc1p and Sea4p, redundantly inhibit the TORC1 inhibitory role of the Iml1p/SEACIT (Iml1p-Npr2p-Npr3p) subcomplex, a GAP f	0.999149	29.1127	6.87332E-43	94.191	90.079	91.202					0.99705	23.703	6.87332E-43	94.191	0	0		NaN					0.999149	29.1127	1.1647E-25	91.202					0	0		NaN					0	0		NaN		2	S
YDR128W	988	YDR128W	YDR128W	sp|YDR128W|MTC5_YEAST NCSL01000006.1 252314-255760 ORF Verified Subunit of SEACAT, a subcomplex of the SEA complex; Mtc1p, along with Rtc1p and Sea4p, redundantly inhibit the TORC1 inhibitory role of the Iml1p/SEACIT (Iml1p-Npr2p-Npr3p) subcomplex, a GAP f	0.760464	8.07763	6.87332E-43	94.191	90.079	58.37					0.693048	3.53832	6.87332E-43	94.191	0	0		NaN					0.760464	8.07763	1.1647E-25	91.202					0	0		NaN					0	0		NaN		1;2	S
YDR128W	417	YDR128W	YDR128W	sp|YDR128W|MTC5_YEAST NCSL01000006.1 252314-255760 ORF Verified Subunit of SEACAT, a subcomplex of the SEA complex; Mtc1p, along with Rtc1p and Sea4p, redundantly inhibit the TORC1 inhibitory role of the Iml1p/SEACIT (Iml1p-Npr2p-Npr3p) subcomplex, a GAP f	0.85686	7.83051	0	126.71	118	83.499					0	0		NaN	0.82526	6.7422	0	126.71	0	0		NaN	0.848088	7.5081	3.9856E-22	77.776	0.735301	4.45324	6.83727E-27	85.42					0.85686	7.83051	5.05151E-25	83.499						1	S
YDR128W	927	YDR128W	YDR128W	sp|YDR128W|MTC5_YEAST NCSL01000006.1 252314-255760 ORF Verified Subunit of SEACAT, a subcomplex of the SEA complex; Mtc1p, along with Rtc1p and Sea4p, redundantly inhibit the TORC1 inhibitory role of the Iml1p/SEACIT (Iml1p-Npr2p-Npr3p) subcomplex, a GAP f	0.532683	0	1.34901E-21	63.46	59.508	63.46									0.532683	0	1.34901E-21	63.46									0	0		NaN					0	0		NaN	0	0		NaN		2	S
YDR128W	928	YDR128W	YDR128W	sp|YDR128W|MTC5_YEAST NCSL01000006.1 252314-255760 ORF Verified Subunit of SEACAT, a subcomplex of the SEA complex; Mtc1p, along with Rtc1p and Sea4p, redundantly inhibit the TORC1 inhibitory role of the Iml1p/SEACIT (Iml1p-Npr2p-Npr3p) subcomplex, a GAP f	0.539523	0.801388	1.34901E-21	63.46	59.508	63.46									0.539523	0.801388	1.34901E-21	63.46									0	0		NaN					0	0		NaN	0	0		NaN		2	S
YDR135C	877	YDR135C	YDR135C	sp|YDR135C|YCF1_YEAST NCSL01000006.1 237744-242291 ORF Verified Vacuolar glutathione S-conjugate transporter; ABC-C transporter of the ATP-binding cassette family; required for vacuole fusion; forms stable complexes with vacuole fusion machinery; regulates	0.5	0	6.39782E-05	57.159	46.787	57.159	0	0		NaN	0	0		NaN					0	0		NaN	0.5	0	6.39782E-05	57.159	0	0		NaN	0	0		NaN					0	0		NaN			S
YDR135C	878	YDR135C	YDR135C	sp|YDR135C|YCF1_YEAST NCSL01000006.1 237744-242291 ORF Verified Vacuolar glutathione S-conjugate transporter; ABC-C transporter of the ATP-binding cassette family; required for vacuole fusion; forms stable complexes with vacuole fusion machinery; regulates	0.5	0	6.39782E-05	57.159	46.787	57.159	0	0		NaN	0	0		NaN					0	0		NaN	0.5	0	6.39782E-05	57.159	0	0		NaN	0	0		NaN					0	0		NaN			S
YDR138W	673	YDR138W	YDR138W	sp|YDR138W|HPR1_YEAST NCSL01000006.1 232458-234716 ORF Verified Subunit of THO/TREX complexes; this complex couple transcription elongation with mitotic recombination and with mRNA metabolism and export, subunit of an RNA Pol II complex; regulates lifespan	0.982018	17.9103	4.61468E-50	68.762	65.157	68.762									0.982018	17.9103	4.61468E-50	68.762									0	0		NaN					0	0		NaN	0	0		NaN		1	S
YDR145W	499	YDR145W	YDR145W	sp|YDR145W|TAF12_YEAST NCSL01000006.1 216945-218579 ORF Verified Subunit (61/68 kDa) of TFIID and SAGA complexes; involved in RNA polymerase II transcription initiation and in chromatin modification, similar to histone H2A GN=TAF12 PE=1 SV=1	0.99819	27.4144	0.000501853	49.5	39.514	49.5									0.99819	27.4144	0.000501853	49.5									0	0		NaN					0	0		NaN	0	0		NaN		1	S
YDR169C	337	YDR169C	YDR169C	sp|YDR169C|STB3_YEAST NCSL01000006.1 173585-175126 ORF Verified Ribosomal RNA processing element (RRPE)-binding protein; involved in the glucose-induced transition from quiescence to growth; restricted to nucleus in quiescent cells, released into cytoplasm	0.840134	8.34868	2.11589E-06	74.944	65.94	74.944					0	0		NaN	0.840134	8.34868	2.11589E-06	74.944	0	0		NaN	0.678541	8.01653	0.000831376	58.37																		1	S
YDR169C	9	YDR169C	YDR169C	sp|YDR169C|STB3_YEAST NCSL01000006.1 173585-175126 ORF Verified Ribosomal RNA processing element (RRPE)-binding protein; involved in the glucose-induced transition from quiescence to growth; restricted to nucleus in quiescent cells, released into cytoplasm	0.998073	27.1801	7.07144E-36	84.508	70.35	84.508									0.997377	27.7998	4.54563E-08	59.862	0	0		NaN	0.998073	27.1801	7.07144E-36	84.508	0	0		NaN	0	0		NaN											S
YDR170C	1736	YDR170C	YDR170C	sp|YDR170C|SEC7_YEAST NCSL01000006.1 165265-171279 ORF Verified Guanine nucleotide exchange factor (GEF) for ADP ribosylation factors; involved in proliferation of the Golgi, intra-Golgi transport and ER-to-Golgi transport; found in the cytoplasm and on Go	0.882047	8.75333	2.62797E-08	60.628	46.067	60.628									0.869262	8.25445	0.0013464	43.991					0.882047	8.75333	2.62797E-08	60.628									0	0		NaN						1	S
YDR170C	2	YDR170C	YDR170C	sp|YDR170C|SEC7_YEAST NCSL01000006.1 165265-171279 ORF Verified Guanine nucleotide exchange factor (GEF) for ADP ribosylation factors; involved in proliferation of the Golgi, intra-Golgi transport and ER-to-Golgi transport; found in the cytoplasm and on Go	0.998205	27.4523	0.00153017	53.967	42.373	53.967																	0.998205	27.4523	0.00153017	53.967	0	0		NaN					0	0		NaN	0	0		NaN			S
YDR170C	802	YDR170C	YDR170C	sp|YDR170C|SEC7_YEAST NCSL01000006.1 165265-171279 ORF Verified Guanine nucleotide exchange factor (GEF) for ADP ribosylation factors; involved in proliferation of the Golgi, intra-Golgi transport and ER-to-Golgi transport; found in the cytoplasm and on Go	0.33253	0	3.83282E-13	42.647	32.308	42.647																	0.33253	0	3.83282E-13	42.647	0	0		NaN					0	0		NaN							S
YDR170C	804	YDR170C	YDR170C	sp|YDR170C|SEC7_YEAST NCSL01000006.1 165265-171279 ORF Verified Guanine nucleotide exchange factor (GEF) for ADP ribosylation factors; involved in proliferation of the Golgi, intra-Golgi transport and ER-to-Golgi transport; found in the cytoplasm and on Go	0.33253	0	3.83282E-13	42.647	32.308	42.647																	0.33253	0	3.83282E-13	42.647	0	0		NaN					0	0		NaN							S
YDR170C	805	YDR170C	YDR170C	sp|YDR170C|SEC7_YEAST NCSL01000006.1 165265-171279 ORF Verified Guanine nucleotide exchange factor (GEF) for ADP ribosylation factors; involved in proliferation of the Golgi, intra-Golgi transport and ER-to-Golgi transport; found in the cytoplasm and on Go	0.33253	0	3.83282E-13	42.647	32.308	42.647																	0.33253	0	3.83282E-13	42.647	0	0		NaN					0	0		NaN							S
YDR170C	774	YDR170C	YDR170C	sp|YDR170C|SEC7_YEAST NCSL01000006.1 165265-171279 ORF Verified Guanine nucleotide exchange factor (GEF) for ADP ribosylation factors; involved in proliferation of the Golgi, intra-Golgi transport and ER-to-Golgi transport; found in the cytoplasm and on Go	0.499155	0	0.00219297	46.001	25.698	46.001									0.499155	0	0.00219297	46.001																											S
YDR170C	775	YDR170C	YDR170C	sp|YDR170C|SEC7_YEAST NCSL01000006.1 165265-171279 ORF Verified Guanine nucleotide exchange factor (GEF) for ADP ribosylation factors; involved in proliferation of the Golgi, intra-Golgi transport and ER-to-Golgi transport; found in the cytoplasm and on Go	0.499155	0	0.00219297	46.001	25.698	46.001									0.499155	0	0.00219297	46.001																											S
YDR170C	766	YDR170C	YDR170C	sp|YDR170C|SEC7_YEAST NCSL01000006.1 165265-171279 ORF Verified Guanine nucleotide exchange factor (GEF) for ADP ribosylation factors; involved in proliferation of the Golgi, intra-Golgi transport and ER-to-Golgi transport; found in the cytoplasm and on Go	0.331292	0	1.61835E-17	88.681	85.272	88.681					0.331292	0	1.61835E-17	88.681	0.25	0	0.00218178	58.37																					0	0		NaN			S
YDR170C	767	YDR170C	YDR170C	sp|YDR170C|SEC7_YEAST NCSL01000006.1 165265-171279 ORF Verified Guanine nucleotide exchange factor (GEF) for ADP ribosylation factors; involved in proliferation of the Golgi, intra-Golgi transport and ER-to-Golgi transport; found in the cytoplasm and on Go	0.331292	0	1.61835E-17	88.681	85.272	88.681					0.331292	0	1.61835E-17	88.681	0.25	0	0.00218178	58.37																					0	0		NaN			S
YDR186C	602	YDR186C	YDR186C	sp|YDR186C|dubious205_YEAST NCSL01000006.1 134027-136660 ORF Verified Protein of unknown function; may interact with ribosomes, based on co-purification experiments; green fluorescent protein (GFP)-fusion protein localizes to the cytoplasm GN=dubious205 PE	0.81837	7.45958	0.00298449	51.854	21.242	51.854					0	0		NaN	0.81837	7.45958	0.00298449	51.854					0	0		NaN	0	0		NaN					0	0		NaN	0	0		NaN		1	S
YDR186C	412	YDR186C	YDR186C	sp|YDR186C|dubious205_YEAST NCSL01000006.1 134027-136660 ORF Verified Protein of unknown function; may interact with ribosomes, based on co-purification experiments; green fluorescent protein (GFP)-fusion protein localizes to the cytoplasm GN=dubious205 PE	0.488641	0	3.02369E-19	40.381	31.562	40.381									0.488641	0	3.02369E-19	40.381									0	0		NaN															S
YDR207C	712	YDR207C	YDR207C	sp|YDR207C|UME6_YEAST NCSL01000006.1 102002-104512 ORF Verified Rpd3L histone deacetylase complex subunit; key transcriptional regulator of early meiotic genes; involved in chromatin remodeling and transcriptional repression via DNA looping; binds URS1 ups	0.468777	0	1.38281E-18	50.563	45.284	50.563					0	0		NaN	0	0		NaN					0.468777	0	1.38281E-18	50.563	0	0		NaN					0	0		NaN							S
YDR207C	316	YDR207C	YDR207C	sp|YDR207C|UME6_YEAST NCSL01000006.1 102002-104512 ORF Verified Rpd3L histone deacetylase complex subunit; key transcriptional regulator of early meiotic genes; involved in chromatin remodeling and transcriptional repression via DNA looping; binds URS1 ups	0.99973	35.7079	7.82151E-224	107.74	103.21	107.74					0.403497	1.31257	3.19891E-30	51.844	0.99973	35.7079	7.82151E-224	107.74	0	0		NaN	0.702327	2.28739	8.77249E-144	99.185	0	0		NaN					0	0		NaN	0	0		NaN		1;2	S
YDR207C	318	YDR207C	YDR207C	sp|YDR207C|UME6_YEAST NCSL01000006.1 102002-104512 ORF Verified Rpd3L histone deacetylase complex subunit; key transcriptional regulator of early meiotic genes; involved in chromatin remodeling and transcriptional repression via DNA looping; binds URS1 ups	0.801728	4.05217	8.77249E-144	99.185	93.088	87.25					0	0		NaN	0	0		NaN	0	0		NaN	0.801728	4.05217	8.77249E-144	99.185	0	0		NaN					0	0		NaN	0	0		NaN		2	S
YDR207C	321	YDR207C	YDR207C	sp|YDR207C|UME6_YEAST NCSL01000006.1 102002-104512 ORF Verified Rpd3L histone deacetylase complex subunit; key transcriptional regulator of early meiotic genes; involved in chromatin remodeling and transcriptional repression via DNA looping; binds URS1 ups	0.34356	0	4.98887E-29	51.234	45.747	51.234					0	0		NaN	0	0		NaN	0	0		NaN	0.34356	0	4.98887E-29	51.234	0	0		NaN					0	0		NaN	0	0		NaN			S
YDR207C	141	YDR207C	YDR207C	sp|YDR207C|UME6_YEAST NCSL01000006.1 102002-104512 ORF Verified Rpd3L histone deacetylase complex subunit; key transcriptional regulator of early meiotic genes; involved in chromatin remodeling and transcriptional repression via DNA looping; binds URS1 ups	0.999973	53.3382	1.78051E-36	58.498	54.083	58.498					0	0		NaN	0.999973	53.3382	1.78051E-36	58.498	0	0		NaN	0.999792	44.3455	6.63813E-27	49.453																		2	S
YDR207C	150	YDR207C	YDR207C	sp|YDR207C|UME6_YEAST NCSL01000006.1 102002-104512 ORF Verified Rpd3L histone deacetylase complex subunit; key transcriptional regulator of early meiotic genes; involved in chromatin remodeling and transcriptional repression via DNA looping; binds URS1 ups	0.999376	36.6754	1.78051E-36	58.498	54.083	58.498					0	0		NaN	0.999376	36.6754	1.78051E-36	58.498	0	0		NaN	0.985389	22.9599	6.63813E-27	49.453																		2	S
YDR208W	662	YDR208W	YDR208W	sp|YDR208W|MSS4_YEAST NCSL01000006.1 98959-101301 ORF Verified Phosphatidylinositol-4-phosphate 5-kinase; involved in actin cytoskeleton organization and cell morphogenesis; multicopy suppressor of stt4 mutation GN=MSS4 PE=1 SV=1	0.831744	6.94023	5.39486E-113	94.449	91.452	94.449	0	0		NaN	0	0		NaN	0.831744	6.94023	5.39486E-113	94.449	0.499781	0	3.10756E-27	48.867	0.499999	0	1.04361E-65	73.036	0	0		NaN									0	0		NaN		1	S
YDR225W	129	YDR225W	YDR225W	sp|YDR225W|HTA1_YEAST NCSL01000006.1 64816-65214 ORF Verified Histone H2A; core histone protein required for chromatin assembly and chromosome function; one of two nearly identical subtypes (see also HTA2); DNA damage-dependent phosphorylation by Mec1p fac	1	83.4358	0	160.97	21.429	160.97	1	64.6822	9.31867E-10	122.57									0.999842	38.0226	2.46025E-12	88.496	1	66.999	0	141.27	0.99996	43.9362	6.90203E-37	94.409	0.999993	51.3892	0	125.66	1	83.4358	0	160.97	0.999998	57.0294	0	129.88		1	S
YDR229W	12	YDR229W	YDR229W	sp|YDR229W|IVY1_YEAST NCSL01000006.1 54579-55940 ORF Verified Phospholipid-binding protein that interacts with both Ypt7p and Vps33p; may partially counteract the action of Vps33p and vice versa, localizes to the rim of the vacuole as cells approach statio	0.99731	26.8118	0	189.81	173.67	103.02					0.96641	15.2848	0	189.81	0.930336	12.2396	8.49651E-31	111.78	0	0		NaN	0.99731	26.8118	0	171.56	0.996607	22.7461	7.27326E-101	98.281	0	0		NaN	0.910445	11.1604	9.17002E-33	83.251	0.98771	21.3085	3.4032E-40	77.19		1;2	S
YDR229W	14	YDR229W	YDR229W	sp|YDR229W|IVY1_YEAST NCSL01000006.1 54579-55940 ORF Verified Phospholipid-binding protein that interacts with both Ypt7p and Vps33p; may partially counteract the action of Vps33p and vice versa, localizes to the rim of the vacuole as cells approach statio	0.635237	2.40094	0	177.04	162.88	103.02					0	0		NaN	0.498535	0	0	177.04	0	0		NaN	0.635237	2.40094	5.76021E-148	103.02	0.549041	0.831879	1.25127E-39	82.259	0	0		NaN	0.493964	0	9.21564E-10	54.857	0	0		NaN		2	S
YDR229W	15	YDR229W	YDR229W	sp|YDR229W|IVY1_YEAST NCSL01000006.1 54579-55940 ORF Verified Phospholipid-binding protein that interacts with both Ypt7p and Vps33p; may partially counteract the action of Vps33p and vice versa, localizes to the rim of the vacuole as cells approach statio	0.837534	7.0983	0	177.04	162.88	77.19					0	0		NaN	0.498535	0	0	177.04	0	0		NaN	0.462919	0	7.38627E-10	53.403	0	0		NaN	0	0		NaN	0.493964	0	9.21564E-10	54.857	0.837534	7.0983	3.4032E-40	77.19		2	S
YDR229W	55	YDR229W	YDR229W	sp|YDR229W|IVY1_YEAST NCSL01000006.1 54579-55940 ORF Verified Phospholipid-binding protein that interacts with both Ypt7p and Vps33p; may partially counteract the action of Vps33p and vice versa, localizes to the rim of the vacuole as cells approach statio	0.666667	0	2.86125E-26	49.089	45.426	49.089					0.666667	0	2.86125E-26	49.089									0	0		NaN	0	0		NaN									0	0		NaN			S
YDR229W	56	YDR229W	YDR229W	sp|YDR229W|IVY1_YEAST NCSL01000006.1 54579-55940 ORF Verified Phospholipid-binding protein that interacts with both Ypt7p and Vps33p; may partially counteract the action of Vps33p and vice versa, localizes to the rim of the vacuole as cells approach statio	0.666667	0	2.86125E-26	59.691	52.475	49.089					0.666667	0	2.86125E-26	49.089	0.662293	1.21415	1.0309E-19	59.691					0	0		NaN	0	0		NaN									0	0		NaN			S
YDR229W	59	YDR229W	YDR229W	sp|YDR229W|IVY1_YEAST NCSL01000006.1 54579-55940 ORF Verified Phospholipid-binding protein that interacts with both Ypt7p and Vps33p; may partially counteract the action of Vps33p and vice versa, localizes to the rim of the vacuole as cells approach statio	0.999779	37.4915	6.19549E-207	108.44	92.145	83.788					0.666667	0	2.86125E-26	49.089	0.997587	26.7226	6.19549E-207	108.44					0.999779	37.4915	1.81553E-57	83.788	0.965097	16.0395	4.05397E-43	72.568					0.976345	16.2593	2.91585E-206	107.23	0	0		NaN		1	S
YDR273W	46	YDR273W	YDR273W	sp|YDR273W|DON1_YEAST NCSL01000037.1 17348-18469 ORF Verified Meiosis-specific component of the spindle pole body; subunit of the leading edge protein (LEP) complex (Ssp1-Ady3-Don1-Irc10) that forms a ring-like structure at the leading edge of the prospore	0.494732	0	3.43284E-14	76.143	62.373	76.143	0	0		NaN									0	0		NaN	0.494732	0	3.43284E-14	76.143					0	0		NaN					0	0		NaN			S
YDR273W	47	YDR273W	YDR273W	sp|YDR273W|DON1_YEAST NCSL01000037.1 17348-18469 ORF Verified Meiosis-specific component of the spindle pole body; subunit of the leading edge protein (LEP) complex (Ssp1-Ady3-Don1-Irc10) that forms a ring-like structure at the leading edge of the prospore	0.494732	0	3.43284E-14	76.143	62.373	76.143	0	0		NaN									0	0		NaN	0.494732	0	3.43284E-14	76.143					0	0		NaN					0	0		NaN			S
YDR283C	569	YDR283C	YDR283C	sp|YDR283C|GCN2_YEAST NCSL01000037.1 31965-36944 ORF Verified Protein kinase; phosphorylates the alpha-subunit of translation initiation factor eIF2 (Sui2p) in response to starvation; activated by uncharged tRNAs and the Gcn1p-Gcn20p complex; contributes t	0.983854	19.7766	0.00233296	53.327	42.291	53.327	0	0		NaN	0	0		NaN	0.983854	19.7766	0.0112792	53.327	0	0		NaN	0.98287	15.2826	0.00233296	47.603	0	0		NaN	0	0		NaN	0	0		NaN	0	0		NaN		1;2	S
YDR283C	571	YDR283C	YDR283C	sp|YDR283C|GCN2_YEAST NCSL01000037.1 31965-36944 ORF Verified Protein kinase; phosphorylates the alpha-subunit of translation initiation factor eIF2 (Sui2p) in response to starvation; activated by uncharged tRNAs and the Gcn1p-Gcn20p complex; contributes t	0.572387	1.14084	0.00233296	47.603	31.973	47.603	0	0		NaN	0	0		NaN					0	0		NaN	0.572387	1.14084	0.00233296	47.603	0	0		NaN	0	0		NaN	0	0		NaN	0	0		NaN		2	S
YDR284C	285	YDR284C	YDR284C	sp|YDR284C|DPP1_YEAST NCSL01000037.1 37446-38315 ORF Verified Diacylglycerol pyrophosphate (DGPP) phosphatase; zinc-regulated vacuolar membrane-associated lipid phosphatase, dephosphorylates DGPP to phosphatidate (PA) and Pi, then PA to diacylglycerol; inv	1	64.8779	1.58774E-16	64.878	58.189	64.878					0	0		NaN	1	45.9154	1.53659E-05	45.915	0	0		NaN	1	64.8779	1.58774E-16	64.878					0	0		NaN					0	0		NaN		1	S
YDR285W	127	YDR285W	YDR285W	sp|YDR285W|ZIP1_YEAST NCSL01000037.1 39332-41959 ORF Verified Transverse filament protein of the synaptonemal complex; required for normal levels of meiotic recombination and pairing between homologous chromosome during meiosis; required for meiotic recomb	1	73.2332	0.0098654	73.233	20.751	73.233					0	0		NaN	1	73.2332	0.0098654	73.233																										1	S
YDR288W	2	YDR288W	YDR288W	sp|YDR288W|NSE3_YEAST NCSL01000037.1 44090-45001 ORF Verified Component of the SMC5-SMC6 complex; this complex plays a key role in the removal of X-shaped DNA structures that arise between sister chromatids during DNA replication and repair; protein abunda	0.332633	0	1.67966E-29	63.537	50.336	63.537									0.326433	0	2.05653E-12	52.555					0.332633	0	1.67966E-29	63.537	0	0		NaN															S
YDR288W	8	YDR288W	YDR288W	sp|YDR288W|NSE3_YEAST NCSL01000037.1 44090-45001 ORF Verified Component of the SMC5-SMC6 complex; this complex plays a key role in the removal of X-shaped DNA structures that arise between sister chromatids during DNA replication and repair; protein abunda	0.332633	0	1.67966E-29	63.537	50.336	63.537									0.326433	0	2.05653E-12	52.555					0.332633	0	1.67966E-29	63.537	0	0		NaN															S
YDR293C	231	YDR293C	YDR293C	sp|YDR293C|SSD1_YEAST NCSL01000037.1 52529-56281 ORF Verified Translational repressor with a role in polar growth and wall integrity; regulated by Cbk1p phosphorylation to effect bud-specific translational control and localization of specific mRNAs; intera	0.827624	7.10933	0.000359379	45.077	39.919	45.077																																	0.827624	7.10933	0.000359379	45.077		1	S
YDR293C	1188	YDR293C	YDR293C	sp|YDR293C|SSD1_YEAST NCSL01000037.1 52529-56281 ORF Verified Translational repressor with a role in polar growth and wall integrity; regulated by Cbk1p phosphorylation to effect bud-specific translational control and localization of specific mRNAs; intera	1	62.0418	9.67723E-183	142.45	128.24	62.042	0	0		NaN	1	83.54	9.67723E-183	112.36	1	114.563	2.69303E-13	114.56	0	0		NaN	1	142.451	1.54333E-143	142.45	1	92.7725	1.10963E-47	92.773	0	0		NaN	1	62.0418	6.72435E-12	62.042						1	S
YDR293C	286	YDR293C	YDR293C	sp|YDR293C|SSD1_YEAST NCSL01000037.1 52529-56281 ORF Verified Translational repressor with a role in polar growth and wall integrity; regulated by Cbk1p phosphorylation to effect bud-specific translational control and localization of specific mRNAs; intera	1	76.5324	0	124.45	115.93	124.45	0	0		NaN					1	76.5324	0	124.45	0	0		NaN	0.999999	59.8927	2.21541E-21	79.633					0	0		NaN	0	0		NaN	0	0		NaN		1	S
YDR293C	480	YDR293C	YDR293C	sp|YDR293C|SSD1_YEAST NCSL01000037.1 52529-56281 ORF Verified Translational repressor with a role in polar growth and wall integrity; regulated by Cbk1p phosphorylation to effect bud-specific translational control and localization of specific mRNAs; intera	0.333333	0	6.33062E-73	95.401	86.991	95.401	0	0		NaN	0	0		NaN	0.333333	0	8.48344E-30	78.692	0	0		NaN	0.333333	0	6.33062E-73	95.401	0	0		NaN	0	0		NaN	0	0		NaN	0	0		NaN			S
YDR293C	481	YDR293C	YDR293C	sp|YDR293C|SSD1_YEAST NCSL01000037.1 52529-56281 ORF Verified Translational repressor with a role in polar growth and wall integrity; regulated by Cbk1p phosphorylation to effect bud-specific translational control and localization of specific mRNAs; intera	0.333333	0	6.33062E-73	95.401	86.991	95.401	0	0		NaN	0	0		NaN	0.333333	0	8.48344E-30	78.692	0	0		NaN	0.333333	0	6.33062E-73	95.401	0	0		NaN	0	0		NaN	0	0		NaN	0	0		NaN			S
YDR293C	487	YDR293C	YDR293C	sp|YDR293C|SSD1_YEAST NCSL01000037.1 52529-56281 ORF Verified Translational repressor with a role in polar growth and wall integrity; regulated by Cbk1p phosphorylation to effect bud-specific translational control and localization of specific mRNAs; intera	0.844822	7.44565	1.40741E-37	103.61	97.577	103.61	0	0		NaN	0	0		NaN	0.844822	7.44565	1.40741E-37	103.61	0	0		NaN	0	0		NaN	0	0		NaN	0	0		NaN	0.450479	0	3.90566E-08	42.556	0	0		NaN			S
YDR293C	489	YDR293C	YDR293C	sp|YDR293C|SSD1_YEAST NCSL01000037.1 52529-56281 ORF Verified Translational repressor with a role in polar growth and wall integrity; regulated by Cbk1p phosphorylation to effect bud-specific translational control and localization of specific mRNAs; intera	0.845687	9.90108	4.22193E-201	109.35	90.519	109.35	0	0		NaN	0	0		NaN	0	0		NaN	0	0		NaN	0	0		NaN	0.845687	9.90108	4.22193E-201	109.35	0	0		NaN	0.450479	0	3.90566E-08	42.556	0	0		NaN		2	S
YDR293C	492	YDR293C	YDR293C	sp|YDR293C|SSD1_YEAST NCSL01000037.1 52529-56281 ORF Verified Translational repressor with a role in polar growth and wall integrity; regulated by Cbk1p phosphorylation to effect bud-specific translational control and localization of specific mRNAs; intera	0.856776	9.90108	0	243.09	223.08	109.35	0	0		NaN	0.834489	7.7123	0	174.62	0.807401	8.26158	1.80818E-135	103.88	0	0		NaN	0.772225	6.23389	0	153.79	0.856776	9.90108	0	243.09	0	0		NaN	0	0		NaN	0.65712	4.55751	0	171.46		1;2	S
YDR303C	236	YDR303C	YDR303C	sp|YDR303C|RSC3_YEAST NCSL01000037.1 75601-78258 ORF Verified Component of the RSC chromatin remodeling complex; essential gene required for maintenance of proper ploidy and regulation of ribosomal protein genes and the cell wall/stress response; RSC3 has	0.999994	52.1252	0	143.54	134.61	143.54	0	0		NaN					0.99999	50.2105	0	138.78	0	0		NaN	0.999994	52.1252	0	143.54					0	0		NaN										1	S
YDR310C	858	YDR310C	YDR310C	sp|YDR310C|SUM1_YEAST NCSL01000037.1 87975-91163 ORF Verified Transcriptional repressor that regulates middle-sporulation genes; required for mitotic repression of middle sporulation-specific genes; also acts as general replication initiation factor; invol	0.49991	0	4.36874E-13	51.566	47.588	51.566					0	0		NaN					0	0		NaN	0.49991	0	4.36874E-13	51.566	0	0		NaN					0	0		NaN	0	0		NaN		1	S
YDR310C	859	YDR310C	YDR310C	sp|YDR310C|SUM1_YEAST NCSL01000037.1 87975-91163 ORF Verified Transcriptional repressor that regulates middle-sporulation genes; required for mitotic repression of middle sporulation-specific genes; also acts as general replication initiation factor; invol	0.49991	0	4.36874E-13	51.566	47.588	51.566					0	0		NaN					0	0		NaN	0.49991	0	4.36874E-13	51.566	0	0		NaN					0	0		NaN	0	0		NaN		1	S
YDR325W	964	YDR325W	YDR325W	sp|YDR325W|YCG1_YEAST NCSL01000059.1 30731-33838 ORF Verified Subunit of the condensin complex; required for establishment and maintenance of chromosome condensation, chromosome segregation and chromatin binding of the condensin complex; required for clust	0.724248	9.09099	3.68099E-12	49.606	39.818	49.606					0	0		NaN					0	0		NaN	0.724248	9.09099	3.68099E-12	49.606	0	0		NaN									0	0		NaN		1	S
YDR356W	91	YDR356W	YDR356W	sp|YDR356W|SPC110_YEAST NCSL01000044.1 25152-27986 ORF Verified Inner plaque spindle pole body (SPB) component; ortholog of human kendrin; gamma-tubulin small complex (gamma-TuSC) receptor that interacts with Spc98p to recruit the complex to the nuclear si	1	58.6986	0.000144107	67.334	60.743	58.699									1	67.3338	0.000144107	67.334	0	0		NaN	1	58.6986	0.00496465	58.699																		1	S
YDR356W	939	YDR356W	YDR356W	sp|YDR356W|SPC110_YEAST NCSL01000044.1 25152-27986 ORF Verified Inner plaque spindle pole body (SPB) component; ortholog of human kendrin; gamma-tubulin small complex (gamma-TuSC) receptor that interacts with Spc98p to recruit the complex to the nuclear si	0.440296	0	0.00467973	41.283	19.777	41.283									0.440296	0	0.00467973	41.283	0	0		NaN					0	0		NaN	0	0		NaN	0	0		NaN	0	0		NaN			S
YDR356W	943	YDR356W	YDR356W	sp|YDR356W|SPC110_YEAST NCSL01000044.1 25152-27986 ORF Verified Inner plaque spindle pole body (SPB) component; ortholog of human kendrin; gamma-tubulin small complex (gamma-TuSC) receptor that interacts with Spc98p to recruit the complex to the nuclear si	0.95626	13.5953	1.38745E-54	96.64	62.844	96.64									0.440296	0	0.00467973	41.283	0	0		NaN	0.95626	13.5953	1.38745E-54	96.64	0	0		NaN	0	0		NaN	0	0		NaN	0	0		NaN		1	S
YDR356W	60	YDR356W	YDR356W	sp|YDR356W|SPC110_YEAST NCSL01000044.1 25152-27986 ORF Verified Inner plaque spindle pole body (SPB) component; ortholog of human kendrin; gamma-tubulin small complex (gamma-TuSC) receptor that interacts with Spc98p to recruit the complex to the nuclear si	1	66.6871	4.85721E-43	94.616	75.373	85.958	0	0		NaN	1	66.6871	3.61242E-12	85.958	1	63.4307	4.85721E-43	94.616	0.999883	39.4055	0.000649584	58.676	0.999999	62.184	2.38085E-10	84.658					0	0		NaN	0	0		NaN	0	0		NaN		1	S
YDR359C	841	YDR359C	YDR359C	sp|YDR359C|EAF1_YEAST NCSL01000044.1 30978-33926 ORF Verified Component of the NuA4 histone acetyltransferase complex; acts as a platform for assembly of NuA4 subunits into the native complex; required for initiation of pre-meiotic DNA replication, likely	0.99964	34.4381	0.0030528	52.247	50.464	52.247					0	0		NaN	0.99964	34.4381	0.0030528	52.247																										1	S
YDR359C	969	YDR359C	YDR359C	sp|YDR359C|EAF1_YEAST NCSL01000044.1 30978-33926 ORF Verified Component of the NuA4 histone acetyltransferase complex; acts as a platform for assembly of NuA4 subunits into the native complex; required for initiation of pre-meiotic DNA replication, likely	1	41.5403	0.00294638	41.54	38.673	41.54													0	0		NaN	1	41.5403	0.00294638	41.54	0	0		NaN									0	0		NaN			S
YDR362C	145	YDR362C	YDR362C	sp|YDR362C|TFC6_YEAST NCSL01000044.1 35722-37740 ORF Verified Subunit of RNA polymerase III transcription initiation factor complex; one of six subunits of RNA polymerase III transcription initiation factor complex (TFIIIC); part of TFIIIC TauB domain that	0.984859	19.5404	4.32708E-09	69.815	55.88	69.815	0	0		NaN									0.984859	19.5404	4.32708E-09	69.815	0	0		NaN																		1	S
YDR365C	86	YDR365C	YDR365C	sp|YDR365C|ESF1_YEAST NCSL01000044.1 43540-45426 ORF Verified Nucleolar protein involved in pre-rRNA processing; depletion causes severely decreased 18S rRNA levels GN=ESF1 PE=1 SV=1	1	43.3824	9.53617E-15	70.622	63.932	43.382									1	70.6216	9.53617E-15	70.622	0	0		NaN	1	43.3824	0.000328239	43.382	0	0		NaN	0	0		NaN					0	0		NaN		1	S
YDR381W	8	YDR381W	YDR381W	sp|YDR381W|YRA1_YEAST NCSL01000044.1 69672-71119 ORF Verified Nuclear polyadenylated RNA-binding protein; required for export of poly(A)+ mRNA from the nucleus; proposed to couple mRNA export with 3' end processing via its interactions with Mex67p and Pcf1	1	116.182	0	358.17	342.79	358.17	0	0		NaN	0	0		NaN	1	116.182	0	358.17	0.999986	48.6853	0	199.08	0	0		NaN	0	0		NaN	0	0		NaN	0	0		NaN	0	0		NaN		1	S
YDR384C	3	YDR384C	YDR384C	sp|YDR384C|ATO3_YEAST NCSL01000044.1 74299-75126 ORF Verified Plasma membrane protein, putative ammonium transporter; regulation pattern suggests a possible role in export of ammonia from the cell; phosphorylated in mitochondria; member of the TC 9.B.33 Ya	0.553021	0	0	135.94	135.94	52.579	0	0		NaN	0.432924	1.05804	1.08674E-08	65.179	0.332683	0	1.37734E-13	70.089	0.367951	0	5.80503E-07	64.55	0.553021	0	0	135.94	0	0		NaN	0	0		NaN	0.449664	0	0.00152342	42.809	0	0		NaN		3	S
YDR384C	4	YDR384C	YDR384C	sp|YDR384C|ATO3_YEAST NCSL01000044.1 74299-75126 ORF Verified Plasma membrane protein, putative ammonium transporter; regulation pattern suggests a possible role in export of ammonia from the cell; phosphorylated in mitochondria; member of the TC 9.B.33 Ya	0.999916	44.632	0	135.94	135.94	116.51	0	0		NaN	0.492593	2.36032	1.01477E-14	79.089	0.994356	23.25	3.84058E-67	97.463	0.999916	44.632	2.45181E-10	116.51	0.999759	39.2971	0	135.94	0.413262	1.03215	0.000200091	52.495	0	0		NaN	0.484889	2.25115	1.20173E-14	78.324	0.39229	0.763915	0.00128384	49.423		2;3	S
YDR384C	6	YDR384C	YDR384C	sp|YDR384C|ATO3_YEAST NCSL01000044.1 74299-75126 ORF Verified Plasma membrane protein, putative ammonium transporter; regulation pattern suggests a possible role in export of ammonia from the cell; phosphorylated in mitochondria; member of the TC 9.B.33 Ya	0.877275	8.83737	1.05855E-96	101.39	92.032	49.929	0	0		NaN	0.868461	8.71471	1.44296E-08	62.042	0.757808	5.23959	0.000302682	52.5	0.873305	9.33564	1.21109E-05	59.898	0.877275	8.83737	1.05855E-96	101.39	0.55762	1.03215	0.000200091	52.495	0	0		NaN	0	0		NaN	0	0		NaN		2;3	S
YDR384C	7	YDR384C	YDR384C	sp|YDR384C|ATO3_YEAST NCSL01000044.1 74299-75126 ORF Verified Plasma membrane protein, putative ammonium transporter; regulation pattern suggests a possible role in export of ammonia from the cell; phosphorylated in mitochondria; member of the TC 9.B.33 Ya	0.987164	19.3026	0	135.94	135.94	104.59	0	0		NaN	0.946462	13.402	1.01477E-14	79.089	0.987164	19.3026	3.92921E-69	134.56	0.958526	13.6383	2.45181E-10	116.51	0.979033	13.4784	0	135.94	0	0		NaN	0	0		NaN	0.799285	6.03342	1.20173E-14	78.324	0.818674	6.61373	0.00128384	49.423		1;2;3	S
YDR389W	16	YDR389W	YDR389W	sp|YDR389W|SAC7_YEAST NCSL01000015.1 267870-269834 ORF Verified GTPase activating protein (GAP) for Rho1p; regulator of a Tor2p-mediated, Rho1p GTPase switch that controls organization of the actin cytoskeleton; negative regulator of the RHO1-PKC1-MAPK cel	0.867904	8.17584	0.00180035	47.198	38.977	47.198																					0.867904	8.17584	0.00180035	47.198					0	0		NaN	0	0		NaN		1	S
YDR389W	435	YDR389W	YDR389W	sp|YDR389W|SAC7_YEAST NCSL01000015.1 267870-269834 ORF Verified GTPase activating protein (GAP) for Rho1p; regulator of a Tor2p-mediated, Rho1p GTPase switch that controls organization of the actin cytoskeleton; negative regulator of the RHO1-PKC1-MAPK cel	0.983414	18.5723	6.38675E-75	95.651	82.695	95.651					0	0		NaN	0.851808	10.9439	0.000156945	49.31					0.983414	18.5723	6.38675E-75	95.651	0	0		NaN					0	0		NaN						1	S
YDR392W	266	YDR392W	YDR392W	sp|YDR392W|SPT3_YEAST NCSL01000015.1 262663-263676 ORF Verified Subunit of the SAGA and SAGA-like transcriptional regulatory complexes; interacts with Spt15p to activate transcription of some RNA polymerase II-dependent genes, also functions to inhibit tra	0.499603	0	2.40632E-19	41.136	38.642	41.136					0	0		NaN									0.499603	0	2.40632E-19	41.136	0	0		NaN									0	0		NaN			S
YDR392W	269	YDR392W	YDR392W	sp|YDR392W|SPT3_YEAST NCSL01000015.1 262663-263676 ORF Verified Subunit of the SAGA and SAGA-like transcriptional regulatory complexes; interacts with Spt15p to activate transcription of some RNA polymerase II-dependent genes, also functions to inhibit tra	0.499603	0	2.40632E-19	41.136	38.642	41.136					0	0		NaN									0.499603	0	2.40632E-19	41.136	0	0		NaN									0	0		NaN			S
YDR392W	270	YDR392W	YDR392W	sp|YDR392W|SPT3_YEAST NCSL01000015.1 262663-263676 ORF Verified Subunit of the SAGA and SAGA-like transcriptional regulatory complexes; interacts with Spt15p to activate transcription of some RNA polymerase II-dependent genes, also functions to inhibit tra	0.499603	0	2.40632E-19	41.136	38.642	41.136					0	0		NaN									0.499603	0	2.40632E-19	41.136	0	0		NaN									0	0		NaN			S
YDR397C	136	YDR397C	YDR397C	sp|YDR397C|NCB2_YEAST NCSL01000015.1 255592-256005 ORF Verified Subunit of a heterodimeric NC2 transcription regulator complex; complex binds to TBP and can repress transcription by preventing preinitiation complex assembly or stimulate activated transcrip	0.49315	0	9.42468E-47	120.4	118.82	120.4					0	0		NaN	0.486425	0	9.42468E-47	100.02					0.49315	0	3.63898E-26	120.4																			S
YDR397C	137	YDR397C	YDR397C	sp|YDR397C|NCB2_YEAST NCSL01000015.1 255592-256005 ORF Verified Subunit of a heterodimeric NC2 transcription regulator complex; complex binds to TBP and can repress transcription by preventing preinitiation complex assembly or stimulate activated transcrip	0.49315	0	9.42468E-47	120.4	118.82	120.4					0	0		NaN	0.486425	0	9.42468E-47	100.02					0.49315	0	3.63898E-26	120.4																			S
YDR409W	625	YDR409W	YDR409W	sp|YDR409W|SIZ1_YEAST NCSL01000015.1 230238-232955 ORF Verified SUMO E3 ligase; promotes attachment of small ubiquitin-related modifier sumo (Smt3p) to primarily cytoplasmic proteins; regulates Rsp5p ubiquitin ligase activity and is in turn itself regulate	0.47731	0	9.58146E-26	66.797	56.01	66.797					0	0		NaN									0.47731	0	9.58146E-26	66.797																			S
YDR423C	254	YDR423C	YDR423C	sp|YDR423C|CAD1_YEAST NCSL01000015.1 203751-204980 ORF Verified AP-1-like basic leucine zipper (bZIP) transcriptional activator; involved in stress responses, iron metabolism, and pleiotropic drug resistance; controls a set of genes involved in stabilizing	0.5	0	0.00041501	47.261	40.407	47.261					0	0		NaN	0	0		NaN	0	0		NaN	0.5	0	0.00041501	47.261	0	0		NaN									0	0		NaN		1	S
YDR429C	177	YDR429C	YDR429C	sp|YDR429C|TIF35_YEAST NCSL01000015.1 197723-198547 ORF Verified eIF3g subunit of the eukaryotic translation initiation factor 3 (eIF3); subunit of the core complex of eIF3; is essential for translation; stimulates resumption of ribosomal scanning during t	0.857108	7.85632	0.00864206	49.358	44.764	49.358																	0	0		NaN	0.857108	7.85632	0.00864206	49.358					0	0		NaN						1	S
YDR432W	224	YDR432W	YDR432W	sp|YDR432W|NPL3_YEAST NCSL01000015.1 192997-194241 ORF Verified RNA-binding protein; promotes elongation, regulates termination, and carries poly(A) mRNA from nucleus to cytoplasm; represses translation initiation by binding eIF4G; required for pre-mRNA sp	0.999579	34.6027	1.56319E-06	57.136	50.283	57.136					0	0		NaN					0	0		NaN	0.999579	34.6027	1.56319E-06	57.136	0	0		NaN					0	0		NaN	0	0		NaN		1	S
YDR436W	117	YDR436W	YDR436W	sp|YDR436W|PPZ2_YEAST NCSL01000015.1 186066-188198 ORF Verified Serine/threonine protein phosphatase Z, isoform of Ppz1p; involved in regulation of potassium transport, which affects osmotic stability, cell cycle progression, and halotolerance GN=PPZ2 PE=1	0.557657	1.04301	4.6118E-05	40.552	33.35	40.552					0	0		NaN	0	0		NaN					0.557657	1.04301	4.6118E-05	40.552									0	0		NaN						1	S
YDR439W	168	YDR439W	YDR439W	sp|YDR439W|LRS4_YEAST NCSL01000015.1 182302-183345 ORF Verified Nucleolar protein that forms a complex with Csm1p; and then Mam1p at kinetochores during meiosis I to mediate accurate homolog segregation; required for condensin recruitment to the replicatio	0.990957	21.1818	0	157.56	145.96	157.56					0.772989	8.33156	0.000712078	44.616	0.990957	21.1818	0	157.56					0.935671	12.3062	0	130.1									0.989509	20.5711	0	122.46	0.770374	6.36205	1.36031E-13	73.881		1	S
YDR446W	16	YDR446W	YDR446W	sp|YDR446W|ECM11_YEAST NCSL01000015.1 168723-169631 ORF Verified Meiosis-specific protein; component of the Synaptonemal Complex (SC) along with Gmc2p; required for efficient crossover formation and for the efficient loading of the SC transverse filament p	0.826161	8.0011	3.38434E-11	65.805	59.702	65.805	0	0		NaN					0.826161	8.0011	3.38434E-11	65.805									0	0		NaN					0	0		NaN							S
YDR448W	323	YDR448W	YDR448W	sp|YDR448W|ADA2_YEAST NCSL01000015.1 165988-167292 ORF Verified Transcription coactivator; component of the ADA and SAGA transcriptional adaptor/HAT (histone acetyltransferase) complexes GN=ADA2 PE=1 SV=1	0.840669	7.95951	3.52322E-06	49.31	46.883	46.964									0.480107	0	1.3867E-05	49.31					0.840669	7.95951	3.52322E-06	46.964	0	0		NaN					0	0		NaN						1	S
YDR448W	327	YDR448W	YDR448W	sp|YDR448W|ADA2_YEAST NCSL01000015.1 165988-167292 ORF Verified Transcription coactivator; component of the ADA and SAGA transcriptional adaptor/HAT (histone acetyltransferase) complexes GN=ADA2 PE=1 SV=1	0.480107	0	1.3867E-05	49.31	46.883	49.31									0.480107	0	1.3867E-05	49.31									0	0		NaN					0	0		NaN							S
YDR457W	2418	YDR457W	YDR457W	sp|YDR457W|TOM1_YEAST NCSL01000015.1 143744-153550 ORF Verified E3 ubiquitin ligase of the hect-domain class; has a role in mRNA export from the nucleus and may regulate transcriptional coactivators; involved in degradation of excess histones; interacts wi	0.99999	50.1293	9.5004E-29	62.684	47.755	62.684																	0.999702	35.2531	1.21051E-25	47.808	0.99999	50.1293	9.5004E-29	62.684														1	S
YDR457W	2407	YDR457W	YDR457W	sp|YDR457W|TOM1_YEAST NCSL01000015.1 143744-153550 ORF Verified E3 ubiquitin ligase of the hect-domain class; has a role in mRNA export from the nucleus and may regulate transcriptional coactivators; involved in degradation of excess histones; interacts wi	0.808791	6.26327	0.00091419	48.981	24.951	48.981					0.808791	6.26327	0.00091419	48.981													0	0		NaN					0	0		NaN						1	S
YDR464W	1014	YDR464W	YDR464W	sp|YDR464W|SPP41_YEAST NCSL01000015.1 130146-134453 ORF Verified Protein of unknown function; involved in negative regulation of expression of spliceosome components PRP4 and PRP3; relocalizes to the cytosol in response to hypoxia GN=SPP41 PE=1 SV=1	1	50.8827	1.12233E-08	58.32	54.433	50.883	0	0		NaN	0	0		NaN	1	50.8827	6.75299E-08	50.883	0	0		NaN	1	58.32	1.12233E-08	58.32	0	0		NaN									0	0		NaN		1	S
YDR464W	563	YDR464W	YDR464W	sp|YDR464W|SPP41_YEAST NCSL01000015.1 130146-134453 ORF Verified Protein of unknown function; involved in negative regulation of expression of spliceosome components PRP4 and PRP3; relocalizes to the cytosol in response to hypoxia GN=SPP41 PE=1 SV=1	0.499932	0	7.78153E-09	59.306	54.591	59.306					0	0		NaN	0.499932	0	7.78153E-09	59.306	0	0		NaN	0.499546	0	1.57043E-05	43.084																		1	S
YDR464W	564	YDR464W	YDR464W	sp|YDR464W|SPP41_YEAST NCSL01000015.1 130146-134453 ORF Verified Protein of unknown function; involved in negative regulation of expression of spliceosome components PRP4 and PRP3; relocalizes to the cytosol in response to hypoxia GN=SPP41 PE=1 SV=1	0.499932	0	7.78153E-09	59.306	54.591	59.306					0	0		NaN	0.499932	0	7.78153E-09	59.306	0	0		NaN	0.499546	0	1.57043E-05	43.084																		1	S
YDR464W	425	YDR464W	YDR464W	sp|YDR464W|SPP41_YEAST NCSL01000015.1 130146-134453 ORF Verified Protein of unknown function; involved in negative regulation of expression of spliceosome components PRP4 and PRP3; relocalizes to the cytosol in response to hypoxia GN=SPP41 PE=1 SV=1	0.999915	40.8567	0.00106298	56.122	45.836	56.122									0.999915	40.8567	0.00106298	56.122	0	0		NaN																						1	S
YDR477W	211	YDR477W	YDR477W	sp|YDR477W|SNF1_YEAST NCSL01000015.1 109050-110951 ORF Verified AMP-activated S/T protein kinase; forms a complex with Snf4p and members of the Sip1p/Sip2p/Gal83p family; required for transcription of glucose-repressed genes, thermotolerance, sporulation,	0.493737	0	8.45208E-17	61.732	57.969	61.732					0.493737	0	8.45208E-17	61.732													0.473299	0	7.72182E-09	44.601															S
YDR485C	471	YDR485C	YDR485C	sp|YDR485C|VPS72_YEAST NCSL01000015.1 96118-98505 ORF Verified Htz1p-binding component of the SWR1 complex; exchanges histone variant H2AZ (Htz1p) for chromatin-bound histone H2A; may function as a lock that prevents removal of H2AZ from nucleosomes; requi	0.495017	0	9.14438E-10	53.252	49.607	53.252									0	0		NaN					0.495017	0	9.14438E-10	53.252																			S
YDR485C	472	YDR485C	YDR485C	sp|YDR485C|VPS72_YEAST NCSL01000015.1 96118-98505 ORF Verified Htz1p-binding component of the SWR1 complex; exchanges histone variant H2AZ (Htz1p) for chromatin-bound histone H2A; may function as a lock that prevents removal of H2AZ from nucleosomes; requi	0.495017	0	9.14438E-10	53.252	49.607	53.252									0	0		NaN					0.495017	0	9.14438E-10	53.252																			S
YDR485C	385	YDR485C	YDR485C	sp|YDR485C|VPS72_YEAST NCSL01000015.1 96118-98505 ORF Verified Htz1p-binding component of the SWR1 complex; exchanges histone variant H2AZ (Htz1p) for chromatin-bound histone H2A; may function as a lock that prevents removal of H2AZ from nucleosomes; requi	0.497931	0	8.61142E-37	59.814	56.22	59.814					0	0		NaN	0.497931	0	8.61142E-37	59.814									0	0		NaN									0	0		NaN			S
YDR485C	386	YDR485C	YDR485C	sp|YDR485C|VPS72_YEAST NCSL01000015.1 96118-98505 ORF Verified Htz1p-binding component of the SWR1 complex; exchanges histone variant H2AZ (Htz1p) for chromatin-bound histone H2A; may function as a lock that prevents removal of H2AZ from nucleosomes; requi	0.497931	0	8.61142E-37	59.814	56.22	59.814					0	0		NaN	0.497931	0	8.61142E-37	59.814									0	0		NaN									0	0		NaN			S
YDR485C	396	YDR485C	YDR485C	sp|YDR485C|VPS72_YEAST NCSL01000015.1 96118-98505 ORF Verified Htz1p-binding component of the SWR1 complex; exchanges histone variant H2AZ (Htz1p) for chromatin-bound histone H2A; may function as a lock that prevents removal of H2AZ from nucleosomes; requi	1	89.3546	3.91091E-142	89.355	36.639	89.355									1	89.3546	3.91091E-142	89.355																										1	S
YDR496C	34	YDR496C	YDR496C	sp|YDR496C|PUF6_YEAST NCSL01000015.1 79911-81881 ORF Verified Pumilio-homology domain protein; binds the 3' UTR of ASH1 mRNA and represses its translation, resulting in proper asymmetric localization of ASH1 mRNA; required at post-transcriptional step for	0.996306	26.1923	1.20536E-20	73.156	58.725	73.156									0.996306	26.1923	1.20536E-20	73.156																	0	0		NaN	0	0		NaN		2	S
YDR496C	35	YDR496C	YDR496C	sp|YDR496C|PUF6_YEAST NCSL01000015.1 79911-81881 ORF Verified Pumilio-homology domain protein; binds the 3' UTR of ASH1 mRNA and represses its translation, resulting in proper asymmetric localization of ASH1 mRNA; required at post-transcriptional step for	0.983807	18.5585	1.20536E-20	73.156	58.725	73.156									0.983807	18.5585	1.20536E-20	73.156																	0	0		NaN	0	0		NaN		2	S
YDR515W	40	YDR515W	YDR515W	sp|YDR515W|SLF1_YEAST NCSL01000015.1 48378-49721 ORF Verified RNA binding protein that associates with polysomes; may be involved in regulating mRNA translation; involved in the copper-dependent mineralization of copper sulfide complexes on cell surface in	0.330736	0	2.87845E-29	74.76	64.807	45.915	0	0		NaN	0	0		NaN	0.330736	0	1.56667E-08	45.915	0	0		NaN	0.320766	0	2.87845E-29	74.76	0	0		NaN	0	0		NaN	0	0		NaN	0	0		NaN			S
YDR515W	41	YDR515W	YDR515W	sp|YDR515W|SLF1_YEAST NCSL01000015.1 48378-49721 ORF Verified RNA binding protein that associates with polysomes; may be involved in regulating mRNA translation; involved in the copper-dependent mineralization of copper sulfide complexes on cell surface in	0.330736	0	2.87845E-29	74.76	64.807	45.915	0	0		NaN	0	0		NaN	0.330736	0	1.56667E-08	45.915	0	0		NaN	0.320766	0	2.87845E-29	74.76	0	0		NaN	0	0		NaN	0	0		NaN	0	0		NaN			S
YDR515W	42	YDR515W	YDR515W	sp|YDR515W|SLF1_YEAST NCSL01000015.1 48378-49721 ORF Verified RNA binding protein that associates with polysomes; may be involved in regulating mRNA translation; involved in the copper-dependent mineralization of copper sulfide complexes on cell surface in	0.330736	0	2.87845E-29	74.76	64.807	45.915	0	0		NaN	0	0		NaN	0.330736	0	1.56667E-08	45.915	0	0		NaN	0.320766	0	2.87845E-29	74.76	0	0		NaN	0	0		NaN	0	0		NaN	0	0		NaN			S
YDR525W-A	70	YDR525W-A	YDR525W-A	sp|YDR525W-A|SNA2_YEAST NCSL01000015.1 32299-32538 ORF Verified Protein of unknown function; has similarity to Pmp3p, which is involved in cation transport; green fluorescent protein (GFP)-fusion protein localizes to the cytoplasm in a punctate pattern GN=	0.46113	0	4.31692E-21	78.814	72.969	78.814	0	0		NaN					0.440436	0	4.00511E-06	40.589					0.46113	0	4.31692E-21	78.814	0	0		NaN	0	0		NaN	0	0		NaN	0	0		NaN			S
YDR525W-A	71	YDR525W-A	YDR525W-A	sp|YDR525W-A|SNA2_YEAST NCSL01000015.1 32299-32538 ORF Verified Protein of unknown function; has similarity to Pmp3p, which is involved in cation transport; green fluorescent protein (GFP)-fusion protein localizes to the cytoplasm in a punctate pattern GN=	0.46113	0	4.31692E-21	78.814	72.969	78.814	0	0		NaN					0.440436	0	4.00511E-06	40.589					0.46113	0	4.31692E-21	78.814	0	0		NaN	0	0		NaN	0	0		NaN	0	0		NaN			S
YEL013W	16	YEL013W	YEL013W	sp|YEL013W|VAC8_YEAST NCSL01000008.1 310311-312047 ORF Verified Phosphorylated and palmitoylated vacuolar membrane protein; interacts with Atg13p, required for the cytoplasm-to-vacuole targeting (Cvt) pathway; interacts with Nvj1p to form nucleus-vacuole j	0.999627	34.8349	0	125.28	121.12	125.28					0.816357	6.99515	3.16745E-09	53.403	0.996418	25.0588	2.07395E-177	107.61	0.999627	34.8349	0	125.28	0.959732	16.0175	1.18102E-29	70.488	0.974932	16.9971	1.393E-30	80.706	0	0		NaN	0	0		NaN						1	S
YEL034W	2	YEL034W	YEL034W	sp|YEL034W|HYP2_YEAST NCSL01000085.1 6174-6647 ORF Verified Translation elongation factor eIF-5A; required for translation of proteins containing polyproline stretches, including Bni1p, and this leads to a requirement for mating projection formation; struc	0.990845	20.356	0	150.4	143.2	121.7					0.748908	4.74601	0	150.4	0.990845	20.356	0	121.7	0	0		NaN	0.840633	7.23724	5.06875E-161	100.06	0.774114	5.34968	5.81574E-250	110.9					0	0		NaN						1	S
YEL046C	369	YEL046C	YEL046C	sp|YEL046C|GLY1_YEAST NCSL01000055.1 44192-45355 ORF Verified Threonine aldolase; catalyzes the cleavage of L-allo-threonine and L-threonine to glycine; involved in glycine biosynthesis GN=GLY1 PE=1 SV=1	0.679827	4.06938	9.8203E-05	50.675	43.986	50.675									0.679827	4.06938	9.8203E-05	50.675																										1	S
YEL062W	357	YEL062W	YEL062W	sp|YEL062W|NPR2_YEAST NCSL01000055.1 11318-13165 ORF Verified Subunit of the Iml1p/SEACIT complex; SEACIT (Iml1p-Npr2p-Npr3p) is a subcomplex of the SEA complex, a coatomer-related complex that associates dynamically with the vacuole; Npr2p may have a stru	0.897371	9.83225	6.22714E-08	57.836	47.313	57.836	0	0		NaN					0	0		NaN					0.897371	9.83225	6.22714E-08	57.836					0	0		NaN										1	S
YEL062W	362	YEL062W	YEL062W	sp|YEL062W|NPR2_YEAST NCSL01000055.1 11318-13165 ORF Verified Subunit of the Iml1p/SEACIT complex; SEACIT (Iml1p-Npr2p-Npr3p) is a subcomplex of the SEA complex, a coatomer-related complex that associates dynamically with the vacuole; Npr2p may have a stru	0.888977	10.127	3.07132E-42	89.466	70.072	58.831	0	0		NaN	0.888977	10.127	3.52803E-09	58.831	0.838986	7.84764	3.07132E-42	89.466									0.84541	8.21807	1.3867E-05	49.31	0	0		NaN										1	S
YEL062W	364	YEL062W	YEL062W	sp|YEL062W|NPR2_YEAST NCSL01000055.1 11318-13165 ORF Verified Subunit of the Iml1p/SEACIT complex; SEACIT (Iml1p-Npr2p-Npr3p) is a subcomplex of the SEA complex, a coatomer-related complex that associates dynamically with the vacuole; Npr2p may have a stru	0.876754	9.05056	4.0636E-25	83.729	70.012	83.729	0	0		NaN					0	0		NaN					0.876754	9.05056	4.0636E-25	83.729	0.79412	8.87342	1.89921E-19	74.678	0	0		NaN	0.848555	8.21807	1.3867E-05	49.31	0.875273	8.99765	4.11389E-23	82.908		1	S
YEL062W	557	YEL062W	YEL062W	sp|YEL062W|NPR2_YEAST NCSL01000055.1 11318-13165 ORF Verified Subunit of the Iml1p/SEACIT complex; SEACIT (Iml1p-Npr2p-Npr3p) is a subcomplex of the SEA complex, a coatomer-related complex that associates dynamically with the vacuole; Npr2p may have a stru	0.981269	19.613	0.000420493	67.704	25.828	67.704									0.981269	19.613	0.000420493	67.704					0	0		NaN	0	0		NaN					0	0		NaN	0	0		NaN		1	S
YER008C	69	YER008C	YER008C	sp|YER008C|SEC3_YEAST NCSL01000008.1 269393-273403 ORF Verified Subunit of the exocyst complex; the exocyst mediates polarized targeting and tethering of post-Golgi secretory vesicles to sites of exocytosis prior to SNARE-mediated fusion; PtdIns[4,5]P2-bin	0.317513	0	2.79441E-08	61.375	52.187	61.375																	0.317513	0	2.79441E-08	61.375									0	0		NaN							S
YER008C	71	YER008C	YER008C	sp|YER008C|SEC3_YEAST NCSL01000008.1 269393-273403 ORF Verified Subunit of the exocyst complex; the exocyst mediates polarized targeting and tethering of post-Golgi secretory vesicles to sites of exocytosis prior to SNARE-mediated fusion; PtdIns[4,5]P2-bin	0.317513	0	2.79441E-08	61.375	52.187	61.375																	0.317513	0	2.79441E-08	61.375									0	0		NaN							S
YER008C	72	YER008C	YER008C	sp|YER008C|SEC3_YEAST NCSL01000008.1 269393-273403 ORF Verified Subunit of the exocyst complex; the exocyst mediates polarized targeting and tethering of post-Golgi secretory vesicles to sites of exocytosis prior to SNARE-mediated fusion; PtdIns[4,5]P2-bin	0.317513	0	2.79441E-08	61.375	52.187	61.375																	0.317513	0	2.79441E-08	61.375									0	0		NaN							S
YER022W	57	YER022W	YER022W	sp|YER022W|SRB4_YEAST NCSL01000008.1 240191-242254 ORF Verified Subunit of the RNA polymerase II mediator complex; associates with core polymerase subunits to form the RNA polymerase II holoenzyme; required for basal RNA polymerase II transcription; homozy	0.5	0	2.89293E-06	40.856	35.033	40.856									0	0		NaN	0	0		NaN	0.5	0	2.89293E-06	40.856	0	0		NaN					0	0		NaN	0	0		NaN		1	S
YER024W	783	YER024W	YER024W	sp|YER024W|YAT2_YEAST NCSL01000008.1 236103-238874 ORF Verified Carnitine acetyltransferase; has similarity to Yat1p, which is a carnitine acetyltransferase associated with the mitochondrial outer membrane GN=YAT2 PE=1 SV=1	0.912112	10.505	1.98298E-15	67.456	60.076	67.456	0	0		NaN	0.912112	10.505	1.98298E-15	67.456	0	0		NaN	0	0		NaN	0.800594	5.49276	2.41462E-05	63.091	0	0		NaN	0	0		NaN	0	0		NaN	0	0		NaN		3	S
YER024W	784	YER024W	YER024W	sp|YER024W|YAT2_YEAST NCSL01000008.1 236103-238874 ORF Verified Carnitine acetyltransferase; has similarity to Yat1p, which is a carnitine acetyltransferase associated with the mitochondrial outer membrane GN=YAT2 PE=1 SV=1	0.999894	39.8519	0	187.16	180.1	187.16	0	0		NaN	0.999466	35.7861	3.8256E-20	124.12	0.99906	31.4056	8.68164E-250	152.69	0	0		NaN	0.992181	23.5206	8.78866E-42	93.345	0.966464	17.2514	3.88685E-08	79.659	0	0		NaN	0.876538	8.5407	5.21388E-36	91.937	0.999894	39.8519	0	187.16		1;3	S
YER024W	785	YER024W	YER024W	sp|YER024W|YAT2_YEAST NCSL01000008.1 236103-238874 ORF Verified Carnitine acetyltransferase; has similarity to Yat1p, which is a carnitine acetyltransferase associated with the mitochondrial outer membrane GN=YAT2 PE=1 SV=1	0.357489	1.84599	0.00114152	55.841	42.704	55.841	0	0		NaN	0	0		NaN	0	0		NaN	0	0		NaN	0	0		NaN	0.357489	1.84599	0.00114152	55.841	0	0		NaN	0	0		NaN	0	0		NaN			S
YER024W	786	YER024W	YER024W	sp|YER024W|YAT2_YEAST NCSL01000008.1 236103-238874 ORF Verified Carnitine acetyltransferase; has similarity to Yat1p, which is a carnitine acetyltransferase associated with the mitochondrial outer membrane GN=YAT2 PE=1 SV=1	0.99431	22.4375	0	142.83	142.83	99.5	0	0		NaN	0.99219	21.0405	3.8256E-20	124.12	0.99431	22.4375	0	142.83	0	0		NaN	0.958912	13.6862	8.78866E-42	93.345	0.804237	6.15947	3.88685E-08	79.659	0	0		NaN	0.883232	9.09101	0.0032823	51.092	0.876354	8.57657	9.68942E-05	69.01		1;2;3	S
YER024W	809	YER024W	YER024W	sp|YER024W|YAT2_YEAST NCSL01000008.1 236103-238874 ORF Verified Carnitine acetyltransferase; has similarity to Yat1p, which is a carnitine acetyltransferase associated with the mitochondrial outer membrane GN=YAT2 PE=1 SV=1	1	48.1404	0.000262934	73.632	53.995	48.14	0	0		NaN	1	52.2469	0.00822844	52.247	0.979399	16.4784	0.00331542	50.354	0	0		NaN	0.99898	29.8619	0.000262934	73.632	0	0		NaN	0	0		NaN	1	48.1404	0.00360866	48.14	0	0		NaN		2;3	S
YER024W	813	YER024W	YER024W	sp|YER024W|YAT2_YEAST NCSL01000008.1 236103-238874 ORF Verified Carnitine acetyltransferase; has similarity to Yat1p, which is a carnitine acetyltransferase associated with the mitochondrial outer membrane GN=YAT2 PE=1 SV=1	1	48.1404	0.000262934	73.632	53.995	48.14	0	0		NaN	1	52.2469	0.00822844	52.247	0.936232	11.5712	0.00331542	50.354	0	0		NaN	0.988748	19.4342	0.000262934	73.632	0	0		NaN	0	0		NaN	1	48.1404	0.00360866	48.14	0	0		NaN		2;3	S
YER024W	2	YER024W	YER024W	sp|YER024W|YAT2_YEAST NCSL01000008.1 236103-238874 ORF Verified Carnitine acetyltransferase; has similarity to Yat1p, which is a carnitine acetyltransferase associated with the mitochondrial outer membrane GN=YAT2 PE=1 SV=1	0.899809	8.05108	0	194.55	180.13	53.967	0	0		NaN	0.899809	8.05108	1.60623E-17	66.004	0.665812	7.765	0.000194954	54.471	0	0		NaN	0.678451	3.24241	0	157.37	0.76366	5.1828	0	170.11	0	0		NaN	0.732018	4.30753	0	194.55	0.498893	0	1.50674E-06	57.52		2	S
YER024W	3	YER024W	YER024W	sp|YER024W|YAT2_YEAST NCSL01000008.1 236103-238874 ORF Verified Carnitine acetyltransferase; has similarity to Yat1p, which is a carnitine acetyltransferase associated with the mitochondrial outer membrane GN=YAT2 PE=1 SV=1	0.729569	4.3284	0	153.74	119.05	153.74	0	0		NaN	0.584676	1.41162	1.60623E-17	66.004	0.729569	4.3284	0	153.74	0	0		NaN	0.668928	3.07156	0	150.21	0.69584	3.61382	0	131.17	0	0		NaN	0.643912	2.59298	2.71968E-28	90.614	0.554116	0.829003	1.50674E-06	57.52		1;2	S
YER024W	5	YER024W	YER024W	sp|YER024W|YAT2_YEAST NCSL01000008.1 236103-238874 ORF Verified Carnitine acetyltransferase; has similarity to Yat1p, which is a carnitine acetyltransferase associated with the mitochondrial outer membrane GN=YAT2 PE=1 SV=1	0.997987	26.9056	0	220.4	203.77	157.37	0	0		NaN	0.940868	13.1196	0	188.4	0.949418	12.8334	0	153.74	0	0		NaN	0.997987	26.9056	0	157.37	0.96009	15.9954	0	202.13	0	0		NaN	0.996145	26.2789	0	220.4	0.977694	16.5542	0	215.87		1;2	S
YER024W	752	YER024W	YER024W	sp|YER024W|YAT2_YEAST NCSL01000008.1 236103-238874 ORF Verified Carnitine acetyltransferase; has similarity to Yat1p, which is a carnitine acetyltransferase associated with the mitochondrial outer membrane GN=YAT2 PE=1 SV=1	0.999997	54.6283	1.35936E-221	114.56	92.415	108.59					0	0		NaN	0.999993	51.6393	1.35936E-221	114.56					0.999997	54.6283	1.78133E-147	108.59									0.989415	19.707	3.39523E-08	71.548						1	S
YER032W	225	YER032W	YER032W	sp|YER032W|FIR1_YEAST NCSL01000008.1 223468-226098 ORF Verified Protein involved in 3' mRNA processing; interacts with Ref2p; APCC(Cdh1) substrate; potential Cdc28p substrate GN=FIR1 PE=1 SV=1	0.997046	25.2458	0.000357519	52.344	45.138	52.344									0	0		NaN					0.997046	25.2458	0.000357519	52.344	0	0		NaN					0	0		NaN	0	0		NaN		1	S
YER093C	48	YER093C	YER093C	sp|YER093C|TSC11_YEAST NCSL01000008.1 93970-98262 ORF Verified Subunit of TORC2 (Tor2p-Lst8p-Avo1-Avo2-Tsc11p-Bit61p); TORC2 is a membrane-associated complex that regulates actin cytoskeletal dynamics during polarized growth and cell wall integrity; involv	0.305997	0	4.07941E-29	73.848	67.876	44.765	0	0		NaN	0.305997	0	8.98089E-09	44.765	0.238138	0	7.34716E-08	43.628	0	0		NaN	0.2981	0	4.07941E-29	73.848													0	0		NaN			S
YER093C	49	YER093C	YER093C	sp|YER093C|TSC11_YEAST NCSL01000008.1 93970-98262 ORF Verified Subunit of TORC2 (Tor2p-Lst8p-Avo1-Avo2-Tsc11p-Bit61p); TORC2 is a membrane-associated complex that regulates actin cytoskeletal dynamics during polarized growth and cell wall integrity; involv	0.305997	0	4.07941E-29	73.848	67.876	44.765	0	0		NaN	0.305997	0	8.98089E-09	44.765	0.238138	0	7.34716E-08	43.628	0	0		NaN	0.2981	0	4.07941E-29	73.848													0	0		NaN			S
YER093C	50	YER093C	YER093C	sp|YER093C|TSC11_YEAST NCSL01000008.1 93970-98262 ORF Verified Subunit of TORC2 (Tor2p-Lst8p-Avo1-Avo2-Tsc11p-Bit61p); TORC2 is a membrane-associated complex that regulates actin cytoskeletal dynamics during polarized growth and cell wall integrity; involv	0.305997	0	4.07941E-29	73.848	67.876	44.765	0	0		NaN	0.305997	0	8.98089E-09	44.765	0.238138	0	7.34716E-08	43.628	0	0		NaN	0.2981	0	4.07941E-29	73.848													0	0		NaN			S
YER093C	265	YER093C	YER093C	sp|YER093C|TSC11_YEAST NCSL01000008.1 93970-98262 ORF Verified Subunit of TORC2 (Tor2p-Lst8p-Avo1-Avo2-Tsc11p-Bit61p); TORC2 is a membrane-associated complex that regulates actin cytoskeletal dynamics during polarized growth and cell wall integrity; involv	0.940227	12.9447	2.19584E-15	62.999	59.28	62.999									0.940227	12.9447	2.19584E-15	62.999					0.698664	6.66389	9.06145E-13	40.012									0	0		NaN						1	S
YER093C	11	YER093C	YER093C	sp|YER093C|TSC11_YEAST NCSL01000008.1 93970-98262 ORF Verified Subunit of TORC2 (Tor2p-Lst8p-Avo1-Avo2-Tsc11p-Bit61p); TORC2 is a membrane-associated complex that regulates actin cytoskeletal dynamics during polarized growth and cell wall integrity; involv	0.835429	7.86936	0.00446177	44.203	15.476	44.203					0.819156	7.70252	0.00809759	42.395	0.835429	7.86936	0.00446177	44.203					0	0		NaN	0	0		NaN					0	0		NaN	0	0		NaN		1	S
YER114C	519	YER114C	YER114C	sp|YER114C|BOI2_YEAST NCSL01000008.1 48446-51568 ORF Verified Protein implicated in polar growth, functionally redundant with Boi1p; interacts with bud-emergence protein Bem1p; contains an SH3 (src homology 3) domain and a PH (pleckstrin homology) domain;	0.999978	46.046	0.0106923	56.951	54.726	56.951					0	0		NaN	0	0		NaN	0	0		NaN	0	0		NaN	0	0		NaN					0.999978	46.046	0.0106923	56.951	0	0		NaN		2	S
YER114C	523	YER114C	YER114C	sp|YER114C|BOI2_YEAST NCSL01000008.1 48446-51568 ORF Verified Protein implicated in polar growth, functionally redundant with Boi1p; interacts with bud-emergence protein Bem1p; contains an SH3 (src homology 3) domain and a PH (pleckstrin homology) domain;	0.889023	9.03669	0.0106923	56.951	54.726	56.951					0	0		NaN	0	0		NaN	0	0		NaN	0	0		NaN	0	0		NaN					0.889023	9.03669	0.0106923	56.951	0	0		NaN		2	S
YER123W	408	YER123W	YER123W	sp|YER123W|YCK3_YEAST NCSL01000008.1 35773-37347 ORF Verified Palmitoylated vacuolar membrane-localized casein kinase I isoform; negatively regulates vacuole fusion during hypertonic stress via phosphorylation of Vps41p; shares essential functions with Hrr	0.498351	0	0.000234563	46.706	33.75	46.706					0	0		NaN	0	0		NaN	0	0		NaN	0.498351	0	0.000234563	46.706	0	0		NaN	0	0		NaN					0	0		NaN			S
YER129W	966	YER129W	YER129W	sp|YER129W|SAK1_YEAST NCSL01000008.1 21453-24881 ORF Verified Upstream serine/threonine kinase for the SNF1 complex; plays a role in pseudohyphal groth; partially redundant with Elm1p and Tos3p; members of this family have functional orthology with LKB1, a	0.976405	16.1681	0	158.05	99.348	158.05					0	0		NaN	0	0		NaN	0	0		NaN	0.976405	16.1681	0	158.05	0	0		NaN					0	0		NaN	0	0		NaN			S
YER132C	784	YER132C	YER132C	sp|YER132C|PMD1_YEAST NCSL01000008.1 11755-17016 ORF Verified Protein with an N-terminal kelch-like domain; putative negative regulator of early meiotic gene expression; required, with Mds3p, for growth under alkaline conditions; PMD1 has a paralog, MDS3,	0.515424	0	0.00146327	44.299	40.365	42.809					0	0		NaN	0.515424	0	0.0157022	42.809									0.511598	0	0.00146327	44.299					0	0		NaN						2	S
YER132C	785	YER132C	YER132C	sp|YER132C|PMD1_YEAST NCSL01000008.1 11755-17016 ORF Verified Protein with an N-terminal kelch-like domain; putative negative regulator of early meiotic gene expression; required, with Mds3p, for growth under alkaline conditions; PMD1 has a paralog, MDS3,	0.544273	0.71592	0.00146327	48.004	44.748	48.004					0	0		NaN	0.515502	0	0.0157022	42.809									0.511584	0	0.00146327	44.299					0	0		NaN	0.544273	0.71592	0.00238616	48.004		2	S
YER132C	787	YER132C	YER132C	sp|YER132C|PMD1_YEAST NCSL01000008.1 11755-17016 ORF Verified Protein with an N-terminal kelch-like domain; putative negative regulator of early meiotic gene expression; required, with Mds3p, for growth under alkaline conditions; PMD1 has a paralog, MDS3,	0.99299	18.917	0.00146327	48.004	44.748	48.004					0	0		NaN	0.96862	11.9373	0.0157022	42.809									0.976369	13.2257	0.00146327	44.299					0	0		NaN	0.99299	18.917	0.00238616	48.004		2	S
YER132C	881	YER132C	YER132C	sp|YER132C|PMD1_YEAST NCSL01000008.1 11755-17016 ORF Verified Protein with an N-terminal kelch-like domain; putative negative regulator of early meiotic gene expression; required, with Mds3p, for growth under alkaline conditions; PMD1 has a paralog, MDS3,	0.83572	7.06475	7.11085E-05	45.368	45.368	45.368									0.83572	7.06475	7.11085E-05	45.368					0	0		NaN	0	0		NaN					0	0		NaN	0	0		NaN		1	S
YER132C	1664	YER132C	YER132C	sp|YER132C|PMD1_YEAST NCSL01000008.1 11755-17016 ORF Verified Protein with an N-terminal kelch-like domain; putative negative regulator of early meiotic gene expression; required, with Mds3p, for growth under alkaline conditions; PMD1 has a paralog, MDS3,	0.936621	14.7096	0.00269191	51.013	48.146	51.013									0.936621	14.7096	0.00269191	51.013																										1	S
YER132C	1611	YER132C	YER132C	sp|YER132C|PMD1_YEAST NCSL01000008.1 11755-17016 ORF Verified Protein with an N-terminal kelch-like domain; putative negative regulator of early meiotic gene expression; required, with Mds3p, for growth under alkaline conditions; PMD1 has a paralog, MDS3,	0.875168	8.8161	0.00233418	40.002	22.616	40.002					0	0		NaN	0	0		NaN					0	0		NaN	0	0		NaN									0.875168	8.8161	0.00233418	40.002		2	S
YER132C	1612	YER132C	YER132C	sp|YER132C|PMD1_YEAST NCSL01000008.1 11755-17016 ORF Verified Protein with an N-terminal kelch-like domain; putative negative regulator of early meiotic gene expression; required, with Mds3p, for growth under alkaline conditions; PMD1 has a paralog, MDS3,	0.876907	8.92787	0.00054746	58.37	28.116	40.002					0	0		NaN	0.791431	6.88447	0.00054746	48.284					0.859636	9.01949	0.00103966	58.37	0	0		NaN									0.876907	8.92787	0.00233418	40.002		1;2	S
YER132C	543	YER132C	YER132C	sp|YER132C|PMD1_YEAST NCSL01000008.1 11755-17016 ORF Verified Protein with an N-terminal kelch-like domain; putative negative regulator of early meiotic gene expression; required, with Mds3p, for growth under alkaline conditions; PMD1 has a paralog, MDS3,	0.497279	0	1.9003E-14	117.08	105.98	117.08					0	0		NaN	0	0		NaN					0.497279	0	1.9003E-14	117.08	0	0		NaN					0	0		NaN							S
YER132C	547	YER132C	YER132C	sp|YER132C|PMD1_YEAST NCSL01000008.1 11755-17016 ORF Verified Protein with an N-terminal kelch-like domain; putative negative regulator of early meiotic gene expression; required, with Mds3p, for growth under alkaline conditions; PMD1 has a paralog, MDS3,	0.93917	11.8893	1.9003E-14	117.08	105.98	117.08					0	0		NaN	0	0		NaN					0.93917	11.8893	1.9003E-14	117.08	0	0		NaN					0	0		NaN							S
YER132C	1354	YER132C	YER132C	sp|YER132C|PMD1_YEAST NCSL01000008.1 11755-17016 ORF Verified Protein with an N-terminal kelch-like domain; putative negative regulator of early meiotic gene expression; required, with Mds3p, for growth under alkaline conditions; PMD1 has a paralog, MDS3,	0.325459	0	1.99068E-06	56.783	50.399	56.783					0.323916	0	1.39037E-05	45.359									0.324541	0	4.56754E-06	45.359													0.325459	0	1.99068E-06	56.783			S
YER132C	1355	YER132C	YER132C	sp|YER132C|PMD1_YEAST NCSL01000008.1 11755-17016 ORF Verified Protein with an N-terminal kelch-like domain; putative negative regulator of early meiotic gene expression; required, with Mds3p, for growth under alkaline conditions; PMD1 has a paralog, MDS3,	0.903887	9.70785	1.4008E-39	88.73	82.197	88.73					0.323916	0	1.39037E-05	45.359									0.324541	0	4.56754E-06	45.359	0.903887	9.70785	1.4008E-39	88.73									0.325459	0	1.99068E-06	56.783			S
YER132C	1356	YER132C	YER132C	sp|YER132C|PMD1_YEAST NCSL01000008.1 11755-17016 ORF Verified Protein with an N-terminal kelch-like domain; putative negative regulator of early meiotic gene expression; required, with Mds3p, for growth under alkaline conditions; PMD1 has a paralog, MDS3,	0.993765	21.9326	1.4008E-39	88.73	82.197	88.73					0.323916	0	1.39037E-05	45.359	0.986193	23.3208	4.47154E-24	83.769					0.324541	0	4.56754E-06	45.359	0.993765	21.9326	1.4008E-39	88.73									0.325459	0	1.99068E-06	56.783		1	S
YER159C	141	YER159C	YER159C	sp|YER159C|BUR6_YEAST NCSL01000034.1 41667-42095 ORF Verified Subunit of a heterodimeric NC2 transcription regulator complex; complex binds to TBP and can repress transcription by preventing preinitiation complex assembly or stimulate activated transcripti	1	249.82	0	249.82	243.22	249.82	0	0		NaN	0	0		NaN	1	249.82	0	249.82	0	0		NaN	0	0		NaN	0	0		NaN	0	0		NaN	0	0		NaN						1	S
YER164W	36	YER164W	YER164W	sp|YER164W|CHD1_YEAST NCSL01000034.1 49621-54027 ORF Verified Chromatin remodeler that regulates various aspects of transcription; acts in in conjunction with Isw1b to regulate chromatin structure and maintain chromatin integrity during transcription elong	0.998589	28.4978	5.37613E-160	101.3	94.428	101.3					0	0		NaN	0.995027	23.0953	4.16654E-101	91.615	0	0		NaN	0.998589	28.4978	5.37613E-160	101.3	0	0		NaN									0	0		NaN		1	S
YER176W	212	YER176W	YER176W	sp|YER176W|ECM32_YEAST NCSL01000034.1 85949-89314 ORF Verified DNA dependent ATPase/DNA helicase; helicase belonging to the Dna2p- and Nam7p-like family of helicases that is involved in modulating translation termination; interacts with the translation ter	0.458175	1.64986	3.68017E-06	41.513	36.883	41.513					0.458175	1.64986	3.68017E-06	41.513																															S
YER178W	313	YER178W	YER178W	sp|YER178W|PDA1_YEAST NCSL01000034.1 91070-92332 ORF Verified E1 alpha subunit of the pyruvate dehydrogenase (PDH) complex; catalyzes the direct oxidative decarboxylation of pyruvate to acetyl-CoA; phosphorylated; regulated by glucose; PDH complex is conce	0.441371	0	0.000177163	42.785	40.645	42.785	0	0		NaN	0	0		NaN					0	0		NaN	0.441371	0	0.000177163	42.785	0	0		NaN	0	0		NaN	0	0		NaN	0	0		NaN			S
YER178W	315	YER178W	YER178W	sp|YER178W|PDA1_YEAST NCSL01000034.1 91070-92332 ORF Verified E1 alpha subunit of the pyruvate dehydrogenase (PDH) complex; catalyzes the direct oxidative decarboxylation of pyruvate to acetyl-CoA; phosphorylated; regulated by glucose; PDH complex is conce	0.441371	0	3.10084E-05	42.813	41.623	42.785	0	0		NaN	0	0		NaN					0	0		NaN	0.441371	0	3.10084E-05	42.813	0	0		NaN	0	0		NaN	0	0		NaN	0	0		NaN			S
YFL004W	657	YFL004W	YFL004W	sp|YFL004W|VTC2_YEAST NCSL01000070.1 3584-6070 ORF Verified Regulatory subunit of the vacuolar transporter chaperone (VTC) complex; involved in membrane trafficking, vacuolar polyphosphate accumulation, microautophagy and non-autophagic vacuolar fusion; VT	1	99.0028	2.20718E-129	100.45	95.069	99.003	0	0		NaN	0	0		NaN	1	100.454	2.20718E-129	100.45					1	99.0028	8.17754E-113	99.003	0	0		NaN	0	0		NaN	0	0		NaN	0	0		NaN		1	S
YFL005W	204	YFL005W	YFL005W	sp|YFL005W|SEC4_YEAST NCSL01000070.1 6900-7547 ORF Verified Rab family GTPase; essential for vesicle-mediated exocytic secretion and autophagy; associates with the exocyst component Sec15p and may regulate polarized delivery of transport vesicles to the ex	0.496729	4.41565	9.9141E-07	52.527	41.698	52.527					0	0		NaN	0.249499	0	4.97997E-06	40.025					0.496729	4.41565	9.9141E-07	52.527																			S
YFL005W	206	YFL005W	YFL005W	sp|YFL005W|SEC4_YEAST NCSL01000070.1 6900-7547 ORF Verified Rab family GTPase; essential for vesicle-mediated exocytic secretion and autophagy; associates with the exocyst component Sec15p and may regulate polarized delivery of transport vesicles to the ex	0.249499	0	4.97997E-06	40.025	40.025	40.025					0	0		NaN	0.249499	0	4.97997E-06	40.025																											S
YFL005W	209	YFL005W	YFL005W	sp|YFL005W|SEC4_YEAST NCSL01000070.1 6900-7547 ORF Verified Rab family GTPase; essential for vesicle-mediated exocytic secretion and autophagy; associates with the exocyst component Sec15p and may regulate polarized delivery of transport vesicles to the ex	0.249499	0	4.97997E-06	40.025	40.025	40.025					0	0		NaN	0.249499	0	4.97997E-06	40.025																											S
YFL005W	210	YFL005W	YFL005W	sp|YFL005W|SEC4_YEAST NCSL01000070.1 6900-7547 ORF Verified Rab family GTPase; essential for vesicle-mediated exocytic secretion and autophagy; associates with the exocyst component Sec15p and may regulate polarized delivery of transport vesicles to the ex	0.249499	0	4.97997E-06	40.025	40.025	40.025					0	0		NaN	0.249499	0	4.97997E-06	40.025																											S
YFL008W	76	YFL008W	YFL008W	sp|YFL008W|SMC1_YEAST NCSL01000070.1 14775-18452 ORF Verified Subunit of the multiprotein cohesin complex; essential protein involved in chromosome segregation and in double-strand DNA break repair; SMC chromosomal ATPase family member, binds DNA with a pr	0.999968	44.9497	0	183.49	175.96	183.49	0	0		NaN	0.987679	19.0396	0	152.31					0.515462	0.318296	1.06978E-44	56.303	0.542688	0.745803	8.81243E-92	85.619	0.999968	44.9497	0	183.49	0	0		NaN	0.995209	23.1749	0	170.29						1	S
YFL013C	34	YFL013C	YFL013C	sp|YFL013C|IES1_YEAST NCSL01000033.1 111034-113112 ORF Verified Subunit of the INO80 chromatin remodeling complex; relocalizes to the cytosol in response to hypoxia GN=IES1 PE=1 SV=1	0.4991	0	1.04395E-62	86.732	80.009	86.732					0	0		NaN	0.4991	0	1.04395E-62	86.732	0	0		NaN					0	0		NaN	0	0		NaN	0	0		NaN	0	0		NaN			S
YFL013C	36	YFL013C	YFL013C	sp|YFL013C|IES1_YEAST NCSL01000033.1 111034-113112 ORF Verified Subunit of the INO80 chromatin remodeling complex; relocalizes to the cytosol in response to hypoxia GN=IES1 PE=1 SV=1	0.4991	0	1.04395E-62	86.732	80.009	86.732					0	0		NaN	0.4991	0	1.04395E-62	86.732	0	0		NaN					0	0		NaN	0	0		NaN	0	0		NaN	0	0		NaN			S
YFL033C	1588	YFL033C	YFL033C	sp|YFL033C|RIM15_YEAST NCSL01000033.1 72243-77534 ORF Verified Protein kinase involved in cell proliferation in response to nutrients; glucose-repressible; involved in signal transduction during cell proliferation in response to nutrients, specifically the	0.728945	7.43319	1.78652E-17	47.09	40.102	47.09					0	0		NaN	0.728945	7.43319	1.78652E-17	47.09																	0	0		NaN	0	0		NaN			S
YFR002W	176	YFR002W	YFR002W	sp|YFR002W|NIC96_YEAST NCSL01000031.1 6298-8817 ORF Verified Linker nucleoporin component of the nuclear pore complex (NPC); also part of the NPC nuclear basket; contributes to nucleocytoplasmic transport and NPC biogenesis; forms stable associations with	0.499309	0	0.0102464	40.352	24.198	40.352	0	0		NaN	0.499309	0	0.0102464	40.352					0	0		NaN					0	0		NaN	0	0		NaN	0	0		NaN							S
YFR002W	177	YFR002W	YFR002W	sp|YFR002W|NIC96_YEAST NCSL01000031.1 6298-8817 ORF Verified Linker nucleoporin component of the nuclear pore complex (NPC); also part of the NPC nuclear basket; contributes to nucleocytoplasmic transport and NPC biogenesis; forms stable associations with	0.852911	7.63477	0.000169368	65.224	45.438	65.224	0	0		NaN	0.499309	0	0.0102464	40.352	0.852911	7.63477	0.000169368	65.224	0	0		NaN	0.845215	7.37889	0.0112897	54.982	0	0		NaN	0	0		NaN	0	0		NaN						1	S
YFR003C	131	YFR003C	YFR003C	sp|YFR003C|YPI1_YEAST NCSL01000031.1 8939-9406 ORF Verified Regulatory subunit of the type I protein phosphatase (PP1) Glc7p; Glc7p participates in the regulation of a variety of metabolic processes including mitosis and glycogen metabolism; in vitro evide	0.633324	0.434849	3.20234E-18	58.457	53.301	40.52									0.604071	0.878437	3.20234E-18	58.457	0	0		NaN	0.633324	0.434849	4.97616E-12	40.52	0	0		NaN	0	0		NaN	0	0		NaN	0	0		NaN		2	S
YFR003C	133	YFR003C	YFR003C	sp|YFR003C|YPI1_YEAST NCSL01000031.1 8939-9406 ORF Verified Regulatory subunit of the type I protein phosphatase (PP1) Glc7p; Glc7p participates in the regulation of a variety of metabolic processes including mitosis and glycogen metabolism; in vitro evide	0.97854	19.2733	5.91424E-169	106.36	93.679	84.499					0.968983	18.1026	4.59416E-39	68.49	0.97854	19.2733	1.20167E-44	84.499	0	0		NaN	0.973284	18.2234	5.91424E-169	106.36	0	0		NaN	0	0		NaN	0	0		NaN	0	0		NaN		1;2	S
YFR019W	1931	YFR019W	YFR019W	sp|YFR019W|FAB1_YEAST NCSL01000031.1 41184-47999 ORF Verified 1-phosphatidylinositol-3-phosphate 5-kinase; vacuolar membrane kinase that generates phosphatidylinositol (3,5)P2, which is involved in vacuolar sorting and homeostasis GN=FAB1 PE=1 SV=1	0.99905	27.6806	1.82372E-39	91.441	82.578	91.441									0.951161	10.4719	0.000164641	53.754					0.99905	27.6806	1.82372E-39	91.441	0	0		NaN														2	S
YFR019W	1934	YFR019W	YFR019W	sp|YFR019W|FAB1_YEAST NCSL01000031.1 41184-47999 ORF Verified 1-phosphatidylinositol-3-phosphate 5-kinase; vacuolar membrane kinase that generates phosphatidylinositol (3,5)P2, which is involved in vacuolar sorting and homeostasis GN=FAB1 PE=1 SV=1	0.559656	0.752775	1.82372E-39	91.441	82.578	53.754									0.559656	0.752775	0.000164641	53.754					0.557536	0.996611	1.82372E-39	91.441	0	0		NaN														2	S
YFR019W	1704	YFR019W	YFR019W	sp|YFR019W|FAB1_YEAST NCSL01000031.1 41184-47999 ORF Verified 1-phosphatidylinositol-3-phosphate 5-kinase; vacuolar membrane kinase that generates phosphatidylinositol (3,5)P2, which is involved in vacuolar sorting and homeostasis GN=FAB1 PE=1 SV=1	0.499899	0	0.000817252	55.261	34.741	55.04					0	0		NaN	0.499801	0	0.00086742	55.261					0.499899	0	0.000817252	55.04	0	0		NaN									0	0		NaN			S
YFR019W	1705	YFR019W	YFR019W	sp|YFR019W|FAB1_YEAST NCSL01000031.1 41184-47999 ORF Verified 1-phosphatidylinositol-3-phosphate 5-kinase; vacuolar membrane kinase that generates phosphatidylinositol (3,5)P2, which is involved in vacuolar sorting and homeostasis GN=FAB1 PE=1 SV=1	0.499899	0	0.000817252	55.261	34.741	55.04					0	0		NaN	0.499801	0	0.00086742	55.261					0.499899	0	0.000817252	55.04	0	0		NaN									0	0		NaN			S
YFR023W	519	YFR023W	YFR023W	sp|YFR023W|PES4_YEAST NCSL01000031.1 56502-58337 ORF Verified Poly(A) binding protein, suppressor of DNA polymerase epsilon mutation; PES4 has a paralog, MIP6, that arose from the whole genome duplication GN=PES4 PE=1 SV=1	0.456223	0	1.92715E-06	74.611	59.835	74.611									0.456223	0	1.92715E-06	74.611					0.447503	0	0.00207506	48.44									0	0		NaN							S
YFR023W	520	YFR023W	YFR023W	sp|YFR023W|PES4_YEAST NCSL01000031.1 56502-58337 ORF Verified Poly(A) binding protein, suppressor of DNA polymerase epsilon mutation; PES4 has a paralog, MIP6, that arose from the whole genome duplication GN=PES4 PE=1 SV=1	0.456223	0	1.92715E-06	74.611	59.835	74.611									0.456223	0	1.92715E-06	74.611					0.447503	0	0.00207506	48.44									0	0		NaN							S
YFR023W	58	YFR023W	YFR023W	sp|YFR023W|PES4_YEAST NCSL01000031.1 56502-58337 ORF Verified Poly(A) binding protein, suppressor of DNA polymerase epsilon mutation; PES4 has a paralog, MIP6, that arose from the whole genome duplication GN=PES4 PE=1 SV=1	0.512876	0	2.95424E-05	43.813	39.344	43.813	0	0		NaN	0	0		NaN	0	0		NaN	0	0		NaN	0.512876	0	2.95424E-05	43.813	0	0		NaN	0	0		NaN	0	0		NaN	0	0		NaN		2	S
YFR023W	59	YFR023W	YFR023W	sp|YFR023W|PES4_YEAST NCSL01000031.1 56502-58337 ORF Verified Poly(A) binding protein, suppressor of DNA polymerase epsilon mutation; PES4 has a paralog, MIP6, that arose from the whole genome duplication GN=PES4 PE=1 SV=1	0.512876	0	2.95424E-05	43.813	39.344	43.813	0	0		NaN	0	0		NaN	0	0		NaN	0	0		NaN	0.512876	0	2.95424E-05	43.813	0	0		NaN	0	0		NaN	0	0		NaN	0	0		NaN		2	S
YFR023W	60	YFR023W	YFR023W	sp|YFR023W|PES4_YEAST NCSL01000031.1 56502-58337 ORF Verified Poly(A) binding protein, suppressor of DNA polymerase epsilon mutation; PES4 has a paralog, MIP6, that arose from the whole genome duplication GN=PES4 PE=1 SV=1	0.512876	0	2.60616E-07	58.21	50.285	43.813	0	0		NaN	0	0		NaN	0.256999	0.531153	2.60616E-07	58.21	0	0		NaN	0.512876	0	2.95424E-05	43.813	0	0		NaN	0	0		NaN	0	0		NaN	0	0		NaN		2	S
YFR023W	62	YFR023W	YFR023W	sp|YFR023W|PES4_YEAST NCSL01000031.1 56502-58337 ORF Verified Poly(A) binding protein, suppressor of DNA polymerase epsilon mutation; PES4 has a paralog, MIP6, that arose from the whole genome duplication GN=PES4 PE=1 SV=1	0.896797	10.5445	4.16957E-09	58.21	50.285	58.21	0	0		NaN	0	0		NaN	0.896797	10.5445	2.60616E-07	58.21	0	0		NaN	0.489522	1.43223	4.16957E-09	48.053	0	0		NaN	0	0		NaN	0	0		NaN	0	0		NaN		2	S
YFR023W	64	YFR023W	YFR023W	sp|YFR023W|PES4_YEAST NCSL01000031.1 56502-58337 ORF Verified Poly(A) binding protein, suppressor of DNA polymerase epsilon mutation; PES4 has a paralog, MIP6, that arose from the whole genome duplication GN=PES4 PE=1 SV=1	0.931287	13.9593	4.16957E-09	48.053	43.585	48.053	0	0		NaN	0	0		NaN	0	0		NaN	0	0		NaN	0.931287	13.9593	4.16957E-09	48.053	0	0		NaN	0	0		NaN	0	0		NaN	0	0		NaN			S
YFR024C-A	391	YFR024C-A	YFR024C-A	sp|YFR024C-A|LSB3_YEAST NCSL01000031.1 58588-60061 ORF Verified Protein containing a C-terminal SH3 domain; binds Las17p, which is a homolog of human Wiskott-Aldrich Syndrome protein involved in actin patch assembly and actin polymerization; protein abunda	0.597248	7.39897	6.21624E-34	89.507	81.861	55.314	0	0		NaN	0.597248	7.39897	0.000123931	55.314	0	0		NaN	0	0		NaN	0.311661	0	6.21624E-34	89.507	0	0		NaN	0	0		NaN	0	0		NaN						1	S
YFR028C	408	YFR028C	YFR028C	sp|YFR028C|CDC14_YEAST NCSL01000031.1 65007-66662 ORF Verified Protein phosphatase required for mitotic exit; required for rDNA segregation, cytokinesis, meiosis I spindle disassembly, environmental stress response; held in nucleolus by Cdc55p in early mei	0.97604	16.1578	1.32092E-29	71.344	66.714	71.344									0.97604	16.1578	1.32092E-29	71.344					0	0		NaN																		1	S
YFR028C	429	YFR028C	YFR028C	sp|YFR028C|CDC14_YEAST NCSL01000031.1 65007-66662 ORF Verified Protein phosphatase required for mitotic exit; required for rDNA segregation, cytokinesis, meiosis I spindle disassembly, environmental stress response; held in nucleolus by Cdc55p in early mei	0.499993	0	3.72142E-10	63.727	59.276	63.727					0	0		NaN	0.499621	0	0.000279605	53.252					0.499993	0	3.72142E-10	63.727													0	0		NaN		1	S
YFR028C	537	YFR028C	YFR028C	sp|YFR028C|CDC14_YEAST NCSL01000031.1 65007-66662 ORF Verified Protein phosphatase required for mitotic exit; required for rDNA segregation, cytokinesis, meiosis I spindle disassembly, environmental stress response; held in nucleolus by Cdc55p in early mei	0.996452	27.4951	0.00154926	41.652	37.799	41.652																	0.996452	27.4951	0.00154926	41.652																		1	S
YFR034C	152	YFR034C	YFR034C	sp|YFR034C|PHO4_YEAST NCSL01000031.1 82394-83290 ORF Verified Basic helix-loop-helix (bHLH) transcription factor of the myc-family; activates transcription cooperatively with Pho2p in response to phosphate limitation; binding to 'CACGTG' motif is regulated	0.551316	0.949593	0.00720765	56.013	42.342	56.013									0.551316	0.949593	0.00720765	56.013	0	0		NaN					0	0		NaN					0	0		NaN	0	0		NaN		1	S
YFR040W	53	YFR040W	YFR040W	sp|YFR040W|SAP155_YEAST NCSL01000031.1 91564-94479 ORF Verified Protein required for function of the Sit4p protein phosphatase; forms a complex with Sit4p; member of a family of similar proteins including Sap4p, Sap185p, and Sap190p; protein abundance incr	0.902045	11.4407	1.2756E-46	74.222	70.56	74.222									0.657292	0	1.80941E-32	67.449					0.902045	11.4407	1.2756E-46	74.222					0	0		NaN	0	0		NaN	0	0		NaN			S
YFR040W	55	YFR040W	YFR040W	sp|YFR040W|SAP155_YEAST NCSL01000031.1 91564-94479 ORF Verified Protein required for function of the Sit4p protein phosphatase; forms a complex with Sit4p; member of a family of similar proteins including Sap4p, Sap185p, and Sap190p; protein abundance incr	0.657289	0	1.80941E-32	67.449	57.791	67.449									0.657289	0	1.80941E-32	67.449													0	0		NaN	0	0		NaN	0	0		NaN			S
YFR040W	58	YFR040W	YFR040W	sp|YFR040W|SAP155_YEAST NCSL01000031.1 91564-94479 ORF Verified Protein required for function of the Sit4p protein phosphatase; forms a complex with Sit4p; member of a family of similar proteins including Sap4p, Sap185p, and Sap190p; protein abundance incr	0.993941	22.3951	1.2756E-46	74.222	70.56	74.222									0.657288	0	1.80941E-32	67.449					0.993941	22.3951	1.2756E-46	74.222					0	0		NaN	0	0		NaN	0	0		NaN			S
YFR053C;YGL253W	15;15	YFR053C	YFR053C	sp|YFR053C|HXK1_YEAST NCSL01000031.1 110924-112381 ORF Verified Hexokinase isoenzyme 1; a cytosolic protein that catalyzes phosphorylation of glucose during glucose metabolism; expression is highest during growth on non-glucose carbon sources; glucose-indu	1	77.0624	0	137.4	116.53	77.062	0	0		NaN	1	87.777	1.22898E-14	87.777	1	137.396	0	137.4	0	0		NaN	1	77.0624	0.00118242	77.062	0	0		NaN	0	0		NaN										1	S
YGL009C	495	YGL009C	YGL009C	sp|YGL009C|LEU1_YEAST NCSL01000040.1 35382-37721 ORF Verified Isopropylmalate isomerase; catalyzes the second step in the leucine biosynthesis pathway GN=LEU1 PE=1 SV=1	0.859602	7.86936	0.000403222	44.203	44.203	44.203									0	0		NaN	0	0		NaN	0.859602	7.86936	0.000403222	44.203	0	0		NaN									0	0		NaN		1	S
YGL015C	122	YGL015C	YGL015C	sp|YGL015C|dubious375_YEAST NCSL01000040.1 24088-24480 ORF Uncharacterized Putative protein of unknown function; null mutants accumulate cargo in the Golgi GN=dubious375 PE=1 SV=1	0.48663	0	2.52781E-06	52.579	50.439	52.579	0	0		NaN	0	0		NaN	0.48663	0	2.52781E-06	52.579	0	0		NaN	0	0		NaN	0	0		NaN	0	0		NaN	0	0		NaN							S
YGL019W	111	YGL019W	YGL019W	sp|YGL019W|CKB1_YEAST NCSL01000040.1 17202-18038 ORF Verified Beta regulatory subunit of casein kinase 2 (CK2); a Ser/Thr protein kinase with roles in cell growth and proliferation; CK2, comprised of CKA1, CKA2, CKB1 and CKB2, has many substrates including	1	128.269	0	128.27	92.825	128.27					1	119.528	4.64837E-266	119.53	1	103.878	9.09404E-96	103.88	0	0		NaN	1	103.006	2.46107E-95	103.01	1	128.269	0	128.27	0	0		NaN	0	0		NaN	0	0		NaN		1	S
YGL019W	2	YGL019W	YGL019W	sp|YGL019W|CKB1_YEAST NCSL01000040.1 17202-18038 ORF Verified Beta regulatory subunit of casein kinase 2 (CK2); a Ser/Thr protein kinase with roles in cell growth and proliferation; CK2, comprised of CKA1, CKA2, CKB1 and CKB2, has many substrates including	1	66.2625	8.65669E-08	66.262	66.262	66.262					1	66.2625	8.65669E-08	66.262									0	0		NaN									0	0		NaN	0	0		NaN		1	S
YGL036W	900	YGL036W	YGL036W	sp|YGL036W|dubious372_YEAST NCSL01000035.1 9703-12438 ORF Uncharacterized Putative protein of unknown function; green fluorescent protein (GFP)-fusion protein localizes to the cytoplasm; YGL036W is not an essential gene GN=dubious372 PE=1 SV=1	1	41.6438	4.16547E-05	41.644	41.644	41.644					0	0		NaN	1	41.6438	4.16547E-05	41.644	0	0		NaN	0	0		NaN	0	0		NaN					0	0		NaN	0	0		NaN		1	S
YGL056C	430	YGL056C	YGL056C	sp|YGL056C|SDS23_YEAST NCSL01000035.1 41283-42866 ORF Verified Protein involved in cell separation during budding; one of two S. cerevisiae homologs (Sds23p and Sds24p) of the S. pombe Sds23 protein, which is implicated in APC/cyclosome regulation; SDS23 h	1	54.4164	0.0111245	54.416	43.048	54.416									1	54.4164	0.0111245	54.416																										1	S
YGL075C	149	YGL075C	YGL075C	sp|YGL075C|MPS2_YEAST NCSL01000035.1 70796-71959 ORF Verified Essential membrane protein localized at nuclear envelope and SPBs; required for insertion of the newly duplicated spindle pole body into the nuclear envelope; potentially phosphorylated by Cdc28	1	67.2361	1.83754E-06	85.676	25.239	85.676					0	0		NaN	1	67.2361	1.83754E-06	85.676					0	0		NaN	0	0		NaN					0	0		NaN	0	0		NaN		1	S
YGL075C	140	YGL075C	YGL075C	sp|YGL075C|MPS2_YEAST NCSL01000035.1 70796-71959 ORF Verified Essential membrane protein localized at nuclear envelope and SPBs; required for insertion of the newly duplicated spindle pole body into the nuclear envelope; potentially phosphorylated by Cdc28	0.5	0	2.09881E-21	125.82	121.68	125.82									0.5	0	2.09881E-21	125.82	0	0		NaN	0.499986	0	0.000306893	45.879	0	0		NaN	0	0		NaN					0	0		NaN		1	S
YGL092W	690	YGL092W	YGL092W	sp|YGL092W|NUP145_YEAST NCSL01000035.1 97011-100997 ORF Verified Essential protein with distinct roles in two nuclear pore subcomplexes; catalyzes its own proteolytic cleavage in vivo to generate a C-terminal fragment that is a structural component of the	0.934168	11.5199	6.34041E-35	66.325	65.579	66.325	0	0		NaN	0	0		NaN	0.934168	11.5199	6.34041E-35	66.325					0	0		NaN													0	0		NaN		2	S
YGL092W	700	YGL092W	YGL092W	sp|YGL092W|NUP145_YEAST NCSL01000035.1 97011-100997 ORF Verified Essential protein with distinct roles in two nuclear pore subcomplexes; catalyzes its own proteolytic cleavage in vivo to generate a C-terminal fragment that is a structural component of the	1	63.6906	6.34041E-35	66.325	65.579	66.325	0	0		NaN	0	0		NaN	1	63.6906	6.34041E-35	66.325					0	0		NaN													0	0		NaN		2	S
YGL093W	380	YGL093W	YGL093W	sp|YGL093W|SPC105_YEAST NCSL01000035.1 101264-104017 ORF Verified Subunit of a kinetochore-microtubule binding complex; complex bridges centromeric heterochromatin and kinetochore MAPs and motors; required for sister chromatid bi-orientation and kinetochor	0.999375	32.2103	5.01917E-12	65.895	57.591	65.895	0	0		NaN	0	0		NaN	0.999375	32.2103	5.01917E-12	65.895	0	0		NaN	0.994374	22.6276	0.00189535	57.348	0	0		NaN														1	S
YGL114W	430	YGL114W	YGL114W	sp|YGL114W|dubious357_YEAST NCSL01000045.1 32388-34565 ORF Uncharacterized Putative protein of unknown function; predicted member of the oligopeptide transporter (OPT) family of membrane transporters GN=dubious357 PE=1 SV=1	0.999997	55.881	5.10381E-06	59.898	46.761	59.898	0	0		NaN	0	0		NaN					0	0		NaN	0.999997	55.881	5.10381E-06	59.898																		1	S
YGL133W	283	YGL133W	YGL133W	sp|YGL133W|ITC1_YEAST NCSL01000045.1 66481-70275 ORF Verified Subunit of ATP-dependent Isw2p-Itc1p chromatin remodeling complex; required for repression of a-specific genes, repression of early meiotic genes during mitotic growth, and repression of INO1; s	0.885831	9.00033	0.000339808	50.284	40.052	50.284					0	0		NaN	0.861442	8.03082	0.000339808	42.209	0	0		NaN	0.885831	9.00033	0.00078468	50.284	0	0		NaN														1	S
YGL139W	779	YGL139W	YGL139W	sp|YGL139W|FLC3_YEAST NCSL01000029.1 6643-9051 ORF Verified Putative FAD transporter, similar to Flc1p and Flc2p; localized to the ER; FLC3 has a paralog, FLC1, that arose from the whole genome duplication GN=FLC3 PE=1 SV=1	0.972985	17.9119	1.83857E-23	56.298	48.01	56.298									0.836576	9.80455	3.40689E-18	40.142					0.972985	17.9119	1.83857E-23	56.298	0	0		NaN					0	0		NaN	0	0		NaN		2	S
YGL139W	782	YGL139W	YGL139W	sp|YGL139W|FLC3_YEAST NCSL01000029.1 6643-9051 ORF Verified Putative FAD transporter, similar to Flc1p and Flc2p; localized to the ER; FLC3 has a paralog, FLC1, that arose from the whole genome duplication GN=FLC3 PE=1 SV=1	0.987968	19.4424	1.83857E-23	56.298	48.01	56.298									0.897956	10.3755	3.40689E-18	40.142					0.987968	19.4424	1.83857E-23	56.298	0	0		NaN					0	0		NaN	0	0		NaN		2	S
YGL150C	1466	YGL150C	YGL150C	sp|YGL150C|INO80_YEAST NCSL01000029.1 29191-33660 ORF Verified ATPase and nucleosome spacing factor; subunit of complex containing actin and actin-related proteins that has chromatin remodeling activity and 3' to 5' DNA helicase activity in vitro; promotes	0.499999	0	0.000106545	53.252	49.098	53.252					0	0		NaN	0.499999	0	0.000106545	53.252	0	0		NaN																						1	S
YGL156W	2	YGL156W	YGL156W	sp|YGL156W|AMS1_YEAST NCSL01000029.1 41096-44347 ORF Verified Vacuolar alpha mannosidase; involved in free oligosaccharide (fOS) degradation; delivered to the vacuole in a novel pathway separate from the secretory pathway GN=AMS1 PE=1 SV=1	0.5	0	3.81831E-112	97.509	92.189	97.509																	0.5	0	3.81831E-112	97.509					0	0		NaN					0	0		NaN		1	S
YGL156W	3	YGL156W	YGL156W	sp|YGL156W|AMS1_YEAST NCSL01000029.1 41096-44347 ORF Verified Vacuolar alpha mannosidase; involved in free oligosaccharide (fOS) degradation; delivered to the vacuole in a novel pathway separate from the secretory pathway GN=AMS1 PE=1 SV=1	0.5	0	3.81831E-112	97.509	92.189	97.509																	0.5	0	3.81831E-112	97.509					0	0		NaN					0	0		NaN		1	S
YGL170C	379	YGL170C	YGL170C	sp|YGL170C|SPO74_YEAST NCSL01000029.1 69333-70574 ORF Verified Component of the meiotic outer plaque of the spindle pole body; involved in modifying the meiotic outer plaque that is required prior to prospore membrane formation GN=SPO74 PE=1 SV=1	0.999932	41.6727	1.97982E-07	66.595	54.019	66.595									0.999932	41.6727	1.97982E-07	66.595									0	0		NaN									0	0		NaN		1	S
YGL170C	94	YGL170C	YGL170C	sp|YGL170C|SPO74_YEAST NCSL01000029.1 69333-70574 ORF Verified Component of the meiotic outer plaque of the spindle pole body; involved in modifying the meiotic outer plaque that is required prior to prospore membrane formation GN=SPO74 PE=1 SV=1	0.841235	7.9192	4.60832E-05	63.408	28.654	56.359					0	0		NaN	0.462649	0	0.0148645	56.359	0	0		NaN	0.841235	7.9192	4.60832E-05	63.408													0	0		NaN		1	S
YGL170C	95	YGL170C	YGL170C	sp|YGL170C|SPO74_YEAST NCSL01000029.1 69333-70574 ORF Verified Component of the meiotic outer plaque of the spindle pole body; involved in modifying the meiotic outer plaque that is required prior to prospore membrane formation GN=SPO74 PE=1 SV=1	0.463347	0	4.60832E-05	63.408	28.654	63.408					0	0		NaN	0.462649	0	0.0148645	56.359	0	0		NaN	0.463347	0	4.60832E-05	63.408													0	0		NaN			S
YGL173C	1329	YGL173C	YGL173C	sp|YGL173C|XRN1_YEAST NCSL01000029.1 74616-79202 ORF Verified Evolutionarily-conserved 5'-3' exonuclease; component of cytoplasmic processing (P) bodies involved in mRNA decay; also enters the nucleus and positively regulates transcription initiation and e	0.5	0	0	130.61	119.39	130.61	0	0		NaN	0.5	0	0	128.96	0.5	0	0	130.61																	0	0		NaN	0	0		NaN		1	S
YGL173C	1330	YGL173C	YGL173C	sp|YGL173C|XRN1_YEAST NCSL01000029.1 74616-79202 ORF Verified Evolutionarily-conserved 5'-3' exonuclease; component of cytoplasmic processing (P) bodies involved in mRNA decay; also enters the nucleus and positively regulates transcription initiation and e	0.5	0	0	130.61	119.39	130.61	0	0		NaN	0.5	0	0	128.96	0.5	0	0	130.61																	0	0		NaN	0	0		NaN		1	S
YGL175C	265	YGL175C	YGL175C	sp|YGL175C|SAE2_YEAST NCSL01000029.1 80407-81444 ORF Verified Endonuclease required for telomere elongation; also required for telomeric 5' C-rich strand resection; involved in processing hairpin DNA structures with MRX complex; involved in double-strand b	1	42.3169	0.00285303	42.317	31.991	42.317																	1	42.3169	0.00285303	42.317																			S
YGL175C	267	YGL175C	YGL175C	sp|YGL175C|SAE2_YEAST NCSL01000029.1 80407-81444 ORF Verified Endonuclease required for telomere elongation; also required for telomeric 5' C-rich strand resection; involved in processing hairpin DNA structures with MRX complex; involved in double-strand b	1	42.3169	0.00285303	42.317	31.991	42.317																	1	42.3169	0.00285303	42.317																			S
YGL197W	617	YGL197W	YGL197W	sp|YGL197W|MDS3_YEAST NCSL01000029.1 125541-130004 ORF Verified Putative component of the TOR regulatory pathway; negative regulator of early meiotic gene expression; required, with Pmd1p, for growth under alkaline conditions; has an N-terminal kelch-like	0.382922	0.96896	2.68021E-09	69.979	56.843	69.979					0	0		NaN	0	0		NaN					0.382922	0.96896	2.68021E-09	69.979									0	0		NaN	0	0		NaN			S
YGL197W	618	YGL197W	YGL197W	sp|YGL197W|MDS3_YEAST NCSL01000029.1 125541-130004 ORF Verified Putative component of the TOR regulatory pathway; negative regulator of early meiotic gene expression; required, with Pmd1p, for growth under alkaline conditions; has an N-terminal kelch-like	0.473138	0	0.00144147	43.512	36.487	43.512					0	0		NaN	0	0		NaN									0.473138	0	0.00144147	43.512					0	0		NaN	0	0		NaN			S
YGL197W	619	YGL197W	YGL197W	sp|YGL197W|MDS3_YEAST NCSL01000029.1 125541-130004 ORF Verified Putative component of the TOR regulatory pathway; negative regulator of early meiotic gene expression; required, with Pmd1p, for growth under alkaline conditions; has an N-terminal kelch-like	0.473138	0	0.00144147	43.512	36.487	43.512					0	0		NaN	0	0		NaN									0.473138	0	0.00144147	43.512					0	0		NaN	0	0		NaN			S
YGL197W	781	YGL197W	YGL197W	sp|YGL197W|MDS3_YEAST NCSL01000029.1 125541-130004 ORF Verified Putative component of the TOR regulatory pathway; negative regulator of early meiotic gene expression; required, with Pmd1p, for growth under alkaline conditions; has an N-terminal kelch-like	0.992671	24.5711	1.31116E-32	62.57	56.851	49.486					0	0		NaN	0.931513	10.6642	1.0659E-19	42.828					0.992671	24.5711	5.94052E-19	49.486	0.986378	18.4069	1.31116E-32	62.57					0	0		NaN	0.960806	17.1239	1.82263E-20	45.269		2;3	S
YGL197W	786	YGL197W	YGL197W	sp|YGL197W|MDS3_YEAST NCSL01000029.1 125541-130004 ORF Verified Putative component of the TOR regulatory pathway; negative regulator of early meiotic gene expression; required, with Pmd1p, for growth under alkaline conditions; has an N-terminal kelch-like	0.447258	0	1.31116E-32	62.57	56.851	62.57					0	0		NaN													0.447258	0	1.31116E-32	62.57					0	0		NaN	0	0		NaN			S
YGL197W	787	YGL197W	YGL197W	sp|YGL197W|MDS3_YEAST NCSL01000029.1 125541-130004 ORF Verified Putative component of the TOR regulatory pathway; negative regulator of early meiotic gene expression; required, with Pmd1p, for growth under alkaline conditions; has an N-terminal kelch-like	0.447258	0	1.31116E-32	62.57	56.851	62.57					0	0		NaN													0.447258	0	1.31116E-32	62.57					0	0		NaN	0	0		NaN			S
YGL197W	793	YGL197W	YGL197W	sp|YGL197W|MDS3_YEAST NCSL01000029.1 125541-130004 ORF Verified Putative component of the TOR regulatory pathway; negative regulator of early meiotic gene expression; required, with Pmd1p, for growth under alkaline conditions; has an N-terminal kelch-like	0.529734	0.473102	1.0659E-19	42.828	39.775	42.828					0	0		NaN	0.529734	0.473102	1.0659E-19	42.828																	0	0		NaN	0	0		NaN		3	S
YGL197W	918	YGL197W	YGL197W	sp|YGL197W|MDS3_YEAST NCSL01000029.1 125541-130004 ORF Verified Putative component of the TOR regulatory pathway; negative regulator of early meiotic gene expression; required, with Pmd1p, for growth under alkaline conditions; has an N-terminal kelch-like	0.66494	0	1.3076E-18	65.395	65.395	65.395					0	0		NaN	0.66387	0	2.02854E-07	53.967					0.331372	0	1.48428E-07	57.019	0.66472	0	8.07465E-11	64.878					0.664436	0	4.2777E-06	54.776	0.66494	0	1.3076E-18	65.395		2	S
YGL197W	919	YGL197W	YGL197W	sp|YGL197W|MDS3_YEAST NCSL01000029.1 125541-130004 ORF Verified Putative component of the TOR regulatory pathway; negative regulator of early meiotic gene expression; required, with Pmd1p, for growth under alkaline conditions; has an N-terminal kelch-like	0.979061	16.7	0	132.84	123.43	113.47					0.957085	14.3671	0	132.84	0.961733	13.9893	6.04941E-30	76.85					0.892682	11.4972	3.86771E-23	71.354	0.976579	16.2478	5.05511E-155	104.44					0.970581	15.1848	3.68025E-49	90.561	0.979061	16.7	3.79518E-21	113.47		2	S
YGL197W	772	YGL197W	YGL197W	sp|YGL197W|MDS3_YEAST NCSL01000029.1 125541-130004 ORF Verified Putative component of the TOR regulatory pathway; negative regulator of early meiotic gene expression; required, with Pmd1p, for growth under alkaline conditions; has an N-terminal kelch-like	0.826674	7.41467	0.00129619	48.004	38.05	48.004					0.826674	7.41467	0.00129619	48.004	0	0		NaN					0	0		NaN	0	0		NaN					0	0		NaN	0	0		NaN		1	S
YGL197W	637	YGL197W	YGL197W	sp|YGL197W|MDS3_YEAST NCSL01000029.1 125541-130004 ORF Verified Putative component of the TOR regulatory pathway; negative regulator of early meiotic gene expression; required, with Pmd1p, for growth under alkaline conditions; has an N-terminal kelch-like	0.333301	0	5.72839E-40	78.763	70.659	78.763					0	0		NaN	0.333301	0	5.72839E-40	78.763					0	0		NaN	0	0		NaN					0	0		NaN	0	0		NaN			S
YGL197W	639	YGL197W	YGL197W	sp|YGL197W|MDS3_YEAST NCSL01000029.1 125541-130004 ORF Verified Putative component of the TOR regulatory pathway; negative regulator of early meiotic gene expression; required, with Pmd1p, for growth under alkaline conditions; has an N-terminal kelch-like	0.333301	0	5.72839E-40	78.763	70.659	78.763					0	0		NaN	0.333301	0	5.72839E-40	78.763					0	0		NaN	0	0		NaN					0	0		NaN	0	0		NaN			S
YGL207W	526	YGL207W	YGL207W	sp|YGL207W|SPT16_YEAST NCSL01000063.1 24200-27307 ORF Verified Subunit of the heterodimeric FACT complex (Spt16p-Pob3p); FACT associates with chromatin via interaction with Nhp6Ap and Nhp6Bp, and reorganizes nucleosomes to facilitate access to DNA by RNA a	0.999634	34.3684	1.25925E-33	86.944	70.171	86.944																	0.999634	34.3684	1.25925E-33	86.944	0	0		NaN					0	0		NaN						1	S
YGL227W	228	YGL227W	YGL227W	sp|YGL227W|VID30_YEAST NCSL01000049.1 61136-64012 ORF Verified Central component of GID Complex, involved in FBPase degradation; interacts strongly with Gid8p to serve as a scaffold for other GID Complex subunits; contains SPRY domain and 3 domains that ar	0.875976	8.48987	1.06237E-96	101.39	79.631	45.915					0.854799	7.69894	2.65171E-10	64.65	0.844523	7.34946	4.15046E-53	94.122					0.87318	8.37917	1.06237E-96	101.39	0.875976	8.48987	0.000261986	45.915					0.861851	7.95083	1.70497E-14	68.44	0.85304	7.63771	1.01061E-09	63.76		1	S
YGL227W	229	YGL227W	YGL227W	sp|YGL227W|VID30_YEAST NCSL01000049.1 61136-64012 ORF Verified Central component of GID Complex, involved in FBPase degradation; interacts strongly with Gid8p to serve as a scaffold for other GID Complex subunits; contains SPRY domain and 3 domains that ar	0.824273	6.71232	5.52572E-53	93.623	69.912	93.623																	0.824273	6.71232	5.52572E-53	93.623	0	0		NaN					0	0		NaN	0	0		NaN		1	S
YGL227W	248	YGL227W	YGL227W	sp|YGL227W|VID30_YEAST NCSL01000049.1 61136-64012 ORF Verified Central component of GID Complex, involved in FBPase degradation; interacts strongly with Gid8p to serve as a scaffold for other GID Complex subunits; contains SPRY domain and 3 domains that ar	1	71.3614	1.97381E-258	115.8	83.177	115.8					0	0		NaN	1	71.3614	1.97381E-258	115.8	0	0		NaN	0.999995	53.6963	3.1634E-16	83.633	0	0		NaN	0	0		NaN	0	0		NaN	0	0		NaN		1;2	S
YGL227W	246	YGL227W	YGL227W	sp|YGL227W|VID30_YEAST NCSL01000049.1 61136-64012 ORF Verified Central component of GID Complex, involved in FBPase degradation; interacts strongly with Gid8p to serve as a scaffold for other GID Complex subunits; contains SPRY domain and 3 domains that ar	1	90.1798	1.97381E-258	115.8	83.177	115.8					0	0		NaN	1	90.1798	1.97381E-258	115.8	0	0		NaN	1	70.0415	3.1634E-16	83.633	0	0		NaN	0	0		NaN	0	0		NaN	0	0		NaN		2	S
YGL227W	365	YGL227W	YGL227W	sp|YGL227W|VID30_YEAST NCSL01000049.1 61136-64012 ORF Verified Central component of GID Complex, involved in FBPase degradation; interacts strongly with Gid8p to serve as a scaffold for other GID Complex subunits; contains SPRY domain and 3 domains that ar	0.85905	8.50483	0.00159625	60.102	55.704	58.699					0.403393	1.40308	0.00426704	60.102													0.769657	8.50483	0.00159625	58.699					0.820792	7.7912	0.002297	59.067	0.85905	8.50483	0.00159625	58.699		1	S
YGL227W	469	YGL227W	YGL227W	sp|YGL227W|VID30_YEAST NCSL01000049.1 61136-64012 ORF Verified Central component of GID Complex, involved in FBPase degradation; interacts strongly with Gid8p to serve as a scaffold for other GID Complex subunits; contains SPRY domain and 3 domains that ar	0.752416	6.99099	9.39269E-05	45.79	32.127	45.79																	0.752416	6.99099	9.39269E-05	45.79	0	0		NaN					0	0		NaN	0	0		NaN			S
YGL252C	2	YGL252C	YGL252C	sp|YGL252C|RTG2_YEAST NCSL01000049.1 17146-18912 ORF Verified Sensor of mitochondrial dysfunction; regulates the subcellular location of Rtg1p and Rtg3p, transcriptional activators of the retrograde (RTG) and TOR pathways; Rtg2p is inhibited by the phospho	0.475413	0	2.02301E-06	48.004	43.85	48.004																	0.475413	0	2.02301E-06	48.004																			S
YGL252C	5	YGL252C	YGL252C	sp|YGL252C|RTG2_YEAST NCSL01000049.1 17146-18912 ORF Verified Sensor of mitochondrial dysfunction; regulates the subcellular location of Rtg1p and Rtg3p, transcriptional activators of the retrograde (RTG) and TOR pathways; Rtg2p is inhibited by the phospho	0.475414	0	1.10283E-06	48.004	43.85	48.004									0.465064	1.76711	1.10283E-06	47.201					0.475414	0	2.02301E-06	48.004																			S
YGL252C	7	YGL252C	YGL252C	sp|YGL252C|RTG2_YEAST NCSL01000049.1 17146-18912 ORF Verified Sensor of mitochondrial dysfunction; regulates the subcellular location of Rtg1p and Rtg3p, transcriptional activators of the retrograde (RTG) and TOR pathways; Rtg2p is inhibited by the phospho	0.475414	0	2.02301E-06	48.004	43.85	48.004																	0.475414	0	2.02301E-06	48.004																			S
YGR056W	670	YGR056W	YGR056W	sp|YGR056W|RSC1_YEAST NCSL01000028.1 45215-48001 ORF Verified Component of the RSC chromatin remodeling complex; required for expression of mid-late sporulation-specific genes; contains two essential bromodomains, a bromo-adjacent homology (BAH) domain, an	0.998713	28.9302	5.60845E-10	64.297	61.347	62.891									0.998713	28.9302	1.73848E-09	62.891	0	0		NaN	0.988004	19.1606	5.60845E-10	64.297																		1	S
YGR071C	156	YGR071C	YGR071C	sp|YGR071C|ENV11_YEAST NCSL01000028.1 74919-77501 ORF Verified Protein proposed to be involved in vacuolar functions; mutant shows defect in CPY processing and fragmented vacuoles; deletion mutant has increased glycogen accumulation and displays elongated	0.853925	8.4823	1.5941E-24	90.653	73.268	90.653	0	0		NaN	0.793545	9.17601	0.000649584	58.676	0.853925	8.4823	1.5941E-24	90.653	0	0		NaN	0.823895	7.4711	4.1922E-12	85.813					0	0		NaN	0.719837	9.09101	0.00243923	51.092						1	S
YGR086C	45	YGR086C	YGR086C	sp|YGR086C|PIL1_YEAST NCSL01000028.1 93018-94037 ORF Verified Eisosome core component; eisosomes are large immobile cell cortex structures associated with endocytosis; detected in phosphorylated state in mitochondria; phosphorylated on Thr233 upon Pkc1p hy	0.99997	45.257	8.28761E-05	45.257	34.044	45.257	0	0		NaN	0.99997	45.257	8.28761E-05	45.257	0.99997	45.257	8.28761E-05	45.257	0	0		NaN					0	0		NaN	0	0		NaN					0	0		NaN		1	S
YGR090W	58	YGR090W	YGR090W	sp|YGR090W|UTP22_YEAST NCSL01000028.1 106163-109876 ORF Verified Component of the small-subunit processome; required for nuclear export of tRNAs; may facilitate binding of Utp8p to aminoacylated tRNAs and their delivery to Los1p for export; conserved from	0.313114	0	7.65516E-37	45.596	43.088	45.596	0	0		NaN	0	0		NaN	0.313114	0	7.65516E-37	45.596	0	0		NaN	0	0		NaN	0	0		NaN	0	0		NaN					0	0		NaN			S
YGR090W	61	YGR090W	YGR090W	sp|YGR090W|UTP22_YEAST NCSL01000028.1 106163-109876 ORF Verified Component of the small-subunit processome; required for nuclear export of tRNAs; may facilitate binding of Utp8p to aminoacylated tRNAs and their delivery to Los1p for export; conserved from	0.313114	0	7.65516E-37	45.596	43.088	45.596	0	0		NaN	0	0		NaN	0.313114	0	7.65516E-37	45.596	0	0		NaN	0	0		NaN	0	0		NaN	0	0		NaN					0	0		NaN			S
YGR097W	1070	YGR097W	YGR097W	sp|YGR097W|ASK10_YEAST NCSL01000028.1 122500-125940 ORF Verified Regulator of the Fps1p glycerol channel; under nonstress conditions, binds to Fps1p to positively regulate glycerol transport; under osmotic stress, multiple phosphorylation by Hog1p causes A	0.999957	44.1409	3.5797E-30	75.78	75.78	75.78					0.999856	39.948	1.28978E-09	52.928	0.999049	31.6655	1.76065E-09	52.522	0	0		NaN	0.999957	44.1409	3.5797E-30	75.78					0	0		NaN	0	0		NaN						1	S
YGR097W	944	YGR097W	YGR097W	sp|YGR097W|ASK10_YEAST NCSL01000028.1 122500-125940 ORF Verified Regulator of the Fps1p glycerol channel; under nonstress conditions, binds to Fps1p to positively regulate glycerol transport; under osmotic stress, multiple phosphorylation by Hog1p causes A	0.999955	43.9987	4.89348E-91	99.451	85.545	99.451					0	0		NaN	0.99333	22.2767	5.22568E-22	70.281	0	0		NaN	0.999955	43.9987	4.89348E-91	99.451	0	0		NaN					0	0		NaN	0	0		NaN		1	S
YGR097W	947	YGR097W	YGR097W	sp|YGR097W|ASK10_YEAST NCSL01000028.1 122500-125940 ORF Verified Regulator of the Fps1p glycerol channel; under nonstress conditions, binds to Fps1p to positively regulate glycerol transport; under osmotic stress, multiple phosphorylation by Hog1p causes A	0.456122	0	1.79946E-06	44.299	35.7	44.299					0	0		NaN					0	0		NaN	0.456122	0	1.79946E-06	44.299	0	0		NaN					0	0		NaN	0	0		NaN			S
YGR097W	948	YGR097W	YGR097W	sp|YGR097W|ASK10_YEAST NCSL01000028.1 122500-125940 ORF Verified Regulator of the Fps1p glycerol channel; under nonstress conditions, binds to Fps1p to positively regulate glycerol transport; under osmotic stress, multiple phosphorylation by Hog1p causes A	0.456122	0	1.79946E-06	44.299	35.7	44.299					0	0		NaN					0	0		NaN	0.456122	0	1.79946E-06	44.299	0	0		NaN					0	0		NaN	0	0		NaN			S
YGR097W	627	YGR097W	YGR097W	sp|YGR097W|ASK10_YEAST NCSL01000028.1 122500-125940 ORF Verified Regulator of the Fps1p glycerol channel; under nonstress conditions, binds to Fps1p to positively regulate glycerol transport; under osmotic stress, multiple phosphorylation by Hog1p causes A	0.361977	0.84483	1.11714E-25	65.395	54.737	65.395																	0.361977	0.84483	1.11714E-25	65.395	0	0		NaN					0	0		NaN							S
YGR097W	983	YGR097W	YGR097W	sp|YGR097W|ASK10_YEAST NCSL01000028.1 122500-125940 ORF Verified Regulator of the Fps1p glycerol channel; under nonstress conditions, binds to Fps1p to positively regulate glycerol transport; under osmotic stress, multiple phosphorylation by Hog1p causes A	0.52835	0	2.78268E-20	68.069	48.745	67.776	0	0		NaN	0	0		NaN	0.52835	0	3.60679E-20	67.776	0	0		NaN					0	0		NaN	0	0		NaN					0.496777	0	2.78268E-20	68.069			S
YGR097W	985	YGR097W	YGR097W	sp|YGR097W|ASK10_YEAST NCSL01000028.1 122500-125940 ORF Verified Regulator of the Fps1p glycerol channel; under nonstress conditions, binds to Fps1p to positively regulate glycerol transport; under osmotic stress, multiple phosphorylation by Hog1p causes A	0.839796	10.0287	9.19767E-30	78.285	66.37	78.285	0	0		NaN	0.839796	10.0287	9.19767E-30	78.285	0.506432	0	3.60679E-20	67.776	0	0		NaN	0.57458	3.52073	9.73008E-09	41.542	0	0		NaN	0	0		NaN	0.371379	0	1.07682E-07	57.52	0.539587	0	2.78268E-20	68.069		2	S
YGR097W	989	YGR097W	YGR097W	sp|YGR097W|ASK10_YEAST NCSL01000028.1 122500-125940 ORF Verified Regulator of the Fps1p glycerol channel; under nonstress conditions, binds to Fps1p to positively regulate glycerol transport; under osmotic stress, multiple phosphorylation by Hog1p causes A	0.903849	10.9275	9.19767E-30	78.285	66.37	57.52	0	0		NaN	0.869608	8.69148	9.19767E-30	78.285					0	0		NaN	0.539844	3.52073	9.73008E-09	41.542	0	0		NaN	0	0		NaN	0.903849	10.9275	1.07682E-07	57.52	0	0		NaN		2	S
YGR097W	1045	YGR097W	YGR097W	sp|YGR097W|ASK10_YEAST NCSL01000028.1 122500-125940 ORF Verified Regulator of the Fps1p glycerol channel; under nonstress conditions, binds to Fps1p to positively regulate glycerol transport; under osmotic stress, multiple phosphorylation by Hog1p causes A	0.978055	19.5007	0	134.24	123.72	134.24																	0.978055	19.5007	0	134.24	0	0		NaN					0.817047	6.88722	9.99601E-24	82.651						1	S
YGR097W	972	YGR097W	YGR097W	sp|YGR097W|ASK10_YEAST NCSL01000028.1 122500-125940 ORF Verified Regulator of the Fps1p glycerol channel; under nonstress conditions, binds to Fps1p to positively regulate glycerol transport; under osmotic stress, multiple phosphorylation by Hog1p causes A	0.4702	0	1.87343E-08	62.303	44.867	62.303									0.4702	0	1.87343E-08	62.303					0	0		NaN	0	0		NaN					0	0		NaN	0	0		NaN			S
YGR108W	84	YGR108W	YGR108W	sp|YGR108W|CLB1_YEAST NCSL01000041.1 2535-3950 ORF Verified B-type cyclin involved in cell cycle progression; activates Cdc28p to promote the transition from G2 to M phase; accumulates during G2 and M, then targeted via a destruction box motif for ubiquiti	0.647003	4.26455	1.55815E-06	60.49	56.918	60.49																	0.647003	4.26455	1.55815E-06	60.49									0	0		NaN						1	S
YGR108W	24	YGR108W	YGR108W	sp|YGR108W|CLB1_YEAST NCSL01000041.1 2535-3950 ORF Verified B-type cyclin involved in cell cycle progression; activates Cdc28p to promote the transition from G2 to M phase; accumulates during G2 and M, then targeted via a destruction box motif for ubiquiti	0.5651	1.13736	0.0029696	43.246	19.818	43.246					0	0		NaN									0.5651	1.13736	0.0029696	43.246									0	0		NaN						1	S
YGR108W	137	YGR108W	YGR108W	sp|YGR108W|CLB1_YEAST NCSL01000041.1 2535-3950 ORF Verified B-type cyclin involved in cell cycle progression; activates Cdc28p to promote the transition from G2 to M phase; accumulates during G2 and M, then targeted via a destruction box motif for ubiquiti	0.999998	56.9815	2.62915E-12	88.942	72.74	88.942					0	0		NaN	0	0		NaN	0	0		NaN	0.999998	56.9815	2.62915E-12	88.942	0	0		NaN	0	0		NaN	0	0		NaN	0	0		NaN		1	S
YGR108W	15	YGR108W	YGR108W	sp|YGR108W|CLB1_YEAST NCSL01000041.1 2535-3950 ORF Verified B-type cyclin involved in cell cycle progression; activates Cdc28p to promote the transition from G2 to M phase; accumulates during G2 and M, then targeted via a destruction box motif for ubiquiti	0.978841	16.874	1.18395E-23	62.274	59.176	56.959					0.978841	16.874	2.98528E-12	56.959									0.937366	11.8869	1.18395E-23	62.274																		1	S
YGR116W	134	YGR116W	YGR116W	sp|YGR116W|SPT6_YEAST NCSL01000041.1 13957-18312 ORF Verified Nucleosome remodeling protein; functions in various aspects of transcription, chromatin maintenance, and RNA processing; required for the maintenance of chromatin structure during transcription	0.860554	7.90999	3.59489E-17	56.959	43.949	56.959									0.497911	0	5.5584E-13	41.412					0.860554	7.90999	3.59489E-17	56.959	0	0		NaN					0	0		NaN	0	0		NaN		1	S
YGR116W	136	YGR116W	YGR116W	sp|YGR116W|SPT6_YEAST NCSL01000041.1 13957-18312 ORF Verified Nucleosome remodeling protein; functions in various aspects of transcription, chromatin maintenance, and RNA processing; required for the maintenance of chromatin structure during transcription	0.497911	0	5.5584E-13	41.412	31.98	41.412									0.497911	0	5.5584E-13	41.412									0	0		NaN					0	0		NaN	0	0		NaN			S
YGR145W	529	YGR145W	YGR145W	sp|YGR145W|ENP2_YEAST NCSL01000041.1 74424-76547 ORF Verified Component of the SSU; required for pre-18S rRNA processing, biogenesis of the small ribosomal subunit; interacts with U3 snoRNA, Mpp10p and Bfr2p; contains WD repeats, and has homology to Spb1p	0.999997	54.9104	2.3177E-20	85.536	68.904	84.718									0.99999	49.9415	2.3177E-20	85.536	0	0		NaN	0.999997	54.9104	3.7449E-20	84.718					0	0		NaN					0	0		NaN		1	S
YGR178C	436	YGR178C	YGR178C	sp|YGR178C|PBP1_YEAST NCSL01000017.1 45014-47182 ORF Verified Component of glucose deprivation induced stress granules; involved in P-body-dependent granule assembly; similar to human ataxin-2; interacts with Pab1p to regulate mRNA polyadenylation; interac	0.997459	28.3953	1.98188E-15	82.362	56.319	82.362	0	0		NaN	0	0		NaN	0.997459	28.3953	1.98188E-15	82.362	0	0		NaN	0	0		NaN					0	0		NaN										1	S
YGR178C	442	YGR178C	YGR178C	sp|YGR178C|PBP1_YEAST NCSL01000017.1 45014-47182 ORF Verified Component of glucose deprivation induced stress granules; involved in P-body-dependent granule assembly; similar to human ataxin-2; interacts with Pab1p to regulate mRNA polyadenylation; interac	0.999979	46.9686	0	158.58	147.42	122.45	0	0		NaN	0	0		NaN	0.999275	31.4017	0	158.58	0	0		NaN	0.999979	46.9686	0	122.45					0	0		NaN										1	S
YGR179C	70	YGR179C	YGR179C	sp|YGR179C|OKP1_YEAST NCSL01000017.1 47643-48863 ORF Verified Outer kinetochore protein required for accurate chromosome segregation; component of COMA (Ctf19p, Okp1p, Mcm21p, Ame1p) a kinetochore sub-complex which functions as a platform for kinetochore a	0.986697	21.3749	1.57688E-43	82.477	78.573	82.477	0	0		NaN	0	0		NaN	0.986697	21.3749	1.57688E-43	82.477	0	0		NaN	0.707271	4.02971	5.98605E-13	43.454	0	0		NaN	0	0		NaN	0	0		NaN						1	S
YGR180C	332	YGR180C	YGR180C	sp|YGR180C|RNR4_YEAST NCSL01000017.1 49232-50269 ORF Verified Ribonucleotide-diphosphate reductase (RNR) small subunit; the RNR complex catalyzes the rate-limiting step in dNTP synthesis and is regulated by DNA replication and DNA damage checkpoint pathway	0.519464	0.593747	0.000116115	43.382	38.917	43.382	0	0		NaN	0	0		NaN	0.519464	0.593747	0.000116115	43.382	0	0		NaN																	0	0		NaN		1	S
YGR184C	2	YGR184C	YGR184C	sp|YGR184C|UBR1_YEAST NCSL01000017.1 53870-59722 ORF Verified E3 ubiquitin ligase (N-recognin); heterodimerizes with Rad6p to recognize and ubiquitinate substrates of the N-end rule pathway; role in endoplasmic reticulum-associated protein degradation (ERA	0.999994	52.3113	1.00847E-09	58.752	54.204	58.752									0.999994	52.3113	1.00847E-09	58.752									0	0		NaN														1	S
YGR196C	100	YGR196C	YGR196C	sp|YGR196C|FYV8_YEAST NCSL01000017.1 84300-86753 ORF Verified Protein of unknown function; required for survival upon exposure to K1 killer toxin GN=FYV8 PE=1 SV=1	0.998934	31.4077	7.91625E-14	51.834	48.595	51.834									0.998934	31.4077	7.91625E-14	51.834									0	0		NaN					0	0		NaN	0	0		NaN		1	S
YGR202C	346	YGR202C	YGR202C	sp|YGR202C|PCT1_YEAST NCSL01000017.1 98041-99315 ORF Verified Cholinephosphate cytidylyltransferase; a rate-determining enzyme of the CDP-choline pathway for phosphatidylcholine synthesis, inhibited by Sec14p, activated upon lipid-binding; contains an elem	0.978696	16.6219	4.73436E-111	96.591	93.151	96.591					0	0		NaN	0.912821	10.1998	1.13537E-49	67.358	0	0		NaN					0	0		NaN					0.978696	16.6219	4.73436E-111	96.591						1	S
YGR246C	564	YGR246C	YGR246C	sp|YGR246C|BRF1_YEAST NCSL01000017.1 176594-178384 ORF Verified TFIIIB B-related factor; one of three subunits of RNA polymerase III transcription initiation factor TFIIIB, binds TFIIIC and TBP and recruits RNA pol III to promoters, amino-terminal half is	0.999807	37.6641	1.49195E-242	114.74	103.91	114.74	0	0		NaN	0	0		NaN	0.994689	23.4987	6.0656E-22	75.764	0	0		NaN	0.999807	37.6641	1.49195E-242	114.74	0	0		NaN	0	0		NaN					0	0		NaN		1	S
YGR250C	643	YGR250C	YGR250C	sp|YGR250C|dubious422_YEAST NCSL01000017.1 185313-187658 ORF Verified Putative RNA binding protein; localizes to stress granules induced by glucose deprivation; interacts with Rbg1p in a two-hybrid assay; protein abundance increases in response to DNA repl	0.321724	0	6.06144E-13	41.052	41.052	41.052	0	0		NaN	0	0		NaN	0.321724	0	6.06144E-13	41.052					0	0		NaN	0	0		NaN					0	0		NaN	0	0		NaN			S
YGR250C	644	YGR250C	YGR250C	sp|YGR250C|dubious422_YEAST NCSL01000017.1 185313-187658 ORF Verified Putative RNA binding protein; localizes to stress granules induced by glucose deprivation; interacts with Rbg1p in a two-hybrid assay; protein abundance increases in response to DNA repl	0.321724	0	6.06144E-13	41.052	41.052	41.052	0	0		NaN	0	0		NaN	0.321724	0	6.06144E-13	41.052					0	0		NaN	0	0		NaN					0	0		NaN	0	0		NaN			S
YGR250C	645	YGR250C	YGR250C	sp|YGR250C|dubious422_YEAST NCSL01000017.1 185313-187658 ORF Verified Putative RNA binding protein; localizes to stress granules induced by glucose deprivation; interacts with Rbg1p in a two-hybrid assay; protein abundance increases in response to DNA repl	0.321724	0	6.06144E-13	41.052	41.052	41.052	0	0		NaN	0	0		NaN	0.321724	0	6.06144E-13	41.052					0	0		NaN	0	0		NaN					0	0		NaN	0	0		NaN			S
YGR250C	651	YGR250C	YGR250C	sp|YGR250C|dubious422_YEAST NCSL01000017.1 185313-187658 ORF Verified Putative RNA binding protein; localizes to stress granules induced by glucose deprivation; interacts with Rbg1p in a two-hybrid assay; protein abundance increases in response to DNA repl	0.986867	19.9116	1.34966E-39	68.552	64.381	68.552	0	0		NaN	0	0		NaN	0.986867	19.9116	1.34966E-39	68.552					0	0		NaN	0	0		NaN					0	0		NaN	0	0		NaN		1	S
YGR253C	56	YGR253C	YGR253C	sp|YGR253C|PUP2_YEAST NCSL01000017.1 192495-193277 ORF Verified Alpha 5 subunit of the 20S proteasome; involved in ubiquitin-dependent catabolism; human homolog is subunit zeta GN=PUP2 PE=1 SV=1	0.499972	0	0.000368848	56.359	45.988	56.359					0	0		NaN					0	0		NaN	0.499972	0	0.000368848	56.359	0	0		NaN					0	0		NaN	0	0		NaN		1	S
YGR261C	724	YGR261C	YGR261C	sp|YGR261C|APL6_YEAST NCSL01000017.1 208170-210599 ORF Verified Beta3-like subunit of the yeast AP-3 complex; functions in transport of alkaline phosphatase to the vacuole via the alternate pathway; exists in both cytosolic and peripherally associated memb	0.460911	0	6.32554E-22	75.669	69.136	75.669	0	0		NaN					0.460911	0	6.32554E-22	75.669	0	0		NaN	0	0		NaN	0	0		NaN	0	0		NaN	0	0		NaN	0	0		NaN			S
YGR261C	726	YGR261C	YGR261C	sp|YGR261C|APL6_YEAST NCSL01000017.1 208170-210599 ORF Verified Beta3-like subunit of the yeast AP-3 complex; functions in transport of alkaline phosphatase to the vacuole via the alternate pathway; exists in both cytosolic and peripherally associated memb	0.830046	7.66295	6.01266E-25	105.46	92.582	105.46	0	0		NaN	0.830046	7.66295	6.01266E-25	105.46	0.460911	0	6.32554E-22	75.669	0	0		NaN	0	0		NaN	0	0		NaN	0	0		NaN	0	0		NaN	0	0		NaN			S
YGR270W	259	YGR270W	YGR270W	sp|YGR270W|YTA7_YEAST NCSL01000017.1 221219-225355 ORF Verified Protein that localizes to chromatin; has a role in regulation of histone gene expression; has a bromodomain-like region that interacts with the N-terminal tail of histone H3, and an ATPase dom	1	50.1551	6.02423E-83	100.48	79.606	50.155	0	0		NaN	0	0		NaN	1	50.1551	0.00212595	60.518	0	0		NaN	1	100.477	6.02423E-83	100.48	0	0		NaN	0	0		NaN					0	0		NaN		1	S
YGR270W	1255	YGR270W	YGR270W	sp|YGR270W|YTA7_YEAST NCSL01000017.1 221219-225355 ORF Verified Protein that localizes to chromatin; has a role in regulation of histone gene expression; has a bromodomain-like region that interacts with the N-terminal tail of histone H3, and an ATPase dom	0.989337	20.0307	1.41598E-08	47.712	42.106	47.712					0	0		NaN	0.989337	20.0307	1.41598E-08	47.712	0	0		NaN	0	0		NaN	0	0		NaN														1	S
YGR274C	1011	YGR274C	YGR274C	sp|YGR274C|TAF1_YEAST NCSL01000017.1 233739-236939 ORF Verified TFIID subunit, involved in RNA pol II transcription initiation; possesses in vitro histone acetyltransferase activity but its role in vivo appears to be minor; involved in promoter binding and	0.499147	0	2.2497E-13	52.555	46.71	52.555					0	0		NaN	0.499147	0	2.2497E-13	52.555																	0	0		NaN	0	0		NaN			S
YHL023C	515	YHL023C	YHL023C	sp|YHL023C|NPR3_YEAST NCSL01000032.1 52969-56409 ORF Verified Subunit of the Iml1p/SEACIT complex; SEACIT (Iml1p-Npr2p-Npr3p) is a subcomplex of SEAC, a coatomer-related complex that associates dynamically with the vacuole; Npr3p may have a structural or r	0.999771	36.4055	3.26079E-42	91.858	67.514	91.858									0.999517	33.1597	1.34913E-13	73.927					0.999771	36.4055	3.26079E-42	91.858													0	0		NaN		1	S
YHL023C	312	YHL023C	YHL023C	sp|YHL023C|NPR3_YEAST NCSL01000032.1 52969-56409 ORF Verified Subunit of the Iml1p/SEACIT complex; SEACIT (Iml1p-Npr2p-Npr3p) is a subcomplex of SEAC, a coatomer-related complex that associates dynamically with the vacuole; Npr3p may have a structural or r	0.99779	26.3117	4.35552E-12	62.203	51.387	62.203									0.99779	26.3117	4.35552E-12	62.203	0	0		NaN	0.768849	6.79531	0.000338586	42.209	0.996807	26.0037	7.33438E-05	47.68					0	0		NaN	0	0		NaN		2	S
YHL023C	315	YHL023C	YHL023C	sp|YHL023C|NPR3_YEAST NCSL01000032.1 52969-56409 ORF Verified Subunit of the Iml1p/SEACIT complex; SEACIT (Iml1p-Npr2p-Npr3p) is a subcomplex of SEAC, a coatomer-related complex that associates dynamically with the vacuole; Npr3p may have a structural or r	0.692793	5.38603	4.35552E-12	62.203	51.387	62.203									0.692793	5.38603	4.35552E-12	62.203	0	0		NaN	0.522488	0.565504	0.000338586	42.209	0.643607	5.04662	7.33438E-05	47.68					0	0		NaN	0	0		NaN		2	S
YHL023C	486	YHL023C	YHL023C	sp|YHL023C|NPR3_YEAST NCSL01000032.1 52969-56409 ORF Verified Subunit of the Iml1p/SEACIT complex; SEACIT (Iml1p-Npr2p-Npr3p) is a subcomplex of SEAC, a coatomer-related complex that associates dynamically with the vacuole; Npr3p may have a structural or r	0.99992	40.9742	0	141.65	136.27	141.65					0.994095	23.1287	1.59502E-265	109.68	0	0		NaN	0	0		NaN	0.99992	40.9742	0	141.65	0	0		NaN					0.998419	28.4069	3.09956E-86	83.054	0.956577	16.7421	8.86098E-59	63.403		1	S
YHL023C	456	YHL023C	YHL023C	sp|YHL023C|NPR3_YEAST NCSL01000032.1 52969-56409 ORF Verified Subunit of the Iml1p/SEACIT complex; SEACIT (Iml1p-Npr2p-Npr3p) is a subcomplex of SEAC, a coatomer-related complex that associates dynamically with the vacuole; Npr3p may have a structural or r	0.457168	0	0.000167572	45.433	35.446	45.433									0	0		NaN					0.457168	0	0.000167572	45.433									0	0		NaN	0	0		NaN			S
YHL023C	457	YHL023C	YHL023C	sp|YHL023C|NPR3_YEAST NCSL01000032.1 52969-56409 ORF Verified Subunit of the Iml1p/SEACIT complex; SEACIT (Iml1p-Npr2p-Npr3p) is a subcomplex of SEAC, a coatomer-related complex that associates dynamically with the vacuole; Npr3p may have a structural or r	0.457168	0	0.000167572	45.433	35.446	45.433									0	0		NaN					0.457168	0	0.000167572	45.433									0	0		NaN	0	0		NaN			S
YHL023C	76	YHL023C	YHL023C	sp|YHL023C|NPR3_YEAST NCSL01000032.1 52969-56409 ORF Verified Subunit of the Iml1p/SEACIT complex; SEACIT (Iml1p-Npr2p-Npr3p) is a subcomplex of SEAC, a coatomer-related complex that associates dynamically with the vacuole; Npr3p may have a structural or r	0.999562	33.5829	0	142.08	114.4	142.08	0	0		NaN					0.986071	18.5221	0.00112476	51.726					0.999562	33.5829	0	142.08					0	0		NaN					0.985446	18.308	1.7109E-09	62.924		1	S
YHL024W	82	YHL024W	YHL024W	sp|YHL024W|RIM4_YEAST NCSL01000032.1 50484-52640 ORF Verified Putative RNA-binding protein; required for the expression of early and middle sporulation genes GN=RIM4 PE=1 SV=1	0.915107	11.0943	0	161.21	133.78	161.21	0	0		NaN	0.61522	5.90254	0.000364676	62.042	0.289135	1.44363	3.61123E-09	60.628	0.910736	11.0084	2.11263E-258	153.39	0.416199	0	7.09832E-05	54.598	0.915107	11.0943	0	161.21	0	0		NaN	0	0		NaN	0	0		NaN		1;2	S
YHL024W	84	YHL024W	YHL024W	sp|YHL024W|RIM4_YEAST NCSL01000032.1 50484-52640 ORF Verified Putative RNA-binding protein; required for the expression of early and middle sporulation genes GN=RIM4 PE=1 SV=1	0.694387	5.96639	1.53973E-30	89.959	85.508	76.588	0	0		NaN	0.393489	0.874376	0.00059627	62.042	0.311454	0	2.44912E-18	84.566	0	0		NaN	0.416928	0.769023	1.53378E-15	67.964	0.694387	5.96639	3.94864E-14	76.588	0	0		NaN	0.263151	0	3.64679E-09	62.042	0.35101	0	1.53973E-30	89.959		2	S
YHL024W	87	YHL024W	YHL024W	sp|YHL024W|RIM4_YEAST NCSL01000032.1 50484-52640 ORF Verified Putative RNA-binding protein; required for the expression of early and middle sporulation genes GN=RIM4 PE=1 SV=1	0.978613	17.5239	0	197.06	188.17	186.69	0	0		NaN	0	0		NaN	0.311454	0	2.44912E-18	84.566	0	0		NaN	0.978613	17.5239	0	186.69	0	0		NaN	0	0		NaN	0	0		NaN	0.969229	15.1576	0	197.06		1	S
YHL024W	328	YHL024W	YHL024W	sp|YHL024W|RIM4_YEAST NCSL01000032.1 50484-52640 ORF Verified Putative RNA-binding protein; required for the expression of early and middle sporulation genes GN=RIM4 PE=1 SV=1	0.953622	15.5262	0	116.98	112.71	66.874	0	0		NaN	0.953622	15.5262	2.71725E-45	66.874	0.939999	11.9768	0	116.98													0	0		NaN	0	0		NaN						1	S
YHL024W	320	YHL024W	YHL024W	sp|YHL024W|RIM4_YEAST NCSL01000032.1 50484-52640 ORF Verified Putative RNA-binding protein; required for the expression of early and middle sporulation genes GN=RIM4 PE=1 SV=1	0.846205	7.40533	2.7497E-31	60.991	57.752	60.747					0.846205	7.40533	3.12717E-31	60.747					0	0		NaN	0.808761	6.26244	2.7497E-31	60.991													0	0		NaN		1	S
YHL024W	183	YHL024W	YHL024W	sp|YHL024W|RIM4_YEAST NCSL01000032.1 50484-52640 ORF Verified Putative RNA-binding protein; required for the expression of early and middle sporulation genes GN=RIM4 PE=1 SV=1	0.998919	29.6567	3.70972E-08	43.084	37.7	43.084					0	0		NaN	0	0		NaN	0	0		NaN	0.998919	29.6567	3.70972E-08	43.084	0	0		NaN					0	0		NaN						1	S
YHL024W	525	YHL024W	YHL024W	sp|YHL024W|RIM4_YEAST NCSL01000032.1 50484-52640 ORF Verified Putative RNA-binding protein; required for the expression of early and middle sporulation genes GN=RIM4 PE=1 SV=1	0.999999	61.8206	0	166.6	142.89	109.44	0	0		NaN	0.999999	59.0736	0	166.6	0	0		NaN	0	0		NaN	0.995112	23.2734	0.000818785	48.659	0.995414	24.231	0.0016604	41.704	0	0		NaN	0.999999	61.8206	8.28932E-179	109.44	0.998001	27.1691	0.00010475	52.555		1	S
YHL024W	537	YHL024W	YHL024W	sp|YHL024W|RIM4_YEAST NCSL01000032.1 50484-52640 ORF Verified Putative RNA-binding protein; required for the expression of early and middle sporulation genes GN=RIM4 PE=1 SV=1	0.369202	0.99134	8.5758E-37	55.366	49.035	55.366					0	0		NaN	0	0		NaN	0	0		NaN	0	0		NaN	0.369202	0.99134	8.5758E-37	55.366									0	0		NaN			S
YHL024W	544	YHL024W	YHL024W	sp|YHL024W|RIM4_YEAST NCSL01000032.1 50484-52640 ORF Verified Putative RNA-binding protein; required for the expression of early and middle sporulation genes GN=RIM4 PE=1 SV=1	0.776928	5.57724	0	146.59	139.92	146.59					0	0		NaN	0	0		NaN	0	0		NaN	0.776928	5.57724	0	146.59	0	0		NaN					0.384422	0	7.07658E-44	47.507	0	0		NaN		1	S
YHL024W	552	YHL024W	YHL024W	sp|YHL024W|RIM4_YEAST NCSL01000032.1 50484-52640 ORF Verified Putative RNA-binding protein; required for the expression of early and middle sporulation genes GN=RIM4 PE=1 SV=1	0.384422	0	7.07658E-44	47.507	43.022	47.507					0	0		NaN	0	0		NaN	0	0		NaN	0	0		NaN	0	0		NaN					0.384422	0	7.07658E-44	47.507	0	0		NaN			S
YHR014W	14	YHR014W	YHR014W	sp|YHR014W|SPO13_YEAST NCSL01000032.1 119180-120055 ORF Verified Meiotic regulator; involved in maintaining sister chromatid cohesion during meiosis I as well as promoting proper attachment of kinetochores to the spindle during meiosis I and meiosis II; an	0.947533	12.9	0	147.71	135.66	53.377					0.885797	9.39221	1.04427E-09	68.069					0	0		NaN	0.860816	8.95139	0	147.71									0.947533	12.9	1.88041E-09	68.83						1	S
YHR014W	132	YHR014W	YHR014W	sp|YHR014W|SPO13_YEAST NCSL01000032.1 119180-120055 ORF Verified Meiotic regulator; involved in maintaining sister chromatid cohesion during meiosis I as well as promoting proper attachment of kinetochores to the spindle during meiosis I and meiosis II; an	0.249717	0	4.90575E-08	41.052	35.207	41.052					0	0		NaN																					0.249717	0	4.90575E-08	41.052							S
YHR014W	134	YHR014W	YHR014W	sp|YHR014W|SPO13_YEAST NCSL01000032.1 119180-120055 ORF Verified Meiotic regulator; involved in maintaining sister chromatid cohesion during meiosis I as well as promoting proper attachment of kinetochores to the spindle during meiosis I and meiosis II; an	0.833005	9.70348	8.83682E-24	71.894	70.158	71.894					0	0		NaN									0.507857	1.34499	8.96728E-23	64.407									0.833005	9.70348	8.83682E-24	71.894						1	S
YHR014W	139	YHR014W	YHR014W	sp|YHR014W|SPO13_YEAST NCSL01000032.1 119180-120055 ORF Verified Meiotic regulator; involved in maintaining sister chromatid cohesion during meiosis I as well as promoting proper attachment of kinetochores to the spindle during meiosis I and meiosis II; an	0.999438	30.7919	0	123.03	109.83	112.8					0.999438	30.7919	1.7883E-227	112.8									0.999436	30.051	0	123.03									0.993501	19.9411	8.29178E-61	92.211						2;3	S
YHR014W	141	YHR014W	YHR014W	sp|YHR014W|SPO13_YEAST NCSL01000032.1 119180-120055 ORF Verified Meiotic regulator; involved in maintaining sister chromatid cohesion during meiosis I as well as promoting proper attachment of kinetochores to the spindle during meiosis I and meiosis II; an	0.889596	10.021	0	123.03	109.83	119.4					0.889596	10.021	0	119.4									0.552778	0.926525	0	123.03									0.617534	2.0682	2.42456E-33	82.707						2;3	S
YHR052W	365	YHR052W	YHR052W	sp|YHR052W|CIC1_YEAST NCSL01000007.1 311045-312175 ORF Verified Essential protein that interacts with proteasome components; has a potential role in proteasome substrate specificity; also copurifies with 66S pre-ribosomal particles GN=CIC1 PE=1 SV=1	0.53151	1.18549	4.62132E-30	75.55	71.081	75.55					0	0		NaN					0	0		NaN	0.53151	1.18549	4.62132E-30	75.55	0	0		NaN	0	0		NaN	0	0		NaN	0	0		NaN		1	S
YHR056C	152	YHR056C	YHR056C	sp|YHR056C|RSC30_YEAST NCSL01000007.1 307190-309841 ORF Verified Component of the RSC chromatin remodeling complex; non-essential gene required for regulation of ribosomal protein genes and the cell wall/stress response; null mutants are osmosensitive; RSC	0.878975	8.61107	8.67585E-13	65.563	60.385	65.563	0	0		NaN	0.878975	8.61107	8.67585E-13	65.563					0	0		NaN					0	0		NaN	0	0		NaN	0	0		NaN	0	0		NaN		1	S
YHR097C	32	YHR097C	YHR097C	sp|YHR097C|dubious458_YEAST NCSL01000007.1 226687-227911 ORF Uncharacterized Putative protein of unknown function; green fluorescent protein (GFP)-fusion protein localizes to the cytoplasm and the nucleus; YHR097C has a paralog, PAL1, that arose from the w	0.425269	0	1.85889E-10	54.288	50.186	54.288	0	0		NaN	0	0		NaN					0	0		NaN	0.425269	0	1.85889E-10	54.288	0	0		NaN									0	0		NaN			S
YHR097C	33	YHR097C	YHR097C	sp|YHR097C|dubious458_YEAST NCSL01000007.1 226687-227911 ORF Uncharacterized Putative protein of unknown function; green fluorescent protein (GFP)-fusion protein localizes to the cytoplasm and the nucleus; YHR097C has a paralog, PAL1, that arose from the w	0.425269	0	1.85889E-10	54.288	50.186	54.288	0	0		NaN	0	0		NaN					0	0		NaN	0.425269	0	1.85889E-10	54.288	0	0		NaN									0	0		NaN			S
YHR099W	542	YHR099W	YHR099W	sp|YHR099W|TRA1_YEAST NCSL01000007.1 211295-222529 ORF Verified Subunit of SAGA and NuA4 histone acetyltransferase complexes; interacts with acidic activators (e.g., Gal4p) which leads to transcription activation; similar to human TRRAP, which is a cofacto	0.999997	55.2415	4.94236E-53	80.786	69.536	80.786					0	0		NaN	0.999997	55.2415	4.94236E-53	80.786					0.999407	32.6829	8.34062E-27	58.92													0	0		NaN		1	S
YHR124W	579	YHR124W	YHR124W	sp|YHR124W|NDT80_YEAST NCSL01000007.1 166860-168743 ORF Verified Meiosis-specific transcription factor; required for exit from pachytene and for full meiotic recombination; activates middle sporulation genes; competes with Sum1p for binding to promoters co	0.837347	9.6778	0.000398028	51.218	30.555	51.218					0	0		NaN	0.837347	9.6778	0.000398028	51.218					0.489577	0	0.000729671	41.052																		1	S
YHR135C	480	YHR135C	YHR135C	sp|YHR135C|YCK1_YEAST NCSL01000007.1 150926-152527 ORF Verified Palmitoylated plasma membrane-bound casein kinase I (CK1) isoform; shares redundant functions with Yck2p in morphogenesis, proper septin assembly, endocytic trafficking, and glucose sensing; s	0.955242	14.4912	6.5337E-19	49.528	44.423	49.528																	0.955242	14.4912	6.5337E-19	49.528																		1	S
YHR146W	119	YHR146W	YHR146W	sp|YHR146W|CRP1_YEAST NCSL01000007.1 133757-135154 ORF Verified Protein that binds to cruciform DNA structures; CRP1 has a paralog, MDG1, that arose from the whole genome duplication GN=CRP1 PE=1 SV=1	0.999995	53.6779	0.000314966	62.088	47.931	62.088					0	0		NaN					0	0		NaN	0	0		NaN													0.999995	53.6779	0.000314966	62.088		2	S
YHR158C	997	YHR158C	YHR158C	sp|YHR158C|KEL1_YEAST NCSL01000007.1 108213-111707 ORF Verified Protein required for proper cell fusion and cell morphology; forms a complex with Bud14p and Kel2p that regulates Bnr1p (formin) to affect actin cable assembly, cytokinesis, and polarized grow	0.995511	23.3562	2.25956E-13	50.851	41.193	50.851					0	0		NaN	0	0		NaN	0	0		NaN	0.995511	23.3562	2.25956E-13	50.851	0	0		NaN	0	0		NaN	0	0		NaN	0	0		NaN			S
YHR158C	1003	YHR158C	YHR158C	sp|YHR158C|KEL1_YEAST NCSL01000007.1 108213-111707 ORF Verified Protein required for proper cell fusion and cell morphology; forms a complex with Bud14p and Kel2p that regulates Bnr1p (formin) to affect actin cable assembly, cytokinesis, and polarized grow	0.976643	16.1932	2.25956E-13	60.255	43.159	50.851					0	0		NaN	0	0		NaN	0	0		NaN	0.976643	16.1932	2.25956E-13	60.255	0	0		NaN	0	0		NaN	0	0		NaN	0	0		NaN		1	S
YHR158C	613	YHR158C	YHR158C	sp|YHR158C|KEL1_YEAST NCSL01000007.1 108213-111707 ORF Verified Protein required for proper cell fusion and cell morphology; forms a complex with Bud14p and Kel2p that regulates Bnr1p (formin) to affect actin cable assembly, cytokinesis, and polarized grow	0.999924	41.48	1.48428E-07	57.019	50.36	57.019	0	0		NaN					0.999924	41.48	1.48428E-07	57.019	0	0		NaN					0	0		NaN	0	0		NaN	0	0		NaN						1	S
YHR184W	528	YHR184W	YHR184W	sp|YHR184W|SSP1_YEAST NCSL01000007.1 51424-53139 ORF Verified Protein involved in the control of meiotic nuclear division; involved in the coordination of meiosis with spore formation; subunit of the leading edge protein (LEP) complex (Ssp1-Ady3-Don1-Irc10	1	88.5961	2.17555E-69	99.215	43.815	88.596									1	99.2153	2.17555E-69	99.215					1	88.5961	7.55894E-18	88.596									0	0		NaN						1	S
YHR184W	17	YHR184W	YHR184W	sp|YHR184W|SSP1_YEAST NCSL01000007.1 51424-53139 ORF Verified Protein involved in the control of meiotic nuclear division; involved in the coordination of meiosis with spore formation; subunit of the leading edge protein (LEP) complex (Ssp1-Ady3-Don1-Irc10	0.330672	0	1.88343E-20	60.474	44.839	60.474	0	0		NaN					0.330672	0	1.88343E-20	60.474	0	0		NaN					0	0		NaN	0	0		NaN											S
YHR184W	19	YHR184W	YHR184W	sp|YHR184W|SSP1_YEAST NCSL01000007.1 51424-53139 ORF Verified Protein involved in the control of meiotic nuclear division; involved in the coordination of meiosis with spore formation; subunit of the leading edge protein (LEP) complex (Ssp1-Ady3-Don1-Irc10	0.330672	0	1.88343E-20	60.474	44.839	60.474	0	0		NaN					0.330672	0	1.88343E-20	60.474	0	0		NaN					0	0		NaN	0	0		NaN											S
YHR186C	478	YHR186C	YHR186C	sp|YHR186C|KOG1_YEAST NCSL01000007.1 45098-49774 ORF Verified Subunit of TORC1; TORC1 is a rapamycin-sensitive complex involved in growth control that contains Tor1p or Tor2p, Lst8p and Tco89p; contains four HEAT repeats and seven WD-40 repeats; may act as	1	88.6686	2.09559E-66	98.156	92.497	98.156									1	88.6686	2.09559E-66	98.156					1	68.2527	0.00104976	75.819																		2	S
YIL013C	741	YIL013C	YIL013C	sp|YIL013C|PDR11_YEAST NCSL01000061.1 29270-33505 ORF Verified ATP-binding cassette (ABC) transporter; multidrug transporter involved in multiple drug resistance; mediates sterol uptake when sterol biosynthesis is compromised; regulated by Pdr1p; required	0.99652	26.3572	5.54823E-28	60.464	54.649	60.464																	0.99652	26.3572	5.54823E-28	60.464	0	0		NaN									0	0		NaN		2	S
YIL017C	226	YIL017C	YIL017C	sp|YIL017C|VID28_YEAST NCSL01000061.1 19412-22177 ORF Verified GID Complex subunit, serves as adaptor for regulatory subunit Vid24p; protein involved in proteasome-dependent catabolite degradation of fructose-1,6-bisphosphatase (FBPase); localized to the n	0.941359	14.8367	9.9903E-05	60.49	47.136	60.49					0	0		NaN					0	0		NaN	0	0		NaN	0.941359	14.8367	9.9903E-05	60.49					0.924723	13.5966	0.00896276	58.674	0	0		NaN		1	S
YIL026C	103	YIL026C	YIL026C	sp|YIL026C|IRR1_YEAST NCSL01000061.1 5478-8930 ORF Verified Subunit of the cohesin complex; which is required for sister chromatid cohesion during mitosis and meiosis and interacts with centromeres and chromosome arms; relocalizes to the cytosol in respons	0.997054	25.295	0	133.44	64.067	133.44	0	0		NaN					0.924658	10.8895	9.01702E-136	107.55	0	0		NaN	0.997054	25.295	0	133.44					0	0		NaN	0	0		NaN						1	S
YIL026C	628	YIL026C	YIL026C	sp|YIL026C|IRR1_YEAST NCSL01000061.1 5478-8930 ORF Verified Subunit of the cohesin complex; which is required for sister chromatid cohesion during mitosis and meiosis and interacts with centromeres and chromosome arms; relocalizes to the cytosol in respons	0.545076	0.790884	1.81887E-59	63.491	61.268	63.491	0	0		NaN																					0	0		NaN	0.545076	0.790884	1.81887E-59	63.491						1	S
YIL026C	28	YIL026C	YIL026C	sp|YIL026C|IRR1_YEAST NCSL01000061.1 5478-8930 ORF Verified Subunit of the cohesin complex; which is required for sister chromatid cohesion during mitosis and meiosis and interacts with centromeres and chromosome arms; relocalizes to the cytosol in respons	0.803382	6.14682	0	132.37	117.66	87.712	0	0		NaN	0.491894	0	1.95534E-60	64.914	0.496988	0	8.07603E-81	71.881	0	0		NaN	0.803382	6.14682	0	132.37	0	0		NaN	0	0		NaN	0	0		NaN						1	S
YIL031W	915	YIL031W	YIL031W	sp|YIL031W|ULP2_YEAST NCSL01000016.1 4556-7660 ORF Verified Peptidase that deconjugates Smt3/SUMO-1 peptides from proteins; plays a role in chromosome cohesion at centromeric regions and recovery from checkpoint arrest induced by DNA damage or DNA replicat	0.5	0	0.00478599	48.284	31.053	48.284					0.5	0	0.00478599	48.284													0	0		NaN														1	S
YIL031W	917	YIL031W	YIL031W	sp|YIL031W|ULP2_YEAST NCSL01000016.1 4556-7660 ORF Verified Peptidase that deconjugates Smt3/SUMO-1 peptides from proteins; plays a role in chromosome cohesion at centromeric regions and recovery from checkpoint arrest induced by DNA damage or DNA replicat	0.838635	7.15764	0.00478599	48.284	31.053	42.336					0.5	0	0.00478599	48.284									0.838635	7.15764	0.00822294	42.336	0	0		NaN														1	S
YIL031W	983	YIL031W	YIL031W	sp|YIL031W|ULP2_YEAST NCSL01000016.1 4556-7660 ORF Verified Peptidase that deconjugates Smt3/SUMO-1 peptides from proteins; plays a role in chromosome cohesion at centromeric regions and recovery from checkpoint arrest induced by DNA damage or DNA replicat	0.998079	27.0161	0	164.41	143.11	164.41					0	0		NaN	0.998079	27.0161	0	164.41	0	0		NaN	0	0		NaN	0.992892	20.965	1.16814E-269	115.68					0.993698	21.5302	0	142.45	0.890757	8.61014	4.40934E-05	42.789		2	S
YIL031W	984	YIL031W	YIL031W	sp|YIL031W|ULP2_YEAST NCSL01000016.1 4556-7660 ORF Verified Peptidase that deconjugates Smt3/SUMO-1 peptides from proteins; plays a role in chromosome cohesion at centromeric regions and recovery from checkpoint arrest induced by DNA damage or DNA replicat	0.968054	14.8062	0	164.41	143.11	164.41					0	0		NaN	0.968054	14.8062	0	164.41	0	0		NaN	0	0		NaN	0.894705	9.25811	1.16814E-269	115.68					0.902662	9.64202	0	142.45	0.902489	9.10355	4.40934E-05	42.789		2	S
YIL033C	130	YIL033C	YIL033C	sp|YIL033C|BCY1_YEAST NCSL01000016.1 8626-9876 ORF Verified Regulatory subunit of the cyclic AMP-dependent protein kinase (PKA); PKA is a component of a signaling pathway that controls a variety of cellular processes, including metabolism, cell cycle, stre	0.666667	0	3.51758E-25	66.285	62.505	66.285	0	0		NaN					0.666667	0	3.51758E-25	66.285	0	0		NaN					0	0		NaN					0	0		NaN	0	0		NaN		2	S
YIL034C	267	YIL034C	YIL034C	sp|YIL034C|CAP2_YEAST NCSL01000016.1 10204-11067 ORF Verified Beta subunit of the capping protein heterodimer (Cap1p and Cap2p); capping protein (CP) binds to the barbed ends of actin filaments preventing further polymerization; localized predominantly to	0.5	0	6.34596E-19	40.937	35.357	40.937					0	0		NaN	0.5	0	6.34596E-19	40.937					0	0		NaN	0	0		NaN	0	0		NaN	0	0		NaN						1	S
YIL034C	268	YIL034C	YIL034C	sp|YIL034C|CAP2_YEAST NCSL01000016.1 10204-11067 ORF Verified Beta subunit of the capping protein heterodimer (Cap1p and Cap2p); capping protein (CP) binds to the barbed ends of actin filaments preventing further polymerization; localized predominantly to	0.5	0	6.34596E-19	40.937	35.357	40.937					0	0		NaN	0.5	0	6.34596E-19	40.937					0	0		NaN	0	0		NaN	0	0		NaN	0	0		NaN						1	S
YIL046W	47	YIL046W	YIL046W	sp|YIL046W|MET30_YEAST NCSL01000016.1 29749-31671 ORF Verified F-box protein containing five copies of the WD40 motif; controls cell cycle function, sulfur metabolism, and methionine biosynthesis as part of the ubiquitin ligase complex; interacts with and	0.666431	0	2.08409E-09	53.569	47.465	53.569					0	0		NaN	0	0		NaN					0.666431	0	2.08409E-09	53.569													0	0		NaN		2	S
YIL046W	48	YIL046W	YIL046W	sp|YIL046W|MET30_YEAST NCSL01000016.1 29749-31671 ORF Verified F-box protein containing five copies of the WD40 motif; controls cell cycle function, sulfur metabolism, and methionine biosynthesis as part of the ubiquitin ligase complex; interacts with and	0.666431	0	2.08409E-09	53.569	47.465	53.569					0	0		NaN	0	0		NaN					0.666431	0	2.08409E-09	53.569													0	0		NaN		2	S
YIL050W	69	YIL050W	YIL050W	sp|YIL050W|PCL7_YEAST NCSL01000016.1 40553-41410 ORF Verified Pho85p cyclin of the Pho80p subfamily; forms a functional kinase complex with Pho85p which phosphorylates Mmr1p and is regulated by Pho81p; involved in glycogen metabolism, expression is cell-cy	0.999362	31.9514	0.000405927	46.158	39.567	46.158					0	0		NaN	0.999362	31.9514	0.000405927	46.158	0	0		NaN					0	0		NaN					0	0		NaN	0	0		NaN			S
YIL055C	559	YIL055C	YIL055C	sp|YIL055C|dubious502_YEAST NCSL01000016.1 46402-48285 ORF Uncharacterized Putative protein of unknown function GN=dubious502 PE=1 SV=1	0.847922	8.93254	7.46944E-28	60.139	48.077	47.807					0	0		NaN	0.847922	8.93254	7.91122E-19	47.807	0	0		NaN	0.516241	0.447706	7.46944E-28	60.139	0	0		NaN	0	0		NaN										1	S
YIL105C	142	YIL105C	YIL105C	sp|YIL105C|SLM1_YEAST NCSL01000016.1 125025-127076 ORF Verified Phosphoinositide PI4,5P(2) binding protein, forms a complex with Slm2p; acts downstream of Mss4p in a pathway regulating actin cytoskeleton organization in response to stress; TORC2 complex su	0.999768	36.2349	4.7247E-09	69.92	47.865	69.92													0	0		NaN	0.999768	36.2349	4.7247E-09	69.92	0	0		NaN					0	0		NaN	0	0		NaN		2	S
YIL105C	147	YIL105C	YIL105C	sp|YIL105C|SLM1_YEAST NCSL01000016.1 125025-127076 ORF Verified Phosphoinositide PI4,5P(2) binding protein, forms a complex with Slm2p; acts downstream of Mss4p in a pathway regulating actin cytoskeleton organization in response to stress; TORC2 complex su	0.784846	5.81643	4.7247E-09	69.92	47.865	69.92													0	0		NaN	0.784846	5.81643	4.7247E-09	69.92	0	0		NaN					0	0		NaN	0	0		NaN		2	S
YIL107C	667	YIL107C	YIL107C	sp|YIL107C|PFK26_YEAST NCSL01000016.1 128893-131376 ORF Verified 6-phosphofructo-2-kinase; inhibited by phosphoenolpyruvate and sn-glycerol 3-phosphate; has negligible fructose-2,6-bisphosphatase activity; transcriptional regulation involves protein kinase	0.332649	0	4.39242E-53	80.975	77.255	80.975									0.332649	0	4.39242E-53	80.975	0	0		NaN													0	0		NaN							S
YIL107C	671	YIL107C	YIL107C	sp|YIL107C|PFK26_YEAST NCSL01000016.1 128893-131376 ORF Verified 6-phosphofructo-2-kinase; inhibited by phosphoenolpyruvate and sn-glycerol 3-phosphate; has negligible fructose-2,6-bisphosphatase activity; transcriptional regulation involves protein kinase	0.332649	0	4.39242E-53	80.975	77.255	80.975									0.332649	0	4.39242E-53	80.975	0	0		NaN													0	0		NaN							S
YIL109C	693	YIL109C	YIL109C	sp|YIL109C|SEC24_YEAST NCSL01000016.1 134482-137262 ORF Verified Component of the Sec23p-Sec24p heterodimer of the COPII vesicle coat; required for cargo selection during vesicle formation in ER to Golgi transport; homologous to Sfb3p; SEC24 has a paralog,	0.979242	16.7371	2.69873E-166	108.59	100.68	108.59	0	0		NaN	0.89012	9.08531	2.0173E-05	44.309	0.889421	9.05434	2.48941E-21	79.466	0	0		NaN	0.979242	16.7371	2.69873E-166	108.59					0	0		NaN	0	0		NaN	0	0		NaN		1	S
YIL112W	690	YIL112W	YIL112W	sp|YIL112W|HOS4_YEAST NCSL01000016.1 139794-143045 ORF Verified Subunit of the Set3 complex; complex is a meiotic-specific repressor of sporulation specific genes that contains deacetylase activity; potential Cdc28p substrate GN=HOS4 PE=1 SV=1	0.99977	36.3828	0.000412376	62.924	45.06	62.924					0	0		NaN	0	0		NaN					0	0		NaN	0.99977	36.3828	0.000412376	62.924									0	0		NaN			S
YIL112W	130	YIL112W	YIL112W	sp|YIL112W|HOS4_YEAST NCSL01000016.1 139794-143045 ORF Verified Subunit of the Set3 complex; complex is a meiotic-specific repressor of sporulation specific genes that contains deacetylase activity; potential Cdc28p substrate GN=HOS4 PE=1 SV=1	0.840761	8.01552	3.81027E-16	69.451	36.927	69.451					0.813292	7.68949	0.00111175	53.569	0	0		NaN					0.840761	8.01552	3.81027E-16	69.451													0	0		NaN		1	S
YIL112W	133	YIL112W	YIL112W	sp|YIL112W|HOS4_YEAST NCSL01000016.1 139794-143045 ORF Verified Subunit of the Set3 complex; complex is a meiotic-specific repressor of sporulation specific genes that contains deacetylase activity; potential Cdc28p substrate GN=HOS4 PE=1 SV=1	0.450007	0	0.00348493	51.013	25.539	51.013									0	0		NaN					0.446533	0	0.00648868	49.423									0.450007	0	0.00348493	51.013	0	0		NaN			S
YIL112W	134	YIL112W	YIL112W	sp|YIL112W|HOS4_YEAST NCSL01000016.1 139794-143045 ORF Verified Subunit of the Set3 complex; complex is a meiotic-specific repressor of sporulation specific genes that contains deacetylase activity; potential Cdc28p substrate GN=HOS4 PE=1 SV=1	0.450007	0	0.00348493	51.013	25.539	51.013									0	0		NaN					0.446533	0	0.00648868	49.423									0.450007	0	0.00348493	51.013	0	0		NaN			S
YIL115C	1420	YIL115C	YIL115C	sp|YIL115C|NUP159_YEAST NCSL01000016.1 145923-150305 ORF Verified FG-nucleoporin component of central core of the nuclear pore complex; also part of the nuclear pore complex (NPC) cytoplasmic filaments; contributes directly to nucleocytoplasmic transport;	0.892014	9.34707	0.00204051	43.308	38.524	43.308					0	0		NaN									0.892014	9.34707	0.00204051	43.308									0	0		NaN						1	S
YIL115C	940	YIL115C	YIL115C	sp|YIL115C|NUP159_YEAST NCSL01000016.1 145923-150305 ORF Verified FG-nucleoporin component of central core of the nuclear pore complex; also part of the nuclear pore complex (NPC) cytoplasmic filaments; contributes directly to nucleocytoplasmic transport;	0.775027	6.24939	3.22812E-13	51.645	43.457	51.645	0	0		NaN					0.454627	0	3.22812E-13	51.645	0	0		NaN	0.775027	6.24939	3.22812E-13	51.645					0	0		NaN					0	0		NaN		1	S
YIL115C	942	YIL115C	YIL115C	sp|YIL115C|NUP159_YEAST NCSL01000016.1 145923-150305 ORF Verified FG-nucleoporin component of central core of the nuclear pore complex; also part of the nuclear pore complex (NPC) cytoplasmic filaments; contributes directly to nucleocytoplasmic transport;	0.454627	0	3.22812E-13	51.645	46.435	51.645	0	0		NaN					0.454627	0	3.22812E-13	51.645	0	0		NaN									0	0		NaN					0	0		NaN			S
YIL122W	168	YIL122W	YIL122W	sp|YIL122W|POG1_YEAST NCSL01000016.1 162979-164034 ORF Verified Nuclear chromatin-associated protein of unknown function; may have a role in cell cycle regulation; overexpression promotes recovery from pheromone induced arrest and suppresses the stress sen	0.998647	28.6803	0.000401528	59.57	55.635	59.57					0	0		NaN	0.993903	22.1222	0.000501853	47.559	0	0		NaN	0.998647	28.6803	0.000401528	59.57	0	0		NaN					0	0		NaN	0	0		NaN		1	S
YIL126W	51	YIL126W	YIL126W	sp|YIL126W|STH1_YEAST NCSL01000016.1 172504-176583 ORF Verified ATPase component of the RSC chromatin remodeling complex; required for expression of early meiotic genes; promotes base excision repair in chromatin; essential helicase-related protein homolog	0.5	0	0.000234383	58.676	58.676	58.676	0	0		NaN													0.5	0	0.000234383	58.676					0	0		NaN	0	0		NaN						1	S
YIL126W	52	YIL126W	YIL126W	sp|YIL126W|STH1_YEAST NCSL01000016.1 172504-176583 ORF Verified ATPase component of the RSC chromatin remodeling complex; required for expression of early meiotic genes; promotes base excision repair in chromatin; essential helicase-related protein homolog	0.5	0	0.000234383	58.676	58.676	58.676	0	0		NaN													0.5	0	0.000234383	58.676					0	0		NaN	0	0		NaN						1	S
YIL129C	2316	YIL129C	YIL129C	sp|YIL129C|TAO3_YEAST NCSL01000016.1 181338-188468 ORF Verified Component of the RAM signaling network; is involved in regulation of Ace2p activity and cellular morphogenesis, interacts with protein kinase Cbk1p and also with Kic1p GN=TAO3 PE=1 SV=1	0.99822	32.259	0.00620523	62.823	25.632	62.823					0.99822	32.259	0.00964974	62.823	0.992899	23.3272	0.0163452	60.518					0.987249	20.6665	0.00620523	43.308									0	0		NaN						1	S
YIL135C	415	YIL135C	YIL135C	sp|YIL135C|VHS2_YEAST NCSL01000016.1 198178-199488 ORF Verified Regulator of septin dynamics; involved in the regulation of septin dynamics at bud neck after mitotic entry, likely by stabilizing septin structure; regulated at post-translational level by ce	0.714412	8.75333	3.61123E-09	60.628	57.678	60.628					0	0		NaN	0.714412	8.75333	3.61123E-09	60.628	0	0		NaN	0	0		NaN	0	0		NaN					0	0		NaN						1	S
YIL135C	53	YIL135C	YIL135C	sp|YIL135C|VHS2_YEAST NCSL01000016.1 198178-199488 ORF Verified Regulator of septin dynamics; involved in the regulation of septin dynamics at bud neck after mitotic entry, likely by stabilizing septin structure; regulated at post-translational level by ce	0.995133	24.4946	4.61204E-05	58.37	29.643	58.37																	0.995133	24.4946	4.61204E-05	58.37									0.985995	18.5595	0.000702809	53.252	0	0		NaN		1	S
YIL147C	832	YIL147C	YIL147C	sp|YIL147C|SLN1_YEAST NCSL01000016.1 221099-224761 ORF Verified Transmembrane histidine phosphotransfer kinase and osmosensor; regulates MAP kinase cascade; transmembrane protein with an intracellular kinase domain that signals to Ypd1p and Ssk1p, thereby	0.53287	0.571832	5.43029E-19	42.612	34.809	42.612					0	0		NaN	0.53287	0.571832	5.43029E-19	42.612	0	0		NaN	0.5	0	5.43029E-19	42.612																		1	S
YIL147C	833	YIL147C	YIL147C	sp|YIL147C|SLN1_YEAST NCSL01000016.1 221099-224761 ORF Verified Transmembrane histidine phosphotransfer kinase and osmosensor; regulates MAP kinase cascade; transmembrane protein with an intracellular kinase domain that signals to Ypd1p and Ssk1p, thereby	0.5	0	5.43029E-19	42.612	34.809	42.612					0	0		NaN					0	0		NaN	0.5	0	5.43029E-19	42.612																		1	S
YIR001C	2	YIR001C	YIR001C	sp|YIR001C|SGN1_YEAST NCSL01000058.1 32938-33690 ORF Verified Cytoplasmic RNA-binding protein; contains an RNA recognition motif (RRM); may have a role in mRNA translation, as suggested by genetic interactions with genes encoding proteins involved in trans	1	91.9373	2.42517E-30	91.937	75.735	91.937									1	91.3133	3.43476E-30	91.313	0	0		NaN	1	91.9373	2.42517E-30	91.937													0	0		NaN		1	S
YIR025W	51	YIR025W	YIR025W	sp|YIR025W|MND2_YEAST NCSL01000060.1 10593-11696 ORF Verified Subunit of the Anaphase-Promoting Complex/Cyclosome (APC/C); necessary for maintaining sister chromatid cohesion in prophase I of meiosis by inhibiting premature ubiquitination and subsequent de	0.999789	36.7559	2.73793E-12	57.989	48.24	57.989					0.999789	36.7559	2.73793E-12	57.989	0	0		NaN					0	0		NaN	0	0		NaN									0	0		NaN		1	S
YJL026C-A	64	YJL026C-A	YJL026C-A	sp|YJL026C-A|dubious559_YEAST NCSL01000002.1 188700-188921 ORF Dubious Dubious open reading frame; unlikely to encode a functional protein, based on available experimental and comparative sequence data; completely overlaps the verified gene YJL026W/RNR2 GN	0.499726	0	0.0102464	40.352	21.912	40.352									0	0		NaN					0.499726	0	0.0102464	40.352	0	0		NaN					0	0		NaN							S
YJL026C-A	66	YJL026C-A	YJL026C-A	sp|YJL026C-A|dubious559_YEAST NCSL01000002.1 188700-188921 ORF Dubious Dubious open reading frame; unlikely to encode a functional protein, based on available experimental and comparative sequence data; completely overlaps the verified gene YJL026W/RNR2 GN	0.499726	0	0.0102464	40.352	21.912	40.352									0	0		NaN					0.499726	0	0.0102464	40.352	0	0		NaN					0	0		NaN							S
YJL052W	201	YJL052W	YJL052W	sp|YJL052W|TDH1_YEAST NCSL01000002.1 133536-134534 ORF Verified Glyceraldehyde-3-phosphate dehydrogenase (GAPDH), isozyme 1; involved in glycolysis and gluconeogenesis; tetramer that catalyzes the reaction of glyceraldehyde-3-phosphate to 1,3 bis-phosphogl	0.499999	0	2.63848E-18	65.805	56.591	65.805	0	0		NaN	0	0		NaN	0	0		NaN	0	0		NaN	0.499999	0	2.63848E-18	65.805					0	0		NaN					0	0		NaN		1	S
YJL052W	207	YJL052W	YJL052W	sp|YJL052W|TDH1_YEAST NCSL01000002.1 133536-134534 ORF Verified Glyceraldehyde-3-phosphate dehydrogenase (GAPDH), isozyme 1; involved in glycolysis and gluconeogenesis; tetramer that catalyzes the reaction of glyceraldehyde-3-phosphate to 1,3 bis-phosphogl	0.333312	0	2.08238E-05	43.761	39.607	43.761	0	0		NaN	0	0		NaN	0.333312	0	2.08238E-05	43.761	0	0		NaN	0	0		NaN					0	0		NaN					0	0		NaN			S
YJL052W	208	YJL052W	YJL052W	sp|YJL052W|TDH1_YEAST NCSL01000002.1 133536-134534 ORF Verified Glyceraldehyde-3-phosphate dehydrogenase (GAPDH), isozyme 1; involved in glycolysis and gluconeogenesis; tetramer that catalyzes the reaction of glyceraldehyde-3-phosphate to 1,3 bis-phosphogl	0.333312	0	2.08238E-05	43.761	39.607	43.761	0	0		NaN	0	0		NaN	0.333312	0	2.08238E-05	43.761	0	0		NaN	0	0		NaN					0	0		NaN					0	0		NaN			S
YJL057C	299	YJL057C	YJL057C	sp|YJL057C|IKS1_YEAST NCSL01000002.1 123400-125403 ORF Verified Protein kinase of unknown cellular role; putative serine/threonine kinase; expression is induced during mild heat stress; deletion mutants are hypersensitive to copper sulphate and resistant t	0.988009	19.1594	2.19874E-12	86.313	74.78	86.313									0.974583	15.8492	4.60832E-05	63.408	0	0		NaN	0.988009	19.1594	2.19874E-12	86.313					0	0		NaN										1	S
YJL057C	145	YJL057C	YJL057C	sp|YJL057C|IKS1_YEAST NCSL01000002.1 123400-125403 ORF Verified Protein kinase of unknown cellular role; putative serine/threonine kinase; expression is induced during mild heat stress; deletion mutants are hypersensitive to copper sulphate and resistant t	0.99701	27.2688	3.68158E-09	45.723	40.512	45.723																	0.99701	27.2688	3.68158E-09	45.723													0	0		NaN		1	S
YJL057C	424	YJL057C	YJL057C	sp|YJL057C|IKS1_YEAST NCSL01000002.1 123400-125403 ORF Verified Protein kinase of unknown cellular role; putative serine/threonine kinase; expression is induced during mild heat stress; deletion mutants are hypersensitive to copper sulphate and resistant t	0.746978	5.87942	0.00381704	49.423	32.056	49.423	0	0		NaN	0	0		NaN	0	0		NaN	0	0		NaN	0.746978	5.87942	0.00381704	49.423	0	0		NaN	0	0		NaN	0	0		NaN						2	S
YJL057C	426	YJL057C	YJL057C	sp|YJL057C|IKS1_YEAST NCSL01000002.1 123400-125403 ORF Verified Protein kinase of unknown cellular role; putative serine/threonine kinase; expression is induced during mild heat stress; deletion mutants are hypersensitive to copper sulphate and resistant t	0.345354	0	0.00175253	41.54	12.813	41.54	0	0		NaN	0	0		NaN	0	0		NaN	0	0		NaN	0.345354	0	0.00175253	41.54	0	0		NaN	0	0		NaN	0	0		NaN							S
YJL057C	430	YJL057C	YJL057C	sp|YJL057C|IKS1_YEAST NCSL01000002.1 123400-125403 ORF Verified Protein kinase of unknown cellular role; putative serine/threonine kinase; expression is induced during mild heat stress; deletion mutants are hypersensitive to copper sulphate and resistant t	0.979476	17.9449	0.00381704	49.423	32.056	49.423	0	0		NaN	0	0		NaN	0	0		NaN	0	0		NaN	0.979476	17.9449	0.00381704	49.423	0	0		NaN	0	0		NaN	0	0		NaN						2	S
YJL057C	10	YJL057C	YJL057C	sp|YJL057C|IKS1_YEAST NCSL01000002.1 123400-125403 ORF Verified Protein kinase of unknown cellular role; putative serine/threonine kinase; expression is induced during mild heat stress; deletion mutants are hypersensitive to copper sulphate and resistant t	1	64.9297	0	172.32	151.08	172.32					0.969978	15.2699	1.48647E-19	59.261	0.999998	58.0502	0	135.23					1	64.9297	0	172.32	0	0		NaN					0.516944	0.65847	2.31705E-13	45.915	0.603354	1.89034	8.99997E-17	54.234		1	S
YJL058C	139	YJL058C	YJL058C	sp|YJL058C|BIT61_YEAST NCSL01000002.1 121523-123154 ORF Verified Subunit of TORC2 membrane-associated complex; involved in regulation of cell cycle-dependent actin cytoskeletal dynamics during polarized growth and cell wall integrity; BIT61 has a paralog,	0.857965	7.84555	6.35123E-13	72.496	58.238	72.496					0	0		NaN	0.818172	6.87095	0.00829259	40.066					0.857965	7.84555	6.35123E-13	72.496	0	0		NaN									0	0		NaN		1	S
YJL070C	41	YJL070C	YJL070C	sp|YJL070C|dubious547_YEAST NCSL01000002.1 103261-105924 ORF Uncharacterized Putative metallo-dependent hydrolase superfamily protein; similar to AMP deaminases but lacks key catalytic residues and does not rescue purine nucleotide metabolic defect of quad	0.894219	9.27047	3.08059E-63	94.728	72.672	94.728					0	0		NaN	0.894219	9.27047	3.08059E-63	94.728	0	0		NaN	0	0		NaN	0	0		NaN	0	0		NaN	0	0		NaN						1	S
YJL076W	744	YJL076W	YJL076W	sp|YJL076W|NET1_YEAST NCSL01000002.1 90534-94103 ORF Verified Core subunit of the RENT complex; involved in nucleolar silencing and telophase exit; stimulates transcription by RNA polymerase I and regulates nucleolar structure; NET1 has a paralog, TOF2, th	0.999992	50.814	0	146.88	82.231	135.43					0.999992	50.814	0	135.43	0	0		NaN	0	0		NaN	0.998764	29.0731	0	146.88	0.998482	28.1804	0.00389474	70.056	0	0		NaN	0.999988	49.292	0	144.65	0	0		NaN		1	S
YJL076W	1032	YJL076W	YJL076W	sp|YJL076W|NET1_YEAST NCSL01000002.1 90534-94103 ORF Verified Core subunit of the RENT complex; involved in nucleolar silencing and telophase exit; stimulates transcription by RNA polymerase I and regulates nucleolar structure; NET1 has a paralog, TOF2, th	0.852385	7.61505	8.04686E-07	80.979	45.468	52.693					0	0		NaN	0	0		NaN	0	0		NaN	0.852385	7.61505	0.0120442	52.693	0.800534	6.03512	8.04686E-07	80.979					0	0		NaN	0	0		NaN		1	S
YJL076W	611	YJL076W	YJL076W	sp|YJL076W|NET1_YEAST NCSL01000002.1 90534-94103 ORF Verified Core subunit of the RENT complex; involved in nucleolar silencing and telophase exit; stimulates transcription by RNA polymerase I and regulates nucleolar structure; NET1 has a paralog, TOF2, th	0.977638	17.0684	1.56347E-291	119.69	113	119.69	0	0		NaN	0.925383	15.7061	5.19202E-15	79.466	0.923941	12.0429	2.87814E-115	102.9	0	0		NaN	0.962664	14.962	4.33949E-180	110.38	0	0		NaN	0	0		NaN	0.977638	17.0684	1.56347E-291	119.69	0	0		NaN		1	S
YJL076W	613	YJL076W	YJL076W	sp|YJL076W|NET1_YEAST NCSL01000002.1 90534-94103 ORF Verified Core subunit of the RENT complex; involved in nucleolar silencing and telophase exit; stimulates transcription by RNA polymerase I and regulates nucleolar structure; NET1 has a paralog, TOF2, th	0.524536	0	0.00108555	41.052	18.519	41.052	0	0		NaN	0.524536	0	0.00108555	41.052	0	0		NaN	0	0		NaN					0	0		NaN	0	0		NaN					0	0		NaN			S
YJL076W	614	YJL076W	YJL076W	sp|YJL076W|NET1_YEAST NCSL01000002.1 90534-94103 ORF Verified Core subunit of the RENT complex; involved in nucleolar silencing and telophase exit; stimulates transcription by RNA polymerase I and regulates nucleolar structure; NET1 has a paralog, TOF2, th	0.526967	0.475535	0.00108555	41.052	18.519	41.052	0	0		NaN	0.526967	0.475535	0.00108555	41.052	0	0		NaN	0	0		NaN					0	0		NaN	0	0		NaN					0	0		NaN			S
YJL076W	615	YJL076W	YJL076W	sp|YJL076W|NET1_YEAST NCSL01000002.1 90534-94103 ORF Verified Core subunit of the RENT complex; involved in nucleolar silencing and telophase exit; stimulates transcription by RNA polymerase I and regulates nucleolar structure; NET1 has a paralog, TOF2, th	0.492514	0	0.00108555	41.052	18.519	41.052	0	0		NaN	0.492514	0	0.00108555	41.052	0	0		NaN	0	0		NaN					0	0		NaN	0	0		NaN					0	0		NaN			S
YJL076W	228	YJL076W	YJL076W	sp|YJL076W|NET1_YEAST NCSL01000002.1 90534-94103 ORF Verified Core subunit of the RENT complex; involved in nucleolar silencing and telophase exit; stimulates transcription by RNA polymerase I and regulates nucleolar structure; NET1 has a paralog, TOF2, th	0.5	0	1.7882E-10	54.143	39.724	54.143	0	0		NaN	0	0		NaN	0.5	0	1.7882E-10	54.143	0	0		NaN									0	0		NaN	0	0		NaN	0	0		NaN		1	S
YJL076W	231	YJL076W	YJL076W	sp|YJL076W|NET1_YEAST NCSL01000002.1 90534-94103 ORF Verified Core subunit of the RENT complex; involved in nucleolar silencing and telophase exit; stimulates transcription by RNA polymerase I and regulates nucleolar structure; NET1 has a paralog, TOF2, th	0.999906	40.2722	0	151.9	124.42	151.9	0	0		NaN	0.999443	32.5379	0	119.56	0.845924	7.39595	3.0768E-201	109.79	0	0		NaN	0.999906	40.2722	0	151.9					0	0		NaN	0.869255	8.22721	1.55453E-85	96.414	0	0		NaN		1	S
YJL076W	496	YJL076W	YJL076W	sp|YJL076W|NET1_YEAST NCSL01000002.1 90534-94103 ORF Verified Core subunit of the RENT complex; involved in nucleolar silencing and telophase exit; stimulates transcription by RNA polymerase I and regulates nucleolar structure; NET1 has a paralog, TOF2, th	0.571243	1.30447	5.67428E-07	49.482	45.62	49.482	0	0		NaN	0	0		NaN					0	0		NaN					0	0		NaN	0	0		NaN	0.571243	1.30447	5.67428E-07	49.482	0	0		NaN			S
YJL076W	497	YJL076W	YJL076W	sp|YJL076W|NET1_YEAST NCSL01000002.1 90534-94103 ORF Verified Core subunit of the RENT complex; involved in nucleolar silencing and telophase exit; stimulates transcription by RNA polymerase I and regulates nucleolar structure; NET1 has a paralog, TOF2, th	0.852802	7.86357	0	157.56	99.773	90.15	0	0		NaN	0	0		NaN	0.852802	7.86357	1.59573E-23	90.15	0	0		NaN	0.833505	7.07275	0	157.56	0	0		NaN	0	0		NaN	0	0		NaN	0	0		NaN		1	S
YJL076W	56	YJL076W	YJL076W	sp|YJL076W|NET1_YEAST NCSL01000002.1 90534-94103 ORF Verified Core subunit of the RENT complex; involved in nucleolar silencing and telophase exit; stimulates transcription by RNA polymerase I and regulates nucleolar structure; NET1 has a paralog, TOF2, th	0.998104	28.1986	3.69916E-07	52.453	41.819	52.453													0	0		NaN	0.998104	28.1986	3.69916E-07	52.453	0	0		NaN	0	0		NaN	0	0		NaN	0	0		NaN			S
YJL076W	60	YJL076W	YJL076W	sp|YJL076W|NET1_YEAST NCSL01000002.1 90534-94103 ORF Verified Core subunit of the RENT complex; involved in nucleolar silencing and telophase exit; stimulates transcription by RNA polymerase I and regulates nucleolar structure; NET1 has a paralog, TOF2, th	0.958178	17.0922	5.62035E-21	76.82	65.346	76.82													0	0		NaN	0.958178	17.0922	5.62035E-21	76.82	0	0		NaN	0	0		NaN	0	0		NaN	0	0		NaN			S
YJL076W	64	YJL076W	YJL076W	sp|YJL076W|NET1_YEAST NCSL01000002.1 90534-94103 ORF Verified Core subunit of the RENT complex; involved in nucleolar silencing and telophase exit; stimulates transcription by RNA polymerase I and regulates nucleolar structure; NET1 has a paralog, TOF2, th	0.8773	9.21462	5.62035E-21	76.82	65.346	76.82													0	0		NaN	0.8773	9.21462	5.62035E-21	76.82	0	0		NaN	0	0		NaN	0	0		NaN	0	0		NaN			S
YJL076W	784	YJL076W	YJL076W	sp|YJL076W|NET1_YEAST NCSL01000002.1 90534-94103 ORF Verified Core subunit of the RENT complex; involved in nucleolar silencing and telophase exit; stimulates transcription by RNA polymerase I and regulates nucleolar structure; NET1 has a paralog, TOF2, th	0.529937	1.71206	5.04508E-15	67.456	55.966	66.262					0	0		NaN	0.529937	1.71206	3.54789E-12	66.262					0.426183	0	5.04508E-15	67.456									0.453423	0	1.80393E-05	59.57	0	0		NaN		1	S
YJL076W	785	YJL076W	YJL076W	sp|YJL076W|NET1_YEAST NCSL01000002.1 90534-94103 ORF Verified Core subunit of the RENT complex; involved in nucleolar silencing and telophase exit; stimulates transcription by RNA polymerase I and regulates nucleolar structure; NET1 has a paralog, TOF2, th	0.453423	0	5.04508E-15	67.456	55.966	59.57					0	0		NaN									0.426183	0	5.04508E-15	67.456									0.453423	0	1.80393E-05	59.57	0	0		NaN			S
YJL076W	437	YJL076W	YJL076W	sp|YJL076W|NET1_YEAST NCSL01000002.1 90534-94103 ORF Verified Core subunit of the RENT complex; involved in nucleolar silencing and telophase exit; stimulates transcription by RNA polymerase I and regulates nucleolar structure; NET1 has a paralog, TOF2, th	0.999848	38.1738	0	185.27	172.13	185.27					0.999284	31.551	6.02595E-77	97.797	0.965671	14.5873	3.12334E-18	74.296	0	0		NaN	0.999848	38.1738	0	185.27	0	0		NaN					0	0		NaN	0	0		NaN		1	S
YJL081C	353	YJL081C	YJL081C	sp|YJL081C|ARP4_YEAST NCSL01000002.1 79040-80509 ORF Verified Nuclear actin-related protein involved in chromatin remodeling; component of chromatin-remodeling enzyme complexes GN=ARP4 PE=1 SV=1	0.687646	6.43835	4.27165E-86	96.163	88.188	76.85	0	0		NaN					0.625468	5.23751	4.27165E-86	96.163	0	0		NaN	0.687646	6.43835	2.91465E-30	76.85					0	0		NaN										1	S
YJL084C	155	YJL084C	YJL084C	sp|YJL084C|ALY2_YEAST NCSL01000002.1 70098-73238 ORF Verified Alpha arrestin; controls nutrient-mediated intracellular sorting of permease Gap1p; interacts with AP-1 subunit Apl4p; phosphorylated by Npr1p and also by cyclin-CDK complex Pcl7p-Pho85p; promot	0.99992	41.9733	5.95924E-54	107.35	83.157	107.35					0	0		NaN	0.999253	31.931	7.82748E-09	81.431					0.999785	37.9027	5.95924E-54	96.734									0	0		NaN	0.99992	41.9733	1.88372E-11	107.35		1	S
YJL084C	162	YJL084C	YJL084C	sp|YJL084C|ALY2_YEAST NCSL01000002.1 70098-73238 ORF Verified Alpha arrestin; controls nutrient-mediated intracellular sorting of permease Gap1p; interacts with AP-1 subunit Apl4p; phosphorylated by Npr1p and also by cyclin-CDK complex Pcl7p-Pho85p; promot	0.836427	7.10427	5.95924E-54	96.734	73.278	96.734					0	0		NaN									0.836427	7.10427	5.95924E-54	96.734	0.43287	0	7.84544E-06	51.013					0	0		NaN	0	0		NaN			S
YJL089W	11	YJL089W	YJL089W	sp|YJL089W|SIP4_YEAST NCSL01000002.1 61165-63654 ORF Verified C6 zinc cluster transcriptional activator; binds to the carbon source-responsive element (CSRE) of gluconeogenic genes; involved in the positive regulation of gluconeogenesis; regulated by Snf1p	0.906826	10.9939	0.000278044	47.938	40.027	41.052	0	0		NaN					0.904003	12.524	0.000376047	47.938	0	0		NaN	0.906826	10.9939	0.000278044	41.052					0	0		NaN					0	0		NaN		1	S
YJL092W	938	YJL092W	YJL092W	sp|YJL092W|SRS2_YEAST NCSL01000002.1 52664-56188 ORF Verified DNA helicase and DNA-dependent ATPase; involved in DNA repair and checkpoint recovery, needed for proper timing of commitment to meiotic recombination and transition from Meiosis I to II; blocks	0.972298	15.4763	0.00446177	44.203	22.74	44.203									0.972298	15.4763	0.00446177	44.203																	0	0		NaN	0	0		NaN		1	S
YJL094C	557	YJL094C	YJL094C	sp|YJL094C|KHA1_YEAST NCSL01000002.1 47062-49683 ORF Verified Putative K+/H+ antiporter; has a probable role in intracellular cation homeostasis; localized to Golgi vesicles and detected in highly purified mitochondria in high-throughput studies GN=KHA1 PE	0.999988	49.3427	2.46191E-18	66.285	59.625	66.285	0	0		NaN	0.999988	49.3427	2.46191E-18	66.285	0	0		NaN	0	0		NaN	0.999914	40.6391	8.65344E-07	55.841					0	0		NaN					0	0		NaN		1;2	S
YJL095W	1057	YJL095W	YJL095W	sp|YJL095W|BCK1_YEAST NCSL01000002.1 42507-46940 ORF Verified MAPKKK acting in the protein kinase C signaling pathway; the kinase C signaling pathway controls cell integrity; upon activation by Pkc1p phosphorylates downstream kinases Mkk1p and Mkk2p; MAPKK	0.750746	5.72864	1.48613E-16	51.798	41.313	51.798					0	0		NaN	0	0		NaN					0.750746	5.72864	1.48613E-16	51.798	0	0		NaN															S
YJL095W	1060	YJL095W	YJL095W	sp|YJL095W|BCK1_YEAST NCSL01000002.1 42507-46940 ORF Verified MAPKKK acting in the protein kinase C signaling pathway; the kinase C signaling pathway controls cell integrity; upon activation by Pkc1p phosphorylates downstream kinases Mkk1p and Mkk2p; MAPKK	0.76551	4.57467	1.48613E-16	51.798	41.313	51.798					0	0		NaN	0	0		NaN					0.76551	4.57467	1.48613E-16	51.798	0	0		NaN															S
YJL095W	490	YJL095W	YJL095W	sp|YJL095W|BCK1_YEAST NCSL01000002.1 42507-46940 ORF Verified MAPKKK acting in the protein kinase C signaling pathway; the kinase C signaling pathway controls cell integrity; upon activation by Pkc1p phosphorylates downstream kinases Mkk1p and Mkk2p; MAPKK	1	70.4613	3.08514E-25	75.479	66.88	74.76	0	0		NaN	1	70.4613	1.14652E-13	74.76	0.979451	16.7973	3.08514E-25	66.325	0	0		NaN	0.999947	47.5424	3.56107E-08	51.841	0.999999	62.0749	9.71702E-14	75.479														1	S
YJL095W	495	YJL095W	YJL095W	sp|YJL095W|BCK1_YEAST NCSL01000002.1 42507-46940 ORF Verified MAPKKK acting in the protein kinase C signaling pathway; the kinase C signaling pathway controls cell integrity; upon activation by Pkc1p phosphorylates downstream kinases Mkk1p and Mkk2p; MAPKK	0.333331	0	0.000635308	47.288	37.335	47.288	0	0		NaN	0	0		NaN	0.333331	0	0.000635308	47.288	0	0		NaN																							S
YJL106W	442	YJL106W	YJL106W	sp|YJL106W|IME2_YEAST NCSL01000002.1 16645-18582 ORF Verified Serine/threonine protein kinase involved in activation of meiosis; associates with Ime1p and mediates its stability, activates Ndt80p; IME2 expression is positively regulated by Ime1p; human CDK	0.313256	0	1.41247E-48	44.301	40.373	44.301									0.313256	0	1.41247E-48	44.301	0	0		NaN					0	0		NaN					0	0		NaN	0	0		NaN			S
YJL106W	448	YJL106W	YJL106W	sp|YJL106W|IME2_YEAST NCSL01000002.1 16645-18582 ORF Verified Serine/threonine protein kinase involved in activation of meiosis; associates with Ime1p and mediates its stability, activates Ndt80p; IME2 expression is positively regulated by Ime1p; human CDK	0.427976	0	1.29044E-50	53.408	48.352	53.408									0.427976	0	1.29044E-50	53.408	0	0		NaN					0	0		NaN					0	0		NaN	0	0		NaN			S
YJL106W	453	YJL106W	YJL106W	sp|YJL106W|IME2_YEAST NCSL01000002.1 16645-18582 ORF Verified Serine/threonine protein kinase involved in activation of meiosis; associates with Ime1p and mediates its stability, activates Ndt80p; IME2 expression is positively regulated by Ime1p; human CDK	0.582118	6.2111	3.79243E-91	68.101	63.045	68.101									0.427976	0	1.29044E-50	53.408	0	0		NaN	0.582118	6.2111	3.79243E-91	68.101	0	0		NaN					0	0		NaN	0	0		NaN		1	S
YJL115W	264	YJL115W	YJL115W	sp|YJL115W|ASF1_YEAST NCSL01000023.1 581-1420 ORF Verified Nucleosome assembly factor; involved in chromatin assembly, disassembly; role in H3K56 acetylation required for expression homeostasis, buffering of mRNA synthesis rate against changes in gene dosa	0.999075	31.8908	1.45456E-06	57.328	49.196	57.328					0	0		NaN									0.999075	31.8908	1.45456E-06	57.328	0	0		NaN					0	0		NaN	0	0		NaN		2	S
YJL123C	341	YJL123C	YJL123C	sp|YJL123C|MTC1_YEAST NCSL01000023.1 8263-9705 ORF Verified Protein of unknown function that may interact with ribosomes; green fluorescent protein (GFP)-fusion protein localizes to the cytoplasm and to COPI-coated vesicles (early Golgi); mtc1 is synthetic	0.313562	0	3.71619E-23	61.222	45.968	61.222	0	0		NaN					0.313562	0	3.71619E-23	61.222	0	0		NaN	0	0		NaN	0	0		NaN	0	0		NaN	0	0		NaN	0	0		NaN			S
YJL123C	344	YJL123C	YJL123C	sp|YJL123C|MTC1_YEAST NCSL01000023.1 8263-9705 ORF Verified Protein of unknown function that may interact with ribosomes; green fluorescent protein (GFP)-fusion protein localizes to the cytoplasm and to COPI-coated vesicles (early Golgi); mtc1 is synthetic	0.313562	0	3.71619E-23	61.222	45.968	61.222	0	0		NaN					0.313562	0	3.71619E-23	61.222	0	0		NaN	0	0		NaN	0	0		NaN	0	0		NaN	0	0		NaN	0	0		NaN			S
YJL187C	668	YJL187C	YJL187C	sp|YJL187C|SWE1_YEAST NCSL01000023.1 117900-120359 ORF Verified Protein kinase that regulates the G2/M transition; negative regulator of the Cdc28p kinase; morphogenesis checkpoint kinase; positive regulator of sphingolipid biosynthesis via Orm2p; phosphor	1	74.4708	3.12083E-15	87.298	66.994	87.298									0.999998	56.6375	4.45981E-05	65.5					1	74.4708	3.12083E-15	87.298	0.999953	43.2473	0.00110864	49.35					0.999942	42.3409	0.00461141	61.435	0	0		NaN		1	S
YJL187C	133	YJL187C	YJL187C	sp|YJL187C|SWE1_YEAST NCSL01000023.1 117900-120359 ORF Verified Protein kinase that regulates the G2/M transition; negative regulator of the Cdc28p kinase; morphogenesis checkpoint kinase; positive regulator of sphingolipid biosynthesis via Orm2p; phosphor	0.994225	25.3695	0.011022	54.066	36.218	54.066																	0.994225	25.3695	0.011022	54.066																		1	S
YJL191W	12	YJL191W	YJL191W	sp|YJL191W|RPS14B_YEAST NCSL01000023.1 122544-123368 ORF Verified Protein component of the small (40S) ribosomal subunit; required for ribosome assembly and 20S pre-rRNA processing; mutations confer cryptopleurine resistance; homologous to mammalian riboso	1	57.3483	0.000241818	57.348	48.816	57.348	0	0		NaN					1	46.8438	0.000241818	46.844					1	57.3483	0.00796102	57.348	0	0		NaN	0	0		NaN	0	0		NaN	0	0		NaN		1	S
YJR002W	176	YJR002W	YJR002W	sp|YJR002W|MPP10_YEAST NCSL01000002.1 234897-236777 ORF Verified Component of the SSU processome and 90S preribosome; required for pre-18S rRNA processing, interacts with and controls the stability of Imp3p and Imp4p, essential for viability; similar to hu	0.736514	2.7479	3.27939E-44	65.425	55.709	65.425	0	0		NaN									0	0		NaN	0.736514	2.7479	3.27939E-44	65.425													0	0		NaN		2	S
YJR002W	177	YJR002W	YJR002W	sp|YJR002W|MPP10_YEAST NCSL01000002.1 234897-236777 ORF Verified Component of the SSU processome and 90S preribosome; required for pre-18S rRNA processing, interacts with and controls the stability of Imp3p and Imp4p, essential for viability; similar to hu	0.709639	2.30259	3.27939E-44	65.425	55.709	65.425	0	0		NaN									0	0		NaN	0.709639	2.30259	3.27939E-44	65.425													0	0		NaN		2	S
YJR021C	37	YJR021C	YJR021C	sp|YJR021C|REC107_YEAST NCSL01000002.1 264484-265508 ORF Verified Protein involved in early stages of meiotic recombination; involved in coordination between the initiation of recombination and the first division of meiosis; part of a complex (Rec107p-Mei4	0.784264	5.60973	0.0110167	50.978	18.137	50.978									0	0		NaN					0.784264	5.60973	0.0110167	50.978																		1	S
YJR025C	176	YJR025C	YJR025C	sp|YJR025C|BNA1_YEAST NCSL01000002.1 267064-267597 ORF Verified 3-hydroxyanthranilic acid dioxygenase; required for the de novo biosynthesis of NAD from tryptophan via kynurenine; expression regulated by Hst1p GN=BNA1 PE=1 SV=1	0.9964	24.4518	0.000584693	45.915	40.757	45.915													0	0		NaN	0.9964	24.4518	0.000584693	45.915	0	0		NaN	0	0		NaN	0	0		NaN	0	0		NaN		1	S
YJR089W	587	YJR089W	YJR089W	sp|YJR089W|BIR1_YEAST NCSL01000002.1 372511-375375 ORF Verified Subunit of chromosomal passenger complex (CPC); CPC is comprised of Ipl1p-Sli15p-Bir1p-Nbl1p and regulates chromosome segregation; required for chromosome bi-orientation and for spindle assemb	0.515209	0.427196	2.27191E-06	44.382	40.14	44.382									0.515209	0.427196	2.27191E-06	44.382									0	0		NaN					0	0		NaN	0	0		NaN		1	S
YJR089W	704	YJR089W	YJR089W	sp|YJR089W|BIR1_YEAST NCSL01000002.1 372511-375375 ORF Verified Subunit of chromosomal passenger complex (CPC); CPC is comprised of Ipl1p-Sli15p-Bir1p-Nbl1p and regulates chromosome segregation; required for chromosome bi-orientation and for spindle assemb	1	91.0686	9.79555E-18	91.069	17.404	91.069					0	0		NaN									1	91.0686	9.79555E-18	91.069	0	0		NaN					0	0		NaN	0	0		NaN		1	S
YJR089W	477	YJR089W	YJR089W	sp|YJR089W|BIR1_YEAST NCSL01000002.1 372511-375375 ORF Verified Subunit of chromosomal passenger complex (CPC); CPC is comprised of Ipl1p-Sli15p-Bir1p-Nbl1p and regulates chromosome segregation; required for chromosome bi-orientation and for spindle assemb	1	49.5005	4.30432E-163	103.95	95.954	49.5	0	0		NaN	0	0		NaN	1	49.5005	0.00671177	49.5	0	0		NaN	1	49.5005	5.3873E-32	62.1	1	68.5102	4.30432E-163	103.95	0	0		NaN	0	0		NaN	0.999996	54.8998	1.94058E-56	82.975		1	S
YJR089W	524	YJR089W	YJR089W	sp|YJR089W|BIR1_YEAST NCSL01000002.1 372511-375375 ORF Verified Subunit of chromosomal passenger complex (CPC); CPC is comprised of Ipl1p-Sli15p-Bir1p-Nbl1p and regulates chromosome segregation; required for chromosome bi-orientation and for spindle assemb	0.991801	21.1599	0.000138513	44.765	38.075	44.765					0	0		NaN	0.991801	21.1599	0.000138513	44.765									0	0		NaN					0	0		NaN	0	0		NaN			S
YJR089W	525	YJR089W	YJR089W	sp|YJR089W|BIR1_YEAST NCSL01000002.1 372511-375375 ORF Verified Subunit of chromosomal passenger complex (CPC); CPC is comprised of Ipl1p-Sli15p-Bir1p-Nbl1p and regulates chromosome segregation; required for chromosome bi-orientation and for spindle assemb	0.924564	10.8789	1.22642E-06	51.218	35.647	44.765					0	0		NaN	0.924564	10.8789	0.000138513	44.765					0.728636	2.59298	1.22642E-06	51.218	0	0		NaN					0	0		NaN	0	0		NaN			S
YJR089W	803	YJR089W	YJR089W	sp|YJR089W|BIR1_YEAST NCSL01000002.1 372511-375375 ORF Verified Subunit of chromosomal passenger complex (CPC); CPC is comprised of Ipl1p-Sli15p-Bir1p-Nbl1p and regulates chromosome segregation; required for chromosome bi-orientation and for spindle assemb	0.318437	0	0.0118644	48.741	41.371	48.741									0.318437	0	0.0118644	48.741																											S
YJR089W	804	YJR089W	YJR089W	sp|YJR089W|BIR1_YEAST NCSL01000002.1 372511-375375 ORF Verified Subunit of chromosomal passenger complex (CPC); CPC is comprised of Ipl1p-Sli15p-Bir1p-Nbl1p and regulates chromosome segregation; required for chromosome bi-orientation and for spindle assemb	0.318437	0	0.0118644	48.741	41.371	48.741									0.318437	0	0.0118644	48.741																											S
YJR093C	27	YJR093C	YJR093C	sp|YJR093C|FIP1_YEAST NCSL01000002.1 388013-388996 ORF Verified Subunit of cleavage polyadenylation factor (CPF); interacts directly with poly(A) polymerase (Pap1p) to regulate its activity; bridging factor that links Pap1p and the CPF complex via Yth1p GN	0.999999	61.2278	1.151E-44	84.327	80.156	84.327					0	0		NaN									0.999999	61.2278	1.151E-44	84.327																		1	S
YJR138W	680	YJR138W	YJR138W	sp|YJR138W|IML1_YEAST NCSL01000002.1 469277-474031 ORF Verified GTPase-activating protein (GAP) subunit of the Iml1p/SEACIT complex; SEACIT (Iml1p-Npr2p-Npr3p) is a subcomplex of the SEA complex, a coatomer-related complex that associates dynamically with	1	88.8802	1.71108E-91	136.17	120.6	136.17					0	0		NaN	0.967537	17.7537	1.48428E-07	57.019	0	0		NaN	0.96337	14.541	2.5681E-09	59.306													1	88.8802	1.71108E-91	136.17		1	S
YJR138W	737	YJR138W	YJR138W	sp|YJR138W|IML1_YEAST NCSL01000002.1 469277-474031 ORF Verified GTPase-activating protein (GAP) subunit of the Iml1p/SEACIT complex; SEACIT (Iml1p-Npr2p-Npr3p) is a subcomplex of the SEA complex, a coatomer-related complex that associates dynamically with	0.686753	6.73852	2.97036E-27	40.404	33.529	40.404					0	0		NaN									0.686753	6.73852	2.97036E-27	40.404	0	0		NaN									0	0		NaN		1	S
YKL010C	91	YKL010C	YKL010C	sp|YKL010C|UFD4_YEAST NCSL01000024.1 94014-98465 ORF Verified Ubiquitin-protein ligase (E3); interacts with Rpt4p and Rpt6p, two subunits of the 19S particle of the 26S proteasome; cytoplasmic E3 involved in the degradation of ubiquitin fusion proteins; re	0.995001	22.9893	6.78681E-98	97.121	82.701	72.11	0	0		NaN					0.995001	22.9893	1.39611E-39	72.11	0	0		NaN	0.938852	11.8622	6.78681E-98	97.121													0	0		NaN		1	S
YKL021C	430	YKL021C	YKL021C	sp|YKL021C|MAK11_YEAST NCSL01000024.1 121138-122544 ORF Verified Protein involved in an early step of 60S ribosomal subunit biogenesis; essential for cell growth and replication of killer M1 dsRNA virus; contains four beta-transducin repeats GN=MAK11 PE=1	0.996854	25.8628	3.72176E-43	72.881	69.077	72.881	0	0		NaN	0.996854	25.8628	3.72176E-43	72.881	0	0		NaN	0	0		NaN	0.976859	16.3937	1.91864E-27	66.282	0	0		NaN	0	0		NaN					0	0		NaN			S
YKL021C	434	YKL021C	YKL021C	sp|YKL021C|MAK11_YEAST NCSL01000024.1 121138-122544 ORF Verified Protein involved in an early step of 60S ribosomal subunit biogenesis; essential for cell growth and replication of killer M1 dsRNA virus; contains four beta-transducin repeats GN=MAK11 PE=1	0.843333	7.2995	3.72176E-43	72.881	69.077	72.881	0	0		NaN	0.843333	7.2995	3.72176E-43	72.881	0	0		NaN	0	0		NaN	0.80393	6.14299	1.91864E-27	66.282	0	0		NaN	0	0		NaN					0	0		NaN			S
YKL049C	33	YKL049C	YKL049C	sp|YKL049C|CSE4_YEAST NCSL01000057.1 8924-9613 ORF Verified Histone H3-like centromere protein; associated with promoters, accessible chromatin, RNAPII-bound regions; phosphorylated Cse4p associates with centromeres; required for proper kinetochore functio	1	48.0038	0.00239477	48.004	38.815	48.004					0	0		NaN					0	0		NaN	1	48.0038	0.00239477	48.004																		1	S
YKL064W	576	YKL064W	YKL064W	sp|YKL064W|MNR2_YEAST NCSL01000057.1 34954-37863 ORF Verified Vacuolar membrane protein required for magnesium homeostasis; putative magnesium transporter; has similarity to Alr1p and Alr2p, which mediate influx of Mg2+ and other divalent cations; localize	0.770653	5.29465	4.79236E-09	58.848	50.56	58.848					0	0		NaN					0	0		NaN	0.770653	5.29465	4.79236E-09	58.848	0	0		NaN					0	0		NaN	0	0		NaN		1	S
YKL064W	578	YKL064W	YKL064W	sp|YKL064W|MNR2_YEAST NCSL01000057.1 34954-37863 ORF Verified Vacuolar membrane protein required for magnesium homeostasis; putative magnesium transporter; has similarity to Alr1p and Alr2p, which mediate influx of Mg2+ and other divalent cations; localize	0.501499	0.0274846	2.68615E-06	46.159	37.558	46.159					0	0		NaN	0.501499	0.0274846	2.68615E-06	46.159	0	0		NaN					0	0		NaN					0	0		NaN	0	0		NaN		1	S
YKL064W	175	YKL064W	YKL064W	sp|YKL064W|MNR2_YEAST NCSL01000057.1 34954-37863 ORF Verified Vacuolar membrane protein required for magnesium homeostasis; putative magnesium transporter; has similarity to Alr1p and Alr2p, which mediate influx of Mg2+ and other divalent cations; localize	0.822889	6.67394	0.00517902	50.354	42.013	50.354					0	0		NaN	0.822889	6.67394	0.00517902	50.354																										1	S
YKL068W	794	YKL068W	YKL068W	sp|YKL068W|NUP100_YEAST NCSL01000057.1 42006-44978 ORF Verified FG-nucleoporin component of central core of the nuclear pore complex; contributes directly to nucleocytoplasmic transport and maintenance of the nuclear pore complex (NPC) permeability barrier	0.996229	24.3009	2.11801E-52	72.22	69.211	72.22													0	0		NaN	0.996229	24.3009	2.11801E-52	72.22					0	0		NaN	0	0		NaN						1	S
YKL089W	325	YKL089W	YKL089W	sp|YKL089W|MIF2_YEAST NCSL01000010.1 274623-276272 ORF Verified Protein required for structural integrity of elongating spindles; localizes to the kinetochore; interacts with histones H2A, H2B, and H4; phosphorylated by Ipl1p; orthologous to human centrome	0.999988	51.2034	6.68523E-297	137.52	132.03	137.52	0	0		NaN					0.993767	22.471	6.68523E-297	116.43	0	0		NaN	0.999988	51.2034	2.00173E-126	137.52					0	0		NaN					0	0		NaN		1	S
YKL089W	86	YKL089W	YKL089W	sp|YKL089W|MIF2_YEAST NCSL01000010.1 274623-276272 ORF Verified Protein required for structural integrity of elongating spindles; localizes to the kinetochore; interacts with histones H2A, H2B, and H4; phosphorylated by Ipl1p; orthologous to human centrome	0.831249	6.92647	3.48326E-05	45.115	40.332	45.115									0	0		NaN	0	0		NaN	0.831249	6.92647	3.48326E-05	45.115	0	0		NaN														1	S
YKL112W	720	YKL112W	YKL112W	sp|YKL112W|ABF1_YEAST NCSL01000010.1 227924-230119 ORF Verified DNA binding protein with possible chromatin-reorganizing activity; involved in transcriptional activation, gene silencing, and DNA replication and repair GN=ABF1 PE=1 SV=1	1	55.1861	3.10095E-11	55.186	40.767	55.186	0	0		NaN	0	0		NaN									1	55.1861	3.10095E-11	55.186	0	0		NaN	0	0		NaN	0	0		NaN	0	0		NaN		1	S
YKL112W	467	YKL112W	YKL112W	sp|YKL112W|ABF1_YEAST NCSL01000010.1 227924-230119 ORF Verified DNA binding protein with possible chromatin-reorganizing activity; involved in transcriptional activation, gene silencing, and DNA replication and repair GN=ABF1 PE=1 SV=1	0.850239	7.63412	0.00205369	46.426	30.987	46.426					0	0		NaN	0	0		NaN					0.850239	7.63412	0.00205369	46.426	0	0		NaN														1	S
YKL140W	537	YKL140W	YKL140W	sp|YKL140W|TGL1_YEAST NCSL01000010.1 182458-184104 ORF Verified Steryl ester hydrolase; one of three gene products (Yeh1p, Yeh2p, Tgl1p) responsible for steryl ester hydrolase activity and involved in sterol homeostasis; localized to lipid particle membran	0.421556	0	1.40731E-29	68.944	61.377	68.944	0	0		NaN	0	0		NaN	0.421556	0	1.40731E-29	68.944	0	0		NaN	0.318786	0	4.95092E-09	53.252	0	0		NaN	0	0		NaN					0	0		NaN			S
YKL140W	538	YKL140W	YKL140W	sp|YKL140W|TGL1_YEAST NCSL01000010.1 182458-184104 ORF Verified Steryl ester hydrolase; one of three gene products (Yeh1p, Yeh2p, Tgl1p) responsible for steryl ester hydrolase activity and involved in sterol homeostasis; localized to lipid particle membran	0.421556	0	1.40731E-29	68.944	61.377	68.944	0	0		NaN	0	0		NaN	0.421556	0	1.40731E-29	68.944	0	0		NaN	0.318786	0	4.95092E-09	53.252	0	0		NaN	0	0		NaN					0	0		NaN			S
YKL140W	521	YKL140W	YKL140W	sp|YKL140W|TGL1_YEAST NCSL01000010.1 182458-184104 ORF Verified Steryl ester hydrolase; one of three gene products (Yeh1p, Yeh2p, Tgl1p) responsible for steryl ester hydrolase activity and involved in sterol homeostasis; localized to lipid particle membran	0.999929	41.7246	7.74792E-17	88.187	63.333	88.187	0	0		NaN	0	0		NaN	0.999929	41.7246	7.74792E-17	88.187	0	0		NaN	0.999918	40.9888	7.74792E-17	88.187																		1	S
YKL140W	462	YKL140W	YKL140W	sp|YKL140W|TGL1_YEAST NCSL01000010.1 182458-184104 ORF Verified Steryl ester hydrolase; one of three gene products (Yeh1p, Yeh2p, Tgl1p) responsible for steryl ester hydrolase activity and involved in sterol homeostasis; localized to lipid particle membran	0.822693	7.6805	0	125.11	120.75	125.11	0	0		NaN					0.446814	0	7.61095E-67	72.805					0.822693	7.6805	0	125.11	0	0		NaN					0	0		NaN	0	0		NaN		1	S
YKL140W	466	YKL140W	YKL140W	sp|YKL140W|TGL1_YEAST NCSL01000010.1 182458-184104 ORF Verified Steryl ester hydrolase; one of three gene products (Yeh1p, Yeh2p, Tgl1p) responsible for steryl ester hydrolase activity and involved in sterol homeostasis; localized to lipid particle membran	0.446814	0	7.61095E-67	72.805	67.539	72.805	0	0		NaN					0.446814	0	7.61095E-67	72.805									0	0		NaN					0	0		NaN	0	0		NaN			S
YKL160W	142	YKL160W	YKL160W	sp|YKL160W|ELF1_YEAST NCSL01000010.1 154965-155402 ORF Verified Transcription elongation factor with a conserved zinc finger domain; implicated in the maintenance of proper chromatin structure in actively transcribed regions; deletion inhibits Brome mosaic	1	97.7338	0	204.42	204.42	97.734	0	0		NaN	0	0		NaN	1	70.9415	0	204.42																	1	82.1708	7.7165E-10	82.171	1	97.7338	5.10335E-46	97.734		1	S
YKL160W	117	YKL160W	YKL160W	sp|YKL160W|ELF1_YEAST NCSL01000010.1 154965-155402 ORF Verified Transcription elongation factor with a conserved zinc finger domain; implicated in the maintenance of proper chromatin structure in actively transcribed regions; deletion inhibits Brome mosaic	0.999995	52.7644	0	113.99	101.63	113.99																	0.999995	52.7644	0	113.99																		2	S
YKL160W	124	YKL160W	YKL160W	sp|YKL160W|ELF1_YEAST NCSL01000010.1 154965-155402 ORF Verified Transcription elongation factor with a conserved zinc finger domain; implicated in the maintenance of proper chromatin structure in actively transcribed regions; deletion inhibits Brome mosaic	1	94.1475	0	113.99	101.63	113.99																	1	94.1475	0	113.99																		2	S
YKL168C	37	YKL168C	YKL168C	sp|YKL168C|KKQ8_YEAST NCSL01000010.1 133420-135594 ORF Verified Putative serine/threonine protein kinase with unknown cellular role; KKQ8 has a paralog, HAL5, that arose from the whole genome duplication GN=KKQ8 PE=1 SV=1	0.862688	8.03144	0.00219833	40.352	32.784	40.352																	0.862688	8.03144	0.00219833	40.352	0	0		NaN														1	S
YKL168C	111	YKL168C	YKL168C	sp|YKL168C|KKQ8_YEAST NCSL01000010.1 133420-135594 ORF Verified Putative serine/threonine protein kinase with unknown cellular role; KKQ8 has a paralog, HAL5, that arose from the whole genome duplication GN=KKQ8 PE=1 SV=1	0.499931	0	2.43557E-12	40.515	36.966	40.515					0	0		NaN									0.499931	0	2.43557E-12	40.515	0	0		NaN															S
YKL168C	113	YKL168C	YKL168C	sp|YKL168C|KKQ8_YEAST NCSL01000010.1 133420-135594 ORF Verified Putative serine/threonine protein kinase with unknown cellular role; KKQ8 has a paralog, HAL5, that arose from the whole genome duplication GN=KKQ8 PE=1 SV=1	0.499931	0	2.43557E-12	40.515	36.966	40.515					0	0		NaN									0.499931	0	2.43557E-12	40.515	0	0		NaN															S
YKL171W	65	YKL171W	YKL171W	sp|YKL171W|NNK1_YEAST NCSL01000010.1 129607-132393 ORF Verified Protein kinase; implicated in proteasome function; interacts with TORC1, Ure2 and Gdh2; overexpression leads to hypersensitivity to rapamycin and nuclear accumulation of Gln3; epitope-tagged p	0.979914	16.8852	7.33481E-134	117.07	109.15	117.07					0.979914	16.8852	6.71001E-09	117.07	0.762305	5.07053	7.33481E-134	104.9	0	0		NaN	0.793852	5.8613	3.44978E-60	95.854	0.934285	11.942	9.073E-13	75.479	0	0		NaN	0.666272	3.02681	2.95347E-53	95.273	0	0		NaN		1	S
YKL171W	66	YKL171W	YKL171W	sp|YKL171W|NNK1_YEAST NCSL01000010.1 129607-132393 ORF Verified Protein kinase; implicated in proteasome function; interacts with TORC1, Ure2 and Gdh2; overexpression leads to hypersensitivity to rapamycin and nuclear accumulation of Gln3; epitope-tagged p	0.484257	0	0.00884973	50.909	44.056	50.909					0	0		NaN	0.483463	0	0.00884973	50.909	0	0		NaN	0.484257	0	0.00884973	50.909	0	0		NaN	0	0		NaN	0	0		NaN	0	0		NaN			S
YKL171W	203	YKL171W	YKL171W	sp|YKL171W|NNK1_YEAST NCSL01000010.1 129607-132393 ORF Verified Protein kinase; implicated in proteasome function; interacts with TORC1, Ure2 and Gdh2; overexpression leads to hypersensitivity to rapamycin and nuclear accumulation of Gln3; epitope-tagged p	0.982816	18.1749	0	118.53	98.975	118.53					0.982816	18.1749	0	118.53	0	0		NaN					0.981794	17.8945	5.30394E-68	88.239	0.912405	13.5154	5.91978E-52	71.54					0	0		NaN	0	0		NaN		1	S
YKL171W	684	YKL171W	YKL171W	sp|YKL171W|NNK1_YEAST NCSL01000010.1 129607-132393 ORF Verified Protein kinase; implicated in proteasome function; interacts with TORC1, Ure2 and Gdh2; overexpression leads to hypersensitivity to rapamycin and nuclear accumulation of Gln3; epitope-tagged p	0.455787	1.36631	0.00799572	41.283	39.788	41.283					0	0		NaN	0.455787	1.36631	0.00799572	41.283									0	0		NaN					0	0		NaN	0	0		NaN			S
YKL171W	685	YKL171W	YKL171W	sp|YKL171W|NNK1_YEAST NCSL01000010.1 129607-132393 ORF Verified Protein kinase; implicated in proteasome function; interacts with TORC1, Ure2 and Gdh2; overexpression leads to hypersensitivity to rapamycin and nuclear accumulation of Gln3; epitope-tagged p	0.412711	0.69417	0.00799572	41.283	39.788	41.283					0	0		NaN	0.412711	0.69417	0.00799572	41.283									0	0		NaN					0	0		NaN	0	0		NaN			S
YKL171W	686	YKL171W	YKL171W	sp|YKL171W|NNK1_YEAST NCSL01000010.1 129607-132393 ORF Verified Protein kinase; implicated in proteasome function; interacts with TORC1, Ure2 and Gdh2; overexpression leads to hypersensitivity to rapamycin and nuclear accumulation of Gln3; epitope-tagged p	0.648658	6.2742	9.7221E-05	59.57	57.552	45.28					0	0		NaN									0.584795	5.72384	0.000135165	59.57	0	0		NaN					0	0		NaN	0.648658	6.2742	9.7221E-05	45.28		1	S
YKL171W	687	YKL171W	YKL171W	sp|YKL171W|NNK1_YEAST NCSL01000010.1 129607-132393 ORF Verified Protein kinase; implicated in proteasome function; interacts with TORC1, Ure2 and Gdh2; overexpression leads to hypersensitivity to rapamycin and nuclear accumulation of Gln3; epitope-tagged p	0.477509	1.39897	0.000135165	59.57	57.552	47.189					0	0		NaN	0.477509	1.39897	0.000471606	47.189					0.329234	0	0.000135165	59.57	0	0		NaN					0	0		NaN	0	0		NaN			S
YKL171W	689	YKL171W	YKL171W	sp|YKL171W|NNK1_YEAST NCSL01000010.1 129607-132393 ORF Verified Protein kinase; implicated in proteasome function; interacts with TORC1, Ure2 and Gdh2; overexpression leads to hypersensitivity to rapamycin and nuclear accumulation of Gln3; epitope-tagged p	0.807805	7.08977	2.02547E-08	66.285	65.245	51.546					0.807805	7.08977	0.00147992	51.546	0.753546	5.88422	2.02547E-08	66.285					0.689603	5.87626	2.99865E-05	60.401	0.643955	5.69092	0.000213692	45.115					0	0		NaN	0	0		NaN		1	S
YKL171W	178	YKL171W	YKL171W	sp|YKL171W|NNK1_YEAST NCSL01000010.1 129607-132393 ORF Verified Protein kinase; implicated in proteasome function; interacts with TORC1, Ure2 and Gdh2; overexpression leads to hypersensitivity to rapamycin and nuclear accumulation of Gln3; epitope-tagged p	0.997543	27.7682	2.50659E-30	69.864	59.941	69.864					0	0		NaN	0.997543	27.7682	2.50659E-30	69.864																	0	0		NaN	0.987844	19.1569	3.67244E-14	60.209		2	S
YKL171W	179	YKL171W	YKL171W	sp|YKL171W|NNK1_YEAST NCSL01000010.1 129607-132393 ORF Verified Protein kinase; implicated in proteasome function; interacts with TORC1, Ure2 and Gdh2; overexpression leads to hypersensitivity to rapamycin and nuclear accumulation of Gln3; epitope-tagged p	0.997543	27.7682	2.50659E-30	69.864	59.941	69.864					0	0		NaN	0.997543	27.7682	2.50659E-30	69.864																	0	0		NaN	0.987869	19.1569	3.67244E-14	60.209		2	S
YKL171W	149	YKL171W	YKL171W	sp|YKL171W|NNK1_YEAST NCSL01000010.1 129607-132393 ORF Verified Protein kinase; implicated in proteasome function; interacts with TORC1, Ure2 and Gdh2; overexpression leads to hypersensitivity to rapamycin and nuclear accumulation of Gln3; epitope-tagged p	0.499824	0	2.04795E-16	61.648	55.989	61.648					0	0		NaN	0.499778	0	0.000944361	42.743	0	0		NaN	0.496851	0	6.01592E-08	40.801	0.499824	0	2.04795E-16	61.648					0	0		NaN	0	0		NaN			S
YKL171W	426	YKL171W	YKL171W	sp|YKL171W|NNK1_YEAST NCSL01000010.1 129607-132393 ORF Verified Protein kinase; implicated in proteasome function; interacts with TORC1, Ure2 and Gdh2; overexpression leads to hypersensitivity to rapamycin and nuclear accumulation of Gln3; epitope-tagged p	0.999992	49.8388	2.57214E-41	81.312	73.188	81.312					0.999574	31.3536	6.92723E-17	56.247	0.999992	49.8388	2.57214E-41	81.312					0	0		NaN	0	0		NaN					0	0		NaN						2	S
YKL171W	430	YKL171W	YKL171W	sp|YKL171W|NNK1_YEAST NCSL01000010.1 129607-132393 ORF Verified Protein kinase; implicated in proteasome function; interacts with TORC1, Ure2 and Gdh2; overexpression leads to hypersensitivity to rapamycin and nuclear accumulation of Gln3; epitope-tagged p	0.557845	1.01899	6.92723E-17	56.247	50.818	56.247					0.557845	1.01899	6.92723E-17	56.247	0	0		NaN					0	0		NaN	0	0		NaN					0	0		NaN						2	S
YKL171W	432	YKL171W	YKL171W	sp|YKL171W|NNK1_YEAST NCSL01000010.1 129607-132393 ORF Verified Protein kinase; implicated in proteasome function; interacts with TORC1, Ure2 and Gdh2; overexpression leads to hypersensitivity to rapamycin and nuclear accumulation of Gln3; epitope-tagged p	0.802476	6.93912	2.57214E-41	81.312	73.188	50.827					0	0		NaN	0.776797	5.51511	2.57214E-41	81.312					0	0		NaN	0	0		NaN					0	0		NaN	0.802476	6.93912	7.66143E-13	50.827		1;2	S
YKL171W	626	YKL171W	YKL171W	sp|YKL171W|NNK1_YEAST NCSL01000010.1 129607-132393 ORF Verified Protein kinase; implicated in proteasome function; interacts with TORC1, Ure2 and Gdh2; overexpression leads to hypersensitivity to rapamycin and nuclear accumulation of Gln3; epitope-tagged p	0.899571	9.53686	3.60332E-254	114.88	110.98	105.2					0	0		NaN	0.899571	9.53686	1.46261E-25	105.2	0	0		NaN	0.81753	7.3451	2.46684E-06	43.598	0	0		NaN	0	0		NaN	0	0		NaN	0.83353	7.03205	3.60332E-254	114.88		2	S
YKL171W	627	YKL171W	YKL171W	sp|YKL171W|NNK1_YEAST NCSL01000010.1 129607-132393 ORF Verified Protein kinase; implicated in proteasome function; interacts with TORC1, Ure2 and Gdh2; overexpression leads to hypersensitivity to rapamycin and nuclear accumulation of Gln3; epitope-tagged p	0.498563	0	3.60332E-254	114.88	110.98	114.88					0	0		NaN					0	0		NaN					0	0		NaN	0	0		NaN	0	0		NaN	0.498563	0	3.60332E-254	114.88			S
YKL171W	630	YKL171W	YKL171W	sp|YKL171W|NNK1_YEAST NCSL01000010.1 129607-132393 ORF Verified Protein kinase; implicated in proteasome function; interacts with TORC1, Ure2 and Gdh2; overexpression leads to hypersensitivity to rapamycin and nuclear accumulation of Gln3; epitope-tagged p	0.383607	0.950626	8.69836E-09	52.298	47.982	52.298					0	0		NaN	0.383607	0.950626	8.69836E-09	52.298	0	0		NaN					0	0		NaN	0	0		NaN	0	0		NaN	0	0		NaN			S
YKL171W	636	YKL171W	YKL171W	sp|YKL171W|NNK1_YEAST NCSL01000010.1 129607-132393 ORF Verified Protein kinase; implicated in proteasome function; interacts with TORC1, Ure2 and Gdh2; overexpression leads to hypersensitivity to rapamycin and nuclear accumulation of Gln3; epitope-tagged p	1	77.0407	0	152.69	77.041	152.69					0.999996	54.5217	0.00447272	61.65	1	77.0407	0	152.69					0.998477	28.1664	1.52213E-05	62.042	0	0		NaN					0	0		NaN	0.999991	50.3326	1.64353E-05	68.657		1	S
YKL171W	158	YKL171W	YKL171W	sp|YKL171W|NNK1_YEAST NCSL01000010.1 129607-132393 ORF Verified Protein kinase; implicated in proteasome function; interacts with TORC1, Ure2 and Gdh2; overexpression leads to hypersensitivity to rapamycin and nuclear accumulation of Gln3; epitope-tagged p	0.493763	0	0.000831376	58.37	40.102	58.37					0	0		NaN	0.493763	0	0.000831376	58.37					0.491979	0	0.00175253	41.54	0	0		NaN					0	0		NaN	0	0		NaN		2	S
YKL171W	159	YKL171W	YKL171W	sp|YKL171W|NNK1_YEAST NCSL01000010.1 129607-132393 ORF Verified Protein kinase; implicated in proteasome function; interacts with TORC1, Ure2 and Gdh2; overexpression leads to hypersensitivity to rapamycin and nuclear accumulation of Gln3; epitope-tagged p	0.629309	0.87172	0.000831376	58.37	40.102	40.496					0	0		NaN	0.493763	0	0.000831376	58.37					0.629309	0.87172	0.00175253	41.54	0	0		NaN					0	0		NaN	0	0		NaN		2	S
YKL171W	242	YKL171W	YKL171W	sp|YKL171W|NNK1_YEAST NCSL01000010.1 129607-132393 ORF Verified Protein kinase; implicated in proteasome function; interacts with TORC1, Ure2 and Gdh2; overexpression leads to hypersensitivity to rapamycin and nuclear accumulation of Gln3; epitope-tagged p	0.145524	0	3.5216E-11	54.776	48.672	54.776																					0	0		NaN									0.145524	0	3.5216E-11	54.776			S
YKL171W	243	YKL171W	YKL171W	sp|YKL171W|NNK1_YEAST NCSL01000010.1 129607-132393 ORF Verified Protein kinase; implicated in proteasome function; interacts with TORC1, Ure2 and Gdh2; overexpression leads to hypersensitivity to rapamycin and nuclear accumulation of Gln3; epitope-tagged p	0.145524	0	3.5216E-11	54.776	48.672	54.776																					0	0		NaN									0.145524	0	3.5216E-11	54.776			S
YKL171W	247	YKL171W	YKL171W	sp|YKL171W|NNK1_YEAST NCSL01000010.1 129607-132393 ORF Verified Protein kinase; implicated in proteasome function; interacts with TORC1, Ure2 and Gdh2; overexpression leads to hypersensitivity to rapamycin and nuclear accumulation of Gln3; epitope-tagged p	0.421272	1.67843	7.75642E-30	73.022	66.919	73.022									0.421272	1.67843	7.75642E-30	73.022									0	0		NaN									0.145524	0	3.5216E-11	54.776			S
YKL171W	248	YKL171W	YKL171W	sp|YKL171W|NNK1_YEAST NCSL01000010.1 129607-132393 ORF Verified Protein kinase; implicated in proteasome function; interacts with TORC1, Ure2 and Gdh2; overexpression leads to hypersensitivity to rapamycin and nuclear accumulation of Gln3; epitope-tagged p	0.899534	9.67656	1.43679E-116	138.57	130.17	138.57																	0.899534	9.67656	1.43679E-116	138.57	0	0		NaN									0.145524	0	3.5216E-11	54.776			S
YKL176C	547	YKL176C	YKL176C	sp|YKL176C|LST4_YEAST NCSL01000010.1 117615-120101 ORF Verified Subunit of the Lst4p-Lst7p GTPase activating protein complex for Gtr2p; stimulates the GTPase activity of Rag family GTPase Gtr2p, within the context of the Gtr1p-Gtr2p heterodimer, after amin	0.423376	0	0.000148048	51.927	44.328	51.927					0	0		NaN									0.423376	0	0.000148048	51.927	0	0		NaN					0	0		NaN	0	0		NaN			S
YKL176C	548	YKL176C	YKL176C	sp|YKL176C|LST4_YEAST NCSL01000010.1 117615-120101 ORF Verified Subunit of the Lst4p-Lst7p GTPase activating protein complex for Gtr2p; stimulates the GTPase activity of Rag family GTPase Gtr2p, within the context of the Gtr1p-Gtr2p heterodimer, after amin	0.423376	0	0.000148048	51.927	44.328	51.927					0	0		NaN									0.423376	0	0.000148048	51.927	0	0		NaN					0	0		NaN	0	0		NaN			S
YKL176C	549	YKL176C	YKL176C	sp|YKL176C|LST4_YEAST NCSL01000010.1 117615-120101 ORF Verified Subunit of the Lst4p-Lst7p GTPase activating protein complex for Gtr2p; stimulates the GTPase activity of Rag family GTPase Gtr2p, within the context of the Gtr1p-Gtr2p heterodimer, after amin	0.446402	0.360509	0.000148048	51.927	44.328	41.644					0	0		NaN	0.446402	0.360509	0.000308505	41.644					0.423376	0	0.000148048	51.927	0	0		NaN					0	0		NaN	0	0		NaN			S
YKL176C	550	YKL176C	YKL176C	sp|YKL176C|LST4_YEAST NCSL01000010.1 117615-120101 ORF Verified Subunit of the Lst4p-Lst7p GTPase activating protein complex for Gtr2p; stimulates the GTPase activity of Rag family GTPase Gtr2p, within the context of the Gtr1p-Gtr2p heterodimer, after amin	0.446397	0.360509	0.000148048	51.927	44.328	41.644					0	0		NaN	0.446397	0.360509	0.000308505	41.644					0.423376	0	0.000148048	51.927	0	0		NaN					0	0		NaN	0	0		NaN			S
YKL203C	65	YKL203C	YKL203C	sp|YKL203C|TOR2_YEAST NCSL01000010.1 58055-65479 ORF Verified PIK-related protein kinase and rapamycin target; subunit of TORC1, a complex that regulates growth in response to nutrients and TORC2, a complex that regulates cell-cycle dependent polarization	0.999017	30.0703	3.73199E-126	105.03	98.208	105.03	0	0		NaN	0	0		NaN	0.954747	13.2424	1.96532E-20	88.187	0	0		NaN	0.999017	30.0703	3.73199E-126	105.03	0.996408	24.4308	2.19069E-08	73.781	0	0		NaN					0.997368	25.7859	6.85146E-26	101.93		1	S
YKL211C	2	YKL211C	YKL211C	sp|YKL211C|TRP3_YEAST NCSL01000010.1 38800-40254 ORF Verified Indole-3-glycerol-phosphate synthase; forms bifunctional hetero-oligomeric anthranilate synthase:indole-3-glycerol phosphate synthase enzyme complex with Trp2p GN=TRP3 PE=1 SV=1	0.99997	45.2144	3.97291E-10	68.44	63.706	68.44									0.99997	45.2144	3.97291E-10	68.44					0.999298	31.5347	0.000306819	44.543																		1	S
YKR001C	599	YKR001C	YKR001C	sp|YKR001C|VPS1_YEAST NCSL01000024.1 77186-79300 ORF Verified Dynamin-like GTPase required for vacuolar sorting; also involved in actin cytoskeleton organization, endocytosis, late Golgi-retention of some proteins, regulation of peroxisome biogenesis GN=VP	1	68.0687	1.25142E-14	80.763	76.312	68.069	0	0		NaN	0	0		NaN	1	80.7633	1.05823E-13	80.763					1	68.0687	1.25142E-14	68.069	0	0		NaN	0	0		NaN	0	0		NaN						1	S
YKR010C	766	YKR010C	YKR010C	sp|YKR010C|TOF2_YEAST NCSL01000024.1 59010-61325 ORF Verified Protein required for rDNA silencing and mitotic rDNA condensation; stimulates Cdc14p phosphatase activity and biphasic release to promote rDNA repeat segregation; required for condensin recruitm	0.955592	13.3281	0.00163254	41.502	41.502	41.502	0	0		NaN	0.955592	13.3281	0.00163254	41.502					0	0		NaN					0	0		NaN	0	0		NaN	0	0		NaN	0	0		NaN		1	S
YKR018C	375	YKR018C	YKR018C	sp|YKR018C|dubious636_YEAST NCSL01000024.1 44297-46474 ORF Verified Protein of unknown function; green fluorescent protein (GFP)-fusion protein localizes to the cytoplasm and nucleus; protein abundance increases in response to DNA replication stress; YKR01	0.330659	0	4.36152E-47	63.184	59.38	63.184	0	0		NaN	0.330659	0	4.36152E-47	63.184	0	0		NaN	0	0		NaN	0	0		NaN	0	0		NaN	0	0		NaN	0	0		NaN	0	0		NaN			S
YKR018C	377	YKR018C	YKR018C	sp|YKR018C|dubious636_YEAST NCSL01000024.1 44297-46474 ORF Verified Protein of unknown function; green fluorescent protein (GFP)-fusion protein localizes to the cytoplasm and nucleus; protein abundance increases in response to DNA replication stress; YKR01	0.330659	0	4.36152E-47	63.184	59.38	63.184	0	0		NaN	0.330659	0	4.36152E-47	63.184	0	0		NaN	0	0		NaN	0	0		NaN	0	0		NaN	0	0		NaN	0	0		NaN	0	0		NaN			S
YKR018C	380	YKR018C	YKR018C	sp|YKR018C|dubious636_YEAST NCSL01000024.1 44297-46474 ORF Verified Protein of unknown function; green fluorescent protein (GFP)-fusion protein localizes to the cytoplasm and nucleus; protein abundance increases in response to DNA replication stress; YKR01	0.330659	0	4.36152E-47	63.184	59.38	63.184	0	0		NaN	0.330659	0	4.36152E-47	63.184	0	0		NaN	0	0		NaN	0	0		NaN	0	0		NaN	0	0		NaN	0	0		NaN	0	0		NaN			S
YKR019C	613	YKR019C	YKR019C	sp|YKR019C|IRS4_YEAST NCSL01000024.1 42136-43983 ORF Verified EH domain-containing protein; involved in regulating phosphatidylinositol 4,5-bisphosphate levels and autophagy; Irs4p and Tax4p bind and activate the PtdIns phosphatase Inp51p; Irs4p and Tax4p	0.434671	1.8689	5.39899E-69	98.04	88.053	98.04	0	0		NaN	0	0		NaN	0	0		NaN	0	0		NaN	0.434671	1.8689	5.39899E-69	98.04	0	0		NaN					0	0		NaN							S
YKR067W	631	YKR067W	YKR067W	sp|YKR067W|GPT2_YEAST NCSL01000053.1 47695-49926 ORF Verified Glycerol-3-phosphate/dihydroxyacetone phosphate sn-1 acyltransferase; located in lipid particles and the ER; involved in the stepwise acylation of glycerol-3-phosphate and dihydroxyacetone in li	0.662345	2.93137	0	150.05	138.52	150.05	0	0		NaN					0.662345	2.93137	0	150.05	0	0		NaN									0	0		NaN										1	S
YKR067W	632	YKR067W	YKR067W	sp|YKR067W|GPT2_YEAST NCSL01000053.1 47695-49926 ORF Verified Glycerol-3-phosphate/dihydroxyacetone phosphate sn-1 acyltransferase; located in lipid particles and the ER; involved in the stepwise acylation of glycerol-3-phosphate and dihydroxyacetone in li	0.941019	12.1562	0	122.93	111.07	122.93	0	0		NaN									0	0		NaN	0.941019	12.1562	0	122.93					0	0		NaN										1	S
YKR067W	693	YKR067W	YKR067W	sp|YKR067W|GPT2_YEAST NCSL01000053.1 47695-49926 ORF Verified Glycerol-3-phosphate/dihydroxyacetone phosphate sn-1 acyltransferase; located in lipid particles and the ER; involved in the stepwise acylation of glycerol-3-phosphate and dihydroxyacetone in li	0.463061	0	1.16078E-48	44.301	38.521	44.301	0	0		NaN	0	0		NaN	0.463061	0	1.16078E-48	44.301	0	0		NaN					0	0		NaN	0	0		NaN	0	0		NaN							S
YKR072C	228	YKR072C	YKR072C	sp|YKR072C|SIS2_YEAST NCSL01000053.1 56207-57883 ORF Verified Negative regulatory subunit of protein phosphatase 1 (Ppz1p); involved in coenzyme A biosynthesis; subunit of phosphopantothenoylcysteine decarboxylase (PPCDC: Cab3p, Sis2p, Vhs3p) complex and t	0.5	0	5.7399E-68	99.815	84.376	99.815									0.499688	0	0.000530495	43.808					0.5	0	5.7399E-68	99.815													0.499752	0	0.00113752	42.395		1	S
YKR092C	135	YKR092C	YKR092C	sp|YKR092C|SRP40_YEAST NCSL01000042.1 44205-45434 ORF Verified Nucleolar serine-rich protein; role in preribosome assembly or transport; may function as a chaperone of small nucleolar ribonucleoprotein particles (snoRNPs); immunologically and structurally	1	111.296	0	129.88	118.97	129.88	0	0		NaN	1	67.1718	2.27278E-17	83.751	1	111.296	0	129.88					0	0		NaN	0.999968	44.9975	0.000408131	51.265					0.999884	39.3502	4.38922E-05	45.618	0	0		NaN		1	S
YKR097W	329	YKR097W	YKR097W	sp|YKR097W|PCK1_YEAST NCSL01000042.1 25500-27149 ORF Verified Phosphoenolpyruvate carboxykinase; key enzyme in gluconeogenesis, catalyzes early reaction in carbohydrate biosynthesis, glucose represses transcription and accelerates mRNA degradation, regulat	0.489107	0	1.1993E-282	115.82	99.15	62.377	0	0		NaN	0.434366	0	1.1993E-282	115.82	0.489107	0	3.63161E-17	62.377	0	0		NaN	0	0		NaN	0	0		NaN	0	0		NaN	0	0		NaN	0	0		NaN			S
YKR097W	330	YKR097W	YKR097W	sp|YKR097W|PCK1_YEAST NCSL01000042.1 25500-27149 ORF Verified Phosphoenolpyruvate carboxykinase; key enzyme in gluconeogenesis, catalyzes early reaction in carbohydrate biosynthesis, glucose represses transcription and accelerates mRNA degradation, regulat	0.962751	14.3532	1.1993E-282	115.82	99.15	82.482	0	0		NaN	0.434366	0	1.1993E-282	115.82	0.489107	0	3.63161E-17	62.377	0	0		NaN	0.962751	14.3532	4.65733E-33	82.482	0	0		NaN	0	0		NaN	0	0		NaN	0	0		NaN		1	S
YKR097W	2	YKR097W	YKR097W	sp|YKR097W|PCK1_YEAST NCSL01000042.1 25500-27149 ORF Verified Phosphoenolpyruvate carboxykinase; key enzyme in gluconeogenesis, catalyzes early reaction in carbohydrate biosynthesis, glucose represses transcription and accelerates mRNA degradation, regulat	0.430983	0	1.88776E-12	40.622	31.34	40.622									0.430983	0	1.88776E-12	40.622																					0	0		NaN			S
YKR097W	4	YKR097W	YKR097W	sp|YKR097W|PCK1_YEAST NCSL01000042.1 25500-27149 ORF Verified Phosphoenolpyruvate carboxykinase; key enzyme in gluconeogenesis, catalyzes early reaction in carbohydrate biosynthesis, glucose represses transcription and accelerates mRNA degradation, regulat	0.430983	0	1.88776E-12	40.622	31.34	40.622									0.430983	0	1.88776E-12	40.622																					0	0		NaN			S
YLL013C	205	YLL013C	YLL013C	sp|YLL013C|PUF3_YEAST NCSL01000004.1 114046-116685 ORF Verified Protein of the mitochondrial outer surface; links the Arp2/3 complex with the mitochore during anterograde mitochondrial movement; also binds to and promotes degradation of mRNAs for select nu	0.982368	17.9353	6.82402E-247	109.64	106.11	101.49	0	0		NaN	0	0		NaN	0.982368	17.9353	8.81267E-160	101.49	0	0		NaN	0.922125	10.9524	6.82402E-247	109.64	0	0		NaN	0	0		NaN	0	0		NaN	0	0		NaN		2	S
YLL013C	208	YLL013C	YLL013C	sp|YLL013C|PUF3_YEAST NCSL01000004.1 114046-116685 ORF Verified Protein of the mitochondrial outer surface; links the Arp2/3 complex with the mitochore during anterograde mitochondrial movement; also binds to and promotes degradation of mRNAs for select nu	0.988933	22.5791	6.82402E-247	109.64	106.11	101.49	0	0		NaN	0	0		NaN	0.988933	22.5791	8.81267E-160	101.49	0	0		NaN	0.906787	9.95619	6.82402E-247	109.64	0	0		NaN	0	0		NaN	0	0		NaN	0	0		NaN		2	S
YLL018C	2	YLL018C	YLL018C	sp|YLL018C|DPS1_YEAST NCSL01000004.1 101887-103560 ORF Verified Aspartyl-tRNA synthetase, primarily cytoplasmic; homodimeric enzyme that catalyzes the specific aspartylation of tRNA(Asp); class II aminoacyl tRNA synthetase; binding to its own mRNA may conf	1	72.6431	0.000558488	72.643	52.339	72.643									1	46.4619	0.000558488	46.462	0	0		NaN	1	72.6431	0.00257053	72.643	0	0		NaN									0	0		NaN		1	S
YLL021W	585	YLL021W	YLL021W	sp|YLL021W|SPA2_YEAST NCSL01000004.1 92930-97330 ORF Verified Component of the polarisome; functions in actin cytoskeletal organization during polarized growth; acts as a scaffold for Mkk1p and Mpk1p cell wall integrity signaling components; potential Cdc2	0.999868	38.7937	1.67144E-18	57.578	47.595	57.578									0	0		NaN									0	0		NaN									0.999868	38.7937	1.67144E-18	57.578			S
YLL032C	762	YLL032C	YLL032C	sp|YLL032C|dubious652_YEAST NCSL01000004.1 66707-69184 ORF Verified Protein of unknown function; may interact with ribosomes, based on co-purification experiments; green fluorescent protein (GFP)-fusion protein localizes to the cytoplasm; YLL032C is not an	0.999697	35.1836	0	311	298.12	311	0	0		NaN	0.999355	31.9011	0	180.62	0.999697	35.1836	0	311	0.959423	13.8639	3.60139E-76	96.414	0.99965	34.567	0	178.03	0.998154	27.4081	0	162.29	0	0		NaN	0.967862	15.7983	1.02734E-76	97.417	0.997781	26.5316	0	134.14		1	S
YLL048C	944	YLL048C	YLL048C	sp|YLL048C|YBT1_YEAST NCSL01000004.1 33870-38855 ORF Verified Transporter of the ATP-binding cassette (ABC) family; involved in bile acid transport; negative regulator of vacuole fusion; regulates release of lumenal Ca2+ stores; similar to mammalian bile t	0.996336	24.3447	1.2625E-06	79.659	58.287	79.659									0.996336	24.3447	1.2625E-06	79.659	0	0		NaN	0.5	0	0.000361502	45.081	0	0		NaN					0	0		NaN	0	0		NaN		1	S
YLL048C	945	YLL048C	YLL048C	sp|YLL048C|YBT1_YEAST NCSL01000004.1 33870-38855 ORF Verified Transporter of the ATP-binding cassette (ABC) family; involved in bile acid transport; negative regulator of vacuole fusion; regulates release of lumenal Ca2+ stores; similar to mammalian bile t	0.5	0	0.000361502	45.081	34.208	45.081													0	0		NaN	0.5	0	0.000361502	45.081	0	0		NaN					0	0		NaN	0	0		NaN		1	S
YLL048C	1516	YLL048C	YLL048C	sp|YLL048C|YBT1_YEAST NCSL01000004.1 33870-38855 ORF Verified Transporter of the ATP-binding cassette (ABC) family; involved in bile acid transport; negative regulator of vacuole fusion; regulates release of lumenal Ca2+ stores; similar to mammalian bile t	0.727849	6.40363	1.01874E-10	55.885	51.714	55.885									0.727849	6.40363	1.01874E-10	55.885																										2	S
YLL048C	1519	YLL048C	YLL048C	sp|YLL048C|YBT1_YEAST NCSL01000004.1 33870-38855 ORF Verified Transporter of the ATP-binding cassette (ABC) family; involved in bile acid transport; negative regulator of vacuole fusion; regulates release of lumenal Ca2+ stores; similar to mammalian bile t	0.890711	8.35371	1.01874E-10	55.885	51.714	55.885									0.890711	8.35371	1.01874E-10	55.885																										2	S
YLL048C	955	YLL048C	YLL048C	sp|YLL048C|YBT1_YEAST NCSL01000004.1 33870-38855 ORF Verified Transporter of the ATP-binding cassette (ABC) family; involved in bile acid transport; negative regulator of vacuole fusion; regulates release of lumenal Ca2+ stores; similar to mammalian bile t	0.463449	0.433952	0.000446046	46.592	30.93	46.592					0	0		NaN					0	0		NaN	0.463449	0.433952	0.000446046	46.592																			S
YLR015W	160	YLR015W	YLR015W	sp|YLR015W|BRE2_YEAST NCSL01000004.1 167399-168916 ORF Verified Subunit of COMPASS (Set1C) complex; COMPASS methylates Lys4 of histone H3 and functions in silencing at telomeres; has a C-terminal Sdc1 Dpy-30 Interaction (SDI) domain that mediates binding t	0.998609	29.2666	9.94088E-28	43.162	36.364	43.162					0	0		NaN					0	0		NaN	0.998609	29.2666	9.94088E-28	43.162	0	0		NaN					0	0		NaN						1	S
YLR045C	812	YLR045C	YLR045C	sp|YLR045C|STU2_YEAST NCSL01000004.1 221250-223916 ORF Verified Microtubule-associated protein (MAP) of the XMAP215/Dis1 family; regulates microtubule dynamics during spindle orientation and metaphase chromosome alignment; interacts with spindle pole body	0.498386	0	0.00535907	50.284	44.918	50.284																	0.498386	0	0.00535907	50.284																			S
YLR045C	813	YLR045C	YLR045C	sp|YLR045C|STU2_YEAST NCSL01000004.1 221250-223916 ORF Verified Microtubule-associated protein (MAP) of the XMAP215/Dis1 family; regulates microtubule dynamics during spindle orientation and metaphase chromosome alignment; interacts with spindle pole body	0.498386	0	0.00535907	50.284	44.918	50.284																	0.498386	0	0.00535907	50.284																			S
YLR051C	4	YLR051C	YLR051C	sp|YLR051C|FCF2_YEAST NCSL01000004.1 232525-233178 ORF Verified Nucleolar protein involved in the early steps of 35S rRNA processing; interacts with Faf1p; member of a transcriptionally co-regulated set of genes called the RRB regulon; essential gene GN=FC	1	92.9346	0	137.68	127.45	92.935					1	76.262	1.99009E-115	102.28	1	106.13	0	137.68					1	92.9346	3.63684E-67	96.591	1	108.17	8.04515E-157	108.17					1	117.916	3.84165E-290	117.92	1	88.0866	3.06715E-27	88.087		1	S
YLR086W	67	YLR086W	YLR086W	sp|YLR086W|SMC4_YEAST NCSL01000004.1 288426-292682 ORF Verified Subunit of the condensin complex; condensin reorganizes chromosomes during both mitosis and meiosis; forms a subcomplex with Smc2p that has ATP-hydrolyzing and DNA-binding activity, but other	0.85073	7.55819	6.28617E-273	118.87	75.558	46.706					0	0		NaN	0.831403	6.9296	6.28617E-273	118.87	0	0		NaN	0.830361	6.89741	3.02224E-42	94.465	0	0		NaN	0	0		NaN	0.85073	7.55819	0.00126996	46.706	0	0		NaN		1	S
YLR086W	40	YLR086W	YLR086W	sp|YLR086W|SMC4_YEAST NCSL01000004.1 288426-292682 ORF Verified Subunit of the condensin complex; condensin reorganizes chromosomes during both mitosis and meiosis; forms a subcomplex with Smc2p that has ATP-hydrolyzing and DNA-binding activity, but other	0.999918	48.6251	4.39209E-18	48.625	44.309	48.625					0	0		NaN									0.999918	48.6251	4.39209E-18	48.625	0	0		NaN					0	0		NaN	0	0		NaN		2	S
YLR095C	614	YLR095C	YLR095C	sp|YLR095C|IOC2_YEAST NCSL01000004.1 315860-318277 ORF Verified Subunit of the Isw1b complex; exhibits nucleosome-stimulated ATPase activity and acts within coding regions to coordinate transcription elongation with termination and processing; contains a P	0.499988	0	0.000173847	59.227	53.385	59.227									0.499988	0	0.000173847	59.227					0.499303	0	0.000306492	45.115																		1	S
YLR095C	590	YLR095C	YLR095C	sp|YLR095C|IOC2_YEAST NCSL01000004.1 315860-318277 ORF Verified Subunit of the Isw1b complex; exhibits nucleosome-stimulated ATPase activity and acts within coding regions to coordinate transcription elongation with termination and processing; contains a P	0.980216	16.9567	6.75956E-05	47.288	38.775	47.288					0	0		NaN									0.980216	16.9567	6.75956E-05	47.288	0	0		NaN									0	0		NaN		1	S
YLR096W	22	YLR096W	YLR096W	sp|YLR096W|KIN2_YEAST NCSL01000004.1 318795-322238 ORF Verified Serine/threonine protein kinase involved in regulation of exocytosis; localizes to the cytoplasmic face of the plasma membrane; KIN2 has a paralog, KIN1, that arose from the whole genome dupli	0.98497	18.081	3.62539E-06	40.801	34.698	40.801	0	0		NaN					0.98497	18.081	3.62539E-06	40.801																										2	S
YLR096W	24	YLR096W	YLR096W	sp|YLR096W|KIN2_YEAST NCSL01000004.1 318795-322238 ORF Verified Serine/threonine protein kinase involved in regulation of exocytosis; localizes to the cytoplasmic face of the plasma membrane; KIN2 has a paralog, KIN1, that arose from the whole genome dupli	0.97891	17.204	9.05869E-22	72.417	66.314	72.417	0	0		NaN					0.97891	17.204	9.05869E-22	72.417									0.80037	8.02275	1.81975E-09	47.532					0.876836	8.61071	5.83106E-11	65.092						1;2	S
YLR096W	609	YLR096W	YLR096W	sp|YLR096W|KIN2_YEAST NCSL01000004.1 318795-322238 ORF Verified Serine/threonine protein kinase involved in regulation of exocytosis; localizes to the cytoplasmic face of the plasma membrane; KIN2 has a paralog, KIN1, that arose from the whole genome dupli	0.682083	5.93239	7.67706E-22	80.361	66.331	80.361	0	0		NaN									0	0		NaN	0.682083	5.93239	7.67706E-22	80.361	0	0		NaN	0	0		NaN										1	S
YLR096W	151	YLR096W	YLR096W	sp|YLR096W|KIN2_YEAST NCSL01000004.1 318795-322238 ORF Verified Serine/threonine protein kinase involved in regulation of exocytosis; localizes to the cytoplasmic face of the plasma membrane; KIN2 has a paralog, KIN1, that arose from the whole genome dupli	1	68.8931	3.57241E-50	97.456	87.042	68.893	0	0		NaN	1	52.2783	0.011707	52.278	1	97.4563	3.57241E-50	97.456	0	0		NaN	1	68.8931	0.0013082	68.893					0	0		NaN	0	0		NaN	0	0		NaN		1	S
YLR096W	643	YLR096W	YLR096W	sp|YLR096W|KIN2_YEAST NCSL01000004.1 318795-322238 ORF Verified Serine/threonine protein kinase involved in regulation of exocytosis; localizes to the cytoplasmic face of the plasma membrane; KIN2 has a paralog, KIN1, that arose from the whole genome dupli	0.811473	6.339	0.00150834	40.725	32.504	40.725	0	0		NaN	0	0		NaN					0	0		NaN	0.811473	6.339	0.00150834	40.725	0	0		NaN					0	0		NaN	0	0		NaN		1	S
YLR096W	549	YLR096W	YLR096W	sp|YLR096W|KIN2_YEAST NCSL01000004.1 318795-322238 ORF Verified Serine/threonine protein kinase involved in regulation of exocytosis; localizes to the cytoplasmic face of the plasma membrane; KIN2 has a paralog, KIN1, that arose from the whole genome dupli	0.996302	24.304	1.4956E-05	45.257	19.138	45.257					0	0		NaN									0	0		NaN	0	0		NaN					0	0		NaN	0.996302	24.304	1.4956E-05	45.257		1	S
YLR102C	262	YLR102C	YLR102C	sp|YLR102C|APC9_YEAST NCSL01000004.1 329179-329976 ORF Verified Subunit of the Anaphase-Promoting Complex/Cyclosome (APC/C); APC/C is a ubiquitin-protein ligase required for degradation of anaphase inhibitors, including mitotic cyclins, during the metaphas	0.998119	27.4011	0.000107258	62.408	50.047	62.408					0.997837	27.8982	0.00728977	56.225	0.499862	0	0.0129657	48.004					0.498277	0	0.00134447	44.318	0	0		NaN					0.998119	27.4011	0.000107258	62.408							S
YLR102C	263	YLR102C	YLR102C	sp|YLR102C|APC9_YEAST NCSL01000004.1 329179-329976 ORF Verified Subunit of the Anaphase-Promoting Complex/Cyclosome (APC/C); APC/C is a ubiquitin-protein ligase required for degradation of anaphase inhibitors, including mitotic cyclins, during the metaphas	0.999844	39.2898	0	130.01	116.61	62.408					0.999486	34.4664	2.05885E-88	100.88	0.499862	0	0.0129657	48.004					0.988034	19.1681	0	130.01	0	0		NaN					0.999844	39.2898	2.3746E-24	90.05	0.808776	6.28083	0.0163176	53.569		1	S
YLR182W	176	YLR182W	YLR182W	sp|YLR182W|SWI6_YEAST NCSL01000012.1 27482-29893 ORF Verified Transcription cofactor; forms complexes with Swi4p and Mbp1p to regulate transcription at the G1/S transition; involved in meiotic gene expression; also binds Stb1p to regulate transcription at	0.311288	0	1.25056E-13	51.888	42.934	51.888									0.311288	0	1.25056E-13	51.888									0	0		NaN					0	0		NaN							S
YLR182W	178	YLR182W	YLR182W	sp|YLR182W|SWI6_YEAST NCSL01000012.1 27482-29893 ORF Verified Transcription cofactor; forms complexes with Swi4p and Mbp1p to regulate transcription at the G1/S transition; involved in meiotic gene expression; also binds Stb1p to regulate transcription at	0.311288	0	1.25056E-13	51.888	42.934	51.888									0.311288	0	1.25056E-13	51.888									0	0		NaN					0	0		NaN							S
YLR196W	52	YLR196W	YLR196W	sp|YLR196W|PWP1_YEAST NCSL01000012.1 53503-55233 ORF Verified Protein with WD-40 repeats involved in rRNA processing; associates with trans-acting ribosome biogenesis factors; similar to beta-transducin superfamily GN=PWP1 PE=1 SV=1	0.999988	50.054	2.30536E-83	103.26	99.769	103.26	0	0		NaN	0.995822	23.7897	2.30536E-83	88.945	0.990797	20.3365	1.90583E-65	75.55	0	0		NaN	0.999988	50.054	4.3593E-66	103.26	0.792394	5.82352	4.77687E-27	43.497	0	0		NaN	0	0		NaN	0	0		NaN		1	S
YLR199C	88	YLR199C	YLR199C	sp|YLR199C|PBA1_YEAST NCSL01000012.1 57387-58303 ORF Verified Protein involved in 20S proteasome assembly; forms a heterodimer with Add66p that binds to proteasome precursors; interaction with Pba1p-Add66p may affect function of the mature proteasome and i	0.674206	3.15852	4.79806E-190	111.86	108.11	111.86									0.674206	3.15852	4.79806E-190	111.86	0	0		NaN	0.499777	0	0.00370103	49.35	0	0		NaN	0	0		NaN	0	0		NaN	0	0		NaN		1	S
YLR199C	89	YLR199C	YLR199C	sp|YLR199C|PBA1_YEAST NCSL01000012.1 57387-58303 ORF Verified Protein involved in 20S proteasome assembly; forms a heterodimer with Add66p that binds to proteasome precursors; interaction with Pba1p-Add66p may affect function of the mature proteasome and i	0.499777	0	0.00370103	49.35	49.35	49.35													0	0		NaN	0.499777	0	0.00370103	49.35	0	0		NaN	0	0		NaN	0	0		NaN	0	0		NaN			S
YLR219W	392	YLR219W	YLR219W	sp|YLR219W|MSC3_YEAST NCSL01000012.1 83712-85898 ORF Verified Protein of unknown function; green fluorescent protein (GFP)-fusion protein localizes to the cell periphery; msc3 mutants are defective in directing meiotic recombination events to homologous ch	0.956465	15.5309	1.4901E-89	98.531	81.095	98.531	0	0		NaN	0	0		NaN	0	0		NaN	0	0		NaN	0.956465	15.5309	1.4901E-89	98.531					0	0		NaN	0	0		NaN						1	S
YLR220W	20	YLR220W	YLR220W	sp|YLR220W|CCC1_YEAST NCSL01000012.1 86385-87353 ORF Verified Vacuolar Fe2+/Mn2+ transporter; suppresses respiratory deficit of yfh1 mutants, which lack the ortholog of mammalian frataxin, by preventing mitochondrial iron accumulation; relative distributio	0.427911	0	2.11148E-12	46.964	32.806	46.964	0	0		NaN					0.427911	0	2.11148E-12	46.964	0	0		NaN					0	0		NaN	0	0		NaN	0	0		NaN							S
YLR220W	71	YLR220W	YLR220W	sp|YLR220W|CCC1_YEAST NCSL01000012.1 86385-87353 ORF Verified Vacuolar Fe2+/Mn2+ transporter; suppresses respiratory deficit of yfh1 mutants, which lack the ortholog of mammalian frataxin, by preventing mitochondrial iron accumulation; relative distributio	0.977706	16.7439	6.71386E-13	43.799	33.742	43.799					0	0		NaN									0.977706	16.7439	6.71386E-13	43.799																		1	S
YLR221C	83	YLR221C	YLR221C	sp|YLR221C|RSA3_YEAST NCSL01000012.1 87921-88583 ORF Verified Protein with a likely role in ribosomal maturation; required for accumulation of wild-type levels of large (60S) ribosomal subunits; binds to the helicase Dbp6p in pre-60S ribosomal particles in	0.982929	17.3518	9.11655E-44	53.408	45.539	47.487					0.963106	13.9419	7.56847E-39	53.408					0	0		NaN	0.982929	17.3518	9.11655E-44	47.487	0.652979	0	1.35803E-39	46.678															S
YLR221C	92	YLR221C	YLR221C	sp|YLR221C|RSA3_YEAST NCSL01000012.1 87921-88583 ORF Verified Protein with a likely role in ribosomal maturation; required for accumulation of wild-type levels of large (60S) ribosomal subunits; binds to the helicase Dbp6p in pre-60S ribosomal particles in	0.694042	0.546934	1.35803E-39	46.678	38.68	46.678													0	0		NaN					0.694042	0.546934	1.35803E-39	46.678															S
YLR221C	2	YLR221C	YLR221C	sp|YLR221C|RSA3_YEAST NCSL01000012.1 87921-88583 ORF Verified Protein with a likely role in ribosomal maturation; required for accumulation of wild-type levels of large (60S) ribosomal subunits; binds to the helicase Dbp6p in pre-60S ribosomal particles in	1	73.0616	1.54708E-195	111.94	94.696	111.94									0.999995	52.6273	1.62319E-20	88.338					1	73.0616	1.54708E-195	111.94																		1	S
YLR227C	417	YLR227C	YLR227C	sp|YLR227C|ADY4_YEAST NCSL01000012.1 100129-101610 ORF Verified Structural component of the meiotic outer plaque; outer plaque is a membrane-organizing center that assembles on the cytoplasmic face of the spindle pole body during meiosis II and triggers th	0.840513	10.0384	2.85296E-11	54.234	47.818	54.234	0	0		NaN					0.840513	10.0384	2.85296E-11	54.234	0	0		NaN					0	0		NaN	0	0		NaN										1	S
YLR227C	419	YLR227C	YLR227C	sp|YLR227C|ADY4_YEAST NCSL01000012.1 100129-101610 ORF Verified Structural component of the meiotic outer plaque; outer plaque is a membrane-organizing center that assembles on the cytoplasmic face of the spindle pole body during meiosis II and triggers th	0.890524	9.11019	5.88451E-30	74.207	66.495	74.207	0	0		NaN	0.87763	8.75182	1.47949E-11	56.149	0.890524	9.11019	5.88451E-30	74.207	0	0		NaN	0.879921	8.68038	2.0291E-11	55.383	0	0		NaN	0	0		NaN										1	S
YLR248W	45	YLR248W	YLR248W	sp|YLR248W|RCK2_YEAST NCSL01000012.1 138252-140084 ORF Verified Protein kinase involved in response to oxidative and osmotic stress; identified as suppressor of S. pombe cell cycle checkpoint mutations; similar to CaM (calmodulin) kinases; RCK2 has a paral	0.46431	0	5.87631E-07	65.5	61.363	65.5					0.330467	0	0.00407218	40.002	0.330152	0	0.00971262	49.35	0	0		NaN	0.46431	0	5.87631E-07	65.5					0	0		NaN											S
YLR248W	46	YLR248W	YLR248W	sp|YLR248W|RCK2_YEAST NCSL01000012.1 138252-140084 ORF Verified Protein kinase involved in response to oxidative and osmotic stress; identified as suppressor of S. pombe cell cycle checkpoint mutations; similar to CaM (calmodulin) kinases; RCK2 has a paral	0.842766	7.52272	3.61391E-44	88.176	82.396	57.496					0.842766	7.52272	1.16915E-11	57.496	0.801606	6.36903	3.61391E-44	88.176	0	0		NaN	0.682699	5.6217	3.77281E-31	80.98					0	0		NaN										1	S
YLR248W	187	YLR248W	YLR248W	sp|YLR248W|RCK2_YEAST NCSL01000012.1 138252-140084 ORF Verified Protein kinase involved in response to oxidative and osmotic stress; identified as suppressor of S. pombe cell cycle checkpoint mutations; similar to CaM (calmodulin) kinases; RCK2 has a paral	0.987369	18.971	0.00281756	63.32	44.538	63.32									0.987369	18.971	0.00281756	63.32																										1	S
YLR258W	651	YLR258W	YLR258W	sp|YLR258W|GSY2_YEAST NCSL01000012.1 158804-160921 ORF Verified Glycogen synthase; expression induced by glucose limitation, nitrogen starvation, heat shock, and stationary phase; activity regulated by cAMP-dependent, Snf1p and Pho85p kinases as well as by	1	61.212	3.56195E-08	61.212	50.382	61.212	0	0		NaN	0	0		NaN	1	61.212	3.56195E-08	61.212	0	0		NaN									0	0		NaN	0	0		NaN						2	S
YLR258W	655	YLR258W	YLR258W	sp|YLR258W|GSY2_YEAST NCSL01000012.1 158804-160921 ORF Verified Glycogen synthase; expression induced by glucose limitation, nitrogen starvation, heat shock, and stationary phase; activity regulated by cAMP-dependent, Snf1p and Pho85p kinases as well as by	1	61.212	3.56195E-08	71.349	41.876	61.212	0	0		NaN	0	0		NaN	1	61.212	3.56195E-08	61.212	0	0		NaN	0.998074	27.146	9.75604E-05	71.349					0	0		NaN	0	0		NaN						1;2	S
YLR260W	52	YLR260W	YLR260W	sp|YLR260W|LCB5_YEAST NCSL01000012.1 163932-165968 ORF Verified Minor sphingoid long-chain base kinase; possibly involved in synthesis of long-chain base phosphates, which function as signaling molecules; LCB5 has a paralog, LCB4, that arose from the whole	0.423962	1.6791	0.00571285	52.576	43.143	52.576					0	0		NaN	0.423962	1.6791	0.00571285	52.576									0	0		NaN					0	0		NaN	0	0		NaN			S
YLR260W	54	YLR260W	YLR260W	sp|YLR260W|LCB5_YEAST NCSL01000012.1 163932-165968 ORF Verified Minor sphingoid long-chain base kinase; possibly involved in synthesis of long-chain base phosphates, which function as signaling molecules; LCB5 has a paralog, LCB4, that arose from the whole	0.469196	0	0.00791629	48.741	43.375	48.741					0	0		NaN	0	0		NaN					0.469196	0	0.00791629	48.741	0	0		NaN					0	0		NaN	0	0		NaN			S
YLR260W	55	YLR260W	YLR260W	sp|YLR260W|LCB5_YEAST NCSL01000012.1 163932-165968 ORF Verified Minor sphingoid long-chain base kinase; possibly involved in synthesis of long-chain base phosphates, which function as signaling molecules; LCB5 has a paralog, LCB4, that arose from the whole	0.469196	0	0.00791629	48.741	43.375	48.741					0	0		NaN	0	0		NaN					0.469196	0	0.00791629	48.741	0	0		NaN					0	0		NaN	0	0		NaN			S
YLR263W	630	YLR263W	YLR263W	sp|YLR263W|RED1_YEAST NCSL01000012.1 168397-170880 ORF Verified Protein component of the synaptonemal complex axial elements; involved in chromosome segregation during the first meiotic division; critical for coupling checkpoint signaling to SC formation;	0.703967	7.34101	1.63591E-23	56.529	52.935	56.529					0	0		NaN	0.68585	3.8371	1.90354E-18	42.711	0	0		NaN	0.703967	7.34101	1.63591E-23	56.529	0	0		NaN					0	0		NaN	0	0		NaN		2	S
YLR263W	631	YLR263W	YLR263W	sp|YLR263W|RED1_YEAST NCSL01000012.1 168397-170880 ORF Verified Protein component of the synaptonemal complex axial elements; involved in chromosome segregation during the first meiotic division; critical for coupling checkpoint signaling to SC formation;	0.703967	7.34101	1.63591E-23	56.529	52.935	56.529					0	0		NaN	0.675951	3.58912	1.90354E-18	42.711	0	0		NaN	0.703967	7.34101	1.63591E-23	56.529	0	0		NaN					0	0		NaN	0	0		NaN		2	S
YLR267W	383	YLR267W	YLR267W	sp|YLR267W|BOP2_YEAST NCSL01000012.1 176267-177979 ORF Uncharacterized Protein of unknown function GN=BOP2 PE=1 SV=1	0.991278	20.5599	0	165.73	160.76	165.73	0	0		NaN	0	0		NaN	0.929618	11.2226	0	140.08	0	0		NaN	0.991278	20.5599	0	165.73	0	0		NaN	0	0		NaN	0	0		NaN	0	0		NaN		1	S
YLR278C	1141	YLR278C	YLR278C	sp|YLR278C|dubious697_YEAST NCSL01000012.1 198418-202443 ORF Uncharacterized Zinc-cluster protein; GFP-fusion protein localizes to the nucleus; mutant shows moderate growth defect on caffeine; has a prion-domain like fragment that increases frequency of [U	0.333283	0	0.000362996	62.14	54.495	62.14					0	0		NaN					0	0		NaN	0.333283	0	0.000362996	62.14	0	0		NaN					0	0		NaN	0	0		NaN			S
YLR278C	1143	YLR278C	YLR278C	sp|YLR278C|dubious697_YEAST NCSL01000012.1 198418-202443 ORF Uncharacterized Zinc-cluster protein; GFP-fusion protein localizes to the nucleus; mutant shows moderate growth defect on caffeine; has a prion-domain like fragment that increases frequency of [U	0.380126	0	0.000362996	62.14	54.495	43.382					0	0		NaN	0.380126	0	0.000861397	43.382	0	0		NaN	0.333283	0	0.000362996	62.14	0	0		NaN					0	0		NaN	0	0		NaN			S
YLR278C	1094	YLR278C	YLR278C	sp|YLR278C|dubious697_YEAST NCSL01000012.1 198418-202443 ORF Uncharacterized Zinc-cluster protein; GFP-fusion protein localizes to the nucleus; mutant shows moderate growth defect on caffeine; has a prion-domain like fragment that increases frequency of [U	0.5	0	0.00309019	41.967	37.252	41.967									0.5	0	0.00309019	41.967	0	0		NaN					0	0		NaN														1	S
YLR310C	734	YLR310C	YLR310C	sp|YLR310C|CDC25_YEAST NCSL01000012.1 250248-255017 ORF Verified Membrane bound guanine nucleotide exchange factor; also known as a GEF or GDP-release factor; indirectly regulates adenylate cyclase through activation of Ras1p and Ras2p by stimulating the e	0.699283	3.79553	0.00223132	58.32	51.717	58.32																	0.699283	3.79553	0.00223132	58.32																		1	S
YLR310C	2	YLR310C	YLR310C	sp|YLR310C|CDC25_YEAST NCSL01000012.1 250248-255017 ORF Verified Membrane bound guanine nucleotide exchange factor; also known as a GEF or GDP-release factor; indirectly regulates adenylate cyclase through activation of Ras1p and Ras2p by stimulating the e	0.909681	10.0313	6.05965E-22	79.633	67.006	79.633					0	0		NaN	0	0		NaN					0.850507	7.61245	2.9714E-05	48.704									0.909681	10.0313	6.05965E-22	79.633	0	0		NaN		1;2	S
YLR310C	7	YLR310C	YLR310C	sp|YLR310C|CDC25_YEAST NCSL01000012.1 250248-255017 ORF Verified Membrane bound guanine nucleotide exchange factor; also known as a GEF or GDP-release factor; indirectly regulates adenylate cyclase through activation of Ras1p and Ras2p by stimulating the e	0.957686	13.5759	0	135.02	121.91	135.02					0.947767	13.5182	0	128.22	0.957686	13.5759	0	135.02					0.92644	15.1009	6.66753E-08	63.76	0.909737	15.4093	9.72443E-32	87.498					0	0		NaN	0	0		NaN		1;2	S
YLR310C	649	YLR310C	YLR310C	sp|YLR310C|CDC25_YEAST NCSL01000012.1 250248-255017 ORF Verified Membrane bound guanine nucleotide exchange factor; also known as a GEF or GDP-release factor; indirectly regulates adenylate cyclase through activation of Ras1p and Ras2p by stimulating the e	0.918733	10.5901	1.20269E-67	111.92	91.721	66.246					0.870014	8.52126	2.72304E-10	53.328	0	0		NaN					0.912114	10.2842	1.39237E-07	56.147	0.918733	10.5901	2.3145E-14	66.246					0.872337	8.3465	1.20269E-67	94.191	0.891538	9.14869	1.23499E-20	111.92			S
YLR313C	275	YLR313C	YLR313C	sp|YLR313C|SPH1_YEAST NCSL01000012.1 258406-259989 ORF Verified Protein involved in shmoo formation and bipolar bud site selection; localizes to sites of polarized growth in a cell cycle dependent- and Spa2p-dependent manner, interacts with MAPKKs Mkk1p, M	0.976206	16.1358	0.0025967	53.327	25.314	53.327									0.976206	16.1358	0.0112792	53.327					0.97354	15.6879	0.0025967	45.161	0	0		NaN														1	S
YLR314C	2	YLR314C	YLR314C	sp|YLR314C|CDC3_YEAST NCSL01000012.1 260585-262147 ORF Verified Component of the septin ring that is required for cytokinesis; septins are GTP-binding proteins that assemble with other septins into rod-like complexes that can associate with other rods to f	1	60.3985	1.86524E-20	60.398	55.782	60.398	0	0		NaN					1	60.3985	1.86524E-20	60.398	0	0		NaN					0	0		NaN	0	0		NaN	0	0		NaN	0	0		NaN		2	S
YLR314C	9	YLR314C	YLR314C	sp|YLR314C|CDC3_YEAST NCSL01000012.1 260585-262147 ORF Verified Component of the septin ring that is required for cytokinesis; septins are GTP-binding proteins that assemble with other septins into rod-like complexes that can associate with other rods to f	1	60.3985	1.86524E-20	60.398	55.782	60.398	0	0		NaN					1	60.3985	1.86524E-20	60.398	0	0		NaN					0	0		NaN	0	0		NaN	0	0		NaN	0	0		NaN		1;2	S
YLR319C	319	YLR319C	YLR319C	sp|YLR319C|BUD6_YEAST NCSL01000012.1 267332-269698 ORF Verified Actin- and formin-interacting protein; participates in actin cable assembly and organization as a nucleation-promoting factor (NPF) for formins Bni1p and Bnr1p; a triple helical coiled-coil do	0.99695	24.9337	0.000121462	49.528	41.11	49.528					0	0		NaN	0	0		NaN	0	0		NaN	0.99695	24.9337	0.000121462	49.528	0	0		NaN					0	0		NaN	0	0		NaN		2	S
YLR319C	327	YLR319C	YLR319C	sp|YLR319C|BUD6_YEAST NCSL01000012.1 267332-269698 ORF Verified Actin- and formin-interacting protein; participates in actin cable assembly and organization as a nucleation-promoting factor (NPF) for formins Bni1p and Bnr1p; a triple helical coiled-coil do	0.952907	13.047	0.000121462	49.528	41.11	49.528					0	0		NaN	0	0		NaN	0	0		NaN	0.952907	13.047	0.000121462	49.528	0	0		NaN					0	0		NaN	0	0		NaN		2	S
YLR319C	312	YLR319C	YLR319C	sp|YLR319C|BUD6_YEAST NCSL01000012.1 267332-269698 ORF Verified Actin- and formin-interacting protein; participates in actin cable assembly and organization as a nucleation-promoting factor (NPF) for formins Bni1p and Bnr1p; a triple helical coiled-coil do	1	90.4474	2.15359E-162	103.9	96.281	103.9	0	0		NaN					1	90.4474	2.15359E-162	103.9	0	0		NaN	0	0		NaN									0.999816	37.3406	1.1185E-18	40.142						1	S
YLR319C	347	YLR319C	YLR319C	sp|YLR319C|BUD6_YEAST NCSL01000012.1 267332-269698 ORF Verified Actin- and formin-interacting protein; participates in actin cable assembly and organization as a nucleation-promoting factor (NPF) for formins Bni1p and Bnr1p; a triple helical coiled-coil do	0.77032	7.25843	1.87003E-07	48.659	27.802	48.659					0	0		NaN	0	0		NaN					0.77032	7.25843	1.87003E-07	48.659	0	0		NaN					0	0		NaN	0	0		NaN			S
YLR319C	233	YLR319C	YLR319C	sp|YLR319C|BUD6_YEAST NCSL01000012.1 267332-269698 ORF Verified Actin- and formin-interacting protein; participates in actin cable assembly and organization as a nucleation-promoting factor (NPF) for formins Bni1p and Bnr1p; a triple helical coiled-coil do	0.999994	52.8831	2.75951E-31	110.18	103.14	110.18									0.995154	25.2813	2.38783E-14	45.257	0	0		NaN	0.892279	9.19321	2.85464E-13	43.349	0.999994	52.8831	2.75951E-31	110.18	0	0		NaN	0	0		NaN						1	S
YLR335W	20	YLR335W	YLR335W	sp|YLR335W|NUP2_YEAST NCSL01000018.1 241998-244160 ORF Verified Nucleoporin involved in nucleocytoplasmic transport; binds to either the nucleoplasmic or cytoplasmic faces of the nuclear pore complex depending on Ran-GTP levels; also has a role in chromati	0.963798	16.18	1.65292E-30	79.022	73.176	60.474	0	0		NaN	0	0		NaN	0.963798	16.18	1.0228E-14	60.474	0	0		NaN	0.919655	14.4713	1.65292E-30	79.022	0	0		NaN	0	0		NaN	0	0		NaN	0	0		NaN		1	S
YLR377C	12	YLR377C	YLR377C	sp|YLR377C|FBP1_YEAST NCSL01000018.1 166801-167847 ORF Verified Fructose-1,6-bisphosphatase; key regulatory enzyme in the gluconeogenesis pathway, required for glucose metabolism; undergoes either proteasome-mediated or autophagy-mediated degradation depen	0.996724	24.8318	0	202.5	188.34	202.5	0	0		NaN	0	0		NaN	0.967073	14.679	0	144.97	0	0		NaN	0.996724	24.8318	0	202.5	0	0		NaN	0	0		NaN	0	0		NaN	0	0		NaN		1	S
YLR386W	805	YLR386W	YLR386W	sp|YLR386W|VAC14_YEAST NCSL01000018.1 145373-148015 ORF Verified Enzyme regulator; involved in synthesis of phosphatidylinositol 3,5-bisphosphate, in control of trafficking of some proteins to the vacuole lumen via the MVB, and in maintenance of vacuole si	0.894139	9.26784	1.4901E-89	123.02	111.04	87.18	0	0		NaN	0.833117	6.98364	1.6653E-21	79.875	0.539086	0.684513	1.4901E-89	98.531	0	0		NaN	0.866757	8.13274	5.90367E-75	95.631	0.847608	7.45388	3.36316E-11	66.285	0	0		NaN	0.894139	9.26784	1.42394E-31	87.18	0.875112	8.45552	1.35636E-24	123.02		1	S
YLR386W	806	YLR386W	YLR386W	sp|YLR386W|VAC14_YEAST NCSL01000018.1 145373-148015 ORF Verified Enzyme regulator; involved in synthesis of phosphatidylinositol 3,5-bisphosphate, in control of trafficking of some proteins to the vacuole lumen via the MVB, and in maintenance of vacuole si	0.499999	0	1.4901E-89	98.531	90.75	98.531	0	0		NaN					0.499999	0	1.4901E-89	98.531	0	0		NaN	0.499992	0	2.13009E-14	69.108	0.499693	0	1.29888E-09	48.625	0	0		NaN	0	0		NaN	0.499999	0	3.51427E-16	72.265		1	S
YLR386W	867	YLR386W	YLR386W	sp|YLR386W|VAC14_YEAST NCSL01000018.1 145373-148015 ORF Verified Enzyme regulator; involved in synthesis of phosphatidylinositol 3,5-bisphosphate, in control of trafficking of some proteins to the vacuole lumen via the MVB, and in maintenance of vacuole si	0.995043	23.0259	0.004389	61.78	60.315	61.78									0.995043	23.0259	0.004389	61.78																										1	S
YLR386W	359	YLR386W	YLR386W	sp|YLR386W|VAC14_YEAST NCSL01000018.1 145373-148015 ORF Verified Enzyme regulator; involved in synthesis of phosphatidylinositol 3,5-bisphosphate, in control of trafficking of some proteins to the vacuole lumen via the MVB, and in maintenance of vacuole si	0.499981	0	8.05255E-27	59.512	56.225	59.512					0.499981	0	8.05255E-27	59.512					0	0		NaN					0	0		NaN					0	0		NaN	0	0		NaN		1	S
YLR394W	255	YLR394W	YLR394W	sp|YLR394W|CST9_YEAST NCSL01000018.1 132245-133693 ORF Verified SUMO E3 ligase; required for synaptonemal complex formation; localizes to synapsis initiation sites on meiotic chromosomes; associates with centromeres early in meiosis, then with chromosome a	0.330626	0	8.38755E-05	55.314	48.426	53.967					0	0		NaN	0.330626	0	8.38755E-05	53.967									0	0		NaN					0.314231	0	0.000123931	55.314	0	0		NaN			S
YLR394W	257	YLR394W	YLR394W	sp|YLR394W|CST9_YEAST NCSL01000018.1 132245-133693 ORF Verified SUMO E3 ligase; required for synaptonemal complex formation; localizes to synapsis initiation sites on meiotic chromosomes; associates with centromeres early in meiosis, then with chromosome a	0.330626	0	8.38755E-05	55.314	48.426	53.967					0	0		NaN	0.330626	0	8.38755E-05	53.967									0	0		NaN					0.314231	0	0.000123931	55.314	0	0		NaN			S
YLR394W	222	YLR394W	YLR394W	sp|YLR394W|CST9_YEAST NCSL01000018.1 132245-133693 ORF Verified SUMO E3 ligase; required for synaptonemal complex formation; localizes to synapsis initiation sites on meiotic chromosomes; associates with centromeres early in meiosis, then with chromosome a	0.984814	18.315	5.19158E-99	87.21	80.915	87.21					0	0		NaN	0	0		NaN					0.984814	18.315	5.19158E-99	87.21	0	0		NaN					0	0		NaN	0	0		NaN		1	S
YLR394W	445	YLR394W	YLR394W	sp|YLR394W|CST9_YEAST NCSL01000018.1 132245-133693 ORF Verified SUMO E3 ligase; required for synaptonemal complex formation; localizes to synapsis initiation sites on meiotic chromosomes; associates with centromeres early in meiosis, then with chromosome a	0.903067	11.4878	1.0516E-38	99.909	92.87	99.909					0.693572	6.59417	9.73799E-06	58.32	0	0		NaN	0	0		NaN	0.447116	0	4.3492E-05	42.382	0	0		NaN	0	0		NaN	0	0		NaN	0.903067	11.4878	1.0516E-38	99.909		1	S
YLR394W	97	YLR394W	YLR394W	sp|YLR394W|CST9_YEAST NCSL01000018.1 132245-133693 ORF Verified SUMO E3 ligase; required for synaptonemal complex formation; localizes to synapsis initiation sites on meiotic chromosomes; associates with centromeres early in meiosis, then with chromosome a	0.999999	65.0744	0	151.54	137.42	151.54					0.999999	65.0744	0	151.54	0	0		NaN	0	0		NaN	0	0		NaN	0	0		NaN					0.999996	57.5956	0	122.64	0	0		NaN		1	S
YLR394W	423	YLR394W	YLR394W	sp|YLR394W|CST9_YEAST NCSL01000018.1 132245-133693 ORF Verified SUMO E3 ligase; required for synaptonemal complex formation; localizes to synapsis initiation sites on meiotic chromosomes; associates with centromeres early in meiosis, then with chromosome a	0.963568	15.5428	4.15728E-136	103.88	98.035	103.88					0.963568	15.5428	4.15728E-136	103.88	0.560901	0	2.84441E-30	77.062																	0.665371	5.14663	1.52293E-61	92.575						2	S
YLR394W	424	YLR394W	YLR394W	sp|YLR394W|CST9_YEAST NCSL01000018.1 132245-133693 ORF Verified SUMO E3 ligase; required for synaptonemal complex formation; localizes to synapsis initiation sites on meiotic chromosomes; associates with centromeres early in meiosis, then with chromosome a	0.852914	8.47955	4.15728E-136	103.88	98.035	103.88					0.852914	8.47955	4.15728E-136	103.88	0.560901	0	2.84441E-30	77.062																	0.633847	4.19018	1.52293E-61	92.575						2	S
YLR394W	425	YLR394W	YLR394W	sp|YLR394W|CST9_YEAST NCSL01000018.1 132245-133693 ORF Verified SUMO E3 ligase; required for synaptonemal complex formation; localizes to synapsis initiation sites on meiotic chromosomes; associates with centromeres early in meiosis, then with chromosome a	0.560901	0	2.84441E-30	77.062	70.83	77.062									0.560901	0	2.84441E-30	77.062																										2	S
YLR394W	426	YLR394W	YLR394W	sp|YLR394W|CST9_YEAST NCSL01000018.1 132245-133693 ORF Verified SUMO E3 ligase; required for synaptonemal complex formation; localizes to synapsis initiation sites on meiotic chromosomes; associates with centromeres early in meiosis, then with chromosome a	0.436652	0.503075	3.91669E-09	44.294	38.801	44.294																					0.436652	0.503075	3.91669E-09	44.294															S
YLR394W	428	YLR394W	YLR394W	sp|YLR394W|CST9_YEAST NCSL01000018.1 132245-133693 ORF Verified SUMO E3 ligase; required for synaptonemal complex formation; localizes to synapsis initiation sites on meiotic chromosomes; associates with centromeres early in meiosis, then with chromosome a	0.436747	0.503075	3.91669E-09	44.294	38.801	44.294																					0.436747	0.503075	3.91669E-09	44.294															S
YLR394W	471	YLR394W	YLR394W	sp|YLR394W|CST9_YEAST NCSL01000018.1 132245-133693 ORF Verified SUMO E3 ligase; required for synaptonemal complex formation; localizes to synapsis initiation sites on meiotic chromosomes; associates with centromeres early in meiosis, then with chromosome a	0.824219	6.71281	1.18192E-17	88.338	84.201	88.338					0	0		NaN	0.824219	6.71281	1.18192E-17	88.338					0	0		NaN	0	0		NaN									0	0		NaN		1	S
YLR394W	472	YLR394W	YLR394W	sp|YLR394W|CST9_YEAST NCSL01000018.1 132245-133693 ORF Verified SUMO E3 ligase; required for synaptonemal complex formation; localizes to synapsis initiation sites on meiotic chromosomes; associates with centromeres early in meiosis, then with chromosome a	0.62868	2.28729	5.22715E-09	80.979	76.385	80.979					0	0		NaN	0	0		NaN					0.62868	2.28729	8.04686E-07	80.979	0	0		NaN					0.612542	1.99258	5.22715E-09	67.997	0	0		NaN		1	S
YLR399C	630	YLR399C	YLR399C	sp|YLR399C|BDF1_YEAST NCSL01000018.1 120047-122107 ORF Verified Protein involved in transcription initiation; functions at TATA-containing promoters; associates with the basal transcription factor TFIID; contains two bromodomains; corresponds to the C-term	0.999991	50.6153	8.1776E-05	70.919	33.575	70.919													0	0		NaN					0.999828	37.6508	0.00202314	50.607					0.999991	50.6153	8.1776E-05	70.919						1	S
YLR399C	612	YLR399C	YLR399C	sp|YLR399C|BDF1_YEAST NCSL01000018.1 120047-122107 ORF Verified Protein involved in transcription initiation; functions at TATA-containing promoters; associates with the basal transcription factor TFIID; contains two bromodomains; corresponds to the C-term	0.501525	0	7.63118E-11	64.297	52.807	64.297	0	0		NaN	0	0		NaN	0.501525	0	7.63118E-11	64.297	0	0		NaN					0	0		NaN	0	0		NaN	0	0		NaN	0	0		NaN		2	S
YLR399C	613	YLR399C	YLR399C	sp|YLR399C|BDF1_YEAST NCSL01000018.1 120047-122107 ORF Verified Protein involved in transcription initiation; functions at TATA-containing promoters; associates with the basal transcription factor TFIID; contains two bromodomains; corresponds to the C-term	0.570607	1.23827	3.15352E-21	85.536	74.384	85.536	0	0		NaN	0	0		NaN	0.501525	0	7.63118E-11	64.297	0	0		NaN	0.570607	1.23827	3.15352E-21	85.536	0	0		NaN	0	0		NaN	0.543477	0.697868	0.00388647	59.185	0	0		NaN		2	S
YLR399C	615	YLR399C	YLR399C	sp|YLR399C|BDF1_YEAST NCSL01000018.1 120047-122107 ORF Verified Protein involved in transcription initiation; functions at TATA-containing promoters; associates with the basal transcription factor TFIID; contains two bromodomains; corresponds to the C-term	0.977384	17.2582	3.15352E-21	85.536	74.384	85.536	0	0		NaN	0	0		NaN	0.889728	9.68949	6.54111E-15	78.486	0	0		NaN	0.977384	17.2582	3.15352E-21	85.536	0	0		NaN	0	0		NaN	0.884705	9.8749	0.00388647	59.185	0	0		NaN		1;2	S
YLR399C	618	YLR399C	YLR399C	sp|YLR399C|BDF1_YEAST NCSL01000018.1 120047-122107 ORF Verified Protein involved in transcription initiation; functions at TATA-containing promoters; associates with the basal transcription factor TFIID; contains two bromodomains; corresponds to the C-term	0.459358	0	0.00105233	51.211	39.363	51.211	0	0		NaN	0	0		NaN					0	0		NaN	0.459358	0	0.00105233	51.211	0	0		NaN	0	0		NaN	0	0		NaN	0	0		NaN			S
YLR399C	269	YLR399C	YLR399C	sp|YLR399C|BDF1_YEAST NCSL01000018.1 120047-122107 ORF Verified Protein involved in transcription initiation; functions at TATA-containing promoters; associates with the basal transcription factor TFIID; contains two bromodomains; corresponds to the C-term	0.5	0	2.49607E-16	83.182	75.257	83.182	0	0		NaN	0	0		NaN	0	0		NaN	0	0		NaN	0.5	0	2.49607E-16	83.182	0	0		NaN	0	0		NaN	0	0		NaN	0	0		NaN		1	S
YLR399C	270	YLR399C	YLR399C	sp|YLR399C|BDF1_YEAST NCSL01000018.1 120047-122107 ORF Verified Protein involved in transcription initiation; functions at TATA-containing promoters; associates with the basal transcription factor TFIID; contains two bromodomains; corresponds to the C-term	0.960731	13.8855	2.01208E-44	130.02	126.69	92.575	0	0		NaN	0	0		NaN	0.870515	8.27555	2.93053E-19	84.653	0	0		NaN	0.960731	13.8855	2.01208E-44	130.02	0	0		NaN	0	0		NaN	0	0		NaN	0	0		NaN		1	S
YLR421C	132	YLR421C	YLR421C	sp|YLR421C|RPN13_YEAST NCSL01000018.1 81735-82205 ORF Verified Subunit of the 19S regulatory particle of the 26S proteasome lid; acts as a ubiquitin receptor for the proteasome; null mutants accumulate ubiquitinated Gcn4p and display decreased 26S proteaso	0.321311	0	1.05978E-19	41.763	38.619	41.763	0	0		NaN	0	0		NaN					0	0		NaN	0.321311	0	1.05978E-19	41.763	0	0		NaN	0	0		NaN	0	0		NaN							S
YLR421C	133	YLR421C	YLR421C	sp|YLR421C|RPN13_YEAST NCSL01000018.1 81735-82205 ORF Verified Subunit of the 19S regulatory particle of the 26S proteasome lid; acts as a ubiquitin receptor for the proteasome; null mutants accumulate ubiquitinated Gcn4p and display decreased 26S proteaso	0.373829	0	9.15157E-25	56.947	52.237	56.947	0	0		NaN	0.373829	0	9.15157E-25	56.947					0	0		NaN	0.321311	0	1.05978E-19	41.763	0	0		NaN	0	0		NaN	0	0		NaN							S
YLR421C	135	YLR421C	YLR421C	sp|YLR421C|RPN13_YEAST NCSL01000018.1 81735-82205 ORF Verified Subunit of the 19S regulatory particle of the 26S proteasome lid; acts as a ubiquitin receptor for the proteasome; null mutants accumulate ubiquitinated Gcn4p and display decreased 26S proteaso	0.99917	31.7644	0	191.42	185.96	129.78	0	0		NaN	0.373829	0	9.15157E-25	56.947	0.997251	25.7936	0	191.42	0	0		NaN	0.99917	31.7644	0	129.78	0	0		NaN	0	0		NaN	0	0		NaN						1;2	S
YLR421C	140	YLR421C	YLR421C	sp|YLR421C|RPN13_YEAST NCSL01000018.1 81735-82205 ORF Verified Subunit of the 19S regulatory particle of the 26S proteasome lid; acts as a ubiquitin receptor for the proteasome; null mutants accumulate ubiquitinated Gcn4p and display decreased 26S proteaso	0.930255	9.74828	4.8736E-52	72.425	64.559	72.425	0	0		NaN	0	0		NaN	0.930255	9.74828	4.8736E-52	72.425	0	0		NaN					0	0		NaN	0	0		NaN	0	0		NaN						2	S
YLR429W	567	YLR429W	YLR429W	sp|YLR429W|CRN1_YEAST NCSL01000018.1 59674-61629 ORF Verified Coronin; cortical actin cytoskeletal component that associates with the Arp2p/Arp3p complex to regulate its activity; plays a role in regulation of actin patch assembly GN=CRN1 PE=1 SV=1	0.802756	6.31722	4.59321E-18	41.475	37.834	41.475					0	0		NaN					0	0		NaN	0	0		NaN	0	0		NaN					0.802756	6.31722	4.59321E-18	41.475	0	0		NaN		3	S
YLR429W	573	YLR429W	YLR429W	sp|YLR429W|CRN1_YEAST NCSL01000018.1 59674-61629 ORF Verified Coronin; cortical actin cytoskeletal component that associates with the Arp2p/Arp3p complex to regulate its activity; plays a role in regulation of actin patch assembly GN=CRN1 PE=1 SV=1	0.948388	18.7799	1.98437E-18	42.106	33.927	41.475					0	0		NaN					0	0		NaN	0	0		NaN	0	0		NaN					0.948388	18.7799	1.98437E-18	42.106	0	0		NaN		3	S
YLR436C	635	YLR436C	YLR436C	sp|YLR436C|ECM30_YEAST NCSL01000018.1 41340-45164 ORF Verified Protein of unknown function; may play a role in cell wall biosynthesis, mutants have abormal relative levels of mannose and glucose and have Gap1p sorting and transport defects; (GFP)-fusion pr	0.999998	57.2039	6.22451E-21	76.262	45.824	76.262																																	0.999998	57.2039	6.22451E-21	76.262		1	S
YLR445W	2	YLR445W	YLR445W	sp|YLR445W|GMC2_YEAST NCSL01000018.1 27362-28010 ORF Verified Protein involved in meiotic crossing over; component of the Synaptonemal Complex (SC) along with Ecm11p; required for the efficient loading of the SC transverse filament protein, Zip1p; promotes	0.975819	16.0719	3.34186E-08	85.67	67.851	85.67									0.975819	16.0719	3.34186E-08	85.67	0	0		NaN	0.963551	14.8041	0.000656692	45.368	0	0		NaN	0	0		NaN	0	0		NaN						1	S
YML006C	690	YML006C	YML006C	sp|YML006C|GIS4_YEAST NCSL01000001.1 330661-332985 ORF Verified CAAX box containing protein of unknown function; proposed to be involved in the RAS/cAMP signaling pathway GN=GIS4 PE=1 SV=1	0.760133	8.02275	6.78456E-08	47.532	41.686	47.532					0	0		NaN	0.760133	8.02275	6.78456E-08	47.532																	0	0		NaN						1	S
YML006C	304	YML006C	YML006C	sp|YML006C|GIS4_YEAST NCSL01000001.1 330661-332985 ORF Verified CAAX box containing protein of unknown function; proposed to be involved in the RAS/cAMP signaling pathway GN=GIS4 PE=1 SV=1	1	97.162	2.5864E-177	107.33	95.558	107.33									1	82.005	1.62705E-37	85.737					1	87.1378	1.22223E-85	96.718	0.999831	40.3106	4.02722E-08	42.172					1	97.162	2.5864E-177	107.33						1	S
YML008C	378	YML008C	YML008C	sp|YML008C|ERG6_YEAST NCSL01000001.1 336087-337238 ORF Verified Delta(24)-sterol C-methyltransferase; converts zymosterol to fecosterol in the ergosterol biosynthetic pathway by methylating position C-24; localized to lipid particles, the plasma membrane-a	0.474584	0	1.68159E-14	60.209	55.967	60.209									0.474584	0	1.68159E-14	60.209	0	0		NaN	0.443467	0	1.12012E-10	53.828					0	0		NaN	0	0		NaN							S
YML029W	376	YML029W	YML029W	sp|YML029W|USA1_YEAST NCSL01000001.1 369187-371703 ORF Verified Scaffold subunit of the Hrd1p ubiquitin ligase; also promotes ligase oligomerization; involved in ER-associated protein degradation (ERAD); interacts with the U1 snRNP-specific protein, Snp1p	0.98764	19.0401	8.31949E-15	77.527	73.076	77.527	0	0		NaN					0.981317	17.2229	3.36668E-13	66.533	0	0		NaN	0.98764	19.0401	8.31949E-15	77.527	0	0		NaN	0	0		NaN	0	0		NaN	0	0		NaN		1	S
YML031W	401	YML031W	YML031W	sp|YML031W|NDC1_YEAST NCSL01000001.1 372911-374878 ORF Verified Subunit of the transmembrane ring of the nuclear pore complex (NPC); contributes to nucleocytoplasmic transport, NPC biogenesis and spindle pole body duplication; homologous to human NDC1 GN=N	1	110.293	3.92731E-11	110.29	98.317	110.29	0	0		NaN	0	0		NaN	1	110.293	3.92731E-11	110.29	0	0		NaN	1	55.4522	0.0051962	55.452	0	0		NaN					0	0		NaN	0	0		NaN		1	S
YML031W	412	YML031W	YML031W	sp|YML031W|NDC1_YEAST NCSL01000001.1 372911-374878 ORF Verified Subunit of the transmembrane ring of the nuclear pore complex (NPC); contributes to nucleocytoplasmic transport, NPC biogenesis and spindle pole body duplication; homologous to human NDC1 GN=N	0.999954	43.3362	9.75604E-05	71.349	61.362	71.349	0	0		NaN	0	0		NaN	0.999954	43.3362	9.75604E-05	71.349	0	0		NaN	0.999872	38.9251	0.00315541	53.754	0	0		NaN	0	0		NaN	0	0		NaN	0	0		NaN		1	S
YML034W	205	YML034W	YML034W	sp|YML034W|SRC1_YEAST NCSL01000001.1 376912-379547 ORF Verified Inner nuclear membrane protein; highly enriched at telomeres and subtelomeric regions; functions in regulation of subtelomeric genes and is linked to TREX (transcription export) factors; SRC1	0.333333	0	6.81989E-45	88.73	82.47	88.73					0	0		NaN	0.333258	0	2.57577E-08	42.314					0.333333	0	6.81989E-45	88.73	0	0		NaN					0	0		NaN							S
YML034W	206	YML034W	YML034W	sp|YML034W|SRC1_YEAST NCSL01000001.1 376912-379547 ORF Verified Inner nuclear membrane protein; highly enriched at telomeres and subtelomeric regions; functions in regulation of subtelomeric genes and is linked to TREX (transcription export) factors; SRC1	0.333333	0	6.81989E-45	88.73	82.47	88.73					0	0		NaN	0.333258	0	2.57577E-08	42.314					0.333333	0	6.81989E-45	88.73	0	0		NaN					0	0		NaN							S
YML034W	208	YML034W	YML034W	sp|YML034W|SRC1_YEAST NCSL01000001.1 376912-379547 ORF Verified Inner nuclear membrane protein; highly enriched at telomeres and subtelomeric regions; functions in regulation of subtelomeric genes and is linked to TREX (transcription export) factors; SRC1	0.333333	0	6.81989E-45	88.73	82.47	88.73					0	0		NaN	0.333258	0	2.57577E-08	42.314					0.333333	0	6.81989E-45	88.73	0	0		NaN					0	0		NaN							S
YML061C	169	YML061C	YML061C	sp|YML061C|PIF1_YEAST NCSL01000001.1 425568-428147 ORF Verified DNA helicase, potent G-quadruplex DNA binder/unwinder; possesses strand annealing activity; promotes DNA synthesis during break-induced replication; important for crossover recombination; tran	0.5	0	1.04924E-116	100.56	90.22	100.56					0.499975	0	1.7882E-10	54.143	0.499999	0	1.28836E-29	76.533	0	0		NaN	0.5	0	1.04924E-116	100.56													0	0		NaN		1	S
YML061C	170	YML061C	YML061C	sp|YML061C|PIF1_YEAST NCSL01000001.1 425568-428147 ORF Verified DNA helicase, potent G-quadruplex DNA binder/unwinder; possesses strand annealing activity; promotes DNA synthesis during break-induced replication; important for crossover recombination; tran	0.5	0	1.04924E-116	100.56	90.22	100.56					0.499975	0	1.7882E-10	54.143	0.499999	0	1.28836E-29	76.533	0	0		NaN	0.5	0	1.04924E-116	100.56													0	0		NaN		1	S
YML065W	237	YML065W	YML065W	sp|YML065W|ORC1_YEAST NCSL01000001.1 432146-434890 ORF Verified Largest subunit of the origin recognition complex; involved in directing DNA replication by binding to replication origins; also involved in transcriptional silencing; exhibits ATPase activity	0.996409	27.4471	1.64876E-106	101.36	88.731	101.36					0	0		NaN	0.996409	27.4471	1.64876E-106	101.36	0	0		NaN	0.980196	16.9752	5.24402E-22	79.771	0	0		NaN					0	0		NaN	0	0		NaN		1	S
YML069W	194	YML069W	YML069W	sp|YML069W|POB3_YEAST NCSL01000001.1 439943-441601 ORF Verified Subunit of the heterodimeric FACT complex (Spt16p-Pob3p); FACT associates with chromatin via interaction with Nhp6Ap and Nhp6Bp, and reorganizes nucleosomes to facilitate access to DNA by RNA	0.5	0	5.97171E-08	77.597	44.509	77.597					0	0		NaN	0.5	0	5.97171E-08	77.597					0	0		NaN	0	0		NaN					0	0		NaN						1	S
YML069W	195	YML069W	YML069W	sp|YML069W|POB3_YEAST NCSL01000001.1 439943-441601 ORF Verified Subunit of the heterodimeric FACT complex (Spt16p-Pob3p); FACT associates with chromatin via interaction with Nhp6Ap and Nhp6Bp, and reorganizes nucleosomes to facilitate access to DNA by RNA	0.5	0	5.97171E-08	77.597	44.509	77.597					0	0		NaN	0.5	0	5.97171E-08	77.597					0	0		NaN	0	0		NaN					0	0		NaN						1	S
YML072C	1340	YML072C	YML072C	sp|YML072C|TCB3_YEAST NCSL01000001.1 447639-452276 ORF Verified Cortical ER protein involved in ER-plasma membrane tethering; one of 6 proteins (Ist2p, Scs2p, Scs22p, Tcb1p, Tcb2p, Tcb3p) that connect ER to the plasma membrane (PM) and regulate PM phosphat	0.886354	8.92059	3.73258E-15	80.469	72.248	80.469	0	0		NaN					0.499949	0	0.000366596	47.915	0	0		NaN	0.886354	8.92059	3.73258E-15	80.469	0	0		NaN	0	0		NaN	0	0		NaN	0	0		NaN		1	S
YML072C	1342	YML072C	YML072C	sp|YML072C|TCB3_YEAST NCSL01000001.1 447639-452276 ORF Verified Cortical ER protein involved in ER-plasma membrane tethering; one of 6 proteins (Ist2p, Scs2p, Scs22p, Tcb1p, Tcb2p, Tcb3p) that connect ER to the plasma membrane (PM) and regulate PM phosphat	0.499949	0	0.000366596	47.915	47.915	47.915	0	0		NaN					0.499949	0	0.000366596	47.915	0	0		NaN					0	0		NaN	0	0		NaN	0	0		NaN	0	0		NaN		1	S
YML093W	423	YML093W	YML093W	sp|YML093W|UTP14_YEAST NCSL01000001.1 491180-493879 ORF Verified Subunit of U3-containing Small Subunit (SSU) processome complex; involved in production of 18S rRNA and assembly of small ribosomal subunit GN=UTP14 PE=1 SV=1	1	93.7302	7.7544E-84	93.73	86.284	93.73					0	0		NaN					0	0		NaN	1	93.7302	7.7544E-84	93.73					0	0		NaN	0	0		NaN	0	0		NaN		2	S
YML093W	424	YML093W	YML093W	sp|YML093W|UTP14_YEAST NCSL01000001.1 491180-493879 ORF Verified Subunit of U3-containing Small Subunit (SSU) processome complex; involved in production of 18S rRNA and assembly of small ribosomal subunit GN=UTP14 PE=1 SV=1	1	93.7302	7.7544E-84	93.73	86.284	93.73					0	0		NaN					0	0		NaN	1	93.7302	7.7544E-84	93.73					0	0		NaN	0	0		NaN	0	0		NaN		2	S
YML100W	77	YML100W	YML100W	sp|YML100W|TSL1_YEAST NCSL01000001.1 502909-506205 ORF Verified Large subunit of trehalose 6-phosphate synthase/phosphatase complex; Tps1p-Tps2p complex converts uridine-5'-diphosphoglucose and glucose 6-phosphate to trehalose; contributes to survival to a	0.494508	0	1.51573E-09	71.548	68.57	68.809					0.494508	0	1.51573E-09	68.809	0.493555	0	1.49805E-05	67.275									0.492778	0	9.14376E-09	71.548	0	0		NaN					0	0		NaN			S
YML101C	48	YML101C	YML101C	sp|YML101C|CUE4_YEAST NCSL01000001.1 506742-507095 ORF Verified Protein of unknown function; has a CUE domain that binds ubiquitin, which may facilitate intramolecular monoubiquitination; CUE4 has a paralog, CUE1, that arose from the whole genome duplicati	0.994172	23.9644	9.4759E-81	74.13	67.626	74.13	0.894286	12.9423	1.06185E-36	41.087					0.994172	23.9644	9.4759E-81	74.13	0	0		NaN	0.95315	17.3221	4.7345E-45	65.428	0	0		NaN	0	0		NaN					0	0		NaN		1;2	S
YML101C	54	YML101C	YML101C	sp|YML101C|CUE4_YEAST NCSL01000001.1 506742-507095 ORF Verified Protein of unknown function; has a CUE domain that binds ubiquitin, which may facilitate intramolecular monoubiquitination; CUE4 has a paralog, CUE1, that arose from the whole genome duplicati	0.999306	36.6501	1.64864E-37	44.968	38.673	44.968	0	0		NaN									0	0		NaN	0.999306	36.6501	1.64864E-37	44.968	0	0		NaN	0	0		NaN					0	0		NaN		2	S
YML117W	1018	YML117W	YML117W	sp|YML117W|NAB6_YEAST NCSL01000001.1 539186-542590 ORF Verified Putative RNA-binding protein; associates with mRNAs encoding cell wall proteins in high-throughput studies; deletion mutants display increased sensitivity to some cell wall disrupting agents;	0.995503	27.6725	4.1701E-216	113.69	100.04	113.69	0	0		NaN					0.995503	27.6725	4.1701E-216	113.69					0.987324	23.5535	2.90461E-12	86.136					0	0		NaN	0.989406	19.774	2.3022E-08	83.182	0	0		NaN		1	S
YML119W	6	YML119W	YML119W	sp|YML119W|dubious737_YEAST NCSL01000001.1 545149-546222 ORF Uncharacterized Putative protein of unknown function; YML119W is not an essential gene; potential Cdc28p substrate GN=dubious737 PE=1 SV=1	0.499819	0	0.00254081	51.268	36.601	51.268																	0.499819	0	0.00254081	51.268																			S
YML119W	8	YML119W	YML119W	sp|YML119W|dubious737_YEAST NCSL01000001.1 545149-546222 ORF Uncharacterized Putative protein of unknown function; YML119W is not an essential gene; potential Cdc28p substrate GN=dubious737 PE=1 SV=1	0.499819	0	0.00254081	51.268	36.601	51.268																	0.499819	0	0.00254081	51.268																			S
YMR001C	103	YMR001C	YMR001C	sp|YMR001C|CDC5_YEAST NCSL01000001.1 317777-319894 ORF Verified Polo-like kinase; controls targeting and activation of Rho1p at cell division site via Rho1p guanine nucleotide exchange factors; regulates Spc72p; also functions in adaptation to DNA damage d	1	54.1572	2.60366E-07	54.288	47.881	54.157					0	0		NaN	1	44.3175	5.35713E-06	44.318					1	54.1572	2.60366E-07	54.288	0	0		NaN					0	0		NaN	0	0		NaN		1	S
YMR001C	73	YMR001C	YMR001C	sp|YMR001C|CDC5_YEAST NCSL01000001.1 317777-319894 ORF Verified Polo-like kinase; controls targeting and activation of Rho1p at cell division site via Rho1p guanine nucleotide exchange factors; regulates Spc72p; also functions in adaptation to DNA damage d	1	88.0235	1.04785E-66	118.51	102.25	118.51					0	0		NaN	0	0		NaN					1	88.0235	1.04785E-66	118.51	0	0		NaN					1	68.2972	2.64216E-14	74.141	0	0		NaN		2	S
YMR001C	464	YMR001C	YMR001C	sp|YMR001C|CDC5_YEAST NCSL01000001.1 317777-319894 ORF Verified Polo-like kinase; controls targeting and activation of Rho1p at cell division site via Rho1p guanine nucleotide exchange factors; regulates Spc72p; also functions in adaptation to DNA damage d	0.459673	0	0.000315778	46.706	21.269	46.706																	0.459673	0	0.000315778	46.706																			S
YMR001C	380	YMR001C	YMR001C	sp|YMR001C|CDC5_YEAST NCSL01000001.1 317777-319894 ORF Verified Polo-like kinase; controls targeting and activation of Rho1p at cell division site via Rho1p guanine nucleotide exchange factors; regulates Spc72p; also functions in adaptation to DNA damage d	0.998237	27.437	5.85414E-28	88.441	73.565	64.52					0.975564	16.6314	3.59023E-21	88.187	0.333331	0	0.000701616	47.288					0.977707	19.4308	5.85414E-28	88.441	0	0		NaN					0.998237	27.437	4.73537E-08	64.52	0.973163	15.1773	2.17085E-06	48.741		1;2	S
YMR001C	382	YMR001C	YMR001C	sp|YMR001C|CDC5_YEAST NCSL01000001.1 317777-319894 ORF Verified Polo-like kinase; controls targeting and activation of Rho1p at cell division site via Rho1p guanine nucleotide exchange factors; regulates Spc72p; also functions in adaptation to DNA damage d	0.904764	9.37341	3.59023E-21	80.522	71.034	53.683					0.583899	0.88922	3.59023E-21	80.522	0.402143	0	0.000134088	47.288					0.72453	7.21108	1.083E-11	61.375	0	0		NaN					0.904764	9.37341	4.73537E-08	64.52	0.814807	6.33851	2.17085E-06	48.741		1;2	S
YMR001C	383	YMR001C	YMR001C	sp|YMR001C|CDC5_YEAST NCSL01000001.1 317777-319894 ORF Verified Polo-like kinase; controls targeting and activation of Rho1p at cell division site via Rho1p guanine nucleotide exchange factors; regulates Spc72p; also functions in adaptation to DNA damage d	0.670268	0.747119	4.66545E-34	87.932	57.389	61.375					0	0		NaN	0.402143	0	0.000134088	47.288					0.670268	0.747119	5.85414E-28	85.457	0	0		NaN					0.558376	1.55469	4.66545E-34	87.932	0.403583	1.31414	2.55224E-21	68.919		1;2	S
YMR005W	80	YMR005W	YMR005W	sp|YMR005W|TAF4_YEAST NCSL01000001.1 311704-312870 ORF Verified TFIID subunit (48 kDa); involved in RNA polymerase II transcription initiation; potential Cdc28p substrate GN=TAF4 PE=1 SV=1	0.998935	30.922	0.00091419	48.981	35.628	48.981									0	0		NaN	0	0		NaN	0.998935	30.922	0.00091419	48.981	0	0		NaN					0	0		NaN						1	S
YMR014W	285	YMR014W	YMR014W	sp|YMR014W|BUD22_YEAST NCSL01000001.1 288446-290005 ORF Verified Protein required for rRNA maturation and ribosomal subunit biogenesis; required for 18S rRNA maturation; also required for small ribosomal subunit biogenesis; cosediments with pre-ribosomal p	0.47898	0	0.00237181	56.563	36.776	56.563	0	0		NaN					0.47898	0	0.00237181	56.563	0	0		NaN	0	0		NaN	0	0		NaN	0	0		NaN	0	0		NaN	0	0		NaN			S
YMR031C	19	YMR031C	YMR031C	sp|YMR031C|EIS1_YEAST NCSL01000001.1 253531-256062 ORF Verified Component of the eisosome required for proper eisosome assembly; similar to Uso1p; authentic, non-tagged protein is detected in a phosphorylated state in highly purified mitochondria in high-t	0.333333	0	5.21168E-06	57.804	38.064	53.754					0	0		NaN	0	0		NaN	0	0		NaN	0.333333	0	5.21168E-06	57.804	0	0		NaN					0.333333	0	5.6172E-06	53.754	0	0		NaN			S
YMR031C	23	YMR031C	YMR031C	sp|YMR031C|EIS1_YEAST NCSL01000001.1 253531-256062 ORF Verified Component of the eisosome required for proper eisosome assembly; similar to Uso1p; authentic, non-tagged protein is detected in a phosphorylated state in highly purified mitochondria in high-t	0.333333	0	5.21168E-06	57.804	38.064	53.754					0	0		NaN	0	0		NaN	0	0		NaN	0.333333	0	5.21168E-06	57.804	0	0		NaN					0.333333	0	5.6172E-06	53.754	0	0		NaN			S
YMR031C	762	YMR031C	YMR031C	sp|YMR031C|EIS1_YEAST NCSL01000001.1 253531-256062 ORF Verified Component of the eisosome required for proper eisosome assembly; similar to Uso1p; authentic, non-tagged protein is detected in a phosphorylated state in highly purified mitochondria in high-t	0.249848	0	6.76636E-09	41.912	31.573	41.912	0	0		NaN	0	0		NaN					0	0		NaN	0.249848	0	6.76636E-09	41.912	0	0		NaN	0	0		NaN	0	0		NaN	0	0		NaN			S
YMR031C	763	YMR031C	YMR031C	sp|YMR031C|EIS1_YEAST NCSL01000001.1 253531-256062 ORF Verified Component of the eisosome required for proper eisosome assembly; similar to Uso1p; authentic, non-tagged protein is detected in a phosphorylated state in highly purified mitochondria in high-t	0.816815	6.75776	0	157.52	142.25	107.72	0.803972	6.94105	4.05551E-30	76.704	0.816815	6.75776	5.97872E-178	107.72	0.717029	6.73462	0	157.52	0	0		NaN	0.771039	6.01328	0	150.49	0.757564	6.25162	6.72998E-09	62.338	0	0		NaN	0	0		NaN	0.785346	6.69322	0.00086742	55.261		1	S
YMR031C	775	YMR031C	YMR031C	sp|YMR031C|EIS1_YEAST NCSL01000001.1 253531-256062 ORF Verified Component of the eisosome required for proper eisosome assembly; similar to Uso1p; authentic, non-tagged protein is detected in a phosphorylated state in highly purified mitochondria in high-t	0.9936	26.1043	5.81323E-55	65.581	58.54	48.305	0	0		NaN	0	0		NaN	0.982055	19.97	5.81323E-55	65.581	0	0		NaN	0.9936	26.1043	1.45784E-28	51.966	0	0		NaN	0	0		NaN	0	0		NaN	0	0		NaN		1;2	S
YMR031C	130	YMR031C	YMR031C	sp|YMR031C|EIS1_YEAST NCSL01000001.1 253531-256062 ORF Verified Component of the eisosome required for proper eisosome assembly; similar to Uso1p; authentic, non-tagged protein is detected in a phosphorylated state in highly purified mitochondria in high-t	0.997658	27.3713	3.32909E-13	123.67	102.14	71.268	0	0		NaN	0.989781	21.0733	0.00136787	44.299	0.997658	27.3713	9.05817E-07	71.268					0.993764	22.9842	3.32909E-13	123.67	0	0		NaN	0	0		NaN	0.989541	20.8232	0.00234033	43.544	0	0		NaN		1	S
YMR031C	752	YMR031C	YMR031C	sp|YMR031C|EIS1_YEAST NCSL01000001.1 253531-256062 ORF Verified Component of the eisosome required for proper eisosome assembly; similar to Uso1p; authentic, non-tagged protein is detected in a phosphorylated state in highly purified mitochondria in high-t	0.5	0	1.51017E-21	67.275	60.838	67.275					0	0		NaN					0	0		NaN	0.5	0	1.51017E-21	67.275	0	0		NaN	0	0		NaN	0	0		NaN	0	0		NaN		1	S
YMR031C	27	YMR031C	YMR031C	sp|YMR031C|EIS1_YEAST NCSL01000001.1 253531-256062 ORF Verified Component of the eisosome required for proper eisosome assembly; similar to Uso1p; authentic, non-tagged protein is detected in a phosphorylated state in highly purified mitochondria in high-t	0.999839	42.3377	8.52204E-05	82.261	46.816	82.261	0	0		NaN	0	0		NaN	0.999839	42.3377	8.52204E-05	82.261	0	0		NaN	0	0		NaN																		1	S
YMR036C	144	YMR036C	YMR036C	sp|YMR036C|MIH1_YEAST NCSL01000001.1 244753-246417 ORF Verified Protein tyrosine phosphatase involved in cell cycle control; regulates the phosphorylation state of Cdc28p; homolog of S. pombe cdc25 GN=MIH1 PE=1 SV=1	0.997685	26.3448	0.00769882	51.268	29.804	51.268									0	0		NaN	0	0		NaN	0.997685	26.3448	0.00769882	51.268	0	0		NaN														1	S
YMR036C	82	YMR036C	YMR036C	sp|YMR036C|MIH1_YEAST NCSL01000001.1 244753-246417 ORF Verified Protein tyrosine phosphatase involved in cell cycle control; regulates the phosphorylation state of Cdc28p; homolog of S. pombe cdc25 GN=MIH1 PE=1 SV=1	0.999716	35.4715	0.00595315	43.382	31.517	43.382									0.999716	35.4715	0.00595315	43.382					0	0		NaN																		1	S
YMR043W	2	YMR043W	YMR043W	sp|YMR043W|MCM1_YEAST NCSL01000001.1 233533-234405 ORF Verified Transcription factor; involved in cell-type-specific transcription and pheromone response; plays a central role in the formation of both repressor and activator complexes; relocalizes to the c	0.999994	52.5557	8.3794E-23	68.809	67.075	68.809					0.998849	30.5178	1.03962E-06	42.209	0.999994	52.5557	8.3794E-23	68.809					0.999918	41.374	4.19273E-10	50.563																		1	S
YMR044W	461	YMR044W	YMR044W	sp|YMR044W|IOC4_YEAST NCSL01000001.1 231453-232880 ORF Verified Member of a complex (Isw1b) with Isw1p and Ioc2p; interacts directly with H3K36me3 nucleosomes through its PWWP domain to recruit the Isw1b complex to open reading frames in a Set2p-dependent	0.838414	7.15057	8.95041E-22	75.97	59.227	75.97																	0.838414	7.15057	8.95041E-22	75.97	0	0		NaN	0	0		NaN					0	0		NaN			S
YMR047C	884	YMR047C	YMR047C	sp|YMR047C|NUP116_YEAST NCSL01000001.1 227479-230820 ORF Verified FG-nucleoporin component of central core of the nuclear pore complex; contributes directly to nucleocytoplasmic transport and maintenance of the nuclear pore complex (NPC) permeability barri	0.416481	0.832726	1.5479E-05	52.026	48.058	52.026					0	0		NaN					0	0		NaN	0.416481	0.832726	1.5479E-05	52.026													0	0		NaN			S
YMR047C	886	YMR047C	YMR047C	sp|YMR047C|NUP116_YEAST NCSL01000001.1 227479-230820 ORF Verified FG-nucleoporin component of central core of the nuclear pore complex; contributes directly to nucleocytoplasmic transport and maintenance of the nuclear pore complex (NPC) permeability barri	0.59988	2.14441	5.97206E-05	51.265	45.284	51.265					0	0		NaN	0.59988	2.14441	5.97206E-05	51.265	0	0		NaN																	0	0		NaN		1	S
YMR054W	223	YMR054W	YMR054W	sp|YMR054W|STV1_YEAST NCSL01000001.1 213909-216581 ORF Verified Subunit a of the vacuolar-ATPase V0 domain; one of two isoforms (Stv1p and Vph1p); Stv1p is located in V-ATPase complexes of the Golgi and endosomes while Vph1p is located in V-ATPase complexe	0.998052	27.0953	4.62284E-101	98.439	93.335	98.439	0	0		NaN					0.998052	27.0953	4.62284E-101	98.439	0	0		NaN	0	0		NaN	0	0		NaN	0	0		NaN	0	0		NaN	0	0		NaN		1	S
YMR075W	683	YMR075W	YMR075W	sp|YMR075W|RCO1_YEAST NCSL01000001.1 183885-185939 ORF Verified Essential component of the Rpd3S histone deacetylase complex; interacts with Eaf3p GN=RCO1 PE=1 SV=1	1	174.463	0	174.46	172.19	174.46	0	0		NaN					1	75.8194	8.8877E-14	75.819	0	0		NaN	1	174.463	0	174.46	0	0		NaN	0	0		NaN	0	0		NaN	0	0		NaN		1	S
YMR075W	373	YMR075W	YMR075W	sp|YMR075W|RCO1_YEAST NCSL01000001.1 183885-185939 ORF Verified Essential component of the Rpd3S histone deacetylase complex; interacts with Eaf3p GN=RCO1 PE=1 SV=1	0.437111	1.91272	3.55061E-44	83.606	70.569	62.19	0	0		NaN	0	0		NaN	0.393379	1.12925	3.55061E-44	83.606	0	0		NaN	0.437111	1.91272	1.08835E-23	62.19	0	0		NaN	0	0		NaN	0	0		NaN	0	0		NaN			S
YMR080C	56	YMR080C	YMR080C	sp|YMR080C|NAM7_YEAST NCSL01000001.1 170037-172952 ORF Verified ATP-dependent RNA helicase of the SFI superfamily; involved in nonsense mediated mRNA decay; required for efficient translation termination at nonsense codons and targeting of NMD substrates t	0.898846	9.61462	6.47099E-84	93.754	87.783	93.754	0	0		NaN					0.449757	0	2.80037E-19	59.898	0	0		NaN	0.898846	9.61462	6.47099E-84	93.754	0	0		NaN	0	0		NaN	0	0		NaN						1	S
YMR080C	58	YMR080C	YMR080C	sp|YMR080C|NAM7_YEAST NCSL01000001.1 170037-172952 ORF Verified ATP-dependent RNA helicase of the SFI superfamily; involved in nonsense mediated mRNA decay; required for efficient translation termination at nonsense codons and targeting of NMD substrates t	0.449757	0	2.80037E-19	59.898	57.717	59.898	0	0		NaN					0.449757	0	2.80037E-19	59.898	0	0		NaN					0	0		NaN	0	0		NaN	0	0		NaN							S
YMR091C	2	YMR091C	YMR091C	sp|YMR091C|NPL6_YEAST NCSL01000001.1 148307-149614 ORF Verified Component of the RSC chromatin remodeling complex; interacts with Rsc3p, Rsc30p, Ldb7p, and Htl1p to form a module important for a broad range of RSC functions GN=NPL6 PE=1 SV=1	0.998971	29.8568	5.2962E-178	107.57	100.84	71.98									0.998971	29.8568	6.61007E-23	71.98	0	0		NaN	0.976022	16.0964	5.2962E-178	107.57	0	0		NaN	0	0		NaN	0	0		NaN	0	0		NaN		1	S
YMR091C	4	YMR091C	YMR091C	sp|YMR091C|NPL6_YEAST NCSL01000001.1 148307-149614 ORF Verified Component of the RSC chromatin remodeling complex; interacts with Rsc3p, Rsc30p, Ldb7p, and Htl1p to form a module important for a broad range of RSC functions GN=NPL6 PE=1 SV=1	0.99687	25.0271	6.61007E-23	71.98	67.223	71.98									0.99687	25.0271	6.61007E-23	71.98	0	0		NaN					0	0		NaN	0	0		NaN	0	0		NaN	0	0		NaN			S
YMR111C	42	YMR111C	YMR111C	sp|YMR111C|dubious778_YEAST NCSL01000001.1 105798-107186 ORF Verified Protein of unknown function; green fluorescent protein (GFP)-fusion protein localizes to the nucleus; YMR111C is not an essential gene; forms nuclear foci upon DNA replication stress GN=	0.743009	8.00762	6.73909E-06	63.408	32.844	63.408									0.718694	7.54166	0.00145752	51.841	0	0		NaN	0.743009	8.00762	6.73909E-06	63.408	0	0		NaN	0	0		NaN	0	0		NaN	0	0		NaN		1	S
YMR133W	377	YMR133W	YMR133W	sp|YMR133W|REC114_YEAST NCSL01000001.1 62326-63633 ORF Verified Protein involved in early stages of meiotic recombination; possibly involved in the coordination of recombination and meiotic division; mutations lead to premature initiation of the first meio	0.978584	16.6565	0.000506648	46.592	41.226	46.592	0	0		NaN	0	0		NaN	0	0		NaN	0	0		NaN	0.978584	16.6565	0.000506648	46.592					0	0		NaN	0	0		NaN	0	0		NaN		1	S
YMR135C	381	YMR135C	YMR135C	sp|YMR135C|GID8_YEAST NCSL01000001.1 59805-61169 ORF Verified Subunit of GID Complex, binds strongly to central component Vid30p; GID Complex is involved in proteasome-dependent catabolite inactivation of fructose-1,6-bisphosphatase; recruits Rmd5p, Fyv10	0.737321	7.44273	4.71175E-14	61.222	57.561	61.222					0.737321	7.44273	2.36156E-13	61.222	0	0		NaN	0	0		NaN	0	0		NaN	0	0		NaN					0.44722	0	4.71175E-14	45.094	0	0		NaN			S
YMR172W	319	YMR172W	YMR172W	sp|YMR172W|HOT1_YEAST NCSL01000089.1 963-3122 ORF Verified Transcription factor for glycerol biosynthetic genes; required for the transient induction of glycerol biosynthetic genes GPD1 and GPP2 in response to high osmolarity; targets Hog1p to osmostress r	0.882584	9.27752	9.62442E-06	52.79	52.79	52.79					0.882584	9.27752	9.62442E-06	52.79																														1	S
YMR190C	348	YMR190C	YMR190C	sp|YMR190C|SGS1_YEAST NCSL01000014.1 6814-11157 ORF Verified RecQ family nucleolar DNA helicase; role in genome integrity maintenance, chromosome synapsis, meiotic joint molecule/crossover formation; stimulates activity of Top3p; rapidly lost in response t	0.779317	2.66433	9.41133E-27	41.247	37.653	41.247									0.779317	2.66433	9.41133E-27	41.247									0	0		NaN									0	0		NaN			S
YMR190C	164	YMR190C	YMR190C	sp|YMR190C|SGS1_YEAST NCSL01000014.1 6814-11157 ORF Verified RecQ family nucleolar DNA helicase; role in genome integrity maintenance, chromosome synapsis, meiotic joint molecule/crossover formation; stimulates activity of Top3p; rapidly lost in response t	0.873709	8.40003	2.37972E-165	110.08	71.774	95.401	0	0		NaN	0.854164	7.67679	2.37972E-165	110.08	0.867137	8.14691	1.00259E-06	71.555	0	0		NaN	0.873709	8.40003	1.08594E-43	95.401					0	0		NaN	0	0		NaN	0	0		NaN		1	S
YMR190C	165	YMR190C	YMR190C	sp|YMR190C|SGS1_YEAST NCSL01000014.1 6814-11157 ORF Verified RecQ family nucleolar DNA helicase; role in genome integrity maintenance, chromosome synapsis, meiotic joint molecule/crossover formation; stimulates activity of Top3p; rapidly lost in response t	0.499999	0	0.000831376	58.37	30.357	58.37	0	0		NaN									0	0		NaN	0.499999	0	0.000831376	58.37					0	0		NaN	0	0		NaN	0	0		NaN		1	S
YMR205C	171	YMR205C	YMR205C	sp|YMR205C|PFK2_YEAST NCSL01000014.1 37756-40635 ORF Verified Beta subunit of heterooctameric phosphofructokinase; involved in glycolysis; indispensable for anaerobic growth; activated by fructose-2,6-bisphosphate and AMP; mutation inhibits glucose inducti	0.99984	38.0043	0	127.83	119.7	127.83	0	0		NaN					0.99797	29.4933	7.91052E-07	70.942	0	0		NaN	0.99984	38.0043	0	127.83					0	0		NaN										1	S
YMR206W	168	YMR206W	YMR206W	sp|YMR206W|dubious800_YEAST NCSL01000014.1 41788-42729 ORF Uncharacterized Putative protein of unknown function; not an essential gene; YMR206W has a paralog, YNR014W, that arose from the whole genome duplication GN=dubious800 PE=1 SV=1	0.857237	7.79681	5.87679E-08	65.395	41.544	65.395									0.857237	7.79681	5.87679E-08	65.395	0	0		NaN					0	0		NaN														1	S
YMR206W	35	YMR206W	YMR206W	sp|YMR206W|dubious800_YEAST NCSL01000014.1 41788-42729 ORF Uncharacterized Putative protein of unknown function; not an essential gene; YMR206W has a paralog, YNR014W, that arose from the whole genome duplication GN=dubious800 PE=1 SV=1	0.9967	25.6313	1.72255E-34	65.716	61.086	65.716	0	0		NaN					0.946211	13.0382	1.88195E-14	53.553	0	0		NaN	0.9967	25.6313	1.72255E-34	65.716	0	0		NaN	0	0		NaN	0	0		NaN	0	0		NaN		1	S
YMR206W	73	YMR206W	YMR206W	sp|YMR206W|dubious800_YEAST NCSL01000014.1 41788-42729 ORF Uncharacterized Putative protein of unknown function; not an essential gene; YMR206W has a paralog, YNR014W, that arose from the whole genome duplication GN=dubious800 PE=1 SV=1	0.317768	0	7.03798E-13	44.616	30.953	44.616					0	0		NaN													0.317768	0	7.03798E-13	44.616															S
YMR206W	75	YMR206W	YMR206W	sp|YMR206W|dubious800_YEAST NCSL01000014.1 41788-42729 ORF Uncharacterized Putative protein of unknown function; not an essential gene; YMR206W has a paralog, YNR014W, that arose from the whole genome duplication GN=dubious800 PE=1 SV=1	0.317768	0	7.03798E-13	44.616	30.953	44.616					0	0		NaN													0.317768	0	7.03798E-13	44.616															S
YMR206W	77	YMR206W	YMR206W	sp|YMR206W|dubious800_YEAST NCSL01000014.1 41788-42729 ORF Uncharacterized Putative protein of unknown function; not an essential gene; YMR206W has a paralog, YNR014W, that arose from the whole genome duplication GN=dubious800 PE=1 SV=1	0.317768	0	7.03798E-13	44.616	30.953	44.616					0	0		NaN													0.317768	0	7.03798E-13	44.616															S
YMR206W	193	YMR206W	YMR206W	sp|YMR206W|dubious800_YEAST NCSL01000014.1 41788-42729 ORF Uncharacterized Putative protein of unknown function; not an essential gene; YMR206W has a paralog, YNR014W, that arose from the whole genome duplication GN=dubious800 PE=1 SV=1	0.926257	13.0062	1.18565E-19	45.546	34.403	43.888									0.866815	9.60582	2.07156E-19	45.546	0	0		NaN	0.926257	13.0062	1.18565E-19	43.888									0	0		NaN						2	S
YMR212C	564	YMR212C	YMR212C	sp|YMR212C|EFR3_YEAST NCSL01000014.1 56585-58933 ORF Verified Protein required for Stt4-containing PI kinase complex localization; required for Stt4-containing phosphoinositide (PI) kinase patch assembly at the plasma membrane; recruited to the plasma memb	0.466601	0	2.32249E-20	68.919	63.074	68.919	0	0		NaN									0	0		NaN					0	0		NaN	0	0		NaN	0.466601	0	2.32249E-20	68.919	0	0		NaN			S
YMR212C	566	YMR212C	YMR212C	sp|YMR212C|EFR3_YEAST NCSL01000014.1 56585-58933 ORF Verified Protein required for Stt4-containing PI kinase complex localization; required for Stt4-containing phosphoinositide (PI) kinase patch assembly at the plasma membrane; recruited to the plasma memb	0.386679	1.00801	1.71882E-07	58.997	49.467	58.997	0	0		NaN					0.386679	1.00801	1.71882E-07	58.997	0	0		NaN					0	0		NaN	0	0		NaN	0	0		NaN	0	0		NaN			S
YMR219W	1364	YMR219W	YMR219W	sp|YMR219W|ESC1_YEAST NCSL01000014.1 72998-77974 ORF Verified Protein involved in telomeric silencing; required for quiescent cell telomere hypercluster localization at nuclear membrane vicinity; interacts with PAD4-domain of Sir4p GN=ESC1 PE=1 SV=1	1	75.0877	7.40841E-08	75.088	43.666	75.088					0	0		NaN	1	53.4477	0.0100729	53.448	0	0		NaN	1	75.0877	7.40841E-08	75.088	0	0		NaN									0	0		NaN		2	S
YMR219W	1326	YMR219W	YMR219W	sp|YMR219W|ESC1_YEAST NCSL01000014.1 72998-77974 ORF Verified Protein involved in telomeric silencing; required for quiescent cell telomere hypercluster localization at nuclear membrane vicinity; interacts with PAD4-domain of Sir4p GN=ESC1 PE=1 SV=1	0.999879	40.7857	0.0051962	55.452	51.001	55.452									0.999879	40.7857	0.0051962	55.452	0	0		NaN					0	0		NaN	0	0		NaN					0	0		NaN		1	S
YMR219W	526	YMR219W	YMR219W	sp|YMR219W|ESC1_YEAST NCSL01000014.1 72998-77974 ORF Verified Protein involved in telomeric silencing; required for quiescent cell telomere hypercluster localization at nuclear membrane vicinity; interacts with PAD4-domain of Sir4p GN=ESC1 PE=1 SV=1	0.499669	0	6.93341E-27	58.457	55.615	58.457									0.499669	0	6.93341E-27	58.457	0	0		NaN					0	0		NaN	0	0		NaN					0	0		NaN			S
YMR219W	532	YMR219W	YMR219W	sp|YMR219W|ESC1_YEAST NCSL01000014.1 72998-77974 ORF Verified Protein involved in telomeric silencing; required for quiescent cell telomere hypercluster localization at nuclear membrane vicinity; interacts with PAD4-domain of Sir4p GN=ESC1 PE=1 SV=1	0.906444	9.86976	5.64189E-52	69.548	59.831	69.548									0.499669	0	6.93341E-27	58.457	0	0		NaN	0.906444	9.86976	5.64189E-52	69.548	0	0		NaN	0	0		NaN					0	0		NaN		1	S
YMR221C	238	YMR221C	YMR221C	sp|YMR221C|FMP42_YEAST NCSL01000014.1 79796-81310 ORF Uncharacterized Putative protein of unknown function; the authentic, non-tagged protein is detected in highly purified mitochondria in high-throughput studies; physical interaction with Atg27p suggests	0.996059	24.0265	0	188.44	180.66	188.44	0	0		NaN									0	0		NaN	0.996059	24.0265	0	188.44	0	0		NaN	0	0		NaN	0	0		NaN	0	0		NaN		1	S
YMR224C	560	YMR224C	YMR224C	sp|YMR224C|MRE11_YEAST NCSL01000014.1 84440-86518 ORF Verified Nuclease subunit of the MRX complex with Rad50p and Xrs2p; complex functions in repair of DNA double-strand breaks and in telomere stability; Mre11p associates with Ser/Thr-rich ORFs in premeio	0.871825	8.33373	3.2252E-33	83.106	74.286	83.106									0.845703	7.44645	2.54729E-11	57.499					0.871825	8.33373	3.2252E-33	83.106													0	0		NaN		1	S
YMR227C	101	YMR227C	YMR227C	sp|YMR227C|TAF7_YEAST NCSL01000014.1 88479-90251 ORF Verified TFIID subunit (67 kDa); involved in RNA polymerase II transcription initiation GN=TAF7 PE=1 SV=1	0.562359	0.396582	2.21131E-28	50.426	46.699	50.426					0	0		NaN	0	0		NaN									0.562359	0.396582	2.21131E-28	50.426									0	0		NaN		2	S
YMR227C	104	YMR227C	YMR227C	sp|YMR227C|TAF7_YEAST NCSL01000014.1 88479-90251 ORF Verified TFIID subunit (67 kDa); involved in RNA polymerase II transcription initiation GN=TAF7 PE=1 SV=1	0.916872	7.61986	2.21131E-28	50.426	46.699	50.426					0	0		NaN	0	0		NaN									0.916872	7.61986	2.21131E-28	50.426									0	0		NaN		2	S
YMR233W	113	YMR233W	YMR233W	sp|YMR233W|TRI1_YEAST NCSL01000014.1 105053-105733 ORF Verified Non-essential sumoylated protein of unknown function; similar to components of human SWI/SNF complex including SMRD3; green fluorescent protein (GFP)-fusion protein localizes to the cytoplasm,	0.999978	46.7749	2.59517E-96	100.22	75.37	100.22	0	0		NaN	0.999955	43.5593	4.51089E-14	78.763	0.999978	46.7749	2.59517E-96	100.22	0	0		NaN	0.999891	39.7835	5.0324E-14	77.078	0	0		NaN	0	0		NaN	0	0		NaN	0	0		NaN		1	S
YMR233W	116	YMR233W	YMR233W	sp|YMR233W|TRI1_YEAST NCSL01000014.1 105053-105733 ORF Verified Non-essential sumoylated protein of unknown function; similar to components of human SWI/SNF complex including SMRD3; green fluorescent protein (GFP)-fusion protein localizes to the cytoplasm,	0.565761	1.17307	0.000329472	43.382	39.078	43.382	0	0		NaN	0	0		NaN	0	0		NaN	0	0		NaN					0	0		NaN	0	0		NaN	0	0		NaN	0.565761	1.17307	0.000329472	43.382		1	S
YMR233W	225	YMR233W	YMR233W	sp|YMR233W|TRI1_YEAST NCSL01000014.1 105053-105733 ORF Verified Non-essential sumoylated protein of unknown function; similar to components of human SWI/SNF complex including SMRD3; green fluorescent protein (GFP)-fusion protein localizes to the cytoplasm,	0.999958	43.8146	3.18246E-08	79.492	62.86	79.492	0	0		NaN	0	0		NaN	0	0		NaN	0	0		NaN	0.999958	43.8146	3.18246E-08	79.492	0	0		NaN	0	0		NaN					0	0		NaN			S
YMR243C	393	YMR243C	YMR243C	sp|YMR243C|ZRC1_YEAST NCSL01000014.1 120706-122034 ORF Verified Vacuolar membrane zinc transporter; transports zinc from cytosol to vacuole for storage; also has role in resistance to zinc shock resulting from sudden influx of zinc into cytoplasm; human or	0.978943	16.7042	1.17409E-71	83.557	80.401	83.557	0	0		NaN					0.978943	16.7042	1.17409E-71	83.557	0	0		NaN	0	0		NaN	0	0		NaN	0	0		NaN	0	0		NaN						2	S
YMR243C	396	YMR243C	YMR243C	sp|YMR243C|ZRC1_YEAST NCSL01000014.1 120706-122034 ORF Verified Vacuolar membrane zinc transporter; transports zinc from cytosol to vacuole for storage; also has role in resistance to zinc shock resulting from sudden influx of zinc into cytoplasm; human or	0.666824	5.24633	1.17409E-71	83.557	80.401	83.557	0	0		NaN					0.666824	5.24633	1.17409E-71	83.557	0	0		NaN	0	0		NaN	0	0		NaN	0	0		NaN	0	0		NaN						2	S
YMR261C	148	YMR261C	YMR261C	sp|YMR261C|TPS3_YEAST NCSL01000014.1 155400-158564 ORF Verified Regulatory subunit of trehalose-6-phosphate synthase/phosphatase; involved in synthesis of storage carbohydrate trehalose; expression is induced by stress conditions and repressed by the Ras-c	0.985404	18.308	2.00296E-22	63.727	57.624	62.924					0	0		NaN	0.985404	18.308	3.31017E-22	62.924					0.888617	9.02726	2.00296E-22	63.727	0	0		NaN					0	0		NaN	0	0		NaN		1	S
YMR270C	8	YMR270C	YMR270C	sp|YMR270C|RRN9_YEAST NCSL01000014.1 170540-171637 ORF Verified Protein involved in promoting high level transcription of rDNA; subunit of UAF (upstream activation factor) for RNA polymerase I GN=RRN9 PE=1 SV=1	0.870752	9.22383	2.7973E-24	54.271	51.284	54.271					0	0		NaN	0.490435	0	3.77567E-21	45.047					0.870752	9.22383	2.7973E-24	54.271													0	0		NaN		1	S
YMR280C	35	YMR280C	YMR280C	sp|YMR280C|CAT8_YEAST NCSL01000014.1 191865-196154 ORF Verified Zinc cluster transcriptional activator; necessary for derepression of a variety of genes under non-fermentative growth conditions, active after diauxic shift, binds carbon source responsive el	0.815102	7.2015	2.64276E-14	79.492	69.539	79.492					0	0		NaN	0.815102	7.2015	2.64276E-14	79.492					0.458566	0	0.00102336	44.309	0	0		NaN					0	0		NaN	0	0		NaN		1	S
YMR280C	36	YMR280C	YMR280C	sp|YMR280C|CAT8_YEAST NCSL01000014.1 191865-196154 ORF Verified Zinc cluster transcriptional activator; necessary for derepression of a variety of genes under non-fermentative growth conditions, active after diauxic shift, binds carbon source responsive el	0.458566	0	0.00102336	44.309	39.15	44.309					0	0		NaN	0	0		NaN					0.458566	0	0.00102336	44.309	0	0		NaN					0	0		NaN	0	0		NaN			S
YMR290C	9	YMR290C	YMR290C	sp|YMR290C|HAS1_YEAST NCSL01000014.1 214901-216418 ORF Verified ATP-dependent RNA helicase; involved in the biogenesis of 40S and 60S ribosome subunits; localizes to both the nuclear periphery and nucleolus; highly enriched in nuclear pore complex fraction	0.25	0	3.28016E-05	48.704	20.072	48.704					0	0		NaN	0.25	0	3.28016E-05	48.704					0	0		NaN	0	0		NaN					0	0		NaN							S
YMR290C	12	YMR290C	YMR290C	sp|YMR290C|HAS1_YEAST NCSL01000014.1 214901-216418 ORF Verified ATP-dependent RNA helicase; involved in the biogenesis of 40S and 60S ribosome subunits; localizes to both the nuclear periphery and nucleolus; highly enriched in nuclear pore complex fraction	0.25	0	3.28016E-05	48.704	20.072	48.704					0	0		NaN	0.25	0	3.28016E-05	48.704					0	0		NaN	0	0		NaN					0	0		NaN							S
YMR290C	14	YMR290C	YMR290C	sp|YMR290C|HAS1_YEAST NCSL01000014.1 214901-216418 ORF Verified ATP-dependent RNA helicase; involved in the biogenesis of 40S and 60S ribosome subunits; localizes to both the nuclear periphery and nucleolus; highly enriched in nuclear pore complex fraction	0.25	0	3.28016E-05	48.704	20.072	48.704					0	0		NaN	0.25	0	3.28016E-05	48.704					0	0		NaN	0	0		NaN					0	0		NaN							S
YMR306W	810	YMR306W	YMR306W	sp|YMR306W|FKS3_YEAST NCSL01000014.1 245995-251352 ORF Verified Protein involved in spore wall assembly; has similarity to 1,3-beta-D-glucan synthase catalytic subunits Fks1p and Gsc2p; the authentic, non-tagged protein is detected in highly purified mitoc	0.499905	0	2.88401E-09	69.451	54.771	69.451	0	0		NaN					0.499905	0	2.88401E-09	69.451					0.499707	0	1.82206E-06	64.55					0	0		NaN					0	0		NaN		1	S
YMR306W	811	YMR306W	YMR306W	sp|YMR306W|FKS3_YEAST NCSL01000014.1 245995-251352 ORF Verified Protein involved in spore wall assembly; has similarity to 1,3-beta-D-glucan synthase catalytic subunits Fks1p and Gsc2p; the authentic, non-tagged protein is detected in highly purified mitoc	0.499905	0	2.88401E-09	69.451	54.771	69.451	0	0		NaN					0.499905	0	2.88401E-09	69.451					0.499707	0	1.82206E-06	64.55					0	0		NaN					0	0		NaN		1	S
YMR309C	98	YMR309C	YMR309C	sp|YMR309C|NIP1_YEAST NCSL01000014.1 257819-260257 ORF Verified eIF3c subunit of the eukaryotic translation initiation factor 3 (eIF3); involved in the assembly of preinitiation complex and start codon selection; eIF3 is also involved in programmed stop co	0.999269	32.2326	0	137.73	134.41	129.36					0.603079	0	3.34068E-08	40.085	0.798509	7.38387	2.13189E-11	46.621									0.998833	31.2502	1.46002E-262	98.227					0.999269	32.2326	0	137.73	0.948177	15.1479	1.07362E-13	54.805		3	S
YMR309C	99	YMR309C	YMR309C	sp|YMR309C|NIP1_YEAST NCSL01000014.1 257819-260257 ORF Verified eIF3c subunit of the eukaryotic translation initiation factor 3 (eIF3); involved in the assembly of preinitiation complex and start codon selection; eIF3 is also involved in programmed stop co	0.999655	36.4116	0	137.73	134.41	98.227					0.62286	0.427441	3.34068E-08	40.085	0.809188	7.79712	2.13189E-11	46.621									0.999655	36.4116	1.46002E-262	98.227					0.999419	33.4887	0	137.73	0.950706	15.5681	1.07362E-13	54.805		3	S
YMR309C	103	YMR309C	YMR309C	sp|YMR309C|NIP1_YEAST NCSL01000014.1 257819-260257 ORF Verified eIF3c subunit of the eukaryotic translation initiation factor 3 (eIF3); involved in the assembly of preinitiation complex and start codon selection; eIF3 is also involved in programmed stop co	1	82.955	0	137.73	134.41	137.73					0.802892	4.34791	3.34068E-08	40.085	0.978451	19.6516	2.13189E-11	46.621									0.999996	56.7471	1.46002E-262	98.227					1	82.955	0	137.73	0.97303	19.6014	1.07362E-13	54.805		3	S
YNL039W	49	YNL039W	YNL039W	sp|YNL039W|BDP1_YEAST NCSL01000011.1 295344-297128 ORF Verified Essential subunit of RNA polymerase III transcription factor (TFIIIB); TFIIIB is involved in transcription of genes encoding tRNAs, 5S rRNA, U6 snRNA, and other small RNAs GN=BDP1 PE=1 SV=1	0.998445	28.0755	1.19205E-260	108.58	97.777	108.58	0	0		NaN					0.998426	28.0222	5.02925E-125	89.577	0	0		NaN	0.998445	28.0755	1.19205E-260	108.58	0	0		NaN	0	0		NaN	0	0		NaN	0	0		NaN		1	S
YNL039W	178	YNL039W	YNL039W	sp|YNL039W|BDP1_YEAST NCSL01000011.1 295344-297128 ORF Verified Essential subunit of RNA polymerase III transcription factor (TFIIIB); TFIIIB is involved in transcription of genes encoding tRNAs, 5S rRNA, U6 snRNA, and other small RNAs GN=BDP1 PE=1 SV=1	0.999998	57.0616	0	140.24	125.56	140.24	0	0		NaN	0	0		NaN	0.999998	57.0616	0	140.24	0	0		NaN	0.99964	34.4298	7.22272E-115	103.88	0	0		NaN	0	0		NaN					0	0		NaN		1	S
YNL047C	649	YNL047C	YNL047C	sp|YNL047C|SLM2_YEAST NCSL01000011.1 280552-282522 ORF Verified Phosphoinositide PI4,5P(2) binding protein, forms a complex with Slm1p; acts downstream of Mss4p in a pathway regulating actin cytoskeleton organization in response to stress; TORC2 complex su	0.999964	44.483	1.60188E-14	72.496	65.807	72.496					0	0		NaN	0.999964	44.483	1.60188E-14	72.496	0	0		NaN					0	0		NaN					0	0		NaN						1	S
YNL059C	2	YNL059C	YNL059C	sp|YNL059C|ARP5_YEAST NCSL01000011.1 259188-261455 ORF Verified Nuclear actin-related protein involved in chromatin remodeling; component of chromatin-remodeling enzyme complexes; promotes nucleosome shifts in the 3 prime direction GN=ARP5 PE=1 SV=1	0.331616	0	0.000382776	58.676	34.826	58.676	0	0		NaN	0.331616	0	0.000382776	58.676																															S
YNL059C	3	YNL059C	YNL059C	sp|YNL059C|ARP5_YEAST NCSL01000011.1 259188-261455 ORF Verified Nuclear actin-related protein involved in chromatin remodeling; component of chromatin-remodeling enzyme complexes; promotes nucleosome shifts in the 3 prime direction GN=ARP5 PE=1 SV=1	0.331616	0	0.000382776	58.676	34.826	58.676	0	0		NaN	0.331616	0	0.000382776	58.676																															S
YNL059C	7	YNL059C	YNL059C	sp|YNL059C|ARP5_YEAST NCSL01000011.1 259188-261455 ORF Verified Nuclear actin-related protein involved in chromatin remodeling; component of chromatin-remodeling enzyme complexes; promotes nucleosome shifts in the 3 prime direction GN=ARP5 PE=1 SV=1	0.331616	0	0.000382776	58.676	34.826	58.676	0	0		NaN	0.331616	0	0.000382776	58.676																															S
YNL076W	2	YNL076W	YNL076W	sp|YNL076W|MKS1_YEAST NCSL01000011.1 230069-231823 ORF Verified Pleiotropic negative transcriptional regulator; involved in Ras-CAMP and lysine biosynthetic pathways and nitrogen regulation; involved in retrograde (RTG) mitochondria-to-nucleus signaling GN	0.999965	44.6026	5.24186E-09	50.843	44.46	50.843																					0.999965	44.6026	5.24186E-09	50.843					0.999937	42.037	0.000147639	48.14	0	0		NaN		1	S
YNL082W	602	YNL082W	YNL082W	sp|YNL082W|PMS1_YEAST NCSL01000011.1 219842-222475 ORF Verified ATP-binding protein required for mismatch repair; required for both mitosis and meiosis; functions as a heterodimer with Mlh1p; binds double- and single-stranded DNA via its N-terminal domain,	0.997237	26.5578	0.00113752	60.518	49.645	60.518																					0	0		NaN					0.997237	26.5578	0.00505907	60.518	0.912311	10.4605	0.00113752	42.395		1	S
YNL085W	361	YNL085W	YNL085W	sp|YNL085W|MKT1_YEAST NCSL01000011.1 213670-216162 ORF Verified Protein similar to nucleases that forms a complex with Pbp1p; complex may mediate posttranscriptional regulation of HO; involved in propagation of M2 dsRNA satellite of L-A virus; allelic vari	0.44021	0	9.17614E-19	46.621	43.398	46.621	0	0		NaN	0	0		NaN					0	0		NaN	0.44021	0	9.17614E-19	46.621	0	0		NaN	0	0		NaN											S
YNL085W	362	YNL085W	YNL085W	sp|YNL085W|MKT1_YEAST NCSL01000011.1 213670-216162 ORF Verified Protein similar to nucleases that forms a complex with Pbp1p; complex may mediate posttranscriptional regulation of HO; involved in propagation of M2 dsRNA satellite of L-A virus; allelic vari	0.535364	0.742511	2.3475E-61	85.974	80.797	85.974	0	0		NaN	0	0		NaN	0.535364	0.742511	2.3475E-61	85.974	0	0		NaN	0.44021	0	9.17614E-19	46.621	0	0		NaN	0	0		NaN										2	S
YNL085W	364	YNL085W	YNL085W	sp|YNL085W|MKT1_YEAST NCSL01000011.1 213670-216162 ORF Verified Protein similar to nucleases that forms a complex with Pbp1p; complex may mediate posttranscriptional regulation of HO; involved in propagation of M2 dsRNA satellite of L-A virus; allelic vari	0.502525	0.742511	2.3475E-61	85.974	80.797	85.974	0	0		NaN	0	0		NaN	0.502525	0.742511	2.3475E-61	85.974	0	0		NaN					0	0		NaN	0	0		NaN										2	S
YNL088W	1305	YNL088W	YNL088W	sp|YNL088W|TOP2_YEAST NCSL01000011.1 204244-208530 ORF Verified Topoisomerase II; relieves torsional strain in DNA by cleaving and re-sealing phosphodiester backbone of both positively and negatively supercoiled DNA; cleaves complementary strands; localize	0.363279	0.573204	3.61097E-52	73.783	69.431	73.783	0	0		NaN	0	0		NaN	0.350464	0.33099	4.4755E-19	46.027	0.333333	0	3.60934E-32	61.767	0.363279	0.573204	3.61097E-52	73.783	0	0		NaN	0	0		NaN	0	0		NaN	0	0		NaN			S
YNL088W	1307	YNL088W	YNL088W	sp|YNL088W|TOP2_YEAST NCSL01000011.1 204244-208530 ORF Verified Topoisomerase II; relieves torsional strain in DNA by cleaving and re-sealing phosphodiester backbone of both positively and negatively supercoiled DNA; cleaves complementary strands; localize	0.571936	0	3.61097E-52	73.783	69.431	56.529	0	0		NaN	0.389689	0	1.11375E-23	55.007	0.329896	0	4.4755E-19	46.027	0.333333	0	3.60934E-32	61.767	0.571936	0	3.61097E-52	73.783	0	0		NaN	0	0		NaN	0	0		NaN	0	0		NaN		3	S
YNL088W	1310	YNL088W	YNL088W	sp|YNL088W|TOP2_YEAST NCSL01000011.1 204244-208530 ORF Verified Topoisomerase II; relieves torsional strain in DNA by cleaving and re-sealing phosphodiester backbone of both positively and negatively supercoiled DNA; cleaves complementary strands; localize	0.75728	7.1997	0	125.83	120.83	125.83	0	0		NaN	0.389689	0	1.11375E-23	55.007	0.547488	0.720826	3.68914E-52	79.558	0.333333	0	3.60934E-32	61.767	0.75728	7.1997	0	125.83	0	0		NaN	0	0		NaN	0	0		NaN	0	0		NaN		2;3	S
YNL088W	2	YNL088W	YNL088W	sp|YNL088W|TOP2_YEAST NCSL01000011.1 204244-208530 ORF Verified Topoisomerase II; relieves torsional strain in DNA by cleaving and re-sealing phosphodiester backbone of both positively and negatively supercoiled DNA; cleaves complementary strands; localize	0.5	0	5.296E-08	82.171	78.584	82.171	0	0		NaN	0	0		NaN	0.5	0	5.296E-08	82.171	0	0		NaN	0	0		NaN					0	0		NaN					0	0		NaN		1	S
YNL088W	7	YNL088W	YNL088W	sp|YNL088W|TOP2_YEAST NCSL01000011.1 204244-208530 ORF Verified Topoisomerase II; relieves torsional strain in DNA by cleaving and re-sealing phosphodiester backbone of both positively and negatively supercoiled DNA; cleaves complementary strands; localize	0.74498	7.80723	1.49017E-230	151.66	129.33	151.66	0	0		NaN	0	0		NaN					0	0		NaN	0.74498	7.80723	1.49017E-230	151.66					0	0		NaN					0	0		NaN			S
YNL098C	224	YNL098C	YNL098C	sp|YNL098C|RAS2_YEAST NCSL01000011.1 186163-187131 ORF Verified GTP-binding protein; regulates nitrogen starvation response, sporulation, and filamentous growth; farnesylation and palmitoylation required for activity and localization to plasma membrane; ho	0.318843	0	1.44856E-06	47.288	44.032	47.288													0.318843	0	1.44856E-06	47.288									0	0		NaN					0	0		NaN			S
YNL098C	225	YNL098C	YNL098C	sp|YNL098C|RAS2_YEAST NCSL01000011.1 186163-187131 ORF Verified GTP-binding protein; regulates nitrogen starvation response, sporulation, and filamentous growth; farnesylation and palmitoylation required for activity and localization to plasma membrane; ho	0.836553	7.9877	0	143.97	131.93	143.97									0.772538	6.82811	1.10706E-156	108.72	0.318843	0	1.44856E-06	47.288	0.836553	7.9877	0	143.97					0	0		NaN					0	0		NaN		1	S
YNL101W	165	YNL101W	YNL101W	sp|YNL101W|AVT4_YEAST NCSL01000011.1 181558-183699 ORF Verified Vacuolar transporter; exports large neutral amino acids from the vacuole; member of a family of seven S. cerevisiae genes (AVT1-7) related to vesicular GABA-glycine transporters; localizes to	1	74.911	5.43219E-13	88.681	71.295	88.681	0	0		NaN					1	74.911	5.43219E-13	88.681	0	0		NaN	0.999927	43.1107	0.00579482	51.346	0	0		NaN									0	0		NaN		1	S
YNL115C	222	YNL115C	YNL115C	sp|YNL115C|dubious859_YEAST NCSL01000011.1 156655-158589 ORF Uncharacterized Putative protein of unknown function; green fluorescent protein (GFP)-fusion protein localizes to mitochondria; YNL115C is not an essential gene GN=dubious859 PE=1 SV=1	0.498846	0	3.38435E-19	49.528	38.624	49.528	0	0		NaN	0	0		NaN	0.498558	0	3.38435E-19	41.912	0	0		NaN	0.498846	0	9.37109E-19	49.528					0	0		NaN											S
YNL115C	251	YNL115C	YNL115C	sp|YNL115C|dubious859_YEAST NCSL01000011.1 156655-158589 ORF Uncharacterized Putative protein of unknown function; green fluorescent protein (GFP)-fusion protein localizes to mitochondria; YNL115C is not an essential gene GN=dubious859 PE=1 SV=1	0.470079	0	3.81589E-20	45.011	37.651	45.011	0	0		NaN	0	0		NaN	0.470079	0	3.81589E-20	45.011	0	0		NaN					0	0		NaN	0	0		NaN	0	0		NaN	0	0		NaN			S
YNL118C	746	YNL118C	YNL118C	sp|YNL118C|DCP2_YEAST NCSL01000011.1 149188-152100 ORF Verified Catalytic subunit of Dcp1p-Dcp2p decapping enzyme complex; removes 5' cap structure from mRNAs prior to their degradation; also enters nucleus and positively regulates transcription initiation	0.332496	0	6.56624E-08	57.804	51.271	57.804									0.331882	0	1.3867E-05	49.31					0.332496	0	6.56624E-08	57.804									0	0		NaN	0	0		NaN			S
YNL118C	747	YNL118C	YNL118C	sp|YNL118C|DCP2_YEAST NCSL01000011.1 149188-152100 ORF Verified Catalytic subunit of Dcp1p-Dcp2p decapping enzyme complex; removes 5' cap structure from mRNAs prior to their degradation; also enters nucleus and positively regulates transcription initiation	0.332496	0	6.56624E-08	57.804	51.271	57.804									0.331882	0	1.3867E-05	49.31					0.332496	0	6.56624E-08	57.804									0	0		NaN	0	0		NaN			S
YNL118C	751	YNL118C	YNL118C	sp|YNL118C|DCP2_YEAST NCSL01000011.1 149188-152100 ORF Verified Catalytic subunit of Dcp1p-Dcp2p decapping enzyme complex; removes 5' cap structure from mRNAs prior to their degradation; also enters nucleus and positively regulates transcription initiation	0.332496	0	6.56624E-08	57.804	51.271	57.804									0.331882	0	1.3867E-05	49.31					0.332496	0	6.56624E-08	57.804									0	0		NaN	0	0		NaN			S
YNL119W	489	YNL119W	YNL119W	sp|YNL119W|NCS2_YEAST NCSL01000011.1 147576-149057 ORF Verified Protein required for uridine thiolation of Lys(UUU) and Glu(UUC) tRNAs; required for the thiolation of uridine at the wobble position of Lys(UUU) and Glu(UUC) tRNAs; has a role in urmylation a	0.999941	42.306	7.12149E-23	64.52	59.136	64.52									0.999941	42.306	7.12149E-23	64.52					0.999316	31.648	1.88662E-08	48.177	0	0		NaN														1	S
YNL126W	151	YNL126W	YNL126W	sp|YNL126W|SPC98_YEAST NCSL01000011.1 133764-136304 ORF Verified Component of the microtubule-nucleating Tub4p (gamma-tubulin) complex; interacts with Spc110p at the spindle pole body (SPB) inner plaque and with Spc72p at the SPB outer plaque GN=SPC98 PE=1	0.639121	2.48234	0.000162453	65.305	52.874	65.305	0	0		NaN	0.5	0	0.000162453	65.305					0	0		NaN	0	0		NaN	0.499981	0	0.00219969	45.368					0.639121	2.48234	0.000162453	65.305	0.499997	0	0.0107053	56.432		1	S
YNL126W	152	YNL126W	YNL126W	sp|YNL126W|SPC98_YEAST NCSL01000011.1 133764-136304 ORF Verified Component of the microtubule-nucleating Tub4p (gamma-tubulin) complex; interacts with Spc110p at the spindle pole body (SPB) inner plaque and with Spc72p at the SPB outer plaque GN=SPC98 PE=1	0.960371	13.845	1.09669E-05	78.556	66.125	78.556	0	0		NaN	0.5	0	0.000162453	65.305	0.858799	7.84121	1.09669E-05	62.823	0	0		NaN	0.960371	13.845	0.0113191	78.556	0.499981	0	0.00219969	45.368					0.862787	7.98563	0.0103737	51.268	0.499997	0	0.0107053	56.432		1	S
YNL127W	18	YNL127W	YNL127W	sp|YNL127W|FAR11_YEAST NCSL01000011.1 130524-133385 ORF Verified Protein involved in recovery from cell cycle arrest; acts in response to pheromone; also involved in regulation of intra-S DNA damage checkpoint and autophagy; is essential for dephosphorylat	0.993064	21.5585	0.00633601	42.336	23.204	42.336					0	0		NaN	0.993064	21.5585	0.00633601	42.336					0.972571	15.4972	0.00872552	41.54																		1	S
YNL149C	119	YNL149C	YNL149C	sp|YNL149C|PGA2_YEAST NCSL01000011.1 95863-96252 ORF Verified Essential protein required for maturation of Gas1p and Pho8p; involved in protein trafficking; GFP-fusion protein localizes to the ER and YFP-fusion protein to the nuclear envelope-ER network; n	1	191.928	0	191.93	171.1	191.93					0	0		NaN	1	124.675	0	124.68	0	0		NaN	1	191.928	0	191.93									0	0		NaN						1	S
YNL156C	49	YNL156C	YNL156C	sp|YNL156C|NSG2_YEAST NCSL01000011.1 87560-88459 ORF Verified Protein involved in regulation of sterol biosynthesis; specifically stabilizes Hmg2p, one of two HMG-CoA isoenzymes that catalyze the rate-limiting step in sterol biosynthesis; homolog of mammal	0.994142	22.3189	3.64455E-08	76.073	71.46	76.073	0	0		NaN					0.97917	16.8853	0.00743131	56.951					0.994142	22.3189	3.64455E-08	76.073					0	0		NaN					0	0		NaN		2	S
YNL156C	52	YNL156C	YNL156C	sp|YNL156C|NSG2_YEAST NCSL01000011.1 87560-88459 ORF Verified Protein involved in regulation of sterol biosynthesis; specifically stabilizes Hmg2p, one of two HMG-CoA isoenzymes that catalyze the rate-limiting step in sterol biosynthesis; homolog of mammal	0.867259	8.29224	3.64455E-08	76.073	71.46	56.951	0	0		NaN					0.867259	8.29224	0.00743131	56.951					0.8645	8.07582	3.64455E-08	76.073					0	0		NaN					0	0		NaN		2	S
YNL167C	559	YNL167C	YNL167C	sp|YNL167C|SKO1_YEAST NCSL01000011.1 65906-67852 ORF Verified Basic leucine zipper transcription factor of the ATF/CREB family; forms a complex with Tup1p and Cyc8p to both activate and repress transcription; cytosolic and nuclear protein involved in osmot	0.997127	25.4041	2.05468E-14	53.909	48.908	53.909																	0.997127	25.4041	2.05468E-14	53.909	0	0		NaN					0	0		NaN	0	0		NaN			S
YNL172W	1432	YNL172W	YNL172W	sp|YNL172W|APC1_YEAST NCSL01000011.1 57127-62370 ORF Verified Largest subunit of the Anaphase-Promoting Complex/Cyclosome; APC/C is a ubiquitin-protein ligase required for degradation of anaphase inhibitors, including mitotic cyclins, during the metaphase/	0.499998	0	0	154.74	141.76	154.74					0	0		NaN	0.372841	0	5.2097E-19	50.029					0.498596	0	7.58609E-52	77.468	0	0		NaN					0.499998	0	0	154.74	0	0		NaN		1	S
YNL172W	1435	YNL172W	YNL172W	sp|YNL172W|APC1_YEAST NCSL01000011.1 57127-62370 ORF Verified Largest subunit of the Anaphase-Promoting Complex/Cyclosome; APC/C is a ubiquitin-protein ligase required for degradation of anaphase inhibitors, including mitotic cyclins, during the metaphase/	0.970099	15.1224	0	154.74	141.76	75.226					0	0		NaN	0.970099	15.1224	1.30552E-183	106.16					0.498596	0	7.58609E-52	77.468	0.939795	12.3469	1.60925E-27	45.332					0.856024	7.76163	0	154.74	0	0		NaN		1	S
YNL172W	1450	YNL172W	YNL172W	sp|YNL172W|APC1_YEAST NCSL01000011.1 57127-62370 ORF Verified Largest subunit of the Anaphase-Promoting Complex/Cyclosome; APC/C is a ubiquitin-protein ligase required for degradation of anaphase inhibitors, including mitotic cyclins, during the metaphase/	0.37236	2.22723	4.29404E-27	50.986	47.843	50.986					0	0		NaN									0.37236	2.22723	4.29404E-27	50.986	0	0		NaN					0	0		NaN	0	0		NaN			S
YNL172W	308	YNL172W	YNL172W	sp|YNL172W|APC1_YEAST NCSL01000011.1 57127-62370 ORF Verified Largest subunit of the Anaphase-Promoting Complex/Cyclosome; APC/C is a ubiquitin-protein ligase required for degradation of anaphase inhibitors, including mitotic cyclins, during the metaphase/	0.981388	17.355	0.00240087	45.368	21.338	45.368																	0.981388	17.355	0.00240087	45.368	0	0		NaN					0	0		NaN	0	0		NaN		1	S
YNL172W	247	YNL172W	YNL172W	sp|YNL172W|APC1_YEAST NCSL01000011.1 57127-62370 ORF Verified Largest subunit of the Anaphase-Promoting Complex/Cyclosome; APC/C is a ubiquitin-protein ligase required for degradation of anaphase inhibitors, including mitotic cyclins, during the metaphase/	0.999989	49.4231	0.00648868	49.423	43.19	49.423																	0.999989	49.4231	0.00648868	49.423																		1	S
YNL172W	1461	YNL172W	YNL172W	sp|YNL172W|APC1_YEAST NCSL01000011.1 57127-62370 ORF Verified Largest subunit of the Anaphase-Promoting Complex/Cyclosome; APC/C is a ubiquitin-protein ligase required for degradation of anaphase inhibitors, including mitotic cyclins, during the metaphase/	1	44.4565	0	171.73	164.09	44.457					1	101.304	9.98825E-81	101.3	1	81.0035	0	171.73					0.999999	58.9359	0	145.71	1	44.4565	0.00333035	44.457					0.995825	23.7756	0.000712078	44.616	0	0		NaN		1;2	S
YNL172W	285	YNL172W	YNL172W	sp|YNL172W|APC1_YEAST NCSL01000011.1 57127-62370 ORF Verified Largest subunit of the Anaphase-Promoting Complex/Cyclosome; APC/C is a ubiquitin-protein ligase required for degradation of anaphase inhibitors, including mitotic cyclins, during the metaphase/	1	66.3406	2.18195E-33	90.412	80.725	90.412									0.999085	30.381	8.28761E-05	45.257					1	66.3406	2.18195E-33	90.412	0	0		NaN					0.999974	45.8622	0.000587594	53.967	0	0		NaN		1	S
YNL173C	160	YNL173C	YNL173C	sp|YNL173C|MDG1_YEAST NCSL01000011.1 55448-56548 ORF Verified Plasma membrane protein; involved in G-protein mediated pheromone signaling pathway; overproduction suppresses bem1 mutations; MDG1 has a paralog, CRP1, that arose from the whole genome duplicat	0.970081	16.4574	6.17007E-24	54.834	51.952	54.834	0	0		NaN	0.970081	16.4574	6.17007E-24	54.834					0	0		NaN	0	0		NaN					0	0		NaN										1	S
YNL175C	2	YNL175C	YNL175C	sp|YNL175C|NOP13_YEAST NCSL01000011.1 53893-55104 ORF Verified Nucleolar protein found in preribosomal complexes; contains an RNA recognition motif (RRM); relative distribution to the nucleolus increases upon DNA replication stress GN=NOP13 PE=1 SV=1	0.994228	22.3633	5.06259E-290	119.01	105.66	80.609					0	0		NaN	0.994228	22.3633	2.14335E-22	80.609	0	0		NaN	0.991134	20.484	5.06259E-290	119.01	0	0		NaN	0	0		NaN	0	0		NaN	0	0		NaN		1	S
YNL178W	221	YNL178W	YNL178W	sp|YNL178W|RPS3_YEAST NCSL01000011.1 49177-49899 ORF Verified Protein component of the small (40S) ribosomal subunit; has apurinic/apyrimidinic (AP) endonuclease activity; essential for viability; nascent Rps3p is bound by specific chaperone Yar1p during t	1	68.0687	1.04427E-09	68.069	63.103	68.069	0	0		NaN	1	44.2994	0.00493562	44.299	1	42.8094	0.00310029	42.809	0	0		NaN	1	68.0687	1.04427E-09	68.069	0	0		NaN	0	0		NaN	0	0		NaN	0	0		NaN		1	S
YNL180C	223	YNL180C	YNL180C	sp|YNL180C|RHO5_YEAST NCSL01000011.1 46170-47165 ORF Verified Non-essential small GTPase of the Rho/Rac family of Ras-like proteins; RAC1 ortholog; regulated by phosphorylation and ubiquitination; likely involved in protein kinase C (Pkc1p)-dependent signa	0.989233	19.6669	0.000635308	47.288	29.468	47.288					0	0		NaN					0	0		NaN	0.989233	19.6669	0.000635308	47.288									0	0		NaN	0	0		NaN		1	S
YNL183C	689	YNL183C	YNL183C	sp|YNL183C|NPR1_YEAST NCSL01000011.1 39647-42019 ORF Verified Protein kinase; stabilizes several plasma membrane amino acid transporters by antagonizing their ubiquitin-mediated degradation; phosphorylates Aly2p; negatively regulates Ldb19p-mediated endocy	0.332306	0	2.34243E-52	70.094	66.806	70.094									0.332306	0	2.34243E-52	70.094					0.330025	0	1.58559E-27	60.034	0	0		NaN					0	0		NaN	0	0		NaN			S
YNL183C	690	YNL183C	YNL183C	sp|YNL183C|NPR1_YEAST NCSL01000011.1 39647-42019 ORF Verified Protein kinase; stabilizes several plasma membrane amino acid transporters by antagonizing their ubiquitin-mediated degradation; phosphorylates Aly2p; negatively regulates Ldb19p-mediated endocy	0.332306	0	2.34243E-52	70.094	66.806	70.094									0.332306	0	2.34243E-52	70.094					0.330025	0	1.58559E-27	60.034	0	0		NaN					0	0		NaN	0	0		NaN			S
YNL183C	691	YNL183C	YNL183C	sp|YNL183C|NPR1_YEAST NCSL01000011.1 39647-42019 ORF Verified Protein kinase; stabilizes several plasma membrane amino acid transporters by antagonizing their ubiquitin-mediated degradation; phosphorylates Aly2p; negatively regulates Ldb19p-mediated endocy	0.332306	0	2.34243E-52	70.094	66.806	70.094									0.332306	0	2.34243E-52	70.094					0.330025	0	1.58559E-27	60.034	0	0		NaN					0	0		NaN	0	0		NaN			S
YNL183C	222	YNL183C	YNL183C	sp|YNL183C|NPR1_YEAST NCSL01000011.1 39647-42019 ORF Verified Protein kinase; stabilizes several plasma membrane amino acid transporters by antagonizing their ubiquitin-mediated degradation; phosphorylates Aly2p; negatively regulates Ldb19p-mediated endocy	1	82.645	0.00126354	82.645	55.524	82.645									1	82.645	0.00126354	82.645					0	0		NaN	0	0		NaN					0	0		NaN	0	0		NaN		1	S
YNL189W	28	YNL189W	YNL189W	sp|YNL189W|SRP1_YEAST NCSL01000011.1 30793-32421 ORF Verified Karyopherin alpha homolog; forms a dimer with karyopherin beta Kap95p to mediate import of nuclear proteins, binds the nuclear localization signal of the substrate during import; involved in cot	1	62.0418	7.7317E-08	84.658	60.628	62.042					0	0		NaN	0	0		NaN					1	84.6583	7.7317E-08	84.658	0	0		NaN	0	0		NaN	1	62.0418	9.0381E-05	62.042	0	0		NaN		1	S
[truncated: 488 more rows]
[truncated: 116 more columns]
