# Supplementary material for: Rewiring of the phosphoproteome executes two meiotic divisions in budding yeast
Source: EMBO J. 2024 Feb 27;43(7):11. doi: 10.1038/s44318-024-00059-8 (PMC10987667; doi:10.1038/s44318-024-00059-8)
Supplement: Supplementary file 24 — Source Data Fig. 7 [file 44318_2024_59_MOESM24_ESM.zip]

Archive with 11 entries (9 files):
- Source Data Figure 7/
- Source Data Figure 7/._.DS_Store
- Source Data Figure 7/.DS_Store
- __MACOSX/Source Data Figure 7/._.DS_Store
- Source Data Figure 7/7A-F/
- Source Data Figure 7/7A-F/metaphase_arrest_proteinGroups.txt
- __MACOSX/Source Data Figure 7/7A-F/._metaphase_arrest_proteinGroups.txt
- Source Data Figure 7/7A-F/metaphase_arrest_Phospho (STY)Sites.txt
- __MACOSX/Source Data Figure 7/7A-F/._metaphase_arrest_Phospho (STY)Sites.txt
- Source Data Figure 7/7A-F/._metaphase_arrest_Phospho (STY)Sites.txt
- Source Data Figure 7/7A-F/._metaphase_arrest_proteinGroups.txt
