# Supplementary material for: Rewiring of the phosphoproteome executes two meiotic divisions in budding yeast
Source: EMBO J. 2024 Feb 27;43(7):11. doi: 10.1038/s44318-024-00059-8 (PMC10987667; doi:10.1038/s44318-024-00059-8)
Supplement: Supplementary file 24 — Source Data Fig. 7 [file 44318_2024_59_MOESM24_ESM.zip › Source Data Figure 7/7A-F/metaphase_arrest_proteinGroups.txt]

Protein IDs	Majority protein IDs	Peptide counts (all)	Peptide counts (razor+unique)	Peptide counts (unique)	Fasta headers	Number of proteins	Peptides	Razor + unique peptides	Unique peptides	Peptides 40E_N	Peptides 40E_PE	Razor + unique peptides 40E_N	Razor + unique peptides 40E_PE	Unique peptides 40E_N	Unique peptides 40E_PE	Sequence coverage [%]	Unique + razor sequence coverage [%]	Unique sequence coverage [%]	Mol. weight [kDa]	Sequence length	Sequence lengths	Fraction average	Fraction 1	Fraction 2	Fraction 3	Fraction 4	Fraction 5	Fraction 6	Fraction 7	Fraction 8	Fraction 9	Fraction 10	Fraction 11	Fraction 12	Q-value	Score	Identification type 40E_N	Identification type 40E_PE	Reporter intensity corrected 0	Reporter intensity corrected 1	Reporter intensity corrected 2	Reporter intensity corrected 3	Reporter intensity corrected 4	Reporter intensity corrected 5	Reporter intensity corrected 6	Reporter intensity corrected 7	Reporter intensity corrected 8	Reporter intensity corrected 9	Reporter intensity 0
CON__Q3MHN5;CON__ENSEMBL:ENSBTAP00000018229	CON__Q3MHN5;CON__ENSEMBL:ENSBTAP00000018229	1;1	1;1	1;1	;	2	1	1	1	1	0	1	0	1	0	3.2	3.2	3.2	53.341	474	474;475	3			1										1	-2	By MS/MS		0	0	0	0	0	0	0	0	0	0	0
CON__ENSEMBL:ENSBTAP00000031900	CON__ENSEMBL:ENSBTAP00000031900	1	1	1		1	1	1	1	0	1	0	1	0	1	0.8	0.8	0.8	121.45	1064	1064	5				1	1	1							1	-2		By MS/MS	0	0	0	0	0	0	0	0	0	0	0
CON__ENSEMBL:ENSBTAP00000034412	CON__ENSEMBL:ENSBTAP00000034412	1	1	1		1	1	1	1	0	1	0	1	0	1	4	4	4	22.336	199	199	2.5		1	1										1	-2		By MS/MS	0	0	0	0	0	0	0	0	0	0	0
CON__P00761	CON__P00761	1	1	1		1	1	1	1	1	1	1	1	1	1	3.5	3.5	3.5	24.409	231	231	11.2										1	2	2	0.0024307	2.5246	By MS/MS	By MS/MS	7043000	4803600	6754800	8677500	6381300	5657700	5276100	3948200	2521300	6604400	6663400
CON__P01030;CON__ENSEMBL:ENSBTAP00000007350	CON__P01030;CON__ENSEMBL:ENSBTAP00000007350	2;1	2;1	2;1	;	2	2	2	2	1	1	1	1	1	1	2.1	2.1	2.1	192.79	1741	1741;1742	2.5		1	1										1	-2	By MS/MS	By MS/MS	0	0	0	0	0	0	0	0	0	0	0
CON__P48668;CON__P04259;CON__P02538;CON__P19013	CON__P48668;CON__P04259;CON__P02538	7;7;7;2	2;2;2;0	1;1;1;0	;;	4	7	2	1	6	1	1	1	0	1	10.3	3.5	2.3	60.024	564	564;564;564;594	9.5									1	1			0.0090218	1.8717	By MS/MS	By MS/MS	297710	780220	114490	217110	211290	286920	435160	259350	266460	268810	281020
CON__P02769	CON__P02769	2	2	2		1	2	2	2	0	2	0	2	0	2	5.3	5.3	5.3	69.293	607	607	7.5					1					1			1	-2		By MS/MS	0	0	0	0	0	0	0	0	0	0	0
CON__P04264;CON__H-INV:HIT000016045	CON__P04264	27;1	27;1	19;0		2	27	27	19	26	3	26	3	18	3	45.2	45.2	33.1	66.017	644	644;99	6.46	3	4	5	5	6	5	7	1	2	4	5	5	0	129.66	By MS/MS	By MS/MS	13572000	46389000	8505700	16986000	12430000	13353000	17859000	12659000	19575000	15881000	12822000
CON__P08730-1	CON__P08730-1	5	1	1		1	5	1	1	5	0	1	0	1	0	7.3	2.1	2.1	47.754	437	437	1	1												1	-2	By MS/MS		519910	622060	378090	485610	522140	386030	486600	414740	400040	720600	491430
CON__P13645;CON__P02535-1;CON__A2A4G1;CON__P19012;CON__P02533;CON__P08779;CON__P08727;CON__P19001;CON__Q04695;CON__Q9QWL7;CON__Q7Z3Y8;CON__ENSEMBL:ENSP00000377550;CON__P05784;CON__Q9Z2K1;CON__Q3ZAW8;CON__Q99456;CON__Q2M2I5;CON__Q14525;CON__Q9UE12;CON__Q15323;CON__A2A5Y0;CON__Q92764;CON__Q14532;CON__A2AB72;CON__O76015;CON__P13646-1;CON__O76013;CON__O76014;CON__REFSEQ:XP_986630	CON__P13645	23;7;5;4;4;4;3;3;3;3;3;2;2;2;2;2;2;1;1;1;1;1;1;1;1;1;1;1;1	23;7;5;4;4;4;3;3;3;3;3;2;2;2;2;2;2;1;1;1;1;1;1;1;1;1;1;1;1	17;5;0;0;0;0;0;0;0;0;0;0;0;0;0;0;0;0;0;0;0;0;0;0;0;0;0;0;0		29	23	23	17	23	2	23	2	17	1	44.7	44.7	37.8	59.51	593	593;570;456;456;472;473;400;403;432;433;459;420;423;469;474;494;525;404;416;416;416;425;448;453;456;458;467;471;476	6.31	3	6	7	3	4	6	6	9	4	5	4	2	0	174.69	By MS/MS	By MS/MS	18408000	49598000	10972000	20877000	14847000	14310000	21339000	15372000	23930000	18566000	17390000
CON__P35527	CON__P35527	15	14	14		1	15	14	14	14	2	13	2	13	2	38.2	37.1	37.1	62.129	623	623	6.17	1	1	3	3	6	3	3	2	4		2	1	0	323.31	By MS/MS	By MS/MS	3258700	14051000	2147500	3240800	3135100	3627000	4735700	4260000	5642300	4679800	3079400
CON__P35908;CON__Q9R0H5;CON__Q6NXH9	CON__P35908	13;3;3	11;2;2	6;0;0		3	13	11	6	13	0	11	0	6	0	25	21.9	15.8	65.865	645	645;524;539	6.47	1	2	1	1	1	1	1	3		2	1	1	0	241.48	By MS/MS		3119700	10055000	2458800	3235400	2856500	3076400	4011600	3126900	4988600	3640300	2949600
CON__Q29443;CON__Q0IIK2	CON__Q29443;CON__Q0IIK2	1;1	1;1	1;1	;	2	1	1	1	1	0	1	0	1	0	2	2	2	75.829	685	685;704	1	1												1	-2	By MS/MS		0	0	0	0	0	0	0	0	0	0	0
CON__Q148H6	CON__Q148H6	6	1	1		1	6	1	1	5	2	1	0	1	0	14.2	3	3	50.775	464	464	6						1							1	-2	By MS/MS	By matching	0	0	0	0	0	0	0	0	0	0	0
CON__Q1A7A4	CON__Q1A7A4	2	2	2		1	2	2	2	1	1	1	1	1	1	1.4	1.4	1.4	188.74	1677	1677	4			1	2	1								1	-2	By MS/MS	By MS/MS	220960	106680	171110	150870	107300	168940	176710	169440	142870	168530	208890
CON__Q28085	CON__Q28085	1	1	1		1	1	1	1	0	1	0	1	0	1	1.6	1.6	1.6	140.37	1236	1236	2	1	1	1										1	-2		By MS/MS	0	0	0	0	0	0	0	0	0	0	0
CON__Q28107	CON__Q28107	1	1	1		1	1	1	1	1	0	1	0	1	0	0.5	0.5	0.5	248.98	2211	2211	2		1											1	-2	By MS/MS		0	0	0	0	0	0	0	0	0	0	0
CON__Q2KJC7	CON__Q2KJC7	3	3	3		1	3	3	3	3	1	3	1	3	1	4.5	4.5	4.5	86.858	779	779	6.86		1	1			1		1	1	2			0.0094809	1.8211	By MS/MS	By matching	860630	450170	717890	795990	934570	774140	922390	928480	931340	1007300	813850
CON__Q2YDI2	CON__Q2YDI2	1	1	1		1	1	1	1	0	1	0	1	0	1	2.1	2.1	2.1	50.327	436	436	4.5				1	1								1	-2		By MS/MS	0	0	0	0	0	0	0	0	0	0	0
CON__Q3T052	CON__Q3T052	1	1	1		1	1	1	1	0	1	0	1	0	1	2.3	2.3	2.3	101.51	916	916	10										1			1	-2		By MS/MS	0	0	0	0	0	0	0	0	0	0	0
CON__Q497I4	CON__Q497I4	2	1	1		1	2	1	1	1	1	0	1	0	1	4	2.4	2.4	50.529	455	455	9									1				1	-2	By matching	By MS/MS	0	0	0	0	0	0	0	0	0	0	0
CON__Q5XQN5;CON__Q8BGZ7;CON__P50446;CON__Q922U2	CON__Q5XQN5;CON__Q8BGZ7;CON__P50446;CON__Q922U2	6;5;5;5	1;0;0;0	1;0;0;0	;;;	4	6	1	1	6	0	1	0	1	0	9.2	3.2	3.2	62.936	601	601;551;553;580	2		1											1	-2	By MS/MS		0	0	0	0	0	0	0	0	0	0	0
CON__Q6IFX2	CON__Q6IFX2	2	1	1		1	2	1	1	2	0	1	0	1	0	5.3	3.8	3.8	50.133	452	452	7							1						1	-2	By MS/MS		0	0	0	0	0	0	0	0	0	0	0
CON__Q9NSB2;CON__Q6ISB0	CON__Q9NSB2;CON__Q6ISB0	4;4	1;1	1;1	;	2	4	1	1	3	1	0	1	0	1	4.8	2.2	2.2	64.895	600	600;600	12												1	1	-2	By matching	By MS/MS	0	0	0	0	0	0	0	0	0	0	0
CON__Q7Z3Y7	CON__Q7Z3Y7	6	2	0		1	6	2	0	5	2	1	1	0	0	12.1	5.6	0	53.025	486	486	7.4					1	1	1	1			1		1	-2	By MS/MS	By MS/MS	3780300	2607400	2233700	2655500	2088600	2778300	3321200	2036800	2249300	3349600	3571300
CON__Q7Z3Y9	CON__Q7Z3Y9	2	1	1		1	2	1	1	2	1	1	0	1	0	3.4	1.5	1.5	51.91	468	468	7							1						1	-2	By MS/MS	By matching	0	0	0	0	0	0	0	0	0	0	0
CON__Q7Z3Z0	CON__Q7Z3Z0	4	2	2		1	4	2	2	3	3	1	2	1	2	7.3	3.3	3.3	49.317	450	450	8.2		1					1		1		1	1	1	-2	By MS/MS	By MS/MS	0	0	0	0	0	0	0	0	0	0	0
CON__Q7Z794	CON__Q7Z794	5	1	1		1	5	1	1	4	1	0	1	0	1	8	2.9	2.9	61.802	578	578	7							1						1	-2	By matching	By MS/MS	0	0	0	0	0	0	0	0	0	0	0
CON__Q86YZ3	CON__Q86YZ3	2	2	2		1	2	2	2	1	2	1	2	1	2	3.9	3.9	3.9	282.39	2850	2850	10.4									1	2	1	1	0.0024361	2.5545	By MS/MS	By MS/MS	24789	28432	49023	15020	119680	929130	127450	937240	1566700	123440	23548
CON__Q8VED5;CON__P13647;CON__P05787;CON__Q5XKE5;CON__P12035;CON__Q01546;CON__Q9DCV7;CON__P07744;CON__Q14CN4-1;CON__Q6IME9;CON__Q7RTS7;CON__H-INV:HIT000292931;CON__Q61726;CON__O43790;CON__Q6NT21;CON__P78385;CON__Q9H552;CON__Q14533;CON__P78386;CON__Q8N1N4-2;CON__Q7RTT2	CON__Q8VED5;CON__P13647;CON__P05787;CON__Q5XKE5;CON__P12035;CON__Q01546;CON__Q9DCV7;CON__P07744	6;5;4;4;4;4;3;3;2;2;2;1;1;1;1;1;1;1;1;1;1	1;0;0;0;0;0;0;0;0;0;0;0;0;0;0;0;0;0;0;0;0	1;0;0;0;0;0;0;0;0;0;0;0;0;0;0;0;0;0;0;0;0	;;;;;;;	21	6	1	1	6	1	1	1	1	1	8.7	1.9	1.9	57.552	531	531;590;483;535;629;638;457;525;511;520;529;443;479;486;493;493;499;505;507;521;521	1.67	1	2											1	-2	By MS/MS	By matching	0	0	0	0	0	0	0	0	0	0	0
CON__REFSEQ:XP_092267	CON__REFSEQ:XP_092267	1	1	1		1	1	1	1	0	1	0	1	0	1	5.2	5.2	5.2	23.122	213	213	7.5							1	1					1	-2		By MS/MS	0	0	0	0	0	0	0	0	0	0	0
CON__REFSEQ:XP_932229	CON__REFSEQ:XP_932229	1	1	1		1	1	1	1	1	0	1	0	1	0	5.8	5.8	5.8	36.415	345	345	12												1	1	-2	By MS/MS		23367	6322.5	14527	11947	14889	19550	12125	14214	15930	13512	22078
REV__CON__ENSEMBL:ENSBTAP00000032840	REV__CON__ENSEMBL:ENSBTAP00000032840	1	1	1		1	1	1	1	1	0	1	0	1	0	0	0	0	92.273	825	825	1.5	2	2											1	-2	By MS/MS		0	0	0	0	0	0	0	0	0	0	0
REV__CON__P48668;REV__CON__P04259;REV__CON__P02538	REV__CON__P48668;REV__CON__P04259;REV__CON__P02538	1;1;1	1;1;1	1;1;1	;;	3	1	1	1	0	1	0	1	0	1	0	0	0	60.024	564	564;564;564	4				1									1	-2		By MS/MS	0	0	0	0	0	0	0	0	0	0	0
REV__CON__P62894	REV__CON__P62894	1	1	1		1	1	1	1	0	1	0	1	0	1	0	0	0	11.703	105	105	11.7											1	2	1	-2		By MS/MS	0	0	0	0	0	0	0	0	0	0	0
REV__CON__Q1A7A4	REV__CON__Q1A7A4	2	2	2		1	2	2	2	2	0	2	0	2	0	0	0	0	188.74	1677	1677	8							1		1				1	-2	By MS/MS		99095	67408	51668	66418	154470	978970	128380	720050	861530	96261	93591
REV__CON__Q28107	REV__CON__Q28107	2	2	2		1	2	2	2	0	2	0	2	0	2	0	0	0	248.98	2211	2211	11										2	1	2	1	-2		By MS/MS	0	0	0	0	0	0	0	0	0	0	0
REV__CON__Q8N1N4-2;REV__CON__Q7RTT2	REV__CON__Q8N1N4-2;REV__CON__Q7RTT2	1;1	1;1	1;1	;	2	1	1	1	0	1	0	1	0	1	0	0	0	56.964	521	521;521	4			1	2	1								1	-2		By MS/MS	0	0	0	0	0	0	0	0	0	0	0
REV__CON__Q92764	REV__CON__Q92764	1	1	1		1	1	1	1	0	1	0	1	0	1	0	0	0	47.596	425	425	4.33				2	1								1	-2		By MS/MS	0	0	0	0	0	0	0	0	0	0	0
REV__YAL034W-A	REV__YAL034W-A	1	1	1	sp|YAL034W-A|MTW1_YEAST NCSL01000027.1 52513-53382 ORF Verified Essential component of the MIND kinetochore complex; joins kinetochore subunits contacting DNA to those contacting microtubules; critical to kinetochore assembly; complex consists of Mtw1p Inc	1	1	1	1	1	0	1	0	1	0	0	0	0	33.243	289	289	2		1											1	-2	By MS/MS		0	0	0	0	0	0	0	0	0	0	0
REV__YAL037W	REV__YAL037W	1	1	1	sp|YAL037W|dubious11_YEAST NCSL01000027.1 46824-47627 ORF Uncharacterized Putative protein of unknown function; YAL037W has a paralog, YOR342C, that arose from the whole genome duplication GN=dubious11 PE=1 SV=1	1	1	1	1	1	1	1	1	1	1	0	0	0	30.456	267	267	3.75			1	3									1	-2	By matching	By MS/MS	0	0	0	0	0	0	0	0	0	0	0
REV__YBL008W	REV__YBL008W	2	2	2	sp|YBL008W|HIR1_YEAST NCSL01000019.1 205008-207530 ORF Verified Subunit of the HIR complex; HIR is a nucleosome assembly complex involved in regulation of histone gene transcription; contributes to nucleosome formation, heterochromatic gene silencing, and	1	2	2	2	0	2	0	2	0	2	0	0	0	93.831	840	840	4.5	1							1					1	-2		By MS/MS	0	0	0	0	0	0	0	0	0	0	0
REV__YBL037W	REV__YBL037W	1	1	1	sp|YBL037W|APL3_YEAST NCSL01000021.1 131248-134325 ORF Verified Alpha-adaptin; large subunit of the clathrin associated protein complex (AP-2); involved in vesicle mediated transport GN=APL3 PE=1 SV=1	1	1	1	1	0	1	0	1	0	1	0	0	0	114.99	1025	1025	1	1												1	-2		By MS/MS	0	0	0	0	0	0	0	0	0	0	0
REV__YBR036C	REV__YBR036C	1	1	1	sp|YBR036C|CSG2_YEAST NCSL01000019.1 119041-120273 ORF Verified Endoplasmic reticulum membrane protein; required for mannosylation of inositolphosphorylceramide and for growth at high calcium concentrations; protein abundance increases in response to DNA r	1	1	1	1	1	0	1	0	1	0	0	0	0	45.51	410	410	4				1									1	-2	By MS/MS		0	0	0	0	0	0	0	0	0	0	0
REV__YBR088C	REV__YBR088C	1	1	1	sp|YBR088C|POL30_YEAST NCSL01000019.1 3707-4483 ORF Verified Proliferating cell nuclear antigen (PCNA); functions as the sliding replication clamp for DNA polymerase delta; may function as a docking site for other proteins required for mitotic and meiotic	1	1	1	1	1	0	1	0	1	0	0	0	0	28.916	258	258	9								1	2	1			0.0083333	1.9147	By MS/MS		0	0	0	0	0	0	0	0	0	0	0
REV__YBR121C-A	REV__YBR121C-A	2	2	2	sp|YBR121C-A|dubious62_YEAST NCSL01000025.1 51730-51888 ORF Dubious Dubious open reading frame; unlikely to encode a functional protein, based on available experimental and comparative sequence data; completely contained within the verified gene GRS1; iden	1	2	2	2	1	1	1	1	1	1	0	0	0	6.2345	52	52	2.75		1	3										0.0043489	2.3253	By MS/MS	By MS/MS	310790	154950	165950	205730	110780	234310	219710	132120	136690	197280	293540
REV__YBR152W	REV__YBR152W	1	1	1	sp|YBR152W|SPP381_YEAST NCSL01000025.1 115918-116793 ORF Verified mRNA splicing factor, component of U4/U6.U5 tri-snRNP; interacts genetically and physically with Prp38p; relocalizes to the cytosol in response to hypoxia GN=SPP381 PE=1 SV=1	1	1	1	1	1	0	1	0	1	0	0	0	0	33.829	291	291	12												1	1	-2	By MS/MS		0	0	0	0	0	0	0	0	0	0	0
REV__YBR198C	REV__YBR198C	5	5	5	sp|YBR198C|TAF5_YEAST NCSL01000020.1 185806-188202 ORF Verified Subunit (90 kDa) of TFIID and SAGA complexes; involved in RNA polymerase II transcription initiation and in chromatin modification GN=TAF5 PE=1 SV=1	1	5	5	5	3	3	3	3	3	3	0	0	0	88.966	798	798	4.5	2	3	2						1	1		1	0.000999	3.2765	By MS/MS	By MS/MS	7283600	2243100	4576200	10769000	4017500	5912900	5675900	2439900	3937200	5355000	6882000
REV__YBR203W	REV__YBR203W	1	1	1	sp|YBR203W|COS111_YEAST NCSL01000020.1 172391-175165 ORF Verified Protein required for antifungal drug ciclopirox olamine resistance; not related to the subtelomerically-encoded COS family; the authentic, non-tagged protein is detected in highly purified m	1	1	1	1	0	1	0	1	0	1	0	0	0	104.65	924	924	9									1				1	-2		By MS/MS	0	0	0	0	0	0	0	0	0	0	0
REV__YCL037C	REV__YCL037C	1	1	1	sp|YCL037C|SRO9_YEAST NCSL01000046.1 25465-26769 ORF Verified Cytoplasmic RNA-binding protein; shuttles between nucleus and cytoplasm and is exported from the nucleus in an mRNA export-dependent manner; associates with translating ribosomes; involved in he	1	1	1	1	1	0	1	0	1	0	0	0	0	48.059	434	434	6						1							0.0071805	2.062	By MS/MS		1023500	575450	652510	550940	613740	879460	883630	570400	658950	679310	967100
REV__YCL048W	REV__YCL048W	1	1	1	sp|YCL048W|SPS22_YEAST NCSL01000046.1 40608-41999 ORF Verified Protein of unknown function; SPS22 has a paralog, SPS2, that arose from the whole genome duplication; redundant with Sps2p for the organization of the beta-glucan layer of the spore wall GN=SPS	1	1	1	1	1	0	1	0	1	0	0	0	0	52.021	463	463	12												1	1	-2	By MS/MS		0	0	0	0	0	0	0	0	0	0	0
REV__YCR033W	REV__YCR033W	1	1	1	sp|YCR033W|SNT1_YEAST NCSL01000065.1 8605-12285 ORF Verified Subunit of the Set3C deacetylase complex; interacts directly with the Set3C subunit, Sif2p; putative DNA-binding protein; mutant has increased aneuploidy tolerance; relocalizes to the cytosol in	1	1	1	1	1	0	1	0	1	0	0	0	0	138.51	1226	1226	12												1	0.0012389	3.0067	By MS/MS		173840	371540	348640	174190	379730	232540	249210	606180	220840	422870	165150
REV__YDL001W	REV__YDL001W	3	3	3	sp|YDL001W|RMD1_YEAST NCSL01000013.1 63546-64838 ORF Verified Cytoplasmic protein required for sporulation GN=RMD1 PE=1 SV=1	1	3	3	3	2	1	2	1	2	1	0	0	0	49.931	430	430	3.57	1	1	2	2				1					0.0041112	2.3619	By MS/MS	By MS/MS	1678700	1051900	1259700	1386300	1106800	1284600	1480600	952980	960040	1472900	1586900
REV__YDL058W	REV__YDL058W	2	2	2	sp|YDL058W|USO1_YEAST NCSL01000013.1 160279-165666 ORF Verified Essential protein involved in vesicle-mediated ER to Golgi transport; binds membranes and functions during vesicle docking to the Golgi; required for assembly of the ER-to-Golgi SNARE complex	1	2	2	2	2	1	2	1	2	1	0	0	0	206.84	1795	1795	5.12		2	2	1					3				0.0048123	2.2045	By MS/MS	By MS/MS	1205000	627650	958540	719520	726620	1178200	964660	573400	865200	745060	1139300
REV__YDL074C	REV__YDL074C	2	2	2	sp|YDL074C|BRE1_YEAST NCSL01000013.1 185152-187257 ORF Verified E3 ubiquitin ligase; forms heterodimer with Rad6p to regulate K63 polyubiquitination in response to oxidative stress and to monoubiquinate histone H2B-K123, which is required for the subsequen	1	2	2	2	1	1	1	1	1	1	0	0	0	80.847	701	701	9.8						1		1			1	2	0.009039	1.8851	By MS/MS	By MS/MS	2232900	3191400	2646500	746310	2678500	4650300	3349000	4920000	3667000	2520400	2114500
REV__YDL077C	REV__YDL077C	2	2	2	sp|YDL077C|VAM6_YEAST NCSL01000013.1 191174-194323 ORF Verified Guanine nucleotide exchange factor for the GTPase Gtr1p; subunit of the HOPS endocytic tethering complex; vacuole membrane protein; functions as a Rab GTPase effector, interacting with both GT	1	2	2	2	0	2	0	2	0	2	0	0	0	122.9	1049	1049	5.4		2	1							2			1	-2		By MS/MS	41533	34021	57222	30827	43097	45130	46550	44617	29494	59112	39360
REV__YDL102W	REV__YDL102W	2	2	2	sp|YDL102W|POL3_YEAST NCSL01000013.1 231124-234417 ORF Verified Catalytic subunit of DNA polymerase delta; required for chromosomal DNA replication during mitosis and meiosis, intragenic recombination, repair of double strand DNA breaks, and DNA replicatio	1	2	2	2	2	1	2	1	2	1	0	0	0	124.62	1097	1097	7.2					3	3			2	1	1		1	-2	By MS/MS	By MS/MS	178080	221720	170630	123600	156080	166450	177980	144450	126780	283510	168480
REV__YDL105W	REV__YDL105W	2	2	2	sp|YDL105W|NSE4_YEAST NCSL01000013.1 237698-238906 ORF Verified Component of the SMC5-SMC6 complex; this complex plays a key role in the removal of X-shaped DNA structures that arise between sister chromatids during DNA replication and repair GN=NSE4 PE=1	1	2	2	2	1	1	1	1	1	1	0	0	0	46.12	402	402	4.29	2	1	1				1	2					1	-2	By MS/MS	By MS/MS	0	0	0	0	0	0	0	0	0	0	0
REV__YDL191W;REV__YDL136W	REV__YDL191W;REV__YDL136W	1;1	1;1	1;1	sp|YDL191W|RPL35A_YEAST NCSL01000030.1 34143-34986 ORF Verified Ribosomal 60S subunit protein L35A; homologous to mammalian ribosomal protein L35 and bacterial L29; RPL35A has a paralog, RPL35B, that arose from the whole genome duplication GN=RPL35A PE=1 S	2	1	1	1	0	1	0	1	0	1	0	0	0	13.909	120	120;120	5.5					2	2							1	-2		By MS/MS	0	0	0	0	0	0	0	0	0	0	0
REV__YDL142C	REV__YDL142C	1	1	1	sp|YDL142C|CRD1_YEAST NCSL01000030.1 116092-116943 ORF Verified Cardiolipin synthase; produces cardiolipin, which is a phospholipid of the mitochondrial inner membrane that is required for normal mitochondrial membrane potential and function and for correc	1	1	1	1	1	0	1	0	1	0	0	0	0	32.005	283	283	9									1				1	-2	By MS/MS		0	0	0	0	0	0	0	0	0	0	0
REV__YDL164C	REV__YDL164C	1	1	1	sp|YDL164C|CDC9_YEAST NCSL01000030.1 79387-81654 ORF Verified DNA ligase I found in nucleus and mitochondria; essential enzyme that joins Okazaki fragments during DNA replication; also acts in ribonucleotide excision repair, base excision repair, and recom	1	1	1	1	1	0	1	0	1	0	0	0	0	84.841	755	755	6						1							1	-2	By MS/MS		0	0	0	0	0	0	0	0	0	0	0
REV__YDL231C	REV__YDL231C	1	1	1	sp|YDL231C|BRE4_YEAST NCSL01000051.1 21730-25107 ORF Verified Zinc finger protein containing five transmembrane domains; null mutant exhibits strongly fragmented vacuoles and sensitivity to brefeldin A, a drug which is known to affect intracellular transpo	1	1	1	1	1	0	1	0	1	0	0	0	0	129.68	1125	1125	5.33					2	1							1	-2	By MS/MS		0	0	0	0	0	0	0	0	0	0	0
REV__YDR085C	REV__YDR085C	1	1	1	sp|YDR085C|AFR1_YEAST NCSL01000006.1 342855-344717 ORF Verified Protein required for pheromone-induced projection (shmoo) formation; regulates septin architecture during mating; has an RVXF motif that mediates targeting of Glc7p to mating projections; inte	1	1	1	1	1	1	1	1	1	1	0	0	0	71.288	620	620	5					3								1	-2	By matching	By MS/MS	0	0	0	0	0	0	0	0	0	0	0
REV__YDR109C	REV__YDR109C	1	1	1	sp|YDR109C|dubious194_YEAST NCSL01000006.1 289647-291794 ORF Uncharacterized Putative kinase GN=dubious194 PE=1 SV=1	1	1	1	1	1	0	1	0	1	0	0	0	0	79.159	715	715	6						1							1	-2	By MS/MS		0	0	0	0	0	0	0	0	0	0	0
REV__YDR117C	REV__YDR117C	2	2	2	sp|YDR117C|TMA64_YEAST NCSL01000006.1 279681-281378 ORF Verified Protein of unknown function that associates with ribosomes; has a putative RNA binding domain; in mammals the corresponding protein, eIF2D, has been shown to possess translation initiation fa	1	2	2	2	1	1	1	1	1	1	0	0	0	63.973	565	565	8						1				1			1	-2	By MS/MS	By MS/MS	0	0	0	0	0	0	0	0	0	0	0
REV__YDR119W	REV__YDR119W	1	1	1	sp|YDR119W|VBA4_YEAST NCSL01000006.1 274818-277094 ORF Uncharacterized Protein of unknown function; proposed role as a basic amino acid permease based on phylogeny; GFP-fusion protein localizes to vacuolar membrane; physical interaction with Atg27p suggest	1	1	1	1	1	0	1	0	1	0	0	0	0	84.366	758	758	8								1					1	-2	By MS/MS		0	0	0	0	0	0	0	0	0	0	0
REV__YDR170C	REV__YDR170C	1	1	1	sp|YDR170C|SEC7_YEAST NCSL01000006.1 165265-171279 ORF Verified Guanine nucleotide exchange factor (GEF) for ADP ribosylation factors; involved in proliferation of the Golgi, intra-Golgi transport and ER-to-Golgi transport; found in the cytoplasm and on Go	1	1	1	1	1	1	1	1	1	1	0	0	0	226.35	2004	2004	5.4	1	2									2		1	-2	By MS/MS	By MS/MS	0	0	0	0	0	0	0	0	0	0	0
REV__YDR180W	REV__YDR180W	3	3	3	sp|YDR180W|SCC2_YEAST NCSL01000006.1 143770-148251 ORF Verified Subunit of cohesin loading factor (Scc2p-Scc4p); a complex required for loading of cohesin complexes onto chromosomes; involved in establishing sister chromatid cohesion during DSB repair via	1	3	3	3	2	1	2	1	2	1	0	0	0	171.15	1493	1493	6.6	1					1		1	2				1	-2	By MS/MS	By MS/MS	0	0	0	0	0	0	0	0	0	0	0
REV__YDR186C	REV__YDR186C	2	2	2	sp|YDR186C|dubious205_YEAST NCSL01000006.1 134027-136660 ORF Verified Protein of unknown function; may interact with ribosomes, based on co-purification experiments; green fluorescent protein (GFP)-fusion protein localizes to the cytoplasm GN=dubious205 PE	1	2	2	2	2	0	2	0	2	0	0	0	0	98.377	877	877	3.75	1			1	2								1	-2	By MS/MS		387390	185700	255810	289320	166340	324480	365650	361540	350690	371750	366080
REV__YDR189W	REV__YDR189W	3	3	3	sp|YDR189W|SLY1_YEAST NCSL01000006.1 129120-131120 ORF Verified Hydrophilic protein involved in ER/Golgi vesicle trafficking; SM (Sec1/Munc-18) family protein that binds the tSNARE Sed5p and stimulates its assembly into a trans-SNARE membrane-protein compl	1	3	3	3	2	1	2	1	2	1	0	0	0	74.666	666	666	5			2	1		1			1				0.002439	2.6072	By MS/MS	By MS/MS	847840	957890	1060900	535550	1040800	747540	767570	767600	559830	969800	803070
REV__YDR190C	REV__YDR190C	1	1	1	sp|YDR190C|RVB1_YEAST NCSL01000006.1 127526-128917 ORF Verified ATP-dependent DNA helicase, also known as pontin; member of the AAA+ and RuvB-like protein families; similar to Rvb2p; conserved component of multiple complexes including the INO80 complex, th	1	1	1	1	1	0	1	0	1	0	0	0	0	50.452	463	463	12												1	1	-2	By MS/MS		0	0	0	0	0	0	0	0	0	0	0
REV__YDR191W	REV__YDR191W	1	1	1	sp|YDR191W|HST4_YEAST NCSL01000006.1 126072-127184 ORF Verified NAD(+)-dependent protein deacetylase; deacetylation targets are primarily mitochondrial proteins; involved along with Hst3p in silencing at telomeres, cell cycle progression, radiation resista	1	1	1	1	1	0	1	0	1	0	0	0	0	41.759	370	370	1	1												1	-2	By MS/MS		0	0	0	0	0	0	0	0	0	0	0
REV__YDR206W	REV__YDR206W	1	1	1	sp|YDR206W|EBS1_YEAST NCSL01000006.1 104815-107469 ORF Verified Protein involved in translation inhibition and nonsense-mediated decay; interacts with cap binding protein Cdc33p and with Nam7p; localizes to P-bodies upon glucose starvation; mRNA abundance	1	1	1	1	0	1	0	1	0	1	0	0	0	99.973	884	884	6.67						1	2						1	-2		By MS/MS	0	0	0	0	0	0	0	0	0	0	0
REV__YDR207C	REV__YDR207C	1	1	1	sp|YDR207C|UME6_YEAST NCSL01000006.1 102002-104512 ORF Verified Rpd3L histone deacetylase complex subunit; key transcriptional regulator of early meiotic genes; involved in chromatin remodeling and transcriptional repression via DNA looping; binds URS1 ups	1	1	1	1	0	1	0	1	0	1	0	0	0	91.119	836	836	8.25							1	1	2				1	-2		By MS/MS	0	0	0	0	0	0	0	0	0	0	0
REV__YDR211W	REV__YDR211W	2	2	2	sp|YDR211W|GCD6_YEAST NCSL01000006.1 93902-96040 ORF Verified Catalytic epsilon subunit of the translation initiation factor eIF2B; eIF2B is the guanine-nucleotide exchange factor for eIF2; activity subsequently regulated by phosphorylated eIF2; first iden	1	2	2	2	0	2	0	2	0	2	0	0	0	81.16	712	712	6.5	1	2									2	1	1	-2		By MS/MS	391990	406440	240670	158380	82748	188170	195250	132770	164080	217860	370360
REV__YDR221W	REV__YDR221W	1	1	1	sp|YDR221W|GTB1_YEAST NCSL01000006.1 71304-73412 ORF Verified Glucosidase II beta subunit, forms a complex with alpha subunit Rot2p; involved in removal of two glucose residues from N-linked glycans during glycoprotein biogenesis in the ER; relocalizes fro	1	1	1	1	0	1	0	1	0	1	0	0	0	79.905	702	702	4				1									1	-2		By MS/MS	510420	207290	365850	290230	249590	231690	334090	186010	214260	286790	482450
REV__YDR270W	REV__YDR270W	2	2	2	sp|YDR270W|CCC2_YEAST NCSL01000037.1 12845-15856 ORF Verified Cu(+2)-transporting P-type ATPase; required for export of copper from the cytosol into an extracytosolic compartment; similar to human proteins involved in Menkes and Wilsons diseases; protein a	1	2	2	2	2	0	2	0	2	0	0	0	0	109.68	1003	1003	8.33	1											2	1	-2	By MS/MS		5881500	3738100	3506400	4935700	2743400	3684300	3448300	2704700	2894900	4944500	5556500
REV__YDR294C	REV__YDR294C	2	2	2	sp|YDR294C|DPL1_YEAST NCSL01000037.1 57348-59117 ORF Verified Dihydrosphingosine phosphate lyase; regulates intracellular levels of sphingolipid long-chain base phosphates (LCBPs), degrades phosphorylated long chain bases, prefers C16 dihydrosphingosine-l-	1	2	2	2	1	1	1	1	1	1	0	0	0	65.579	589	589	11.8											1	3	0.0094877	1.8405	By MS/MS	By MS/MS	457330	300370	433900	323830	300200	479620	379130	323000	324990	417390	432660
REV__YDR311W	REV__YDR311W	1	1	1	sp|YDR311W|TFB1_YEAST NCSL01000037.1 91908-93836 ORF Verified Subunit of TFIIH and nucleotide excision repair factor 3 complexes; required for nucleotide excision repair, target for transcriptional activators; relocalizes to the cytosol in response to hypo	1	1	1	1	1	0	1	0	1	0	0	0	0	72.894	642	642	8								1					1	-2	By MS/MS		0	0	0	0	0	0	0	0	0	0	0
REV__YDR466W	REV__YDR466W	2	2	2	sp|YDR466W|PKH3_YEAST NCSL01000015.1 125508-128204 ORF Verified Protein kinase with similarity to mammalian PDK1 and yeast Pkh1p/Phk2p; yeast Pkh1p and Pkh2p are two redundant upstream activators of Pkc1p; identified as a multicopy suppressor of a pkh1 pkh	1	2	2	2	2	1	2	1	2	1	0	0	0	100.5	898	898	3.83	2	2			1							1	0.0074198	2.0606	By MS/MS	By MS/MS	3295100	1503900	2431000	2188800	2346400	2097200	2638800	1418400	2099200	2927600	3114800
REV__YDR513W	REV__YDR513W	1	1	1	sp|YDR513W|GRX2_YEAST NCSL01000015.1 51704-52135 ORF Verified Cytoplasmic glutaredoxin; thioltransferase, glutathione-dependent disulfide oxidoreductase involved in maintaining redox state of target proteins, also exhibits glutathione peroxidase activity,	1	1	1	1	1	0	1	0	1	0	0	0	0	15.861	143	143	5.57	1	2						2	2				0.0076482	2.0005	By MS/MS		1620000	1810800	2019500	1014000	1983200	1486600	1482700	1614200	1265400	1846500	1534500
REV__YEL059C-A	REV__YEL059C-A	1	1	1	sp|YEL059C-A|SOM1_YEAST NCSL01000055.1 19312-19536 ORF Verified Subunit of the mitochondrial inner membrane peptidase (IMP); IMP is required for maturation of mitochondrial proteins of the intermembrane space; Som1p facilitates cleavage of a subset of subs	1	1	1	1	1	0	1	0	1	0	0	0	0	8.4154	74	74	10.5										2	2		1	-2	By MS/MS		0	0	0	0	0	0	0	0	0	0	0
REV__YER079W	REV__YER079W	1	1	1	sp|YER079W|dubious287_YEAST NCSL01000008.1 122029-122661 ORF Uncharacterized Putative protein of unknown function GN=dubious287 PE=1 SV=1	1	1	1	1	1	0	1	0	1	0	0	0	0	23.21	210	210	4				1									1	-2	By MS/MS		0	0	0	0	0	0	0	0	0	0	0
REV__YER103W	REV__YER103W	1	1	1	sp|YER103W|SSA4_YEAST NCSL01000008.1 75647-77575 ORF Verified Heat shock protein that is highly induced upon stress; plays a role in SRP-dependent cotranslational protein-membrane targeting and translocation; member of the HSP70 family; cytoplasmic protein	1	1	1	1	1	0	1	0	1	0	0	0	0	69.622	642	642	8								1					1	-2	By MS/MS		0	0	0	0	0	0	0	0	0	0	0
REV__YER126C	REV__YER126C	1	1	1	sp|YER126C|NSA2_YEAST NCSL01000008.1 27982-28767 ORF Verified Protein constituent of 66S pre-ribosomal particles; contributes to processing of the 27S pre-rRNA; recruited by ribosomal proteins L17, L35, and L37 to assembling ribosomes after 27SB pre-rRNA i	1	1	1	1	1	0	1	0	1	0	0	0	0	29.722	261	261	10										1			1	-2	By MS/MS		0	0	0	0	0	0	0	0	0	0	0
REV__YER129W	REV__YER129W	1	1	1	sp|YER129W|SAK1_YEAST NCSL01000008.1 21453-24881 ORF Verified Upstream serine/threonine kinase for the SNF1 complex; plays a role in pseudohyphal groth; partially redundant with Elm1p and Tos3p; members of this family have functional orthology with LKB1, a	1	1	1	1	0	1	0	1	0	1	0	0	0	126.9	1142	1142	2		1											0.0092549	1.8596		By MS/MS	0	0	0	0	0	0	0	0	0	0	0
REV__YER141W	REV__YER141W	1	1	1	sp|YER141W|COX15_YEAST NCSL01000034.1 3879-5339 ORF Verified Protein required for the hydroxylation of heme O to form heme A; heme A is an essential prosthetic group for cytochrome c oxidase GN=COX15 PE=1 SV=1	1	1	1	1	0	1	0	1	0	1	0	0	0	54.658	486	486	12												1	1	-2		By MS/MS	0	0	0	0	0	0	0	0	0	0	0
REV__YFL030W	REV__YFL030W	1	1	1	sp|YFL030W|AGX1_YEAST NCSL01000033.1 79957-81114 ORF Verified Alanine:glyoxylate aminotransferase (AGT); catalyzes the synthesis of glycine from glyoxylate, which is one of three pathways for glycine biosynthesis in yeast; similar to mammalian and plant al	1	1	1	1	1	0	1	0	1	0	0	0	0	41.907	385	385	11											1		1	-2	By MS/MS		0	0	0	0	0	0	0	0	0	0	0
REV__YFR002W	REV__YFR002W	1	1	1	sp|YFR002W|NIC96_YEAST NCSL01000031.1 6298-8817 ORF Verified Linker nucleoporin component of the nuclear pore complex (NPC); also part of the NPC nuclear basket; contributes to nucleocytoplasmic transport and NPC biogenesis; forms stable associations with	1	1	1	1	1	0	1	0	1	0	0	0	0	96.171	839	839	1	1												1	-2	By MS/MS		0	0	0	0	0	0	0	0	0	0	0
REV__YFR016C	REV__YFR016C	2	2	2	sp|YFR016C|dubious325_YEAST NCSL01000031.1 33460-37161 ORF Verified Protein of unknown function; green fluorescent protein (GFP)-fusion protein localizes to the cytoplasm and bud; interacts with Spa2p; YFR016C is not an essential gene GN=dubious325 PE=1 SV	1	2	2	2	2	0	2	0	2	0	0	0	0	137.47	1233	1233	9.25								2	1			1	1	-2	By MS/MS		1589700	852080	1199900	1405200	923830	997970	1218200	779680	712780	1347100	1502800
REV__YGL005C	REV__YGL005C	1	1	1	sp|YGL005C|COG7_YEAST NCSL01000040.1 48764-49603 ORF Verified Component of the conserved oligomeric Golgi complex; a cytosolic tethering complex (Cog1p through Cog8p) that functions in protein trafficking to mediate fusion of transport vesicles to Golgi co	1	1	1	1	1	1	1	1	1	1	0	0	0	31.74	279	279	10.6										3	1	1	1	-2	By matching	By MS/MS	0	0	0	0	0	0	0	0	0	0	0
REV__YGL038C	REV__YGL038C	3	3	3	sp|YGL038C|OCH1_YEAST NCSL01000035.1 14248-15690 ORF Verified Mannosyltransferase of the cis-Golgi apparatus; initiates the polymannose outer chain elongation of N-linked oligosaccharides of glycoproteins GN=OCH1 PE=1 SV=1	1	3	3	3	3	0	3	0	3	0	0	0	0	55.125	480	480	10.3						1				2	2	2	0.00050075	3.3326	By MS/MS		2576800	1097700	1736200	1854100	1393400	1468000	2468500	1163000	1445400	2279600	2435200
REV__YGL039W	REV__YGL039W	1	1	1	sp|YGL039W|dubious371_YEAST NCSL01000035.1 16044-17090 ORF Verified Aldehyde reductase; reduces aliphatic aldehyde substrates using NADH as cofactor; shown to reduce carbonyl compounds to chiral alcohols GN=dubious371 PE=1 SV=1	1	1	1	1	1	0	1	0	1	0	0	0	0	38.202	348	348	4.33				2	1								1	-2	By MS/MS		0	0	0	0	0	0	0	0	0	0	0
REV__YGL066W	REV__YGL066W	2	2	2	sp|YGL066W|SGF73_YEAST NCSL01000035.1 59314-61275 ORF Verified Subunit of DUBm module of SAGA and SLIK; has roles in anchoring deubiquitination module (DUBm) into SAGA and SLIK complexes, maintaining organization and ubiquitin-binding conformation of Ubp8p	1	2	2	2	2	0	2	0	2	0	0	0	0	72.424	653	653	7.5				1							1		0.0078834	1.9918	By MS/MS		16499000	11983000	11120000	13292000	11334000	8858400	11115000	9217800	8279300	15598000	15592000
REV__YGL073W	REV__YGL073W	1	1	1	sp|YGL073W|HSF1_YEAST NCSL01000035.1 67629-70130 ORF Verified Trimeric heat shock transcription factor; activates multiple genes in response to highly diverse stresses; recognizes variable heat shock elements (HSEs) consisting of inverted NGAAN repeats; mo	1	1	1	1	0	1	0	1	0	1	0	0	0	93.241	833	833	1	1												1	-2		By MS/MS	0	0	0	0	0	0	0	0	0	0	0
REV__YGL092W	REV__YGL092W	2	2	2	sp|YGL092W|NUP145_YEAST NCSL01000035.1 97011-100997 ORF Verified Essential protein with distinct roles in two nuclear pore subcomplexes; catalyzes its own proteolytic cleavage in vivo to generate a C-terminal fragment that is a structural component of the	1	2	2	2	1	2	1	2	1	2	0	0	0	146.83	1328	1328	7.4						1	3			1			0.0059995	2.1305	By MS/MS	By MS/MS	12727000	7655500	11438000	6466900	8857500	7054300	9419300	8500300	7997200	7116600	12038000
REV__YGL197W	REV__YGL197W	1	1	1	sp|YGL197W|MDS3_YEAST NCSL01000029.1 125541-130004 ORF Verified Putative component of the TOR regulatory pathway; negative regulator of early meiotic gene expression; required, with Pmd1p, for growth under alkaline conditions; has an N-terminal kelch-like	1	1	1	1	1	0	1	0	1	0	0	0	0	167	1487	1487	7							1						1	-2	By MS/MS		0	0	0	0	0	0	0	0	0	0	0
REV__YGR025W	REV__YGR025W	1	1	1	sp|YGR025W|dubious385_YEAST NCSL01000040.1 91607-91909 ORF Dubious Dubious open reading frame; unlikely to encode a functional protein, based on available experimental and comparative sequence data GN=dubious385 PE=1 SV=1	1	1	1	1	1	0	1	0	1	0	0	0	0	11.71	100	100	9									1				1	-2	By MS/MS		0	0	0	0	0	0	0	0	0	0	0
REV__YGR043C	REV__YGR043C	1	1	1	sp|YGR043C|NQM1_YEAST NCSL01000028.1 23986-24987 ORF Verified Transaldolase of unknown function; transcription is repressed by Mot1p and induced by alpha-factor and during diauxic shift; NQM1 has a paralog, TAL1, that arose from the whole genome duplicatio	1	1	1	1	1	0	1	0	1	0	0	0	0	37.239	333	333	10										2			1	-2	By MS/MS		0	0	0	0	0	0	0	0	0	0	0
REV__YGR055W	REV__YGR055W	1	1	1	sp|YGR055W|MUP1_YEAST NCSL01000028.1 42971-44695 ORF Verified High affinity methionine permease; integral membrane protein with 13 putative membrane-spanning regions; also involved in cysteine uptake GN=MUP1 PE=1 SV=1	1	1	1	1	1	0	1	0	1	0	0	0	0	63.221	574	574	8.33								2	1				1	-2	By MS/MS		0	0	0	0	0	0	0	0	0	0	0
REV__YGR061C	REV__YGR061C	1	1	1	sp|YGR061C|ADE6_YEAST NCSL01000028.1 55429-59505 ORF Verified Formylglycinamidine-ribonucleotide (FGAM)-synthetase; catalyzes a step in the de novo purine nucleotide biosynthetic pathway GN=ADE6 PE=1 SV=1	1	1	1	1	1	0	1	0	1	0	0	0	0	148.96	1358	1358	7.2					1		2	1	1				1	-2	By MS/MS		0	0	0	0	0	0	0	0	0	0	0
REV__YGR090W	REV__YGR090W	1	1	1	sp|YGR090W|UTP22_YEAST NCSL01000028.1 106163-109876 ORF Verified Component of the small-subunit processome; required for nuclear export of tRNAs; may facilitate binding of Utp8p to aminoacylated tRNAs and their delivery to Los1p for export; conserved from	1	1	1	1	0	1	0	1	0	1	0	0	0	140.5	1237	1237	7							2						1	-2		By MS/MS	0	0	0	0	0	0	0	0	0	0	0
REV__YGR154C	REV__YGR154C	1	1	1	sp|YGR154C|GTO1_YEAST NCSL01000017.1 2377-3447 ORF Verified Omega-class glutathione transferase; induced under oxidative stress; putative peroxisomal localization GN=GTO1 PE=1 SV=1	1	1	1	1	0	1	0	1	0	1	0	0	0	41.388	356	356	7							1						1	-2		By MS/MS	0	0	0	0	0	0	0	0	0	0	0
REV__YGR186W	REV__YGR186W	1	1	1	sp|YGR186W|TFG1_YEAST NCSL01000017.1 61743-63950 ORF Verified TFIIF (Transcription Factor II) largest subunit; involved in both transcription initiation and elongation of RNA polymerase II; homologous to human RAP74 GN=TFG1 PE=1 SV=1	1	1	1	1	1	1	1	1	1	1	0	0	0	82.222	735	735	1.5	2	2											1	-2	By matching	By MS/MS	0	0	0	0	0	0	0	0	0	0	0
REV__YGR197C	REV__YGR197C	2	2	2	sp|YGR197C|SNG1_YEAST NCSL01000017.1 87064-88707 ORF Verified Protein involved in resistance to nitrosoguanidine and 6-azauracil; expression is regulated by transcription factors involved in multidrug resistance; SNG1 has a paralog, YJR015W, that arose fro	1	2	2	2	1	2	1	2	1	2	0	0	0	61.392	547	547	7					1	3						1	1	-2	By MS/MS	By MS/MS	5141200	4013000	4283600	4678500	3633900	7352300	4397400	5822400	4673200	5137900	4861700
REV__YGR205W	REV__YGR205W	2	2	2	sp|YGR205W|TDA10_YEAST NCSL01000017.1 103789-104661 ORF Verified ATP-binding protein of unknown function; crystal structure resembles that of E.coli pantothenate kinase and other small kinases; null mutant is sensitive to expression of the top1-T722A allel	1	2	2	2	1	1	1	1	1	1	0	0	0	33.308	290	290	4.6		1			3	1							0.0022037	2.722	By MS/MS	By MS/MS	567820	318690	314970	279630	431250	286220	320300	226980	329180	296840	536360
REV__YGR207C	REV__YGR207C	1	1	1	sp|YGR207C|CIR1_YEAST NCSL01000017.1 105435-106220 ORF Verified Mitochondrial protein that interacts with frataxin (Yfh1p); putative ortholog of mammalian electron transfer flavoprotein complex subunit ETF-beta; may have a role in oxidative stress response	1	1	1	1	1	0	1	0	1	0	0	0	0	28.759	261	261	2.25	1	1	2										1	-2	By MS/MS		0	0	0	0	0	0	0	0	0	0	0
REV__YHL018W	REV__YHL018W	1	1	1	sp|YHL018W|dubious436_YEAST NCSL01000032.1 63557-63919 ORF Uncharacterized Putative 4a-hydroxytetrahydrobiopterin dehydratase; green fluorescent protein (GFP)-fusion protein localizes to mitochondria and is induced in response to the DNA-damaging agent MMS	1	1	1	1	1	0	1	0	1	0	0	0	0	14.056	120	120	10.7										1	2		1	-2	By MS/MS		0	0	0	0	0	0	0	0	0	0	0
REV__YHL023C	REV__YHL023C	1	1	1	sp|YHL023C|NPR3_YEAST NCSL01000032.1 52969-56409 ORF Verified Subunit of the Iml1p/SEACIT complex; SEACIT (Iml1p-Npr2p-Npr3p) is a subcomplex of SEAC, a coatomer-related complex that associates dynamically with the vacuole; Npr3p may have a structural or r	1	1	1	1	1	0	1	0	1	0	0	0	0	129.8	1146	1146	9									1				1	-2	By MS/MS		0	0	0	0	0	0	0	0	0	0	0
REV__YHR007C	REV__YHR007C	1	1	1	sp|YHR007C|ERG11_YEAST NCSL01000032.1 107236-108828 ORF Verified Lanosterol 14-alpha-demethylase; catalyzes C-14 demethylation of lanosterol to form 4,4-dimethyl cholesta-8,14,24-triene-3-beta-ol in ergosterol biosynthesis pathway; transcriptionally down	1	1	1	1	1	0	1	0	1	0	0	0	0	60.705	530	530	5					2								1	-2	By MS/MS		141270	216820	114060	110690	183250	83302	127410	165890	95162	181590	133570
REV__YHR056C	REV__YHR056C	1	1	1	sp|YHR056C|RSC30_YEAST NCSL01000007.1 307190-309841 ORF Verified Component of the RSC chromatin remodeling complex; non-essential gene required for regulation of ribosomal protein genes and the cell wall/stress response; null mutants are osmosensitive; RSC	1	1	1	1	0	1	0	1	0	1	0	0	0	101.48	883	883	4	2	1										1	1	-2		By MS/MS	0	0	0	0	0	0	0	0	0	0	0
REV__YHR130C	REV__YHR130C	1	1	1	sp|YHR130C|dubious462_YEAST NCSL01000007.1 159931-160266 ORF Dubious Dubious open reading frame; unlikely to encode a functional protein, based on available experimental and comparative sequence data GN=dubious462 PE=1 SV=1	1	1	1	1	0	1	0	1	0	1	0	0	0	13.43	111	111	3.6		1	1	2	1								1	-2		By MS/MS	0	0	0	0	0	0	0	0	0	0	0
REV__YHR168W	REV__YHR168W	2	2	2	sp|YHR168W|MTG2_YEAST NCSL01000007.1 83457-85013 ORF Verified Putative GTPase; member of the Obg family; peripheral protein of the mitochondrial inner membrane that associates with the large ribosomal subunit; required for mitochondrial translation, possib	1	2	2	2	0	2	0	2	0	2	0	0	0	57.81	518	518	9.75					1						2	1	0.0069411	2.0624		By MS/MS	292300	1184800	1522500	557040	1379100	649710	1214700	1713800	1059000	1215000	281200
REV__YHR194W	REV__YHR194W	1	1	1	sp|YHR194W|MDM31_YEAST NCSL01000007.1 35375-37114 ORF Verified Mitochondrial protein that may have a role in phospholipid metabolism; inner membrane protein with similarity to Mdm32p; required for normal mitochondrial morphology and inheritance; interacts	1	1	1	1	0	1	0	1	0	1	0	0	0	66.702	579	579	6	2	1	1	1	2	2	1	1	1	1	1	1	1	-2		By MS/MS	0	0	0	0	0	0	0	0	0	0	0
REV__YHR197W	REV__YHR197W	1	1	1	sp|YHR197W|RIX1_YEAST NCSL01000007.1 29582-31873 ORF Verified Component of the Rix1 complex and possibly pre-replicative complexes; required for processing of ITS2 sequences from 35S pre-rRNA; component of the pre-60S ribosomal particle with the dynein-rel	1	1	1	1	1	0	1	0	1	0	0	0	0	86.757	763	763	7							2						1	-2	By MS/MS		0	0	0	0	0	0	0	0	0	0	0
REV__YIL015W	REV__YIL015W	1	1	1	sp|YIL015W|BAR1_YEAST NCSL01000061.1 23554-25317 ORF Verified Aspartyl protease; secreted into the periplasmic space of mating type a cell; helps cells find mating partners; cleaves and inactivates alpha factor allowing cells to recover from alpha-factor-i	1	1	1	1	1	0	1	0	1	0	0	0	0	63.756	587	587	10										1			1	-2	By MS/MS		0	0	0	0	0	0	0	0	0	0	0
REV__YIL030C	REV__YIL030C	2	2	2	sp|YIL030C|SSM4_YEAST NCSL01000016.1 284-4243 ORF Verified Membrane-embedded ubiquitin-protein ligase; ER and inner nuclear membrane localized RING-CH domain E3 ligase involved in ER-associated protein degradation (ERAD); targets misfolded cytosolic/nucleo	1	2	2	2	2	0	2	0	2	0	0	0	0	151.54	1319	1319	6			1						1				1	-2	By MS/MS		0	0	0	0	0	0	0	0	0	0	0
REV__YIL042C	REV__YIL042C	2	2	2	sp|YIL042C|PKP1_YEAST NCSL01000016.1 24018-25202 ORF Verified Mitochondrial protein kinase; involved in negative regulation of pyruvate dehydrogenase complex activity by phosphorylating the ser-133 residue of the Pda1p subunit; acts in concert with kinase	1	2	2	2	1	1	1	1	1	1	0	0	0	45.441	394	394	10.5										2	2		1	-2	By MS/MS	By MS/MS	0	0	0	0	0	0	0	0	0	0	0
REV__YIL129C	REV__YIL129C	2	2	2	sp|YIL129C|TAO3_YEAST NCSL01000016.1 181338-188468 ORF Verified Component of the RAM signaling network; is involved in regulation of Ace2p activity and cellular morphogenesis, interacts with protein kinase Cbk1p and also with Kic1p GN=TAO3 PE=1 SV=1	1	2	2	2	2	0	2	0	2	0	0	0	0	269.7	2376	2376	4		1				1							1	-2	By MS/MS		162140	92227	134220	75625	125860	112400	112090	152040	103110	92354	153320
REV__YIL142W	REV__YIL142W	3	3	3	sp|YIL142W|CCT2_YEAST NCSL01000016.1 209666-211249 ORF Verified Subunit beta of the cytosolic chaperonin Cct ring complex; related to Tcp1p, required for the assembly of actin and tubulins in vivo GN=CCT2 PE=1 SV=1	1	3	3	3	1	2	1	2	1	2	0	0	0	57.173	527	527	10								1			2		1	-2	By MS/MS	By MS/MS	0	0	0	0	0	0	0	0	0	0	0
REV__YIR003W	REV__YIR003W	1	1	1	sp|YIR003W|AIM21_YEAST NCSL01000058.1 26909-28948 ORF Verified Protein of unknown function; involved in mitochondrial migration along actin filament; may interact with ribosomes; GFP-fusion protein colocalizes with Sac1p to the actin cytoskeleton GN=AIM21	1	1	1	1	1	0	1	0	1	0	0	0	0	74.72	679	679	11											2		1	-2	By MS/MS		0	0	0	0	0	0	0	0	0	0	0
REV__YJL042W	REV__YJL042W	1	1	1	sp|YJL042W|MHP1_YEAST NCSL01000002.1 155797-159990 ORF Verified Microtubule-associated protein involved in microtubule organization; involved in assembly and stabilization of microtubules; overproduction results in cell cycle arrest at G2 phase; similar to	1	1	1	1	0	1	0	1	0	1	0	0	0	155.06	1397	1397	11										2	2	2	1	-2		By MS/MS	0	0	0	0	0	0	0	0	0	0	0
REV__YJL069C	REV__YJL069C	1	1	1	sp|YJL069C|UTP18_YEAST NCSL01000002.1 106208-107992 ORF Verified Small-subunit processome protein involved in pre-18S rRNA maturation; part of a subunit of the 90S preribosomal particle capable of interacting directly with the 5 ETS of the 35S pre-rRNA; c	1	1	1	1	1	0	1	0	1	0	0	0	0	66.379	594	594	2.67		1	2										1	-2	By MS/MS		0	0	0	0	0	0	0	0	0	0	0
REV__YJL109C	REV__YJL109C	1	1	1	sp|YJL109C|UTP10_YEAST NCSL01000002.1 7253-12562 ORF Verified Nucleolar protein; component of the small subunit (SSU) processome containing the U3 snoRNA that is involved in processing of pre-18S rRNA; mutant has increased aneuploidy tolerance GN=UTP10 PE=	1	1	1	1	0	1	0	1	0	1	0	0	0	199.98	1769	1769	7							1						1	-2		By MS/MS	0	0	0	0	0	0	0	0	0	0	0
REV__YJL131C	REV__YJL131C	1	1	1	sp|YJL131C|AIM23_YEAST NCSL01000023.1 32371-33441 ORF Verified Mitochondrial translation initiation factor 3 (IF3, mIF3); evolutionarily conserved; binds to E. coli ribosomes in vitro; null mutant displays severe respiratory growth defect and elevated freq	1	1	1	1	0	1	0	1	0	1	0	0	0	41.452	356	356	7.67							1	2					1	-2		By MS/MS	0	0	0	0	0	0	0	0	0	0	0
REV__YJL153C	REV__YJL153C	1	1	1	sp|YJL153C|INO1_YEAST NCSL01000023.1 61015-62616 ORF Verified Inositol-3-phosphate synthase; involved in synthesis of inositol phosphates and inositol-containing phospholipids; transcription is coregulated with other phospholipid biosynthetic genes by Ino2	1	1	1	1	1	1	1	1	1	1	0	0	0	59.682	533	533	5.5					2	2							1	-2	By MS/MS	By matching	0	0	0	0	0	0	0	0	0	0	0
REV__YJR031C	REV__YJR031C	1	1	1	sp|YJR031C|GEA1_YEAST NCSL01000002.1 271001-275227 ORF Verified Guanine nucleotide exchange factor for ADP ribosylation factors (ARFs); involved in vesicular transport between the Golgi and ER, Golgi organization, and actin cytoskeleton organization; GEA1	1	1	1	1	1	0	1	0	1	0	0	0	0	159.42	1408	1408	6						1							1	-2	By MS/MS		1536500	1110600	1079200	718090	1581500	1855200	898610	1056000	981590	778450	1452200
REV__YJR036C	REV__YJR036C	2	2	2	sp|YJR036C|HUL4_YEAST NCSL01000002.1 285167-287845 ORF Verified Protein with similarity to hect domain E3 ubiquitin-protein ligases; not essential for viability; found in association with Trf4 in TRAMP complex GN=HUL4 PE=1 SV=1	1	2	2	2	2	0	2	0	2	0	0	0	0	103.55	892	892	3.75		1	2				1						1	-2	By MS/MS		96915	82138	88882	44764	138340	98955	56499	61033	47923	42360	91676
REV__YJR062C	REV__YJR062C	1	1	1	sp|YJR062C|NTA1_YEAST NCSL01000002.1 338261-339634 ORF Verified Amidase; removes the amide group from N-terminal asparagine and glutamine residues to generate proteins with N-terminal aspartate and glutamate residues that are targets of ubiquitin-mediated	1	1	1	1	0	1	0	1	0	1	0	0	0	51.91	457	457	4.17		1	1	1	2	1							1	-2		By MS/MS	0	0	0	0	0	0	0	0	0	0	0
REV__YJR130C	REV__YJR130C	1	1	1	sp|YJR130C|STR2_YEAST NCSL01000002.1 449923-451842 ORF Verified Cystathionine gamma-synthase, converts cysteine into cystathionine; STR2 has a paralog, YML082W, that arose from the whole genome duplication GN=STR2 PE=1 SV=1	1	1	1	1	1	1	1	1	1	1	0	0	0	72.361	639	639	11.5											2	2	1	-2	By MS/MS	By matching	0	0	0	0	0	0	0	0	0	0	0
REV__YJR137C	REV__YJR137C	1	1	1	sp|YJR137C|MET5_YEAST NCSL01000002.1 463667-467995 ORF Verified Sulfite reductase beta subunit; involved in amino acid biosynthesis, transcription repressed by methionine GN=MET5 PE=1 SV=1	1	1	1	1	0	1	0	1	0	1	0	0	0	161.17	1442	1442	6.75				1			1	2					1	-2		By MS/MS	106350	160490	366030	1178500	133940	108180	520660	64853	205040	4064300	101610
REV__YKL105C	REV__YKL105C	3	3	3	sp|YKL105C|SEG2_YEAST NCSL01000010.1 240540-243950 ORF Verified Eisosome component; likely plays only a minor role in eisosome assembly; shown to interact with Seg1p by affinity purification and mass spec; SWAT-GFP and mCherry fusion proteins localize to t	1	3	3	3	3	0	3	0	3	0	0	0	0	126.16	1136	1136	6.2				1	2		1			1			1	-2	By MS/MS		661980	432500	470030	416360	346700	288720	251670	187470	174680	562390	625680
REV__YKL155C	REV__YKL155C	2	2	2	sp|YKL155C|RSM22_YEAST NCSL01000010.1 161150-163036 ORF Verified Mitochondrial ribosomal protein of the small subunit; also predicted to be an S-adenosylmethionine-dependent RNA methyltransferase GN=RSM22 PE=1 SV=1	1	2	2	2	2	1	2	1	2	1	0	0	0	72.191	628	628	7.86			2	1							3	1	0.0017203	2.817	By MS/MS	By matching	28737	42323	27343	63195	39489	37682	71688	17528	58526	53581	27187
REV__YKL210W	REV__YKL210W	2	2	2	sp|YKL210W|UBA1_YEAST NCSL01000010.1 41284-44358 ORF Verified Ubiquitin activating enzyme (E1); involved in ubiquitin-mediated protein degradation and essential for viability; protein abundance increases in response to DNA replication stress GN=UBA1 PE=1 S	1	2	2	2	2	1	2	1	2	1	0	0	0	114.29	1024	1024	7.9		1	2	1						2	1	3	0.0050505	2.1884	By MS/MS	By MS/MS	700390	343170	413250	484550	395730	591210	628940	380530	457200	522100	661670
REV__YKR011C	REV__YKR011C	1	1	1	sp|YKR011C|dubious634_YEAST NCSL01000024.1 57552-58613 ORF Verified Protein of unknown function; green fluorescent protein (GFP)-fusion protein localizes to the nucleus; protein abundance increases in response to DNA replication stress GN=dubious634 PE=1 S	1	1	1	1	0	1	0	1	0	1	0	0	0	41.299	353	353	7							1						1	-2		By MS/MS	0	0	0	0	0	0	0	0	0	0	0
REV__YKR049C	REV__YKR049C	1	1	1	sp|YKR049C|FMP46_YEAST NCSL01000053.1 7159-7560 ORF Verified Putative redox protein containing a thioredoxin fold; the authentic, non-tagged protein is detected in highly purified mitochondria in high-throughput studies GN=FMP46 PE=1 SV=1	1	1	1	1	0	1	0	1	0	1	0	0	0	15.65	133	133	10										1			0.0036311	2.3882		By MS/MS	885560	492230	729510	600630	388830	576560	623900	431740	557780	759700	837380
REV__YLL018C	REV__YLL018C	1	1	1	sp|YLL018C|DPS1_YEAST NCSL01000004.1 101887-103560 ORF Verified Aspartyl-tRNA synthetase, primarily cytoplasmic; homodimeric enzyme that catalyzes the specific aspartylation of tRNA(Asp); class II aminoacyl tRNA synthetase; binding to its own mRNA may conf	1	1	1	1	1	0	1	0	1	0	0	0	0	63.487	557	557	8								1					1	-2	By MS/MS		0	0	0	0	0	0	0	0	0	0	0
REV__YLL029W	REV__YLL029W	2	2	2	sp|YLL029W|FRA1_YEAST NCSL01000004.1 73908-76157 ORF Verified Protein involved in negative regulation of iron regulon transcription; forms an iron independent complex with Fra2p, Grx3p, and Grx4p; cytosolic; mutant fails to repress transcription of iron re	1	2	2	2	2	1	2	1	2	1	0	0	0	84.855	749	749	5.71				1	1	4	1						0.0099479	1.8032	By MS/MS	By MS/MS	477370	501590	396670	503390	447040	561070	606990	274210	572930	670760	451410
REV__YLL054C	REV__YLL054C	1	1	1	sp|YLL054C|dubious650_YEAST NCSL01000004.1 25253-27784 ORF Uncharacterized Putative protein of unknown function with similarity to Pip2p; an oleate-specific transcriptional activator of peroxisome proliferation; YLL054C is not an essential gene GN=dubious6	1	1	1	1	1	0	1	0	1	0	0	0	0	97.475	843	843	12												1	1	-2	By MS/MS		0	0	0	0	0	0	0	0	0	0	0
REV__YLR035C	REV__YLR035C	2	2	2	sp|YLR035C|MLH2_YEAST NCSL01000004.1 204524-206611 ORF Verified Protein involved in mismatch repair and meiotic recombination; only certain frameshift intermediates are mismatch repair substrates; forms a complex with Mlh1p GN=MLH2 PE=1 SV=1	1	2	2	2	2	0	2	0	2	0	0	0	0	78.108	695	695	7.5							2	2					0.0026738	2.5218	By MS/MS		4862400	1829200	3738400	3700200	2552900	3996200	4236400	2455000	2596800	3827900	4596900
REV__YLR039C	REV__YLR039C	2	2	2	sp|YLR039C|RIC1_YEAST NCSL01000004.1 211644-214814 ORF Verified Protein involved in retrograde transport to the cis-Golgi network; forms heterodimer with Rgp1p that acts as a GTP exchange factor for Ypt6p; involved in transcription of rRNA and ribosomal pr	1	2	2	2	2	0	2	0	2	0	0	0	0	121.59	1056	1056	4.75		2	1									1	0.0067034	2.0683	By MS/MS		7288600	4374900	5426100	4702400	4010100	4592800	5476900	3463300	3587800	6136900	6889900
REV__YLR052W	REV__YLR052W	1	1	1	sp|YLR052W|IES3_YEAST NCSL01000004.1 233402-234154 ORF Verified Subunit of the INO80 chromatin remodeling complex GN=IES3 PE=1 SV=1	1	1	1	1	1	0	1	0	1	0	0	0	0	28.294	250	250	8.67								1	2				1	-2	By MS/MS		0	0	0	0	0	0	0	0	0	0	0
REV__YLR069C	REV__YLR069C	2	2	2	sp|YLR069C|MEF1_YEAST NCSL01000004.1 257790-260075 ORF Verified Mitochondrial elongation factor involved in translational elongation GN=MEF1 PE=1 SV=1	1	2	2	2	2	0	2	0	2	0	0	0	0	84.645	761	761	5.5				1			1						0.0029162	2.5119	By MS/MS		2283500	428300	602120	935340	520210	571810	732420	483310	434560	841440	2154400
REV__YLR087C	REV__YLR087C	1	1	1	sp|YLR087C|CSF1_YEAST NCSL01000004.1 293037-301913 ORF Verified Protein required for fermentation at low temperature; plays a role in the maturation of secretory proteins; the authentic, non-tagged protein is detected in highly purified mitochondria in hig	1	1	1	1	1	0	1	0	1	0	0	0	0	338.54	2958	2958	1	1												1	-2	By MS/MS		0	0	0	0	0	0	0	0	0	0	0
REV__YLR106C	REV__YLR106C	3	3	3	sp|YLR106C|MDN1_YEAST NCSL01000004.1 335214-349946 ORF Verified Huge dynein-related AAA-type ATPase (midasin); forms extended pre-60S particle with the Rix1 complex (Rix1p-Ipi1p-Ipi3p); acts in removal of ribosomal biogenesis factors at successive steps of	1	3	3	3	2	2	2	2	2	2	0	0	0	559.39	4910	4910	5.33		1			3	1			1				0.00025138	3.4511	By MS/MS	By MS/MS	14603000	15477000	17716000	6793000	15151000	12607000	11656000	12340000	10852000	16579000	13829000
REV__YLR163C	REV__YLR163C	1	1	1	sp|YLR163C|MAS1_YEAST NCSL01000012.1 1405-2793 ORF Verified Beta subunit of the mitochondrial processing protease (MPP); essential processing enzyme that cleaves the N-terminal targeting sequences from mitochondrially imported proteins GN=MAS1 PE=1 SV=1	1	1	1	1	1	0	1	0	1	0	0	0	0	51.083	462	462	5.33					2	1							1	-2	By MS/MS		0	0	0	0	0	0	0	0	0	0	0
REV__YLR219W	REV__YLR219W	1	1	1	sp|YLR219W|MSC3_YEAST NCSL01000012.1 83712-85898 ORF Verified Protein of unknown function; green fluorescent protein (GFP)-fusion protein localizes to the cell periphery; msc3 mutants are defective in directing meiotic recombination events to homologous ch	1	1	1	1	0	1	0	1	0	1	0	0	0	80.383	728	728	10										1			1	-2		By MS/MS	0	0	0	0	0	0	0	0	0	0	0
REV__YLR263W	REV__YLR263W	1	1	1	sp|YLR263W|RED1_YEAST NCSL01000012.1 168397-170880 ORF Verified Protein component of the synaptonemal complex axial elements; involved in chromosome segregation during the first meiotic division; critical for coupling checkpoint signaling to SC formation;	1	1	1	1	1	0	1	0	1	0	0	0	0	95.731	827	827	2.67		1	2										1	-2	By MS/MS		0	0	0	0	0	0	0	0	0	0	0
REV__YLR306W	REV__YLR306W	1	1	1	sp|YLR306W|UBC12_YEAST NCSL01000012.1 242175-242875 ORF Verified Enzyme that mediates the conjugation of Rub1p; a ubiquitin-like protein, to other proteins; related to E2 ubiquitin-conjugating enzymes GN=UBC12 PE=1 SV=1	1	1	1	1	0	1	0	1	0	1	0	0	0	21.203	188	188	10										1			1	-2		By MS/MS	0	0	0	0	0	0	0	0	0	0	0
REV__YLR422W	REV__YLR422W	1	1	1	sp|YLR422W|DCK1_YEAST NCSL01000018.1 75600-81398 ORF Verified Dock family protein (Dedicator Of CytoKinesis), homolog of human DOCK1; upstream component for regulation through the small GTPase Rho5p; may form a complex with Lmo1p that acts as a GEF for Rho	1	1	1	1	0	1	0	1	0	1	0	0	0	221.59	1932	1932	11											1		1	-2		By MS/MS	0	0	0	0	0	0	0	0	0	0	0
REV__YLR430W	REV__YLR430W	3	3	3	sp|YLR430W|SEN1_YEAST NCSL01000018.1 52274-58972 ORF Verified ATP-dependent 5 to 3 RNA/DNA and DNA helicase; subunit of the exosome-associated Nrd1p complex that mediates 3 end formation of snRNAs, snoRNAs, CUTs and some mRNAs; helicase-independent role	1	3	3	3	2	2	2	2	2	2	0	0	0	252.58	2232	2232	6.38		1			2		1	4					0.0033907	2.4008	By MS/MS	By MS/MS	17351000	13730000	15335000	11645000	10727000	12952000	16973000	13314000	9835500	14989000	16411000
REV__YLR436C	REV__YLR436C	1	1	1	sp|YLR436C|ECM30_YEAST NCSL01000018.1 41340-45164 ORF Verified Protein of unknown function; may play a role in cell wall biosynthesis, mutants have abormal relative levels of mannose and glucose and have Gap1p sorting and transport defects; (GFP)-fusion pr	1	1	1	1	0	1	0	1	0	1	0	0	0	145.03	1274	1274	1.5	2	2											1	-2		By MS/MS	0	0	0	0	0	0	0	0	0	0	0
REV__YLR450W;REV__YML075C	REV__YLR450W;REV__YML075C	1;1	1;1	1;1	sp|YLR450W|HMG2_YEAST NCSL01000018.1 16391-19528 ORF Verified HMG-CoA reductase; converts HMG-CoA to mevalonate, a rate-limiting step in sterol biosynthesis; one of two isozymes; overproduction induces assembly of peripheral ER membrane arrays and short nu	2	1	1	1	1	0	1	0	1	0	0	0	0	115.69	1045	1045;1054	11											1		1	-2	By MS/MS		0	0	0	0	0	0	0	0	0	0	0
REV__YML010W	REV__YML010W	2	2	2	sp|YML010W|SPT5_YEAST NCSL01000001.1 338209-341403 ORF Verified Component of universally conserved Spt4/5 complex (DSIF complex); the complex has multiple roles in concert with RNA polymerases I and II, including regulation of transcription elongation, RNA	1	2	2	2	1	1	1	1	1	1	0	0	0	115.68	1064	1064	7.83							2	3	1				1	-2	By MS/MS	By MS/MS	153410	356570	535340	108510	263130	225500	228300	360700	274270	345620	146590
REV__YML049C	REV__YML049C	2	2	2	sp|YML049C|RSE1_YEAST NCSL01000001.1 399128-403201 ORF Verified Protein involved in pre-mRNA splicing; component of the pre-spliceosome; associates with U2 snRNA; involved in ER to Golgi transport GN=RSE1 PE=1 SV=1	1	2	2	2	1	1	1	1	1	1	0	0	0	153.26	1357	1357	7			1								1		1	-2	By MS/MS	By MS/MS	266240	193200	179430	239380	199200	235460	321520	216070	185650	327230	251610
REV__YML050W	REV__YML050W	1	1	1	sp|YML050W|AIM32_YEAST NCSL01000001.1 403347-404282 ORF Verified Protein of unknown function; null mutant is viable and displays elevated frequency of mitochondrial genome loss GN=AIM32 PE=1 SV=1	1	1	1	1	1	0	1	0	1	0	0	0	0	35.967	311	311	8.33								2	1				1	-2	By MS/MS		0	0	0	0	0	0	0	0	0	0	0
REV__YML111W	REV__YML111W	1	1	1	sp|YML111W|BUL2_YEAST NCSL01000001.1 527124-529886 ORF Verified Component of the Rsp5p E3-ubiquitin ligase complex; involved in intracellular amino acid permease sorting, functions in heat shock element mediated gene expression, essential for growth in str	1	1	1	1	0	1	0	1	0	1	0	0	0	104.79	920	920	4.33				2	1								1	-2		By MS/MS	0	0	0	0	0	0	0	0	0	0	0
REV__YMR001C	REV__YMR001C	1	1	1	sp|YMR001C|CDC5_YEAST NCSL01000001.1 317777-319894 ORF Verified Polo-like kinase; controls targeting and activation of Rho1p at cell division site via Rho1p guanine nucleotide exchange factors; regulates Spc72p; also functions in adaptation to DNA damage d	1	1	1	1	0	1	0	1	0	1	0	0	0	81.046	705	705	4				1									1	-2		By MS/MS	0	0	0	0	0	0	0	0	0	0	0
REV__YMR013C	REV__YMR013C	2	2	2	sp|YMR013C|SEC59_YEAST NCSL01000001.1 292136-293695 ORF Verified Dolichol kinase; catalyzes the terminal step in dolichyl monophosphate (Dol-P) biosynthesis; required for viability and for normal rates of lipid intermediate synthesis and protein N-glycosyl	1	2	2	2	2	1	2	1	2	1	0	0	0	58.919	519	519	5				3	2	1	1						0.0057595	2.1359	By MS/MS	By matching	7837500	4749700	4644800	5779400	4468000	5551600	6471800	3867500	4500200	6486000	7404400
REV__YMR135W-A	REV__YMR135W-A	1	1	1	sp|YMR135W-A|dubious783_YEAST NCSL01000001.1 59417-59950 ORF Dubious Dubious open reading frame; unlikely to encode a functional protein, based on available experimental and comparative sequence data GN=dubious783 PE=1 SV=1	1	1	1	1	1	0	1	0	1	0	0	0	0	20.301	177	177	4.25			1	1	2								1	-2	By MS/MS		0	0	0	0	0	0	0	0	0	0	0
REV__YMR137C	REV__YMR137C	1	1	1	sp|YMR137C|PSO2_YEAST NCSL01000001.1 54878-56863 ORF Verified Nuclease required for DNA single- and double-strand break repair; acts at a post-incision step in repair of breaks that result from interstrand cross-links produced by a variety of mono- and bi-	1	1	1	1	1	1	1	1	1	1	0	0	0	76.35	661	661	5.25					3	1							1	-2	By MS/MS	By matching	0	0	0	0	0	0	0	0	0	0	0
REV__YMR154C	REV__YMR154C	1	1	1	sp|YMR154C|RIM13_YEAST NCSL01000001.1 31635-33818 ORF Verified Calpain-like cysteine protease; involved in proteolytic activation of Rim101p in response to alkaline pH; localizes to punctate structures in alkaline conditions and in vps4 mutant; has similar	1	1	1	1	1	0	1	0	1	0	0	0	0	83.273	727	727	3.33			2	1									1	-2	By MS/MS		1086400	654700	548930	1033200	608990	1166800	1023800	687960	838550	1057100	1026000
REV__YMR164C	REV__YMR164C	1	1	1	sp|YMR164C|MSS11_YEAST NCSL01000001.1 10301-12547 ORF Verified Transcription factor; involved in regulation of invasive growth and starch degradation; controls the activation of FLO11 and STA2 in response to nutritional signals; forms a heterodimer with Fl	1	1	1	1	1	0	1	0	1	0	0	0	0	83.696	748	748	12												1	1	-2	By MS/MS		754920	1645400	1257500	411220	1116700	627310	907470	810020	852370	1499200	716230
REV__YMR172W	REV__YMR172W	1	1	1	sp|YMR172W|HOT1_YEAST NCSL01000089.1 963-3122 ORF Verified Transcription factor for glycerol biosynthetic genes; required for the transient induction of glycerol biosynthetic genes GPD1 and GPP2 in response to high osmolarity; targets Hog1p to osmostress r	1	1	1	1	1	0	1	0	1	0	0	0	0	79.372	719	719	4				1									0.0080952	1.9205	By MS/MS		58712	39203	39411	143910	46507	50782	19240	16498	24354	91024	55484
REV__YMR193W	REV__YMR193W	1	1	1	sp|YMR193W|MRPL24_YEAST NCSL01000014.1 15935-16711 ORF Verified Mitochondrial ribosomal protein of the large subunit; two mitochondrial ribosomal proteins, YmL14 and YmL24, have been assigned to the same gene GN=MRPL24 PE=1 SV=1	1	1	1	1	0	1	0	1	0	1	0	0	0	29.997	258	258	5					1								0.0031569	2.4986		By MS/MS	0	0	0	0	0	0	0	0	0	0	0
REV__YMR213W	REV__YMR213W	2	2	2	sp|YMR213W|CEF1_YEAST NCSL01000014.1 59271-61043 ORF Verified Essential splicing factor; associated with Prp19p and the spliceosome, contains an N-terminal c-Myb DNA binding motif necessary for cell viability but not for Prp19p association, evolutionarily	1	2	2	2	2	0	2	0	2	0	0	0	0	67.784	590	590	5	1	1				1					1		0.0038732	2.3876	By MS/MS		1337400	549040	785560	841180	771160	909920	1015700	683960	778950	977570	1263500
REV__YMR261C	REV__YMR261C	1	1	1	sp|YMR261C|TPS3_YEAST NCSL01000014.1 155400-158564 ORF Verified Regulatory subunit of trehalose-6-phosphate synthase/phosphatase; involved in synthesis of storage carbohydrate trehalose; expression is induced by stress conditions and repressed by the Ras-c	1	1	1	1	0	1	0	1	0	1	0	0	0	118.88	1054	1054	1.67	1	2											1	-2		By MS/MS	0	0	0	0	0	0	0	0	0	0	0
REV__YMR308C	REV__YMR308C	2	2	2	sp|YMR308C|PSE1_YEAST NCSL01000014.1 253785-257054 ORF Verified Karyopherin/importin that interacts with the nuclear pore complex; acts as the nuclear import receptor for specific proteins, including Pdr1p, Yap1p, Ste12p, and Aft1p GN=PSE1 PE=1 SV=1	1	2	2	2	2	1	2	1	2	1	0	0	0	121.02	1089	1089	3.33		2	1	2	1								1	-2	By MS/MS	By matching	197490	161690	113840	148580	142810	223490	131270	134140	115700	253130	186570
REV__YNL076W	REV__YNL076W	1	1	1	sp|YNL076W|MKS1_YEAST NCSL01000011.1 230069-231823 ORF Verified Pleiotropic negative transcriptional regulator; involved in Ras-CAMP and lysine biosynthetic pathways and nitrogen regulation; involved in retrograde (RTG) mitochondria-to-nucleus signaling GN	1	1	1	1	0	1	0	1	0	1	0	0	0	65.621	584	584	8								1					1	-2		By MS/MS	0	0	0	0	0	0	0	0	0	0	0
REV__YNL114C	REV__YNL114C	1	1	1	sp|YNL114C|dubious860_YEAST NCSL01000011.1 159221-159592 ORF Dubious Dubious open reading frame; unlikely to encode a functional protein, based on available experimental and comparative sequence data; completely overlaps the verified ORF RPC19/YNL113W, an	1	1	1	1	1	0	1	0	1	0	0	0	0	15.042	123	123	4.5				2	2								0.0055262	2.1691	By MS/MS		381260	28048	80740	307360	59082	208990	294840	103940	114560	166990	359650
REV__YNL119W	REV__YNL119W	3	3	3	sp|YNL119W|NCS2_YEAST NCSL01000011.1 147576-149057 ORF Verified Protein required for uridine thiolation of Lys(UUU) and Glu(UUC) tRNAs; required for the thiolation of uridine at the wobble position of Lys(UUU) and Glu(UUC) tRNAs; has a role in urmylation a	1	3	3	3	1	2	1	2	1	2	0	0	0	56.421	493	493	5	1	1	2	1			1	2	1				0.005291	2.1841	By MS/MS	By MS/MS	0	0	0	0	0	0	0	0	0	0	0
REV__YNL166C	REV__YNL166C	1	1	1	sp|YNL166C|BNI5_YEAST NCSL01000011.1 68712-70058 ORF Verified Linker protein responsible for recruitment of myosin to the bud neck; interacts with the C-terminal extensions of septins Cdc11p and Shs1p and binds Myo1p to promote cytokinesis GN=BNI5 PE=1 SV=	1	1	1	1	1	0	1	0	1	0	0	0	0	49.761	448	448	11											1		1	-2	By MS/MS		0	0	0	0	0	0	0	0	0	0	0
REV__YNL212W	REV__YNL212W	2	2	2	sp|YNL212W|VID27_YEAST NCSL01000026.1 145231-147579 ORF Verified Cytoplasmic protein of unknown function; possibly involved in vacuolar protein degradation; not essential for proteasome-dependent degradation of fructose-1,6-bisphosphatase (FBPase); null mu	1	2	2	2	2	0	2	0	2	0	0	0	0	88.774	782	782	6.78				3	1			1	4				0.0019613	2.7611	By MS/MS		3292500	1794400	2265900	2357300	2127000	2483300	2653100	2002200	2066700	2529500	3111700
REV__YNL250W	REV__YNL250W	2	2	2	sp|YNL250W|RAD50_YEAST NCSL01000026.1 73209-77147 ORF Verified Subunit of MRX complex with Mre11p and Xrs2p; complex is involved in processing double-strand DNA breaks in vegetative cells, initiation of meiotic DSBs, telomere maintenance, and nonhomologous	1	2	2	2	2	1	2	1	2	1	0	0	0	152.5	1312	1312	4.75				1	3								1	-2	By MS/MS	By matching	1331600	585360	837920	1231900	691630	1526300	950720	989600	1194900	907240	1258200
REV__YNL262W	REV__YNL262W	1	1	1	sp|YNL262W|POL2_YEAST NCSL01000026.1 46019-52687 ORF Verified Catalytic subunit of DNA polymerase (II) epsilon; a chromosomal DNA replication polymerase that exhibits processivity and proofreading exonuclease activity; participates in leading-strand synthe	1	1	1	1	1	0	1	0	1	0	0	0	0	255.65	2222	2222	3.4	2	2									1		0.0097156	1.8193	By MS/MS		1860700	1905200	1462600	1817800	1299900	1868200	2059600	1517800	1760400	2656400	1759200
REV__YNL292W	REV__YNL292W	1	1	1	sp|YNL292W|PUS4_YEAST NCSL01000043.1 65893-67104 ORF Verified Pseudouridine synthase; catalyzes only the formation of pseudouridine-55 (Psi55), a highly conserved tRNA modification, in mitochondrial and cytoplasmic tRNAs; also responsible for pseudouracil	1	1	1	1	0	1	0	1	0	1	0	0	0	45.273	403	403	9									1				1	-2		By MS/MS	0	0	0	0	0	0	0	0	0	0	0
REV__YNL304W	REV__YNL304W	1	1	1	sp|YNL304W|YPT11_YEAST NCSL01000043.1 43375-44628 ORF Verified Rab GTPase; Myo2p-binding protein implicated in mother-to-bud transport of cortical endoplasmic reticulum (ER), late Golgi, and mitochondria during cell division; function is regulated at multi	1	1	1	1	1	0	1	0	1	0	0	0	0	47.144	417	417	4				1									1	-2	By MS/MS		0	0	0	0	0	0	0	0	0	0	0
REV__YNR002C	REV__YNR002C	1	1	1	sp|YNR002C|ATO2_YEAST NCSL01000022.1 137447-138295 ORF Verified Putative transmembrane protein involved in export of ammonia; ammonia is a starvation signal that promotes cell death in aging colonies; phosphorylated in mitochondria; member of the TC 9.B.33	1	1	1	1	1	0	1	0	1	0	0	0	0	30.701	282	282	1	2												0.0014749	2.8254	By MS/MS		138170	0	59640	85347	99624	133310	0	58094	66187	213950	130450
REV__YNR031C	REV__YNR031C	2	2	2	sp|YNR031C|SSK2_YEAST NCSL01000022.1 85878-90617 ORF Verified MAP kinase kinase kinase of HOG1 mitogen-activated signaling pathway; interacts with Ssk1p, leading to autophosphorylation and activation of Ssk2p which phosphorylates Pbs2p; also mediates actin	1	2	2	2	1	2	1	2	1	2	0	0	0	180.49	1579	1579	6.6					3	1						1	1	-2	By matching	By MS/MS	0	0	0	0	0	0	0	0	0	0	0
REV__YNR045W	REV__YNR045W	1	1	1	sp|YNR045W|PET494_YEAST NCSL01000022.1 63746-65215 ORF Verified Mitochondrial translational activator specific for the COX3 mRNA; acts together with Pet54p and Pet122p; located in the mitochondrial inner membrane GN=PET494 PE=1 SV=1	1	1	1	1	0	1	0	1	0	1	0	0	0	57.457	489	489	8.33								2	1				1	-2		By MS/MS	0	0	0	0	0	0	0	0	0	0	0
REV__YOL038W	REV__YOL038W	1	1	1	sp|YOL038W|PRE6_YEAST NCSL01000009.1 319530-320294 ORF Verified Alpha 4 subunit of the 20S proteasome; may replace alpha 3 subunit (Pre9p) under stress conditions to create a more active proteasomal isoform; GFP-fusion protein relocates from cytosol to the	1	1	1	1	0	1	0	1	0	1	0	0	0	28.439	254	254	10										1			1	-2		By MS/MS	0	0	0	0	0	0	0	0	0	0	0
REV__YOL051W	REV__YOL051W	1	1	1	sp|YOL051W|GAL11_YEAST NCSL01000009.1 337440-340616 ORF Verified Subunit of the RNA polymerase II mediator complex; associates with core polymerase subunits to form the RNA polymerase II holoenzyme; affects transcription by acting as target of activators a	1	1	1	1	0	1	0	1	0	1	0	0	0	118.51	1058	1058	3			1										1	-2		By MS/MS	0	0	0	0	0	0	0	0	0	0	0
REV__YOL060C	REV__YOL060C	1	1	1	sp|YOL060C|MAM3_YEAST NCSL01000038.1 94524-96644 ORF Verified Protein required for normal mitochondrial morphology; has similarity to hemolysins GN=MAM3 PE=1 SV=1	1	1	1	1	0	1	0	1	0	1	0	0	0	77.711	706	706	7.8							2	2	1				0.0088011	1.9006		By MS/MS	0	0	0	0	0	0	0	0	0	0	0
REV__YOL070C	REV__YOL070C	2	2	2	sp|YOL070C|NBA1_YEAST NCSL01000038.1 77731-79236 ORF Verified Protein of unknown function; localizes to the bud neck and cytoplasm; interacts with Nap1p; may interact with ribosomes, based on co-purification experiments; potential Cdc28p substrate GN=NBA1	1	2	2	2	2	0	2	0	2	0	0	0	0	56.019	501	501	2	2	3	2										0.00075	3.2976	By MS/MS		749120	534420	498460	457190	467650	612490	462370	363880	365410	562560	707920
REV__YOL071W	REV__YOL071W	1	1	1	sp|YOL071W|SDH5_YEAST NCSL01000038.1 77018-77506 ORF Verified Protein required for flavinylation of Sdh1p; binds to Sdh1p and promotes FAD cofactor attachment, which is necessary for succinate dehydrogenase (SDH) complex assembly and activity; mutations in	1	1	1	1	1	0	1	0	1	0	0	0	0	19.054	162	162	6						1							1	-2	By MS/MS		0	0	0	0	0	0	0	0	0	0	0
REV__YOL078W	REV__YOL078W	2	2	2	sp|YOL078W|AVO1_YEAST NCSL01000038.1 62177-65707 ORF Verified Component of a membrane-bound complex containing the Tor2p kinase; contains Tor2p kinase and other proteins; may have a role in regulation of cell growth GN=AVO1 PE=1 SV=1	1	2	2	2	2	0	2	0	2	0	0	0	0	131.4	1176	1176	9							1				1		0.006229	2.0816	By MS/MS		3374200	1681000	2268200	2246100	1909800	2182600	2992600	1936000	1562700	2176400	3188700
REV__YOL110W	REV__YOL110W	1	1	1	sp|YOL110W|SHR5_YEAST NCSL01000056.1 48939-49652 ORF Verified Palmitoyltransferase subunit; this complex adds a palmitoyl lipid moiety to heterolipidated substrates such as Ras1p and Ras2p through a thioester linkage; palmitoylation is required for Ras2p m	1	1	1	1	1	0	1	0	1	0	0	0	0	26.511	237	237	12												1	1	-2	By MS/MS		0	0	0	0	0	0	0	0	0	0	0
REV__YOL113W	REV__YOL113W	1	1	1	sp|YOL113W|SKM1_YEAST NCSL01000056.1 44089-46056 ORF Verified Member of the PAK family of serine/threonine protein kinases; similar to Ste20p; involved in down-regulation of sterol uptake; proposed to be a downstream effector of Cdc42p during polarized gro	1	1	1	1	1	0	1	0	1	0	0	0	0	75.399	655	655	7.4					1		1	2	1				1	-2	By MS/MS		0	0	0	0	0	0	0	0	0	0	0
REV__YOR069W	REV__YOR069W	2	2	2	sp|YOR069W|VPS5_YEAST NCSL01000009.1 120274-122301 ORF Verified Nexin-1 homolog; required for localizing membrane proteins from a prevacuolar/late endosomal compartment back to late Golgi; structural component of retromer membrane coat complex; forms a ret	1	2	2	2	1	1	1	1	1	1	0	0	0	76.466	675	675	6.5				1					1				1	-2	By MS/MS	By MS/MS	0	0	0	0	0	0	0	0	0	0	0
REV__YOR227W	REV__YOR227W	1	1	1	sp|YOR227W|HER1_YEAST NCSL01000003.1 296783-300526 ORF Verified Protein of unknown function; required for proliferation or remodeling of the ER that is caused by overexpression of Hmg2p; may interact with ribosomes, based on co-purification experiments; HE	1	1	1	1	1	0	1	0	1	0	0	0	0	139.52	1247	1247	12												1	1	-2	By MS/MS		0	0	0	0	0	0	0	0	0	0	0
REV__YOR251C	REV__YOR251C	1	1	1	sp|YOR251C|TUM1_YEAST NCSL01000003.1 259907-260821 ORF Verified Rhodanese domain sulfur transferase; accepts persulfite from Nfs1p and transfers it to Uba4p in the pathway for 2-thiolation of the wobble uridine base of tRNAs; also stimulates sulfur transfe	1	1	1	1	0	1	0	1	0	1	0	0	0	34.219	304	304	1	2												0.0085714	1.914		By MS/MS	0	0	0	0	0	0	0	0	0	0	0
REV__YOR266W	REV__YOR266W	1	1	1	sp|YOR266W|PNT1_YEAST NCSL01000003.1 241094-242365 ORF Verified Mitochondrial integral inner membrane protein; involved in membrane insertion of C-terminus of Cox2p, interacts genetically and physically with Cox18p; deletion mutant sensitive to the anti-Pn	1	1	1	1	1	0	1	0	1	0	0	0	0	48.919	423	423	11											2		1	-2	By MS/MS		95531	56139	40537	34200	56736	83106	68226	37481	44245	44225	90190
REV__YOR267C	REV__YOR267C	1	1	1	sp|YOR267C|HRK1_YEAST NCSL01000003.1 238506-240800 ORF Verified Protein kinase; implicated in activation of the plasma membrane H(+)-ATPase Pma1p in response to glucose metabolism; plays a role in ion homeostasis; protein abundance increases in response to	1	1	1	1	1	1	1	1	1	1	0	0	0	86.348	764	764	2.29		5	2										1	-2	By matching	By MS/MS	0	0	0	0	0	0	0	0	0	0	0
REV__YOR273C	REV__YOR273C	1	1	1	sp|YOR273C|TPO4_YEAST NCSL01000003.1 226946-228925 ORF Verified Polyamine transporter of the major facilitator superfamily; member of the 12-spanner drug:H(+) antiporter DHA1 family; recognizes spermine, putrescine, and spermidine; localizes to the plasma	1	1	1	1	1	0	1	0	1	0	0	0	0	73.356	659	659	1	1												1	-2	By MS/MS		49985	33319	24150	37317	43736	85891	60833	38576	54262	62514	47202
REV__YOR296W	REV__YOR296W	1	1	1	sp|YOR296W|dubious972_YEAST NCSL01000003.1 189458-193327 ORF Uncharacterized Putative protein of unknown function; green fluorescent protein (GFP)-fusion protein localizes to the cytoplasm; expressed during copper starvation; YOR296W is not an essential ge	1	1	1	1	1	1	1	1	1	1	0	0	0	147.37	1289	1289	10										4			1	-2	By MS/MS	By MS/MS	0	0	0	0	0	0	0	0	0	0	0
REV__YOR382W	REV__YOR382W	1	1	1	sp|YOR382W|FIT2_YEAST NCSL01000003.1 9587-10046 ORF Verified Mannoprotein that is incorporated into the cell wall; incorporated via a glycosylphosphatidylinositol (GPI) anchor; involved in the retention of siderophore-iron in the cell wall GN=FIT2 PE=1 SV=	1	1	1	1	1	0	1	0	1	0	0	0	0	12.716	128	128	5					1								1	-2	By MS/MS		0	0	0	0	0	0	0	0	0	0	0
REV__YPL009C	REV__YPL009C	1	1	1	sp|YPL009C|RQC2_YEAST NCSL01000005.1 238427-241504 ORF Verified Component of RQC, which mediates nascent chain degradation; RQC (ribosome quality control complex) is a ribosome-bound complex required for degradation of polypeptides arising from stalled tra	1	1	1	1	0	1	0	1	0	1	0	0	0	117.38	1025	1025	12												1	1	-2		By MS/MS	32256	18335	26223	24680	32491	40130	38608	26717	12586	40681	30500
REV__YPL029W	REV__YPL029W	1	1	1	sp|YPL029W|SUV3_YEAST NCSL01000005.1 279685-281898 ORF Verified ATP-dependent RNA helicase; component of the mitochondrial degradosome along with the RNase Dss1p; the degradosome associates with the ribosome and mediates RNA turnover; also required during	1	1	1	1	0	1	0	1	0	1	0	0	0	84.436	737	737	11.3											2	1	1	-2		By MS/MS	0	0	0	0	0	0	0	0	0	0	0
REV__YPL070W	REV__YPL070W	1	1	1	sp|YPL070W|MUK1_YEAST NCSL01000005.1 348411-350249 ORF Verified Guanine nucleotide exchange factor (GEF); involved in vesicle-mediated vacuolar transport, including Golgi-endosome trafficking and sorting through the multivesicular body (MVB); specifically	1	1	1	1	0	1	0	1	0	1	0	0	0	69.51	612	612	9									2				1	-2		By MS/MS	0	0	0	0	0	0	0	0	0	0	0
REV__YPL115C	REV__YPL115C	2	2	2	sp|YPL115C|BEM3_YEAST NCSL01000039.1 87811-91197 ORF Verified Rho GTPase activating protein (RhoGAP); involved in control of the cytoskeleton organization; targets the essential Rho-GTPase Cdc42p, which controls establishment and maintenance of cell polari	1	2	2	2	2	1	2	1	2	1	0	0	0	124.95	1128	1128	4			1	5	1								0.0045838	2.2779	By MS/MS	By matching	0	0	0	0	0	0	0	0	0	0	0
REV__YPL209C	REV__YPL209C	1	1	1	sp|YPL209C|IPL1_YEAST NCSL01000062.1 20131-21234 ORF Verified Aurora kinase of chromosomal passenger complex; mediates release of mono-oriented kinetochores from microtubules in meiosis I, and kinetochore release from SPB clusters at meiotic exit; helps ma	1	1	1	1	1	0	1	0	1	0	0	0	0	42.975	367	367	4				2									1	-2	By MS/MS		0	0	0	0	0	0	0	0	0	0	0
REV__YPR021C	REV__YPR021C	1	1	1	sp|YPR021C|AGC1_YEAST NCSL01000005.1 173834-176542 ORF Verified Mitochondrial amino acid transporter; acts both as a glutamate uniporter and as an aspartate-glutamate exchanger; involved in nitrogen metabolism and nitrogen compound biosynthesis; human homo	1	1	1	1	1	0	1	0	1	0	0	0	0	104.23	902	902	5					1								1	-2	By MS/MS		0	0	0	0	0	0	0	0	0	0	0
REV__YPR026W	REV__YPR026W	2	2	2	sp|YPR026W|ATH1_YEAST NCSL01000005.1 158190-161825 ORF Verified Acid trehalase required for utilization of extracellular trehalose; involved in intracellular trehalose degradation during growth recovery after saline stress GN=ATH1 PE=1 SV=1	1	2	2	2	1	1	1	1	1	1	0	0	0	137.11	1211	1211	5.75				1		2	1						1	-2	By MS/MS	By MS/MS	0	0	0	0	0	0	0	0	0	0	0
REV__YPR048W	REV__YPR048W	1	1	1	sp|YPR048W|TAH18_YEAST NCSL01000005.1 115674-117545 ORF Verified Conserved NAPDH-dependent diflavin reductase; component of an early step in the cytosolic Fe-S protein assembly (CIA) machinery; transfers electrons from NADPH to the Fe-S cluster of Dre2p; p	1	1	1	1	1	0	1	0	1	0	0	0	0	72.36	623	623	10										1			1	-2	By MS/MS		0	0	0	0	0	0	0	0	0	0	0
REV__YPR161C	REV__YPR161C	2	2	2	sp|YPR161C|SGV1_YEAST NCSL01000050.1 58977-60950 ORF Verified Cyclin (Bur2p)-dependent protein kinase; part of the BUR kinase complex which functions in transcriptional regulation; phosphorylates the carboxy-terminal domain (CTD) of Rpo21p and the C-termin	1	2	2	2	1	1	1	1	1	1	0	0	0	74.198	657	657	9.5			1								1	2	0.0064655	2.0727	By MS/MS	By MS/MS	1607500	1516500	1990900	1529700	1748600	1497100	2196100	1704100	1886400	2718900	1522500
REV__YPR164W	REV__YPR164W	1	1	1	sp|YPR164W|MMS1_YEAST NCSL01000050.1 50399-54697 ORF Verified Subunit of E3 ubiquitin ligase complex involved in replication repair; stabilizes protein components of the replication fork such as the fork-pausing complex and leading strand polymerase, preve	1	1	1	1	1	0	1	0	1	0	0	0	0	164.05	1432	1432	11											1		1	-2	By MS/MS		0	0	0	0	0	0	0	0	0	0	0
YAL001C	YAL001C	8	8	8	sp|YAL001C|TFC3_YEAST NCSL01000027.1 119354-122926 ORF Verified Subunit of RNA polymerase III transcription initiation factor complex; part of the TauB domain of TFIIIC that binds DNA at the BoxB promoter sites of tRNA and similar genes; cooperates with Tf	1	8	8	8	6	2	6	2	6	2	10.9	10.9	10.9	132.07	1160	1160	7.31	1		1	1	1	1	2		1	3	1	1	0	26.396	By MS/MS	By MS/MS	765770	458160	557210	468590	485090	566530	629260	423910	431320	578070	723830
YAL002W	YAL002W	3	3	3	sp|YAL002W|VPS8_YEAST NCSL01000027.1 115467-119291 ORF Verified Membrane-binding component of the CORVET complex; involved in endosomal vesicle tethering and fusion in the endosome to vacuole protein targeting pathway; interacts with Vps21p; contains RING	1	3	3	3	2	1	2	1	2	1	3.1	3.1	3.1	144.98	1274	1274	9.67						1					1	1	0.0092505	1.8467	By MS/MS	By MS/MS	881800	1543300	2039100	761650	1622200	1261200	1485900	1908900	1206300	2166100	838750
YAL003W	YAL003W	12	12	12	sp|YAL003W|EFB1_YEAST NCSL01000027.1 113931-114920 ORF Verified Translation elongation factor 1 beta; stimulates nucleotide exchange to regenerate EF-1 alpha-GTP for the next elongation cycle; part of the EF-1 complex, which facilitates binding of aminoacy	1	12	12	12	12	6	12	6	12	6	70	70	70	22.742	207	207	6.41	1	2	5	8	12	19	9	7	6	5	3	2	0	130.73	By MS/MS	By MS/MS	97436000	83554000	97600000	69638000	73909000	63081000	93750000	69836000	56595000	90266000	92198000
YAL007C	YAL007C	4	2	2	sp|YAL007C|ERP2_YEAST NCSL01000027.1 110514-111161 ORF Verified Member of the p24 family involved in ER to Golgi transport; similar to Emp24p and Erv25p; role in misfolded protein quality control; forms a heterotrimeric complex with Erp1p, Emp24p, and Erv2	1	4	2	2	4	1	2	0	2	0	17.7	14	14	24.063	215	215	4		1				1							0	17.006	By MS/MS	By matching	804950	248100	371660	461370	307140	446910	422920	282070	233410	504310	760060
YAL008W	YAL008W	2	2	2	sp|YAL008W|FUN14_YEAST NCSL01000027.1 109730-110326 ORF Verified Integral mitochondrial outer membrane (MOM) protein; dosage suppressor of an MDM10 null that reduces ERMES-related phenotypes, such as alterations in mitochondrial morphology, protein complex	1	2	2	2	2	0	2	0	2	0	10.1	10.1	10.1	22.066	198	198	4.67			1		1	1							0	11.186	By MS/MS		1159200	636150	724650	984090	691740	826690	792080	505160	519390	1056800	1095300
YAL009W	YAL009W	1	1	1	sp|YAL009W|SPO7_YEAST NCSL01000027.1 108670-109449 ORF Verified Putative regulatory subunit of Nem1p-Spo7p phosphatase holoenzyme; regulates nuclear growth by controlling phospholipid biosynthesis, required for normal nuclear envelope morphology, premeioti	1	1	1	1	0	1	0	1	0	1	3.1	3.1	3.1	30.113	259	259	8.5								1	1				1	-2		By MS/MS	0	0	0	0	0	0	0	0	0	0	0
YAL010C	YAL010C	6	6	6	sp|YAL010C|MDM10_YEAST NCSL01000027.1 107000-108481 ORF Verified Subunit of both the ERMES and the SAM complex; component of ERMES complex which acts as a molecular tether between the mitochondria and the ER, necessary for efficient phospholipid exchange b	1	6	6	6	6	0	6	0	6	0	16.2	16.2	16.2	56.252	493	493	5.5	1		2				1		1	1			0	12.262	By MS/MS		902980	675640	731650	820070	678140	836310	878940	604870	630050	808040	853800
YAL011W	YAL011W	3	3	3	sp|YAL011W|SWC3_YEAST NCSL01000027.1 105015-106892 ORF Verified Protein of unknown function; component of the SWR1 complex, which exchanges histone variant H2AZ (Htz1p) for chromatin-bound histone H2A; required for formation of nuclear-associated array of	1	3	3	3	1	2	1	2	1	2	6.7	6.7	6.7	72.514	625	625	4.83	1	1	1		1	1						1	0.00074944	3.2818	By MS/MS	By MS/MS	0	0	0	0	0	1182000	200580	842270	1213100	0	0
YAL012W	YAL012W	16	16	16	sp|YAL012W|CYS3_YEAST NCSL01000027.1 103615-104799 ORF Verified Cystathionine gamma-lyase; catalyzes one of the two reactions involved in the transsulfuration pathway that yields cysteine from homocysteine with the intermediary formation of cystathionine;	1	16	16	16	16	4	16	4	16	4	42.4	42.4	42.4	42.558	394	394	7.27	3	5		1	2		4	7	8	7	3	1	0	46.394	By MS/MS	By MS/MS	61321000	42280000	49129000	47991000	38272000	39849000	46581000	27975000	33688000	49379000	57980000
YAL013W	YAL013W	12	12	12	sp|YAL013W|DEP1_YEAST NCSL01000027.1 102086-103303 ORF Verified Component of the Rpd3L histone deacetylase complex; required for diauxic shift-induced histone H2B deposition onto rDNA genes; transcriptional modulator involved in regulation of structural ph	1	12	12	12	8	4	8	4	8	4	30.1	30.1	30.1	47.048	405	405	5.28	2	2	2	2	3	2	1	1		1	1	1	0	23.296	By MS/MS	By MS/MS	3299200	2481200	3148000	2728100	2806000	2865500	4177800	2402100	3357600	3706800	3121400
YAL014C	YAL014C	2	2	2	sp|YAL014C|SYN8_YEAST NCSL01000027.1 101068-101835 ORF Verified Endosomal SNARE related to mammalian syntaxin 8 GN=SYN8 PE=1 SV=1	1	2	2	2	2	0	2	0	2	0	10.2	10.2	10.2	29.009	255	255	6		1								1			0	16.317	By MS/MS		795170	485060	606270	489560	543960	699080	681870	409880	412510	728830	751730
YAL015C	YAL015C	1	1	1	sp|YAL015C|NTG1_YEAST NCSL01000027.1 99720-100919 ORF Verified DNA N-glycosylase and apurinic/apyrimidinic (AP) lyase; involved in base excision repair; acts in both nucleus and mitochondrion; creates a double-strand break at mtDNA origins that stimulates	1	1	1	1	1	0	1	0	1	0	3.5	3.5	3.5	45.576	399	399	5					1								0.0012379	2.9913	By MS/MS		186070	96718	131300	119720	124900	162290	123220	76239	101160	149340	175860
YAL016W	YAL016W	18	18	18	sp|YAL016W|TPD3_YEAST NCSL01000027.1 97694-99601 ORF Verified Regulatory subunit A of the heterotrimeric PP2A complex; the heterotrimeric protein phosphatase 2A (PP2A) complex also contains regulatory subunit Cdc55p and either catalytic subunit Pph21p or P	1	18	18	18	17	2	17	2	17	2	29.8	29.8	29.8	70.907	635	635	6.93		1	2	3	3	5	6	2	1	3	2	2	0	98.764	By MS/MS	By MS/MS	34099000	18759000	21667000	24368000	18830000	19323000	23504000	14062000	14881000	28329000	32219000
YAL017W;YOL045W	YAL017W	17;1	17;1	17;1	sp|YAL017W|PSK1_YEAST NCSL01000027.1 93040-97110 ORF Verified PAS domain-containing serine/threonine protein kinase; coordinately regulates protein synthesis and carbohydrate metabolism and storage in response to a unknown metabolite that reflects nutritio	2	17	17	17	10	8	10	8	10	8	17.3	17.3	17.3	152.33	1356	1356;1101	6.63	2	4	1	2	1	2	2	2	5	2	2	2	0	43.482	By MS/MS	By MS/MS	1886600	1443800	1294400	1396100	1004300	1326200	1371900	986280	913450	1767000	1783000
YAL018C	YAL018C	10	10	10	sp|YAL018C|LDS1_YEAST NCSL01000027.1 91379-92356 ORF Verified Protein Involved in spore wall assembly; localizes to lipid droplets found on or outside of the prospore membrane; shares similarity with Lds2p and Rrt8p, and a strain mutant for all 3 genes exh	1	10	10	10	10	1	10	1	10	1	23.7	23.7	23.7	37.078	325	325	7.29		1	1	1	1	2	4	2	1	1	1	2	0	68.05	By MS/MS	By matching	20995000	9686100	13845000	16047000	14303000	11353000	11689000	8823400	8774100	24297000	19839000
YAL019W	YAL019W	21	21	21	sp|YAL019W|FUN30_YEAST NCSL01000027.1 87734-91129 ORF Verified Snf2p family member with ATP-dependent chromatin remodeling activity; has a role in silencing at the mating type locus, telomeres and centromeres; enriched at centromeres and is required for co	1	21	21	21	18	5	18	5	18	5	25.1	25.1	25.1	128.52	1131	1131	7.51	2	1	2	1	3	3	4	4	5	4	1	5	0	55.531	By MS/MS	By MS/MS	8030000	4892300	6111000	5176500	3846500	5508000	5981600	3799300	4092800	6109200	7591200
YAL021C	YAL021C	21	21	21	sp|YAL021C|CCR4_YEAST NCSL01000027.1 83661-86174 ORF Verified Component of the CCR4-NOT transcriptional complex; CCR4-NOT is involved in regulation of gene expression; component of the major cytoplasmic deadenylase, which is involved in mRNA poly(A) tail s	1	21	21	21	20	5	20	5	20	5	29.2	29.2	29.2	94.678	837	837	6.44	4	2	5	1	3	2	5	6	4	2	2	3	0	304.81	By MS/MS	By MS/MS	12128000	8512400	9292800	8385700	7186300	8212100	8269000	5616900	5753100	11294000	11465000
YAL022C	YAL022C	2	2	2	sp|YAL022C|FUN26_YEAST NCSL01000027.1 81695-83248 ORF Verified High affinity, broad selectivity, nucleoside/nucleobase transporter; vacuolar membrane localized transporter which may regulate the balance of nicotinamide riboside (NmR) levels between the cyt	1	2	2	2	0	2	0	2	0	2	3.1	3.1	3.1	58.317	517	517	8						1				1			0.0024355	2.5496		By MS/MS	0	0	0	0	0	0	0	0	0	0	0
YAL023C	YAL023C	23	23	22	sp|YAL023C|PMT2_YEAST NCSL01000027.1 79091-81370 ORF Verified Protein O-mannosyltransferase of the ER membrane; transfers mannose residues from dolichyl phosphate-D-mannose to protein serine/threonine residues; involved in ER quality control; acts in a com	1	23	23	22	21	3	21	3	20	3	29.8	29.8	28.2	86.854	759	759	5.52	9	11	11	8	4	1	3	3	4	4	7	6	0	88.118	By MS/MS	By MS/MS	26405000	16599000	22058000	18905000	17756000	19509000	20715000	14695000	14808000	26925000	24969000
YAL024C	YAL024C	10	10	10	sp|YAL024C|LTE1_YEAST NCSL01000027.1 74384-78691 ORF Verified Protein similar to GDP/GTP exchange factors; without detectable GEF activity; required for asymmetric localization of Bfa1p at daughter-directed spindle pole bodies and for mitotic exit at low t	1	10	10	10	0	10	0	10	0	10	10.4	10.4	10.4	163.19	1435	1435	7.58		1			1	2	1	2	2	2	1		0	21.649		By MS/MS	0	0	0	0	0	0	0	0	0	0	0
YAL025C	YAL025C	5	5	5	sp|YAL025C|MAK16_YEAST NCSL01000027.1 73020-73940 ORF Verified Essential nuclear protein; constituent of 66S pre-ribosomal particles; required for maturation of 25S and 5.8S rRNAs; required for maintenance of M1 satellite double-stranded RNA of the L-A vir	1	5	5	5	5	1	5	1	5	1	20.6	20.6	20.6	35.695	306	306	7.29				3	1					1		2	0	23.698	By MS/MS	By matching	1284200	1117500	1434300	1092600	1119300	1080500	1272100	1003500	1093600	1712400	1215700
YAL026C	YAL026C	12	12	12	sp|YAL026C|DRS2_YEAST NCSL01000027.1 68426-72493 ORF Verified Trans-golgi network aminophospholipid translocase (flippase); maintains membrane lipid asymmetry in post-Golgi secretory vesicles; contributes to clathrin-coated vesicle formation, endocytosis,	1	12	12	12	11	3	11	3	11	3	12.5	12.5	12.5	153.82	1355	1355	5.15	2	4	1	2	2	2	1	4		1	1		0	62.475	By MS/MS	By MS/MS	15687000	9207600	11975000	10912000	7063700	8779000	10828000	6396500	6094700	12640000	14830000
YAL028W	YAL028W	1	1	1	sp|YAL028W|FRT2_YEAST NCSL01000027.1 65696-67282 ORF Verified Tail-anchored ER membrane protein of unknown function; interacts with homolog Frt1p; promotes growth in conditions of high Na+, alkaline pH, or cell wall stress, possibly via a role in posttrans	1	1	1	1	0	1	0	1	0	1	2.8	2.8	2.8	58.793	528	528	4				1									1	-2		By MS/MS	0	0	0	0	0	0	0	0	0	0	0
YAL029C	YAL029C	10	7	7	sp|YAL029C|MYO4_YEAST NCSL01000027.1 60651-65066 ORF Verified Type V myosin motor involved in actin-based transport of cargos; required for mRNA transport, including ASH1 mRNA, and facilitating the growth and movement of ER tubules into the growing bud alo	1	10	7	7	10	0	7	0	7	0	8.4	6.5	6.5	169.31	1471	1471	5.5	2	1			1		1		2	1			0	21.131	By MS/MS		2626700	1323100	1681800	1770800	1285400	1906200	1836000	1400600	1026300	2388700	2482000
YAL030W	YAL030W	6	6	5	sp|YAL030W|SNC1_YEAST NCSL01000027.1 60082-60548 ORF Verified Vesicle membrane receptor protein (v-SNARE); involved in the fusion between Golgi-derived secretory vesicles with the plasma membrane; proposed to be involved in endocytosis; member of the synap	1	6	6	5	4	3	4	3	3	3	38.5	38.5	32.5	13.201	117	117	8	1	1	1				1		2	1	1	3	0	16.846	By MS/MS	By MS/MS	1961800	1293600	1883100	1363500	1539700	1790500	2290900	1424100	1898700	2315200	1856100
YAL031C	YAL031C	19	19	19	sp|YAL031C|GIP4_YEAST NCSL01000027.1 57545-59827 ORF Verified Cytoplasmic protein that regulates protein phosphatase 1 Glc7p; protein overexpression relocalizes Glc7p from the nucleus and prevents chromosome segregation; potential Cdc28p substrate GN=GIP4	1	19	19	19	15	7	15	7	15	7	31.7	31.7	31.7	86.594	760	760	8	5	3		2	1	3	4	5	4	9	12	4	0	124.37	By MS/MS	By MS/MS	5754400	3133400	4859800	3562200	3640100	4447100	4633900	2666200	3460300	4563200	5441800
YAL032C	YAL032C	8	8	8	sp|YAL032C|PRP45_YEAST NCSL01000027.1 56130-57269 ORF Verified Protein required for pre-mRNA splicing; associates with the spliceosome and interacts with splicing factors Prp22p and Prp46p; orthologous to human transcriptional coactivator SKIP and can acti	1	8	8	8	7	1	7	1	7	1	23.2	23.2	23.2	42.468	379	379	6.23	3	1	1	1	1				1	2	1	2	0	21.075	By MS/MS	By MS/MS	17981000	12162000	14726000	13021000	10876000	10890000	14876000	9374700	7941800	14219000	17003000
YAL033W	YAL033W	2	2	2	sp|YAL033W|POP5_YEAST NCSL01000027.1 55501-56022 ORF Verified Subunit of both RNase MRP and nuclear RNase P; RNase MRP cleaves pre-rRNA, while nuclear RNase P cleaves tRNA precursors to generate mature 5 ends and facilitates turnover of nuclear RNAs GN=PO	1	2	2	2	2	0	2	0	2	0	12.7	12.7	12.7	19.573	173	173	7.33				1					2				0	4.1503	By MS/MS		310490	231780	128420	198130	177640	199960	211530	144450	136280	304750	293120
YAL034C	YAL034C	7	6	6	sp|YAL034C|FUN19_YEAST NCSL01000027.1 53505-54746 ORF Verified Non-essential protein of unknown function; expression induced in response to heat stress; FUN19 has a paralog, YOR338W, that arose from the whole genome duplication GN=FUN19 PE=1 SV=1	1	7	6	6	1	6	0	6	0	6	28.6	26.2	26.2	47.041	413	413	7.11	1			1	1	2			1	1	1	1	0	11.709	By matching	By MS/MS	48413	27548	11901	39462	34937	44037	46410	56050	0	33358	45674
YAL034W-A	YAL034W-A	3	3	3	sp|YAL034W-A|MTW1_YEAST NCSL01000027.1 52513-53382 ORF Verified Essential component of the MIND kinetochore complex; joins kinetochore subunits contacting DNA to those contacting microtubules; critical to kinetochore assembly; complex consists of Mtw1p Inc	1	3	3	3	2	1	2	1	2	1	15.6	15.6	15.6	33.243	289	289	5.25		1	1			1				1			0	7.1803	By MS/MS	By MS/MS	352970	248100	249450	307330	183710	303510	258350	266730	236430	390050	333610
YAL035W	YAL035W	60	60	60	sp|YAL035W|FUN12_YEAST NCSL01000027.1 49227-52229 ORF Verified Translation initiation factor eIF5B; GTPase that promotes Met-tRNAiMet binding to ribosomes and ribosomal subunit joining; promotes GTP-dependent maturation of 18S rRNA by Nob1p; protein abunda	1	60	60	60	57	13	57	13	57	13	53.8	53.8	53.8	111.99	1000	1000	5.91	18	17	31	17	13	9	23	20	9	9	13	15	0	277.24	By MS/MS	By MS/MS	135930000	92521000	109520000	85995000	78954000	95631000	92357000	64921000	66551000	104730000	128530000
YAL036C	YAL036C	11	11	11	sp|YAL036C|RBG1_YEAST NCSL01000027.1 47843-48952 ORF Verified Member of the DRG family of GTP-binding proteins; associates with translating ribosomes; interacts with Tma46p, Ygr250cp, Gir2p and Yap1p via two-hybrid GN=RBG1 PE=1 SV=1	1	11	11	11	10	1	10	1	10	1	43.1	43.1	43.1	40.701	369	369	6.4		1	1	1	3	1	1	4	3				0	36.798	By MS/MS	By MS/MS	3808700	2460400	3229500	2957000	2644200	3160900	3374300	1912400	2825700	3918500	3601800
YAL038W	YAL038W	46	46	44	sp|YAL038W|CDC19_YEAST NCSL01000027.1 44590-46092 ORF Verified Pyruvate kinase; functions as a homotetramer in glycolysis to convert phosphoenolpyruvate to pyruvate, the input for aerobic (TCA cycle) or anaerobic (glucose fermentation) respiration; regulat	1	46	46	44	45	29	45	29	43	27	88.6	88.6	88.6	54.544	500	500	6.78	14	24	11	18	22	15	17	15	29	24	25	13	0	323.31	By MS/MS	By MS/MS	392800000	256770000	305000000	286600000	229660000	282410000	278840000	177950000	199620000	346970000	371360000
YAL039C	YAL039C	5	5	5	sp|YAL039C|CYC3_YEAST NCSL01000027.1 41519-42328 ORF Verified Cytochrome c heme lyase (holocytochrome c synthase); attaches heme to apo-cytochrome c (Cyc1p or Cyc7p) in mitochondrial intermembrane space; human homolog HCCS implicated in microphthalmia with	1	5	5	5	5	1	5	1	5	1	21.9	21.9	21.9	30.091	269	269	5.86	1			1	2		1		1	1			0	9.0554	By MS/MS	By matching	5460500	4869700	4694300	4208600	3777500	5595900	4597800	3453800	3491700	5940100	5164200
YAL041W	YAL041W	11	11	11	sp|YAL041W|CDC24_YEAST NCSL01000027.1 35643-38207 ORF Verified Guanine nucleotide exchange factor (GEF) for Cdc42p; required for polarity establishment and maintenance, and mutants have morphological defects in bud formation and shmooing; relocalizes from	1	11	11	11	9	2	9	2	9	2	16.6	16.6	16.6	96.985	854	854	8.29	1		2		2			1		1	3	4	0	42.408	By MS/MS	By MS/MS	3412900	1884500	2450300	1982200	1741200	2038600	2370500	1515500	1735400	2705000	3225900
YAL042W	YAL042W	10	10	10	sp|YAL042W|ERV46_YEAST NCSL01000027.1 34121-35368 ORF Verified Protein localized to COPII-coated vesicles; forms a complex with Erv41p; involved in the membrane fusion stage of transport GN=ERV46 PE=1 SV=1	1	10	10	10	10	1	10	1	10	1	31.8	31.8	31.8	46.306	415	415	6.59		2	2	1		2	2	4	2	1		1	0	41.628	By MS/MS	By MS/MS	7077400	3656100	5813800	4486000	4145100	4538900	5177000	3725200	3607300	5435900	6692300
YAL043C	YAL043C	13	13	13	sp|YAL043C|PTA1_YEAST NCSL01000027.1 31500-33857 ORF Verified Subunit of holo-CPF; holo-CPF is a multiprotein complex and functional homolog of mammalian CPSF, required for the cleavage and polyadenylation of mRNA and snoRNA 3 ends; involved in pre-tRNA p	1	13	13	13	9	5	9	5	9	5	22.9	22.9	22.9	88.532	785	785	6.52	2	5	2	3	1	1	2	4	1	6	2	2	0	53.473	By MS/MS	By MS/MS	7385200	3977700	4775200	5606000	3886500	4554900	4803200	3389100	3657600	6861500	6978500
YAL044C	YAL044C	9	9	9	sp|YAL044C|GCV3_YEAST NCSL01000027.1 30755-31267 ORF Verified H subunit of the mitochondrial glycine decarboxylase complex; glycine decarboxylase is required for the catabolism of glycine to 5,10-methylene-THF; also required for all protein lipoylation; ex	1	9	9	9	9	1	9	1	9	1	67.6	67.6	67.6	18.793	170	170	8.12	1	1	2	1		2	2	4	1	1	3	6	0	118.42	By MS/MS	By MS/MS	42513000	32956000	36905000	32249000	25694000	37375000	39250000	33287000	32363000	44040000	40208000
YAL044W-A	YAL044W-A	1	1	1	sp|YAL044W-A|dubious7_YEAST NCSL01000027.1 30323-30655 ORF Uncharacterized Putative protein of unknown function; similar to S. pombe uvi31 which is a putative DNA repair protein GN=dubious7 PE=1 SV=1	1	1	1	1	1	0	1	0	1	0	7.3	7.3	7.3	12.537	110	110	5.5					1	1							0.0059952	2.115	By MS/MS		509050	407680	405270	355590	374340	446790	600810	448240	429550	533430	481300
YAL046C	YAL046C	5	5	5	sp|YAL046C|AIM1_YEAST NCSL01000027.1 29834-30190 ORF Verified Protein involved in mitochondrial function or organization; null mutant displays elevated frequency of mitochondrial genome loss GN=AIM1 PE=1 SV=1	1	5	5	5	5	0	5	0	5	0	50	50	50	13.356	118	118	7.67	1						1	1	1	1	1		0	14.166	By MS/MS		5375400	3382000	3788100	3768100	3612500	3100500	2897900	2139300	2442800	4359300	5080600
YAL047C	YAL047C	3	3	3	sp|YAL047C|SPC72_YEAST NCSL01000027.1 27794-29662 ORF Verified Gamma-tubulin small complex (gamma-TuSC) receptor; recruits the gamma-TuSC complex to the cytoplasmic side of the SPB, connecting nuclear microtubules to the SPB; involved in astral microtubule	1	3	3	3	2	2	2	2	2	2	6.8	6.8	6.8	72.051	622	622	9.5					1				1			2	0	30.318	By MS/MS	By MS/MS	482850	516290	483790	248990	249110	294340	339370	260320	289730	514890	456910
YAL048C	YAL048C	1	1	1	sp|YAL048C|GEM1_YEAST NCSL01000027.1 25606-27594 ORF Verified Outer mitochondrial membrane GTPase, subunit of the ERMES complex; potential regulatory subunit of the ERMES complex that links the ER to mitochondria and may promote inter-organellar calcium an	1	1	1	1	1	0	1	0	1	0	2.7	2.7	2.7	75.121	662	662	5					1								0	4.7548	By MS/MS		84972	62093	59672	88345	62771	59365	69096	51476	55886	106030	80310
YAL049C	YAL049C	11	11	11	sp|YAL049C|AIM2_YEAST NCSL01000027.1 24660-25400 ORF Verified Cytoplasmic protein involved in mitochondrial function or organization; null mutant displays reduced frequency of mitochondrial genome loss; potential Hsp82p interactor GN=AIM2 PE=1 SV=1	1	11	11	11	11	1	11	1	11	1	54.1	54.1	54.1	27.089	246	246	5.94	1	2	2		2	2	4	2		3			0	47.751	By MS/MS	By matching	23307000	14777000	16376000	18581000	13036000	14463000	18494000	10903000	13273000	19990000	22028000
YAL051W	YAL051W	12	12	12	sp|YAL051W|OAF1_YEAST NCSL01000027.1 21369-24512 ORF Verified Oleate-activated transcription factor; subunit of a heterodimeric complex with Pip2p, which binds to oleate-response elements (ORE) in the promoter of genes involved in beta-oxidation of fatty a	1	12	12	12	9	5	9	5	9	5	14.3	14.3	14.3	118.8	1047	1047	7.09	3	2	2	1	2	2	4	5	2	3	5	2	0	61.086	By MS/MS	By MS/MS	2637400	1468000	2509700	2023200	1784500	2236400	2404000	1456000	2013700	2728200	2495200
YAL053W	YAL053W	9	9	9	sp|YAL053W|FLC2_YEAST NCSL01000027.1 18704-21055 ORF Verified Putative calcium channel involved in calcium release under hypotonic stress; required for uptake of FAD into endoplasmic reticulum; involved in cell wall maintenance; FLC2 has a paralog, YOR365C	1	9	9	9	4	5	4	5	4	5	17.5	17.5	17.5	87.454	783	783	6.14	6	4		1	1	1	1	3	4	3	2	2	0	60.585	By MS/MS	By MS/MS	1399400	1023800	1400100	1043100	1031100	1194900	1015800	903610	862670	1208000	1324200
YAL054C	YAL054C	72	72	71	sp|YAL054C|ACS1_YEAST NCSL01000027.1 15661-17802 ORF Verified Acetyl-coA synthetase isoform; along with Acs2p, acetyl-coA synthetase isoform is the nuclear source of acetyl-coA for histone acetylation; expressed during growth on nonfermentable carbon sourc	1	72	72	71	72	47	72	47	71	46	79.4	79.4	79.4	79.173	713	713	6.45	33	40	30	37	55	38	51	36	41	49	32	25	0	323.31	By MS/MS	By MS/MS	855310000	441230000	639440000	611130000	479860000	501300000	644930000	407910000	401960000	663050000	808530000
YAL056W	YAL056W	7	7	7	sp|YAL056W|GPB2_YEAST NCSL01000027.1 12039-14681 ORF Verified Multistep regulator of cAMP-PKA signaling; inhibits PKA downstream of Gpa2p and Cyr1p, thereby increasing cAMP dependency; inhibits Ras activity through direct interactions with Ira1p/2p; regula	1	7	7	7	1	6	1	6	1	6	14.5	14.5	14.5	98.727	880	880	6		1	2	1		1	2	1	1		1		0	18.104	By MS/MS	By MS/MS	90707	62884	68519	100410	14728	54113	93744	25636	46563	72650	85749
YAL059W	YAL059W	8	8	8	sp|YAL059W|ECM1_YEAST NCSL01000027.1 9361-9927 ORF Verified Pre-ribosomal factor involved in 60S ribosomal protein subunit export; associates with the pre-60S particle; shuttles between the nucleus and cytoplasm GN=ECM1 PE=1 SV=1	1	8	8	8	7	2	7	2	7	2	44.1	44.1	44.1	20.813	188	188	8.27	1		1				2		2	2	1	2	0	27.462	By MS/MS	By MS/MS	3690000	3478100	3182500	2503000	2348600	3194500	3100600	2787900	2449400	3371500	3489800
YAL060W	YAL060W	13	13	13	sp|YAL060W|BDH1_YEAST NCSL01000027.1 7936-9084 ORF Verified NAD-dependent (R,R)-butanediol dehydrogenase; catalyzes oxidation of (R,R)-2,3-butanediol to (3R)-acetoin, oxidation of meso-butanediol to (3S)-acetoin, and reduction of acetoin; enhances use of 2	1	13	13	13	13	1	13	1	13	1	33.8	33.8	33.8	41.64	382	382	6.18		1	4	3	3	3	5	5	2	1	1		0	61.7	By MS/MS	By MS/MS	88815000	46263000	71302000	66491000	58399000	62094000	62671000	40510000	47363000	69781000	83977000
YAL062W	YAL062W	28	18	18	sp|YAL062W|GDH3_YEAST NCSL01000027.1 4348-5721 ORF Verified NADP(+)-dependent glutamate dehydrogenase; synthesizes glutamate from ammonia and alpha-ketoglutarate; rate of alpha-ketoglutarate utilization differs from Gdh1p; expression regulated by nitrogen	1	28	18	18	28	1	18	1	18	1	63.9	45.3	45.3	49.627	457	457	5.79	6	6		1	2		2	1	3	3	3	2	0	73.742	By MS/MS	By matching	21015000	10563000	10964000	13935000	11124000	13333000	17179000	9254600	10655000	17343000	19848000
YAL066W	YAL066W	1	1	1	sp|YAL066W|dubious2_YEAST NCSL01000081.1 1436-1744 ORF Dubious Dubious open reading frame; unlikely to encode a functional protein, based on available experimental and comparative sequence data GN=dubious2 PE=1 SV=1	1	1	1	1	1	1	1	1	1	1	12.7	12.7	12.7	12.113	102	102	9.67						1					1	1	1	-2	By MS/MS	By MS/MS	0	0	0	0	0	0	0	0	0	0	0
YAR002C-A	YAR002C-A	9	9	9	sp|YAR002C-A|ERP1_YEAST NCSL01000027.1 125827-126486 ORF Verified Member of the p24 family involved in ER to Golgi transport; role in misfolded protein quality control; forms heterotrimeric complex with Erp2p, Emp24p, and Erv25p; localized to COPII-coated	1	9	9	9	9	1	9	1	9	1	54.8	54.8	54.8	24.723	219	219	7.95	1			1	2	1	3	4	3	2	2	2	0	102.46	By MS/MS	By matching	47464000	25668000	28507000	31964000	24071000	26495000	29679000	16131000	17657000	34651000	44842000
YAR002W	YAR002W	41	41	41	sp|YAR002W|NUP60_YEAST NCSL01000027.1 124019-125638 ORF Verified FG-nucleoporin component of central core of the nuclear pore complex; contributes directly to nucleocytoplasmic transport and maintenance of the nuclear pore complex (NPC) permeability barrie	1	41	41	41	29	23	29	23	29	23	75.7	75.7	75.7	59.185	539	539	6.29	12	17	11	7	13	15	22	15	8	9	12	10	0	184.04	By MS/MS	By MS/MS	13461000	9987200	12171000	10125000	11058000	13013000	12733000	11726000	12487000	12480000	12732000
YAR003W	YAR003W	2	2	2	sp|YAR003W|SWD1_YEAST NCSL01000027.1 126767-128047 ORF Verified Subunit of the COMPASS (Set1C) complex; COMPASS methylates histone H3 on lysine 4 and is required in transcriptional silencing near telomeres; WD40 beta propeller superfamily member with simil	1	2	2	2	2	0	2	0	2	0	5.4	5.4	5.4	48.654	426	426	2.5		1	1										0.0012315	2.8889	By MS/MS		1018800	217040	450580	405840	299890	477980	345560	227770	289950	356490	961880
YAR007C	YAR007C	44	44	44	sp|YAR007C|RFA1_YEAST NCSL01000027.1 128516-130381 ORF Verified Subunit of heterotrimeric Replication Protein A (RPA); RPA is a highly conserved single-stranded DNA binding protein involved in DNA replication, repair, and recombination; RPA protects agains	1	44	44	44	43	4	43	4	43	4	72.5	72.5	72.5	70.347	621	621	6.82	7	5	7	7	8	10	9	9	7	4	5	14	0	288.67	By MS/MS	By MS/MS	76689000	44163000	50984000	58198000	42290000	48760000	60399000	36720000	37889000	70807000	72471000
YAR008W	YAR008W	1	1	1	sp|YAR008W|SEN34_YEAST NCSL01000027.1 130728-131555 ORF Verified Subunit of the tRNA splicing endonuclease; tRNA splicing endonuclease (Sen complex) is composed of Sen2p, Sen15p, Sen34p, and Sen54p; Sen complex also cleaves the CBP1 mRNA at the mitochondri	1	1	1	1	1	0	1	0	1	0	3.3	3.3	3.3	31.313	275	275	1	1												1	-2	By MS/MS		0	0	0	0	0	0	0	0	0	0	0
YAR014C	YAR014C	13	13	13	sp|YAR014C|BUD14_YEAST NCSL01000027.1 132572-134701 ORF Verified Protein involved in bud-site selection; Bud14p-Glc7p complex is a cortical regulator of dynein; forms a complex with Kel1p and Kel2p that regulates Bnr1p (formin) to affect actin cable assemb	1	13	13	13	4	9	4	9	4	9	31.6	31.6	31.6	79.009	709	709	7.22	3	2	2		1	2	2	2	3	5	2	3	0	104.49	By MS/MS	By MS/MS	943280	929100	917080	668130	446490	827410	803110	623640	629890	913740	892480
YAR015W	YAR015W	27	27	27	sp|YAR015W|ADE1_YEAST NCSL01000027.1 135205-136125 ORF Verified N-succinyl-5-aminoimidazole-4-carboxamide ribotide synthetase; required for de novo purine nucleotide biosynthesis; red pigment accumulates in mutant cells deprived of adenine; protein abund	1	27	27	27	27	2	27	2	27	2	78.4	78.4	78.4	34.603	306	306	7.83	3	5	3	2	1	1	5	7	3	7	10	7	0	167.07	By MS/MS	By MS/MS	82129000	69297000	78233000	57382000	61545000	64650000	70274000	56458000	49160000	91251000	77700000
YAR019C	YAR019C	7	7	7	sp|YAR019C|CDC15_YEAST NCSL01000027.1 138042-140966 ORF Verified Protein kinase of the Mitotic Exit Network; localized to the spindle pole bodies at late anaphase; promotes mitotic exit by directly switching on the kinase activity of Dbf2p; required for sp	1	7	7	7	1	6	1	6	1	6	7	7	7	110.25	974	974	5	2	1	4	2	2	3		1	1	1	1		0	12.365	By MS/MS	By MS/MS	172700	109700	90321	125430	81535	106530	110820	89871	71987	125270	163110
YAR019W-A	YAR019W-A	1	1	1	sp|YAR019W-A|dubious15_YEAST NCSL01000027.1 140829-141161 ORF Dubious Dubious open reading frame; unlikely to encode a functional protein, based on available experimental and comparative sequence data; partially overlaps ORF CDC15/YAR019C GN=dubious15 PE=1	1	1	1	1	0	1	0	1	0	1	22.7	22.7	22.7	12.175	110	110	8								1					1	-2		By MS/MS	0	0	0	0	0	0	0	0	0	0	0
YAR028W;YAR027W	YAR028W	5;1	5;1	5;1	sp|YAR028W|dubious17_YEAST NCSL01000080.1 4824-5528 ORF Uncharacterized Putative integral membrane protein; member of DUP240 gene family; GFP-fusion protein is induced in response to the DNA-damaging agent MMS GN=dubious17 PE=1 SV=1	2	5	5	5	4	2	4	2	4	2	29.1	29.1	29.1	26.346	234	234;235	8.86				1		1			2	1		2	0	50.487	By MS/MS	By MS/MS	1783000	1553800	1759800	1654500	1968400	1751100	1820800	1861500	1503700	2546400	1687100
YAR033W	YAR033W	1	1	1	sp|YAR033W|MST28_YEAST NCSL01000080.1 8015-8719 ORF Verified Putative integral membrane protein, involved in vesicle formation; forms complex with Mst27p; member of DUP240 gene family; binds COPI and COPII vesicles; MST28 has a paralog, MST27, that arose f	1	1	1	1	0	1	0	1	0	1	12	12	12	27.091	234	234	1.5	1	1											1	-2		By MS/MS	0	0	0	0	0	0	0	0	0	0	0
YAR042W	YAR042W	46	46	46	sp|YAR042W|SWH1_YEAST NCSL01000074.1 2881-6444 ORF Verified Protein similar to mammalian oxysterol-binding protein; contains ankyrin repeats and FFAT motif; interacts with ER anchor Scs2p at the nucleus-vacuole junction; regulated by sterol binding; SWH1 h	1	46	46	46	38	16	38	16	38	16	45.7	45.7	45.7	134.93	1187	1187	6.08	9	17	17	15	7	10	9	11	14	10	9	9	0	266.1	By MS/MS	By MS/MS	46156000	26099000	32294000	30573000	24955000	32371000	35904000	21623000	24169000	38530000	43623000
YBL001C	YBL001C	3	3	3	sp|YBL001C|ECM15_YEAST NCSL01000019.1 185516-185830 ORF Verified Non-essential protein of unknown function; likely exists as tetramer, may be regulated by the binding of small-molecule ligands (possibly sulfate ions), may have a role in yeast cell-wall bio	1	3	3	3	3	0	3	0	3	0	16.3	16.3	16.3	11.518	104	104	7	1					1	1			1	1		0.00099502	3.1343	By MS/MS		7645500	3173000	3822000	4962800	2780400	3999300	4399500	2807700	3043100	4938200	7220300
YBL002W	YBL002W	13	2	2	sp|YBL002W|HTB2_YEAST NCSL01000019.1 186096-186491 ORF Verified Histone H2B; core histone protein required for chromatin assembly and chromosome function; nearly identical to HTB1; Rad6p-Bre1p-Lge1p mediated ubiquitination regulates reassembly after DNA re	1	13	2	2	13	11	2	2	2	2	71.8	6.9	6.9	14.237	131	131	10.4									2	4	4	1	0.0012382	3.0018	By MS/MS	By MS/MS	0	0	0	0	0	0	0	0	0	0	0
YDR225W;YBL003C	YDR225W;YBL003C	5;5	4;4	4;4	sp|YDR225W|HTA1_YEAST NCSL01000006.1 64816-65214 ORF Verified Histone H2A; core histone protein required for chromatin assembly and chromosome function; one of two nearly identical subtypes (see also HTA2); DNA damage-dependent phosphorylation by Mec1p fac	2	5	4	4	5	2	4	2	4	2	22.7	22.7	22.7	13.989	132	132;132	5.78	1	1	3	4	2	2	4	2	3			1	0	6.1598	By MS/MS	By MS/MS	13798000	8267200	15893000	4253000	8115900	7490900	7066100	8627300	7178900	9822600	13065000
YBL004W	YBL004W	2	1	1	sp|YBL004W|UTP20_YEAST NCSL01000019.1 187865-195346 ORF Verified Component of the small-subunit (SSU) processome; SSU processome is involved in the biogenesis of the 18S rRNA GN=UTP20 PE=1 SV=1	1	2	1	1	2	0	1	0	1	0	0.7	0.4	0.4	287.57	2493	2493	9									1				1	-2	By MS/MS		0	0	0	0	0	0	0	0	0	0	0
YBL005W	YBL005W	1	1	1	sp|YBL005W|PDR3_YEAST NCSL01000019.1 196781-199711 ORF Verified Transcriptional activator of the pleiotropic drug resistance network; regulates expression of ATP-binding cassette (ABC) transporters through binding to cis-acting PDRE sites (PDR responsive e	1	1	1	1	1	0	1	0	1	0	1.1	1.1	1.1	112.63	976	976	9									1				1	-2	By MS/MS		0	0	0	0	0	0	0	0	0	0	0
YBL006C	YBL006C	4	4	4	sp|YBL006C|LDB7_YEAST NCSL01000019.1 200052-200594 ORF Verified Component of the RSC chromatin remodeling complex; interacts with Rsc3p, Rsc30p, Npl6p, and Htl1p to form a module important for a broad range of RSC functions GN=LDB7 PE=1 SV=1	1	4	4	4	4	2	4	2	4	2	38.9	38.9	38.9	19.78	180	180	7.18	1				2	1		4	1	1	1		0	33.353	By MS/MS	By MS/MS	1521400	1178300	1109600	1229800	1056900	1158000	1238400	1006000	1001000	1821100	1438100
YBL007C	YBL007C	52	52	52	sp|YBL007C|SLA1_YEAST NCSL01000019.1 200815-204549 ORF Verified Cytoskeletal protein binding protein; required for assembly of the cortical actin cytoskeleton; interacts with proteins regulating actin dynamics and proteins required for endocytosis; found i	1	52	52	52	42	25	42	25	42	25	52.9	52.9	52.9	135.71	1244	1244	5.79	27	28	14	14	17	16	15	22	22	16	13	6	0	186.43	By MS/MS	By MS/MS	31639000	21568000	23597000	24839000	21325000	23754000	29512000	21668000	20598000	34673000	29908000
YBL008W	YBL008W	5	5	5	sp|YBL008W|HIR1_YEAST NCSL01000019.1 205008-207530 ORF Verified Subunit of the HIR complex; HIR is a nucleosome assembly complex involved in regulation of histone gene transcription; contributes to nucleosome formation, heterochromatic gene silencing, and	1	5	5	5	3	2	3	2	3	2	10.7	10.7	10.7	93.831	840	840	4.44	2	1	1	2	1				1		1		0	21.8	By MS/MS	By MS/MS	938370	627670	812350	723490	970520	975990	1096500	782740	842440	876310	887470
YBL009W	YBL009W	12	12	12	sp|YBL009W|ALK2_YEAST NCSL01000019.1 207959-209989 ORF Verified Protein kinase; along with its paralog, ALK1, required for proper spindle positioning and nuclear segregation following mitotic arrest, proper organization of cell polarity factors in mitosis,	1	12	12	12	4	8	4	8	4	8	21.6	21.6	21.6	76.386	676	676	7.75	1	2	1		1	2		3	1	3	5	1	0	49.169	By MS/MS	By MS/MS	1612800	569570	1033900	795290	1031400	1033500	1318600	651840	745080	1182400	1524000
YBL010C	YBL010C	5	5	5	sp|YBL010C|dubious41_YEAST NCSL01000019.1 210233-211075 ORF Uncharacterized Putative protein of unknown function; green fluorescent protein (GFP)-fusion protein colocalizes with clathrin-coated vesicles GN=dubious41 PE=1 SV=1	1	5	5	5	5	0	5	0	5	0	27.9	27.9	27.9	32.639	280	280	7.86		1				1	1		1	2	1		0	24.764	By MS/MS		4257600	1936200	2419900	2002000	4054100	3219100	2171300	2472400	2643000	2024000	4021900
YBL011W	YBL011W	6	6	6	sp|YBL011W|SCT1_YEAST NCSL01000019.1 211365-213641 ORF Verified Glycerol 3-phosphate/dihydroxyacetone phosphate sn-1 acyltransferase; dual substrate-specific acyltransferase of the glycerolipid biosynthesis pathway; prefers 16-carbon fatty acids; similar t	1	6	6	6	2	4	2	4	2	4	9	9	9	85.468	758	758	4.78	3	2	1							1	1	1	0	9.9915	By MS/MS	By MS/MS	1257100	703940	748150	733980	833960	994100	954190	597030	562070	1143900	1187600
YBL013W	YBL013W	3	3	3	sp|YBL013W|FMT1_YEAST NCSL01000019.1 213918-215123 ORF Verified Methionyl-tRNA formyltransferase; catalyzes the formylation of initiator Met-tRNA in mitochondria; potential Cdc28p substrate GN=FMT1 PE=1 SV=1	1	3	3	3	3	0	3	0	3	0	14.7	14.7	14.7	44.584	401	401	4.33	1		1						1				0	7.5051	By MS/MS		163940	102370	139860	159390	79163	129870	156520	71185	107630	179030	155040
YBL014C	YBL014C	1	1	1	sp|YBL014C|RRN6_YEAST NCSL01000019.1 215431-218118 ORF Verified Component of the core factor (CF) rDNA transcription factor complex; CF is required for transcription of 35S rRNA genes by RNA polymerase I and is composed of Rrn6p, Rrn7p, and Rrn11p GN=RRN6	1	1	1	1	0	1	0	1	0	1	2.2	2.2	2.2	102.1	895	895	9							1	1	1	1	1		1	-2		By MS/MS	0	0	0	0	0	0	0	0	0	0	0
YBL015W	YBL015W	51	51	51	sp|YBL015W|ACH1_YEAST NCSL01000021.1 178196-179776 ORF Verified Protein with CoA transferase activity; particularly for CoASH transfer from succinyl-CoA to acetate; has minor acetyl-CoA-hydrolase activity; phosphorylated; required for acetate utilization a	1	51	51	51	51	24	51	24	51	24	82.1	82.1	82.1	58.711	526	526	7	14	12	17	31	16	23	29	35	22	24	22	24	0	323.31	By MS/MS	By MS/MS	478930000	262120000	405300000	391390000	296730000	280070000	389090000	235920000	230430000	427710000	452930000
YBL016W	YBL016W	1	1	1	sp|YBL016W|FUS3_YEAST NCSL01000021.1 176527-177588 ORF Verified Mitogen-activated serine/threonine protein kinase involved in mating; phosphoactivated by Ste7p; substrates include Ste12p, Far1p, Bni1p, Sst2p; inhibits invasive growth during mating by phosp	1	1	1	1	1	0	1	0	1	0	3.4	3.4	3.4	40.772	353	353	5					1								1	-2	By MS/MS		0	0	0	0	0	0	0	0	0	0	0
YBL017C	YBL017C	42	42	42	sp|YBL017C|PEP1_YEAST NCSL01000021.1 170920-175659 ORF Verified Type I transmembrane sorting receptor for multiple vacuolar hydrolases; cycles between the late-Golgi and prevacuolar endosome-like compartments GN=PEP1 PE=1 SV=1	1	42	42	42	42	1	42	1	42	1	36	36	36	177.63	1579	1579	6.61	8	3		2	5	6	5	11	7	4	4	2	0	169.46	By MS/MS	By matching	36624000	19704000	27753000	25410000	21651000	22019000	23500000	15188000	16149000	34301000	34622000
YBL020W	YBL020W	1	1	1	sp|YBL020W|RFT1_YEAST NCSL01000021.1 166477-168201 ORF Verified Membrane protein required for translocation of Man5GlcNac2-PP-Dol; required for translocation of Man5GlcNac2-PP-Dol from the cytoplasmic side to the lumenal side of the ER membrane but is not	1	1	1	1	0	1	0	1	0	1	2.8	2.8	2.8	66.21	574	574	12												1	1	-2		By MS/MS	0	0	0	0	0	0	0	0	0	0	0
YBL021C	YBL021C	3	3	3	sp|YBL021C|HAP3_YEAST NCSL01000021.1 165736-166170 ORF Verified Subunit of the Hap2p/3p/4p/5p CCAAT-binding complex; complex is heme-activated and glucose-repressed; complex is a transcriptional activator and global regulator of respiratory gene expression	1	3	3	3	3	0	3	0	3	0	29.2	29.2	29.2	16.154	144	144	5.67		1				1			1				0	3.9116	By MS/MS		1241200	610980	871080	1026800	693710	999700	897500	815110	594140	983170	1173100
YBL022C	YBL022C	53	53	53	sp|YBL022C|PIM1_YEAST NCSL01000021.1 161950-165351 ORF Verified ATP-dependent Lon protease; involved in degradation of misfolded proteins in mitochondria; required for biogenesis and maintenance of mitochondria GN=PIM1 PE=1 SV=1	1	53	53	53	53	5	53	5	53	5	50.4	50.4	50.4	127.13	1133	1133	6.1	16	11	10	9	12	6	5	8	8	10	10	10	0	217.58	By MS/MS	By MS/MS	83307000	49575000	53005000	60563000	48988000	54386000	72874000	40328000	42295000	82012000	78716000
YBL023C	YBL023C	22	22	21	sp|YBL023C|MCM2_YEAST NCSL01000021.1 158996-161602 ORF Verified Protein involved in DNA replication; component of the Mcm2-7 hexameric helicase complex that binds chromatin as a part of the pre-replicative complex; relative distribution to the nucleus incr	1	22	22	21	21	2	21	2	20	2	35.1	35.1	33.4	98.764	868	868	7.68			1	1	7	4	3	1	3	6	4	1	0	227.05	By MS/MS	By MS/MS	6412900	3860900	4313900	4780000	3796600	4329100	5015000	3171000	3226400	6117900	6060200
YBL024W	YBL024W	46	46	46	sp|YBL024W|NCL1_YEAST NCSL01000021.1 156617-158665 ORF Verified S-adenosyl-L-methionine-dependent tRNA: m5C-methyltransferase; methylates cytosine to m5C at several positions in tRNAs and intron-containing pre-tRNAs; increases proportion of tRNALeu(CAA) wi	1	46	46	46	45	8	45	8	45	8	67.7	67.7	67.7	77.619	682	682	6.03	5	17	13	8	12	6	6	10	12	6	7	7	0	256.09	By MS/MS	By MS/MS	42923000	25138000	31395000	32724000	25859000	27053000	33149000	19875000	19947000	41692000	40573000
YBL026W	YBL026W	3	3	3	sp|YBL026W|LSM2_YEAST NCSL01000021.1 154707-155122 ORF Verified Lsm (Like Sm) protein; part of heteroheptameric complexes (Lsm2p-7p and either Lsm1p or 8p): cytoplasmic Lsm1p complex involved in mRNA decay; nuclear Lsm8p complex part of U6 snRNP and possib	1	3	3	3	3	0	3	0	3	0	34.7	34.7	34.7	11.163	95	95	5.33		1	1								1		0.0062261	2.0788	By MS/MS		1842300	855610	1568500	1124500	1042100	1450000	959470	976900	992890	1370100	1742300
YBR084C-A;YBL027W	YBR084C-A;YBL027W	22;22	22;22	22;22	sp|YBR084C-A|RPL19A_YEAST NCSL01000019.1 13960-15035 ORF Verified Ribosomal 60S subunit protein L19A; rpl19a and rpl19b single null mutations result in slow growth, while the double null mutation is lethal; homologous to mammalian ribosomal protein L19, no	2	22	22	22	22	13	22	13	22	13	52.4	52.4	52.4	21.704	189	189;189	7.51	4	1	4	6	7	6	9	9	13	6	9	7	0	89.987	By MS/MS	By MS/MS	203350000	115510000	156020000	171670000	137110000	152220000	170190000	116260000	111720000	168810000	192240000
YBL029C-A	YBL029C-A	5	5	5	sp|YBL029C-A|dubious37_YEAST NCSL01000021.1 148527-148811 ORF Verified Protein of unknown function; green fluorescent protein (GFP)-fusion protein localizes to the cell periphery; protein abundance increases in response to DNA replication stress; has poten	1	5	5	5	5	0	5	0	5	0	31.9	31.9	31.9	11.161	94	94	6.33	3	1							1	2	1	1	0	17.534	By MS/MS		19156000	7664700	12145000	10361000	11484000	11147000	12849000	9369100	11359000	15998000	18100000
YBL030C;YBR085W	YBL030C	32;6	32;6	30;4	sp|YBL030C|PET9_YEAST NCSL01000021.1 147080-148036 ORF Verified Major ADP/ATP carrier of the mitochondrial inner membrane; exchanges cytosolic ADP for mitochondrially synthesized ATP; also imports heme and ATP; required for viability in many lab strains th	2	32	32	30	32	15	32	15	30	14	62.9	62.9	58.5	34.426	318	318;307	6.25	9	10	13	15	8	10	13	12	6	6	12	9	0	230.54	By MS/MS	By MS/MS	332210000	167640000	191120000	231240000	156260000	137650000	165410000	96922000	101060000	219590000	313830000
YBL031W	YBL031W	4	4	4	sp|YBL031W|SHE1_YEAST NCSL01000021.1 145738-146754 ORF Verified Mitotic spindle protein; interacts with components of the Dam1 (DASH) complex, its effector Sli15p, and microtubule-associated protein Bim1p; also localizes to nuclear microtubules and to the	1	4	4	4	1	3	1	3	1	3	15.7	15.7	15.7	38.017	338	338	7.89		1					2	3	1	1		1	0	9.3637	By MS/MS	By MS/MS	167870	58442	180210	146360	107410	183050	162580	142710	92082	123680	158890
YBL033C	YBL033C	6	6	6	sp|YBL033C|RIB1_YEAST NCSL01000021.1 142700-143737 ORF Verified GTP cyclohydrolase II; catalyzes the first step of the riboflavin biosynthesis pathway GN=RIB1 PE=1 SV=1	1	6	6	6	6	1	6	1	6	1	15.9	15.9	15.9	38.332	345	345	9.33						1	1	1	2	5	1	1	0	10.18	By MS/MS	By MS/MS	1325200	1052900	1015300	746760	699190	1039500	886370	587160	786340	971960	1252800
YBL034C	YBL034C	30	30	30	sp|YBL034C|STU1_YEAST NCSL01000021.1 137892-142433 ORF Verified Component of the mitotic spindle; binds to interpolar microtubules via its association with beta-tubulin (Tub2p); required for interpolar microtubules to provide an outward force on the spindl	1	30	30	30	15	16	15	16	15	16	24.5	24.5	24.5	174.34	1513	1513	6.97	5	4	6	4	4	3	5	4	8	9	7	4	0	97.309	By MS/MS	By MS/MS	3030900	1863200	2318600	1872700	1873200	2000500	2551400	1716800	1780300	3038300	2865400
YBL035C	YBL035C	20	20	20	sp|YBL035C|POL12_YEAST NCSL01000021.1 135538-137655 ORF Verified B subunit of DNA polymerase alpha-primase complex; required for initiation of DNA replication during mitotic and premeiotic DNA synthesis; also functions in telomere capping and length regula	1	20	20	20	15	9	15	9	15	9	35	35	35	78.762	705	705	6.53	3	4	3	4	1	2	2	5	8	1	1	4	0	60.472	By MS/MS	By MS/MS	4422700	2133600	3001500	3695800	2664700	3052100	4057900	2322900	2721200	4305500	4179700
YBL036C	YBL036C	14	14	14	sp|YBL036C|dubious36_YEAST NCSL01000021.1 134491-135264 ORF Verified Putative non-specific single-domain racemase; based on structural similarity; binds pyridoxal 5-phosphate; expression of GFP-fusion protein induced in response to the DNA-damaging agent	1	14	14	14	14	2	14	2	14	2	61.9	61.9	61.9	29.109	257	257	7.91		1	1		1	3	4	3	4	2	2	2	0	43.042	By MS/MS	By MS/MS	16790000	9569500	11803000	11982000	9624300	10688000	13738000	8139600	9422200	16692000	15869000
YBL037W	YBL037W	2	2	2	sp|YBL037W|APL3_YEAST NCSL01000021.1 131248-134325 ORF Verified Alpha-adaptin; large subunit of the clathrin associated protein complex (AP-2); involved in vesicle mediated transport GN=APL3 PE=1 SV=1	1	2	2	2	2	0	2	0	2	0	1.9	1.9	1.9	114.99	1025	1025	5.67			1	1						1			1	-2	By MS/MS		0	0	0	0	0	0	0	0	0	0	0
YBL038W	YBL038W	10	10	10	sp|YBL038W|MRPL16_YEAST NCSL01000021.1 130226-130924 ORF Verified Mitochondrial ribosomal protein of the large subunit; homologous to bacterial L16 ribosomal protein; synthetic lethality with hac1 mutation suggests a possible role in synthesis of precursor	1	10	10	10	10	0	10	0	10	0	37.5	37.5	37.5	26.43	232	232	7	1	2			1	1		2	2	1		2	0	23.374	By MS/MS		6127700	3642400	4566800	3907900	3823100	3927000	4181400	3287000	2808900	4978700	5792500
YBL039C	YBL039C	21	18	18	sp|YBL039C|URA7_YEAST NCSL01000021.1 128028-129767 ORF Verified Major CTP synthase isozyme (see also URA8); catalyzes the ATP-dependent transfer of the amide nitrogen from glutamine to UTP, forming CTP, the final step in de novo biosynthesis of pyrimidines	1	21	18	18	20	1	17	1	17	1	46.5	35.9	35.9	64.722	579	579	6.52	2	2	3	1	1	3	2	1	1	2	3	2	0	82.343	By MS/MS	By MS/MS	18985000	13466000	15289000	15249000	11022000	12415000	14621000	9303800	10352000	21063000	17951000
YBL041W	YBL041W	13	13	13	sp|YBL041W|PRE7_YEAST NCSL01000021.1 125279-126004 ORF Verified Beta 6 subunit of the 20S proteasome GN=PRE7 PE=1 SV=1	1	13	13	13	13	2	13	2	13	2	55.2	55.2	55.2	26.871	241	241	7.07			4	4	4	2	2	4	1	4	3	2	0	158.12	By MS/MS	By matching	37070000	24397000	26169000	30133000	21727000	18800000	28043000	16366000	16184000	39045000	35034000
YBL042C	YBL042C	2	2	2	sp|YBL042C|FUI1_YEAST NCSL01000021.1 122373-124292 ORF Verified High affinity uridine permease, localizes to the plasma membrane; also mediates low but significant transport of the cytotoxic nucleoside analog 5-fluorouridine; not involved in uracil transpo	1	2	2	2	1	1	1	1	1	1	4.7	4.7	4.7	72.145	639	639	5			1				1						0.0022021	2.714	By MS/MS	By MS/MS	208620	117690	155240	174710	142590	222230	242270	176830	148020	230440	197210
YBL045C	YBL045C	34	34	34	sp|YBL045C|COR1_YEAST NCSL01000021.1 118189-119562 ORF Verified Core subunit of the ubiquinol-cytochrome c reductase complex; the ubiquinol-cytochrome c reductase complex (bc1 complex) is a component of the mitochondrial inner membrane electron transport c	1	34	34	34	34	15	34	15	34	15	65	65	65	50.227	457	457	7.29	7	3	3	9	17	11	17	19	11	14	13	9	0	305.05	By MS/MS	By MS/MS	284550000	170180000	202840000	210280000	165430000	174020000	220970000	133300000	139010000	244940000	268950000
YBL046W	YBL046W	5	5	5	sp|YBL046W|PSY4_YEAST NCSL01000021.1 116489-117802 ORF Verified Regulatory subunit of protein phosphatase PP4; presence of Psy4p in the PP4 complex (along with catalytic subunit Pph3p and Psy2p) is required for dephosphorylation of the histone variant H2AX	1	5	5	5	3	2	3	2	3	2	23.3	23.3	23.3	50.109	437	437	5.9		1	3	1			1	1	2		1		0	21.15	By MS/MS	By MS/MS	455440	225640	264970	336670	260180	266890	321300	243250	280370	397410	430250
YBL047C	YBL047C	69	69	69	sp|YBL047C|EDE1_YEAST NCSL01000021.1 111921-116066 ORF Verified Scaffold protein involved in the formation of early endocytic sites; putative regulator of cytokinesis; homo-oligomerization is required for localization to and organization of endocytic sites	1	69	69	69	58	41	58	41	58	41	54.2	54.2	54.2	150.77	1381	1381	6.52	31	28	28	39	38	36	30	31	33	36	36	26	0	323.31	By MS/MS	By MS/MS	69897000	48952000	61370000	60964000	51525000	67652000	76430000	57814000	56635000	76474000	66109000
YBL049W	YBL049W	4	4	4	sp|YBL049W|MOH1_YEAST NCSL01000021.1 110855-111271 ORF Verified Protein of unknown function, essential for stationary phase survival; not required for growth on nonfermentable carbon sources; possibly linked with vacuolar transport GN=MOH1 PE=1 SV=1	1	4	4	4	3	1	3	1	3	1	35.5	35.5	35.5	16.111	138	138	6		2				1	1	2	1				0	8.6719	By MS/MS	By MS/MS	724760	405550	287330	448940	304550	352100	461880	311480	261990	460130	684170
YBL050W	YBL050W	20	20	20	sp|YBL050W|SEC17_YEAST NCSL01000021.1 109153-110147 ORF Verified Alpha-SNAP cochaperone; SNARE-complex adaptor for Sec18 (NSF) during the disassembly of postfusion cis-SNARE complexes; stimulates the ATPase activity of Sec18p; peripheral membrane protein r	1	20	20	20	20	2	20	2	20	2	72.9	72.9	72.9	32.802	292	292	7.74	5	2	1	1	2	3	5	1	4	6	6	7	0	232.06	By MS/MS	By MS/MS	23119000	12039000	16405000	21083000	15427000	18228000	25693000	15092000	15478000	27343000	21852000
YBL051C	YBL051C	15	15	15	sp|YBL051C|PIN4_YEAST NCSL01000021.1 106781-108787 ORF Verified Protein involved in G2/M phase progression and response to DNA damage; interacts with Rad53p; contains an RNA recognition motif, a nuclear localization signal, and several SQ/TQ cluster domain	1	15	15	15	12	10	12	10	12	10	36.7	36.7	36.7	73.785	668	668	6.57	6	7	7	10	8	8	14	7	7	7	5	10	0	86.774	By MS/MS	By MS/MS	3650900	2502400	2712100	2812200	2912900	3103100	3069600	2729800	2477100	3168800	3451100
YBL054W	YBL054W	4	4	4	sp|YBL054W|TOD6_YEAST NCSL01000021.1 101620-103197 ORF Verified PAC motif binding protein involved in rRNA and ribosome biogenesis; subunit of the RPD3L histone deacetylase complex; Myb-like HTH transcription factor; hypophosphorylated by rapamycin treatme	1	4	4	4	0	4	0	4	0	4	8.2	8.2	8.2	59.173	525	525	5.89	2	1	1	1					1	1	1	1	0	8.8504		By MS/MS	0	0	0	0	0	0	0	0	0	0	0
YBL055C	YBL055C	12	12	12	sp|YBL055C|dubious32_YEAST NCSL01000021.1 99606-100862 ORF Verified 3-- GN=dubious32 PE=1 SV=1	1	12	12	12	12	0	12	0	12	0	41.4	41.4	41.4	47.333	418	418	6.53			4	2	2	3		1	4	1	2		0	69.104	By MS/MS		9158100	4845100	5357200	6798300	4903700	5416100	6585700	3414400	4186400	8295300	8651600
YBL056W	YBL056W	13	11	11	sp|YBL056W|PTC3_YEAST NCSL01000021.1 97798-99204 ORF Verified Type 2C protein phosphatase (PP2C); dephosphorylates Hog1p (see also Ptc2p) to limit maximal kinase activity induced by osmotic stress; dephosphorylates T169 phosphorylated Cdc28p (see also Ptc2	1	13	11	11	9	7	7	7	7	7	23.9	19.4	19.4	51.331	468	468	7.54	1	2	5	1	4	3	3	8	10	7	2	4	0	70.809	By MS/MS	By MS/MS	25319000	7968800	18023000	18841000	9575400	14207000	20065000	9508400	11138000	18962000	23931000
YBL057C	YBL057C	8	8	8	sp|YBL057C|PTH2_YEAST NCSL01000021.1 96837-97463 ORF Verified One of two mitochondrially-localized peptidyl-tRNA hydrolases; negatively regulates the ubiquitin-proteasome pathway via interactions with ubiquitin-like ubiquitin-associated proteins; dispensab	1	8	8	8	8	0	8	0	8	0	41.8	41.8	41.8	22.465	208	208	6	2	2	1		1	1	2	2	1	2	1		0	20.609	By MS/MS		8977400	3259400	4711200	5838200	4132200	5310600	6359300	3162300	3889100	6693600	8478900
YBL058W	YBL058W	36	36	36	sp|YBL058W|SHP1_YEAST NCSL01000021.1 95470-96744 ORF Verified UBX (ubiquitin regulatory X) domain-containing protein; regulates Glc7p phosphatase activity; shp1 mutants are impaired in growth and mitotic progression; functions in growth and mitotic progres	1	36	36	36	30	22	30	22	30	22	70.8	70.8	70.8	47.05	424	424	6.45	22	24	28	17	10	12	17	15	19	22	19	25	0	323.31	By MS/MS	By MS/MS	11138000	9079400	10006000	8936700	8786800	10108000	12833000	10259000	9744500	13268000	10535000
YBL059C-A	YBL059C-A	6	6	6	sp|YBL059C-A|CMC2_YEAST NCSL01000021.1 94160-94574 ORF Verified Protein involved in respiratory chain complex assembly or maintenance; protein of the mitochondrial intermembrane space; contains twin Cx9C motifs that can form coiled coil-helix-coiled-coil h	1	6	6	6	6	0	6	0	6	0	30.3	30.3	30.3	12.889	109	109	7.54	1	2	1	1					1	2	3	2	0	39.145	By MS/MS		9845100	5734600	6763700	8094900	6825400	6395800	7834300	6019600	5735400	7425900	9304500
YBL059W	YBL059W	1	1	1	sp|YBL059W|dubious31_YEAST NCSL01000021.1 94629-95279 ORF Uncharacterized Putative protein of unknown function; the authentic, non-tagged protein is detected in highly purified mitochondria in high-throughput studies; YBL059W has a paralog, YER093C-A, that	1	1	1	1	1	0	1	0	1	0	5.2	5.2	5.2	22.329	193	193	5.5					1	1							0	3.5591	By MS/MS		946090	612120	650050	507450	709580	695560	511000	360130	442620	591530	894130
YBL060W	YBL060W	1	1	1	sp|YBL060W|YEL1_YEAST NCSL01000021.1 91968-94031 ORF Verified Guanine nucleotide exchange factor specific for Arf3p; localized to the bud neck and tip; required for localization of Arf3p to the bud neck and tip GN=YEL1 PE=1 SV=1	1	1	1	1	0	1	0	1	0	1	2.5	2.5	2.5	78.812	687	687	2		1											1	-2		By MS/MS	0	0	0	0	0	0	0	0	0	0	0
YBL061C	YBL061C	10	10	10	sp|YBL061C|SKT5_YEAST NCSL01000021.1 89352-91442 ORF Verified Activator of Chs3p (chitin synthase III) during vegetative growth; recruits Chs3p to the bud neck via interaction with Bni4p; SKT5 has a paralog, SHC1, that arose from the whole genome duplicati	1	10	10	10	2	9	2	9	2	9	20.3	20.3	20.3	77.042	696	696	8.79	1				1	2	1	1	3	5	3	2	0	39.53	By MS/MS	By MS/MS	366190	465390	474810	305220	437080	380150	366370	363230	289220	427490	346920
YBL063W	YBL063W	10	10	10	sp|YBL063W|KIP1_YEAST NCSL01000021.1 85922-89257 ORF Verified Kinesin-related motor protein; required for mitotic spindle assembly, chromosome segregation, and 2 micron plasmid partitioning; functionally redundant with Cin8p for chromosomal but not plasmid	1	10	10	10	7	5	7	5	7	5	10.4	10.4	10.4	125.8	1111	1111	6.88		1	2	2	1		1	3	3	2	1		0	24.124	By MS/MS	By MS/MS	968510	450090	573490	735630	612500	750010	804430	677980	555690	806880	914980
YBL064C	YBL064C	16	16	16	sp|YBL064C|PRX1_YEAST NCSL01000021.1 84405-85190 ORF Verified Mitochondrial peroxiredoxin with thioredoxin peroxidase activity; has a role in reduction of hydroperoxides; reactivation requires Trr2p and glutathione; induced during respiratory growth and ox	1	16	16	16	16	5	16	5	16	5	55.9	55.9	55.9	29.495	261	261	7.31	4		3	5	4	3	6	5	5	5	7	4	0	88.784	By MS/MS	By MS/MS	94537000	57345000	70110000	77324000	63846000	68330000	104480000	58834000	56666000	95116000	89364000
YBL066C	YBL066C	24	24	24	sp|YBL066C|SEF1_YEAST NCSL01000021.1 80703-84149 ORF Verified Putative transcription factor; has homolog in Kluyveromyces lactis GN=SEF1 PE=1 SV=1	1	24	24	24	17	14	17	14	17	14	32	32	32	127.9	1148	1148	5.58	6	6	8	6	7	7	4	1	4	1	4	5	0	121.62	By MS/MS	By MS/MS	2805700	1733400	2510000	2400800	2425100	2147200	2442600	1599800	1641000	3735400	2653800
YBL067C	YBL067C	8	8	7	sp|YBL067C|UBP13_YEAST NCSL01000021.1 77675-79918 ORF Verified Ubiquitin-specific protease that cleaves Ub-protein fusions; UBP13 has a paralog, UBP9, that arose from the whole genome duplication GN=UBP13 PE=1 SV=1	1	8	8	7	4	4	4	4	3	4	17	17	15.7	83.914	747	747	5.71	3	2	1	1	1	1	1	2	2	2	1		0	21.05	By MS/MS	By MS/MS	418620	246080	286320	253110	230240	243500	250990	193730	167680	308670	395630
YBL068W	YBL068W	13	11	8	sp|YBL068W|PRS4_YEAST NCSL01000021.1 76450-77430 ORF Verified 5-phospho-ribosyl-1(alpha)-pyrophosphate synthetase, synthesizes PRPP; which is required for nucleotide, histidine, and tryptophan biosynthesis; one of five related enzymes, which are active as	1	13	11	8	13	0	11	0	8	0	46.6	41.1	28.5	35.72	326	326	5.31		4	2	1	1	1		1		1	2		0	32.63	By MS/MS		10276000	6075800	8088500	8401200	6362600	6745700	7396000	4518600	4974800	10043000	9715500
YBL069W;YBL068W-A	YBL069W	7;2	6;1	6;1	sp|YBL069W|AST1_YEAST NCSL01000021.1 74777-76066 ORF Verified Lipid raft associated protein; interacts with the plasma membrane ATPase Pma1p and has a role in its targeting to the plasma membrane by influencing its incorporation into lipid rafts; sometimes	2	7	6	6	7	0	6	0	6	0	21.9	19.6	19.6	48.348	429	429;78	7.57		1		1			1		1	2	1		0	11.33	By MS/MS		5257900	2758100	3918400	3770600	2612800	3525700	3541700	2323600	2671300	4084200	4970300
YBL071W-A	YBL071W-A	1	1	1	sp|YBL071W-A|KTI11_YEAST NCSL01000021.1 74014-74262 ORF Verified Zn-ribbon protein that co-purifies with Dph1 and Dph2; in a complex required for synthesis of diphthamide on translation factor eEF2 and with Elongator subunits Iki3p, Elp2p, and Elp3p; invol	1	1	1	1	1	0	1	0	1	0	15.9	15.9	15.9	9.3474	82	82	9									1				0.00025132	3.449	By MS/MS		121040	139750	117390	107410	115170	148230	112880	124850	163350	154690	114520
YBL072C	YBL072C	16	16	16	sp|YBL072C|RPS8A_YEAST NCSL01000021.1 72560-73162 ORF Verified Protein component of the small (40S) ribosomal subunit; homologous to mammalian ribosomal protein S8, no bacterial homolog; RPS8A has a paralog, RPS8B, that arose from the whole genome duplicat	1	16	16	16	15	8	15	8	15	8	69	69	69	22.489	200	200	7.76	3	4	4	2	3	3	3	5	6	5	6	11	0	153.79	By MS/MS	By MS/MS	76228000	44177000	61974000	69355000	46176000	58619000	72905000	40326000	52597000	84264000	72077000
YBL074C	YBL074C	5	5	5	sp|YBL074C|AAR2_YEAST NCSL01000021.1 70760-71827 ORF Verified Component of the U5 snRNP complex; required for splicing of U3 precursors; originally described as a splicing factor specifically required for splicing pre-mRNA of the MATa1 cistron GN=AAR2 PE=1	1	5	5	5	2	3	2	3	2	3	19.4	19.4	19.4	41.739	355	355	3.62	3	1	1	1	1							1	0	10.807	By MS/MS	By MS/MS	684580	563870	658050	477860	420930	476980	717180	511290	508810	944880	647690
YBL075C	YBL075C	59	59	36	sp|YBL075C|SSA3_YEAST NCSL01000021.1 68537-70486 ORF Verified ATPase involved in protein folding and the response to stress; plays a role in SRP-dependent cotranslational protein-membrane targeting and translocation; member of the heat shock protein 70 (HS	1	59	59	36	59	26	59	26	36	15	74	74	51.6	70.56	649	649	6.74	20	25	14	15	18	13	21	17	12	25	30	20	0	323.31	By MS/MS	By MS/MS	546850000	438530000	503350000	401840000	433220000	492480000	524680000	477680000	414890000	582790000	517300000
YBL076C	YBL076C	55	55	55	sp|YBL076C|ILS1_YEAST NCSL01000021.1 65082-68300 ORF Verified Cytoplasmic isoleucine-tRNA synthetase; target of the G1-specific inhibitor reveromycin A GN=ILS1 PE=1 SV=1	1	55	55	55	55	4	55	4	55	4	53.2	53.2	53.2	122.98	1072	1072	6.74	3	8	7	12	7	4	9	12	5	9	8	7	0	323.31	By MS/MS	By MS/MS	121060000	86262000	84080000	87377000	73079000	78693000	91516000	61151000	60704000	119430000	114410000
YBL078C	YBL078C	12	12	12	sp|YBL078C|ATG8_YEAST NCSL01000021.1 64417-64770 ORF Verified Component of autophagosomes and Cvt vesicles; regulator of Atg1p, targets it to autophagosomes; binds the Atg1p-Atg13p complex, triggering its vacuolar degradation; unique ubiquitin-like protein	1	12	12	12	12	2	12	2	12	2	48.7	48.7	48.7	13.627	117	117	6.8	3	1	3	3	2			2	1	3	5	2	0	101.21	By MS/MS	By matching	43198000	30495000	40716000	38107000	34777000	33271000	46336000	32846000	27438000	53363000	40867000
YBL079W	YBL079W	24	24	24	sp|YBL079W|NUP170_YEAST NCSL01000021.1 59299-63807 ORF Verified Subunit of inner ring of nuclear pore complex (NPC); contributes to NPC assembly and nucleocytoplasmic transport; interacts with genomic regions that contain ribosomal protein and subtelomeric	1	24	24	24	24	2	24	2	24	2	20.7	20.7	20.7	169.44	1502	1502	5.25	1	5	5	4	6	4	3	3	2	3			0	295.84	By MS/MS	By MS/MS	8097600	4220200	6038400	5642500	5138100	5524800	6020100	3900500	4253100	7311600	7654700
YBL080C	YBL080C	5	5	5	sp|YBL080C|PET112_YEAST NCSL01000021.1 57109-58734 ORF Verified Subunit of the trimeric GatFAB AmidoTransferase(AdT) complex; involved in the formation of Q-tRNAQ; mutation is functionally complemented by the bacterial GatB ortholog GN=PET112 PE=1 SV=1	1	5	5	5	5	0	5	0	5	0	11.6	11.6	11.6	61.858	541	541	8.29						1	1	3	1			1	0	7.947	By MS/MS		4903500	3024400	4446800	3326900	3393800	2783600	5109000	2708200	3955900	4734900	4638300
YBL084C	YBL084C	8	8	8	sp|YBL084C|CDC27_YEAST NCSL01000021.1 51239-53473 ORF Verified Subunit of the Anaphase-Promoting Complex/Cyclosome (APC/C); APC/C is a ubiquitin-protein ligase required for degradation of anaphase inhibitors, including mitotic cyclins, during the metaphase	1	8	8	8	2	7	2	7	2	7	12.9	12.9	12.9	83.786	744	744	6.68	1	1	2	1	5	5	3	2	2	3	2	1	0	72.708	By MS/MS	By MS/MS	1937000	310780	1170500	1593300	2799400	1781900	1664000	1923100	1444400	1753500	1830000
YBL085W	YBL085W	12	11	11	sp|YBL085W|BOI1_YEAST NCSL01000021.1 47946-50888 ORF Verified Protein implicated in polar growth; functionally redundant with Boi2p; interacts with bud-emergence protein Bem1p; contains an SH3 (src homology 3) domain and a PH (pleckstrin homology) domain;	1	12	11	11	3	9	2	9	2	9	15.1	14.2	14.2	109.28	980	980	7.81	1	1	1	1				3	4	2	1	2	0	28.723	By MS/MS	By MS/MS	194170	142410	156420	108770	107930	111770	152800	114590	117990	191460	183590
YBL086C	YBL086C	1	1	1	sp|YBL086C|dubious22_YEAST NCSL01000021.1 45273-46673 ORF Uncharacterized Protein of unknown function; green fluorescent protein (GFP)-fusion protein localizes to the cell periphery GN=dubious22 PE=1 SV=1	1	1	1	1	1	0	1	0	1	0	6	6	6	52.028	466	466	5					1								0	3.558	By MS/MS		140930	71056	105650	91967	77302	92449	83157	45649	84459	112720	133230
YER117W;YBL087C	YER117W;YBL087C	8;8	8;8	8;8	sp|YER117W|RPL23B_YEAST NCSL01000008.1 44507-45391 ORF Verified Ribosomal 60S subunit protein L23B; homologous to mammalian ribosomal protein L23 and bacterial L14; RPL23B has a paralog, RPL23A, that arose from the whole genome duplication GN=RPL23B PE=1 S	2	8	8	8	8	3	8	3	8	3	59.9	59.9	59.9	14.473	137	137;137	8.68	2	2	1	1	1	1		1	8	8	7	5	0	60.179	By MS/MS	By MS/MS	37047000	19417000	24408000	26992000	20112000	21561000	28148000	17169000	15663000	29751000	35008000
YBL088C	YBL088C	2	2	2	sp|YBL088C|TEL1_YEAST NCSL01000021.1 35087-43450 ORF Verified Protein kinase primarily involved in telomere length regulation; contributes to cell cycle checkpoint control in response to DNA damage; acts with Red1p and Mec1p to promote interhomolog recombi	1	2	2	2	1	1	1	1	1	1	1	1	1	321.63	2787	2787	1.33	2	1											1	-2	By MS/MS	By MS/MS	41148	4977.7	25219	26567	26372	36943	16989	26709	23588	55949	38877
YBL090W	YBL090W	9	9	9	sp|YBL090W|MRP21_YEAST NCSL01000021.1 32893-33426 ORF Verified Mitochondrial ribosomal protein of the small subunit; MRP21 exhibits genetic interactions with mutations in the COX2 and COX3 mRNA 5-untranslated leader sequences GN=MRP21 PE=1 SV=1	1	9	9	9	9	1	9	1	9	1	48	48	48	20.394	177	177	6.19	1	1	1	2	3	3	1			1	1	2	0	39.588	By MS/MS	By MS/MS	8929900	5794200	6485300	6494500	5161600	6778700	6583900	5050900	5468700	6796000	8440800
YBL091C	YBL091C	21	21	21	sp|YBL091C|MAP2_YEAST NCSL01000021.1 31431-32696 ORF Verified Methionine aminopeptidase; catalyzes the cotranslational removal of N-terminal methionine from nascent polypeptides; function is partially redundant with that of Map1p GN=MAP2 PE=1 SV=1	1	21	21	21	18	5	18	5	18	5	50.4	50.4	50.4	47.518	421	421	6.15	6	5	4	4	3	4	10	4	3	2	2	6	0	102.54	By MS/MS	By MS/MS	29295000	14729000	20569000	25139000	15200000	18807000	25060000	14994000	17725000	29411000	27688000
YBL092W	YBL092W	12	12	12	sp|YBL092W|RPL32_YEAST NCSL01000021.1 30046-30438 ORF Verified Ribosomal 60S subunit protein L32; overexpression disrupts telomeric silencing; homologous to mammalian ribosomal protein L32, no bacterial homolog GN=RPL32 PE=1 SV=1	1	12	12	12	12	9	12	9	12	9	57.7	57.7	57.7	14.771	130	130	6.29	7	5	2	1	7	7	3	5	7	5	4	2	0	22.456	By MS/MS	By MS/MS	232810000	129990000	177130000	183560000	147090000	168110000	203460000	133600000	133260000	214570000	220090000
YBL093C	YBL093C	7	7	7	sp|YBL093C|ROX3_YEAST NCSL01000021.1 28327-28989 ORF Verified Subunit of the RNA polymerase II mediator complex; associates with core polymerase subunits to form the RNA polymerase II holoenzyme GN=ROX3 PE=1 SV=1	1	7	7	7	4	6	4	6	4	6	48.6	48.6	48.6	24.857	220	220	6.42		4	2	3	4		1	3	2	5	2		0	32.791	By MS/MS	By MS/MS	1419600	1208600	1350900	693070	1260400	1049900	1294400	1124300	736760	1451900	1343000
YBL095W	YBL095W	6	6	6	sp|YBL095W|MRX3_YEAST NCSL01000021.1 27348-28160 ORF Uncharacterized Protein that associates with mitochondrial ribosome; likely functions in cristae junction formation; the authentic, non-tagged protein is detected in highly purified mitochondria in high-	1	6	6	6	6	0	6	0	6	0	29.3	29.3	29.3	30.527	270	270	6.75			2	2				1	1		1	1	0	26.124	By MS/MS		2793500	1226300	1594700	1895000	1282500	1377000	1406000	860480	902920	2092400	2638900
YBL097W	YBL097W	12	12	12	sp|YBL097W|BRN1_YEAST NCSL01000021.1 24897-27161 ORF Verified Subunit of the condensin complex; required for chromosome condensation and for clustering of tRNA genes at the nucleolus; may influence multiple aspects of chromosome transmission GN=BRN1 PE=1 S	1	12	12	12	6	6	6	6	6	6	21.4	21.4	21.4	86.149	754	754	7.7			2	2	1	2	3	1	5	5	2		0	38.231	By MS/MS	By MS/MS	1642300	741140	893440	1258600	990880	1372000	1247100	950920	1075800	1246600	1551200
YBL098W	YBL098W	12	12	12	sp|YBL098W|BNA4_YEAST NCSL01000021.1 23220-24602 ORF Verified Kynurenine 3-monooxygenase; required for the de novo biosynthesis of NAD from tryptophan via kynurenine; expression regulated by Hst1p; putative therapeutic target for Huntington disease GN=BNA4	1	12	12	12	12	2	12	2	12	2	33	33	33	52.399	460	460	5.78	1	1	1	1	3	3	6	1			1		0	149.48	By MS/MS	By matching	9707200	4682500	6084000	6566100	5078000	4947100	5953500	3069300	3821400	7542800	9171900
YBL099W	YBL099W	49	49	49	sp|YBL099W|ATP1_YEAST NCSL01000021.1 21127-22764 ORF Verified Alpha subunit of the F1 sector of mitochondrial F1F0 ATP synthase; which is a large, evolutionarily conserved enzyme complex required for ATP synthesis; F1 translationally regulates ATP6 and ATP	1	49	49	49	48	34	48	34	48	34	73.2	73.2	73.2	58.607	545	545	6.36	26	15	26	26	31	23	20	12	20	19	16	31	0	323.31	By MS/MS	By MS/MS	513850000	318820000	366920000	391200000	300840000	350870000	332790000	238130000	233260000	407160000	485680000
YBL101C	YBL101C	43	43	43	sp|YBL101C|ECM21_YEAST NCSL01000021.1 15377-18715 ORF Verified Protein involved in regulating endocytosis of plasma membrane proteins; identified as a substrate for ubiquitination by Rsp5p and deubiquitination by Ubp2p; promoter contains several Gcn4p bind	1	43	43	43	37	22	37	22	37	22	48.1	48.1	48.1	123.05	1112	1112	6.8	10	16	15	15	10	9	14	16	10	15	20	16	0	202.49	By MS/MS	By MS/MS	18744000	9140900	14045000	15064000	12449000	14297000	17529000	10073000	11198000	18879000	17719000
YBL102W	YBL102W	4	4	4	sp|YBL102W|SFT2_YEAST NCSL01000021.1 14524-15171 ORF Verified Tetra-spanning membrane protein found mostly in the late Golgi; non-essential; can suppress some sed5 alleles; may be part of the transport machinery, but precise function is unknown; similar to	1	4	4	4	3	3	3	3	3	3	22.3	22.3	22.3	24.274	215	215	7.54	1			1	1	1	2	3		1	2	1	0	26.073	By MS/MS	By MS/MS	1126100	522690	678320	801220	540090	705660	697930	444040	470820	850990	1063900
YBL103C	YBL103C	21	21	21	sp|YBL103C|RTG3_YEAST NCSL01000021.1 12492-13952 ORF Verified bHLH/Zip transcription factor for retrograde (RTG) and TOR pathways; forms a complex with another bHLH/Zip protein, Rtg1p, to activate the pathways; target of Hog1p GN=RTG3 PE=1 SV=1	1	21	21	21	11	18	11	18	11	18	59.3	59.3	59.3	54.163	486	486	7.16	3	11	4	3	5	7	10	8	5	7	11	9	0	88.483	By MS/MS	By MS/MS	1637800	1361100	1558500	1256600	1452200	1339000	1679000	1422500	1225500	1632000	1549500
YBL104C	YBL104C	15	15	15	sp|YBL104C|SEA4_YEAST NCSL01000021.1 8593-11709 ORF Verified Subunit of SEACAT, a subcomplex of the SEA complex; Sea4p, along with Rtc1p and Mtc5p, redundantly inhibit the TORC1 inhibitory role of the Iml1p/SEACIT (Iml1p-Npr2p-Npr3p) subcomplex, a GAP for	1	15	15	15	11	7	11	7	11	7	20.6	20.6	20.6	117.57	1038	1038	6.5	1	2	4	3	3	3	5	2	3	1	2	3	0	89.249	By MS/MS	By MS/MS	2058700	1493200	1899100	1648900	1630100	1752800	1731600	1290100	1050100	2406000	1947500
YBL105C	YBL105C	39	39	39	sp|YBL105C|PKC1_YEAST NCSL01000021.1 4657-8112 ORF Verified Protein serine/threonine kinase; essential for cell wall remodeling during growth; localized to sites of polarized growth and the mother-daughter bud neck; homolog of the alpha, beta, and gamma is	1	39	39	39	25	23	25	23	25	23	38.3	38.3	38.3	131.53	1151	1151	6.38	14	14	13	11	8	14	18	11	10	7	15	13	0	257.84	By MS/MS	By MS/MS	11061000	6619200	7786400	7086600	6459800	7380700	8795900	5292400	5391300	9089400	10455000
YBL107C	YBL107C	12	12	12	sp|YBL107C|MIX23_YEAST NCSL01000021.1 378-968 ORF Verified Mitochondrial intermembrane space protein of unknown function; imported via the MIA import machinery; contains an unusual twin cysteine motif (CX13C CX14C) GN=MIX23 PE=1 SV=1	1	12	12	12	12	2	12	2	12	2	67.3	67.3	67.3	23.082	196	196	6.9	1	2			3	2	2	3	3	3	1		0	46.872	By MS/MS	By MS/MS	9237600	5517400	7418300	7718500	5910200	6548700	7484900	5485100	5685300	8653000	8734300
YBR001C	YBR001C	23	18	18	sp|YBR001C|NTH2_YEAST NCSL01000019.1 181701-184043 ORF Verified Putative neutral trehalase, required for thermotolerance; may mediate resistance to other cellular stresses; NTH2 has a paralog, NTH1, that arose from the whole genome duplication GN=NTH2 PE=1	1	23	18	18	18	5	13	5	13	5	31.3	25.5	25.5	89.672	780	780	6.08	2	2	1	3	6	2	1	2	2	2	2	1	0	57.294	By MS/MS	By MS/MS	10583000	4525300	6648900	8606900	5459200	6267300	7406600	4221100	4995800	8729700	9999500
YBR003W	YBR003W	12	12	12	sp|YBR003W|COQ1_YEAST NCSL01000019.1 178754-180175 ORF Verified Hexaprenyl pyrophosphate synthetase; catalyzes the first step in ubiquinone (coenzyme Q) biosynthesis GN=COQ1 PE=1 SV=1	1	12	12	12	12	0	12	0	12	0	27.3	27.3	27.3	52.61	473	473	5.65	2	2		1	4	2	2	1		1	2		0	104.26	By MS/MS		9210600	4906300	6678200	6177800	5285800	6048600	6816800	4030700	4989700	8326600	8706100
YBR005W	YBR005W	4	4	4	sp|YBR005W|RCR1_YEAST NCSL01000019.1 176435-177076 ORF Verified Protein of the ER membrane involved in cell wall chitin deposition; may function in the endosomal-vacuolar trafficking pathway, helping determine whether plasma membrane proteins are degraded	1	4	4	4	4	2	4	2	4	2	30	30	30	23.929	213	213	6.67		1			4		1			2	1		0	64.57	By MS/MS	By MS/MS	675070	392560	607090	506550	323900	466740	577040	445240	421070	594180	638530
YBR006W	YBR006W	16	16	16	sp|YBR006W|UGA2_YEAST NCSL01000019.1 174479-175972 ORF Verified Succinate semialdehyde dehydrogenase; involved in the utilization of gamma-aminobutyrate (GABA) as a nitrogen source; part of the 4-aminobutyrate and glutamate degradation pathways; localized	1	16	16	16	16	2	16	2	16	2	42.5	42.5	42.5	54.203	497	497	5	2	4	4	4	6	5	2	1	2	1		1	0	61.86	By MS/MS	By matching	34371000	19130000	25370000	27155000	19230000	22154000	26799000	15282000	17805000	33527000	32490000
YBR007C	YBR007C	10	10	10	sp|YBR007C|DSF2_YEAST NCSL01000019.1 171966-174176 ORF Verified Deletion suppressor of mpt5 mutation; relocalizes from bud neck to cytoplasm upon DNA replication stress GN=DSF2 PE=1 SV=1	1	10	10	10	3	7	3	7	3	7	19.4	19.4	19.4	82.319	736	736	5.67	1	4	5	2	1	3	1		1	3	1	2	0	36.434	By MS/MS	By MS/MS	1070100	879940	878860	887890	599730	957750	973000	675730	579790	961630	1011900
YNL030W;YBR009C	YNL030W;YBR009C	10;10	10;10	10;10	sp|YNL030W|HHF2_YEAST NCSL01000067.1 21204-21515 ORF Verified Histone H4; core histone protein required for chromatin assembly and chromosome function; one of two identical histone proteins (see also HHF1); contributes to telomeric silencing; N-terminal do	2	10	10	10	10	3	10	3	10	3	61.2	61.2	61.2	11.368	103	103;103	6.7	1	3	2	1	3	3	2	4	6	4	1		0	43.584	By MS/MS	By MS/MS	96961000	38362000	60614000	32805000	32695000	35558000	36312000	29349000	24884000	40926000	91613000
YNL031C;YBR010W	YNL031C;YBR010W	5;5	5;5	5;5	sp|YNL031C|HHT2_YEAST NCSL01000067.1 22191-22601 ORF Verified Histone H3; core histone protein required for chromatin assembly, part of heterochromatin-mediated telomeric and HM silencing; one of two identical histone H3 proteins (see HHT1); regulated by a	2	5	5	5	5	1	5	1	5	1	30.1	30.1	30.1	15.356	136	136;136	6.94				1	5	4	1		1	2	2		0	8.4434	By MS/MS	By MS/MS	104360000	39960000	58647000	40907000	40037000	38395000	46594000	29651000	29409000	56960000	98576000
YBR011C	YBR011C	26	26	26	sp|YBR011C|IPP1_YEAST NCSL01000019.1 164996-165859 ORF Verified Cytoplasmic inorganic pyrophosphatase (PPase); homodimer that catalyzes the rapid exchange of oxygens from Pi with water, highly expressed and essential for viability, active-site residues sho	1	26	26	26	25	16	25	16	25	16	79.4	79.4	79.4	32.299	287	287	6.47	14	15	11	11	7	15	9	12	10	11	10	17	0	153.71	By MS/MS	By MS/MS	192330000	110570000	134200000	173110000	104270000	115290000	159780000	115630000	101870000	186320000	181770000
YBR014C	YBR014C	6	6	6	sp|YBR014C|GRX7_YEAST NCSL01000019.1 161552-162163 ORF Verified Cis-golgi localized monothiol glutaredoxin; more similar in activity to dithiol than other monothiol glutaredoxins; involved in the oxidative stress response; does not bind metal ions; GRX7 ha	1	6	6	6	6	0	6	0	6	0	34	34	34	22.591	203	203	6.64	1		1	1	1	2	1		1	2		1	0	20.501	By MS/MS		3211100	2039900	2542900	2368200	2263300	2350500	2608800	1835300	1703000	3243700	3036000
YBR015C	YBR015C	15	15	15	sp|YBR015C|MNN2_YEAST NCSL01000019.1 159385-161178 ORF Verified Alpha-1,2-mannosyltransferase; responsible for addition of the first alpha-1,2-linked mannose to form the branches on the mannan backbone of oligosaccharides, localizes to an early Golgi compa	1	15	15	15	15	1	15	1	15	1	37.9	37.9	37.9	67.872	597	597	6.18	4	1	3	3	1			1	1	4	1	3	0	52.801	By MS/MS	By MS/MS	6786700	3876100	5563800	4904200	4153200	4413400	5203500	3194800	3260400	6777700	6417400
YBR016W	YBR016W	5	5	5	sp|YBR016W|dubious44_YEAST NCSL01000019.1 158258-158641 ORF Verified Tail-anchored plasma membrane protein with a conserved CYSTM module; predicted to be palmitoylated; has similarity to hydrophilins, which are involved in the adaptive response to hyperosm	1	5	5	5	2	4	2	4	2	4	27.6	27.6	27.6	14.488	127	127	5.84	4	3	3	4	5	4	3	3	1	2	2	3	0	9.6782	By MS/MS	By MS/MS	682050	448280	461410	337420	893710	965320	471450	522560	457490	370420	644570
YBR017C	YBR017C	7	7	7	sp|YBR017C|KAP104_YEAST NCSL01000019.1 155195-157945 ORF Verified Transportin or cytosolic karyopherin beta 2; functions in the rg-nuclear localization signal-mediated nuclear import/reimport of mRNA-binding proteins Nab2p and Hrp1p; regulates asymmetric p	1	7	7	7	7	1	7	1	7	1	10.9	10.9	10.9	103.45	916	916	6.58	1	1	1		1		2	3	2			1	0	33.623	By MS/MS	By matching	2145100	1224800	1185900	1587300	1098000	1126100	1334000	775820	976360	1957400	2026200
YBR018C	YBR018C	2	2	2	sp|YBR018C|GAL7_YEAST NCSL01000019.1 153383-154483 ORF Verified Galactose-1-phosphate uridyl transferase; synthesizes glucose-1-phosphate and UDP-galactose from UDP-D-glucose and alpha-D-galactose-1-phosphate in the second step of galactose catabolism; hum	1	2	2	2	0	2	0	2	0	2	7.7	7.7	7.7	42.385	366	366	10.7										1	2		0	3.6932		By MS/MS	0	0	0	0	0	0	0	0	0	0	0
YBR022W	YBR022W	1	1	1	sp|YBR022W|POA1_YEAST NCSL01000019.1 144639-145172 ORF Verified Phosphatase that is highly specific for ADP-ribose 1-phosphate; a tRNA splicing metabolite; may have a role in regulation of tRNA splicing GN=POA1 PE=1 SV=1	1	1	1	1	1	0	1	0	1	0	9	9	9	19.982	177	177	11											1		0.0059966	2.1154	By MS/MS		139650	160930	131810	122290	132210	129200	189010	158710	123060	272400	132110
YBR023C	YBR023C	20	20	20	sp|YBR023C|CHS3_YEAST NCSL01000019.1 140985-144482 ORF Verified Chitin synthase III; catalyzes the transfer of N-acetylglucosamine (GlcNAc) to chitin; required for synthesis of the majority of cell wall chitin, the chitin ring during bud emergence, and spo	1	20	20	20	18	6	18	6	18	6	25.5	25.5	25.5	131.58	1165	1165	7.29	2	3		2	3	2	2	1	2	4	3	4	0	124.69	By MS/MS	By MS/MS	4204400	1733200	2351900	2995700	3225300	2785100	3526000	2530100	2394800	4358200	3971500
YBR024W	YBR024W	9	9	9	sp|YBR024W|SCO2_YEAST NCSL01000019.1 138560-139465 ORF Verified Protein anchored to mitochondrial inner membrane; may have a redundant function with Sco1p in delivery of copper to cytochrome c oxidase; interacts with Cox2p; SCO2 has a paralog, SCO1, that a	1	9	9	9	9	1	9	1	9	1	39.5	39.5	39.5	34.902	301	301	4.81	1	3	2	1	4	1	1	1	1	1			0	60.224	By MS/MS	By matching	4520900	3219900	3748400	3427500	2905200	2653300	3315800	2124500	2019300	4449000	4275000
YBR025C	YBR025C	28	28	28	sp|YBR025C|OLA1_YEAST NCSL01000019.1 137045-138229 ORF Verified P-loop ATPase with similarity to human OLA1 and bacterial YchF; identified as specifically interacting with the proteasome; null mutant displays increased translation rate and increased readth	1	28	28	28	28	3	28	3	28	3	77.2	77.2	77.2	44.174	394	394	6.61	6	5	3	4	5	2	3	6	6	4	4	6	0	132.78	By MS/MS	By MS/MS	107380000	64761000	73880000	75492000	57147000	63824000	80837000	47997000	48493000	91858000	101480000
YBR026C	YBR026C	28	28	28	sp|YBR026C|ETR1_YEAST NCSL01000019.1 134890-136032 ORF Verified 2-enoyl thioester reductase; member of the medium chain dehydrogenase/reductase family; localized to mitochondria, where it has a probable role in fatty acid synthesis; human MECR functionally	1	28	28	28	25	9	25	9	25	9	72.1	72.1	72.1	42.031	380	380	7.16	4	3	2	6	8	6	6	9	7	7	6	6	0	181.53	By MS/MS	By MS/MS	123300000	64292000	77471000	105230000	62441000	72249000	95895000	51082000	55842000	103530000	116510000
YBR029C	YBR029C	6	6	6	sp|YBR029C|CDS1_YEAST NCSL01000019.1 131171-132544 ORF Verified Phosphatidate cytidylyltransferase (CDP-diglyceride synthetase); an enzyme that catalyzes that conversion of CTP + phosphate into diphosphate + CDP-diaclglyerol, a critical step in the synthes	1	6	6	6	5	3	5	3	5	3	10.9	10.9	10.9	51.822	457	457	7.62			1	1	1	2	2		1	3	2		0	9.0626	By MS/MS	By MS/MS	4308200	2922500	3076800	3605400	2470800	3186100	3216200	2221600	2487000	4465400	4072000
YBR030W	YBR030W	2	2	2	sp|YBR030W|RKM3_YEAST NCSL01000019.1 128969-130621 ORF Verified Ribosomal lysine methyltransferase; specific for monomethylation of Rpl42ap and Rpl42bp (lysine 40); nuclear SET domain containing protein; relocalizes to the cytosol in response to hypoxia GN	1	2	2	2	2	0	2	0	2	0	6.9	6.9	6.9	62.255	550	550	7					1				1				0	4.5834	By MS/MS		164410	56704	81179	121410	55585	83827	105630	66154	69673	108870	155260
YBR033W	YBR033W	2	2	2	sp|YBR033W|EDS1_YEAST NCSL01000019.1 124661-127420 ORF Uncharacterized Putative zinc cluster protein, predicted to be a transcription factor; not an essential gene; EDS1 has a paralog, RGT1, that arose from the whole genome duplication GN=EDS1 PE=1 SV=1	1	2	2	2	0	2	0	2	0	2	4.5	4.5	4.5	103.35	919	919	3.67			1	2									0	4.7749		By MS/MS	0	0	0	0	0	0	0	0	0	0	0
YBR034C	YBR034C	11	11	11	sp|YBR034C|HMT1_YEAST NCSL01000019.1 123388-124434 ORF Verified Nuclear SAM-dependent mono- and asymmetric methyltransferase; modifies hnRNPs, including Npl3p and Hrp1p, affecting their activity and nuclear export; methylates U1 snRNP protein Snp1p, riboso	1	11	11	11	11	1	11	1	11	1	31	31	31	39.728	348	348	5.95	3	3	1	1	2	1	1	1		2	2	2	0	23.944	By MS/MS	By matching	24287000	13679000	17037000	16974000	13987000	14735000	17732000	10466000	10991000	19588000	22954000
YBR035C	YBR035C	15	15	15	sp|YBR035C|PDX3_YEAST NCSL01000019.1 122409-123095 ORF Verified Pyridoxine (pyridoxamine) phosphate oxidase; has homologs in E. coli and Myxococcus xanthus; transcription is under the general control of nitrogen metabolism GN=PDX3 PE=1 SV=1	1	15	15	15	15	3	15	3	15	3	59.6	59.6	59.6	26.908	228	228	6.32	1	1	1	1	6	4	4	2	1	3	1		0	73.987	By MS/MS	By MS/MS	25830000	15046000	17019000	20196000	13963000	18305000	24164000	12772000	13569000	25461000	24409000
YBR036C	YBR036C	3	3	3	sp|YBR036C|CSG2_YEAST NCSL01000019.1 119041-120273 ORF Verified Endoplasmic reticulum membrane protein; required for mannosylation of inositolphosphorylceramide and for growth at high calcium concentrations; protein abundance increases in response to DNA r	1	3	3	3	3	1	3	1	3	1	15.1	15.1	15.1	45.51	410	410	4	2		1								1		0	14.043	By MS/MS	By MS/MS	1014500	483360	752500	796300	656350	754210	846270	529830	533020	931000	958950
YBR037C	YBR037C	6	6	6	sp|YBR037C|SCO1_YEAST NCSL01000019.1 117902-118789 ORF Verified Copper-binding protein of mitochondrial inner membrane; required for cytochrome c oxidase activity and respiration; may function to deliver copper to cytochrome c oxidase; similar to thioredox	1	6	6	6	6	0	6	0	6	0	21.4	21.4	21.4	33.152	295	295	6.11	1	2	1					1	3			1	0	39.767	By MS/MS		10779000	6516200	7397600	9203500	6242800	6005700	7763700	6191600	5706400	9638400	10187000
YBR038W	YBR038W	4	4	4	sp|YBR038W|CHS2_YEAST NCSL01000019.1 114565-117456 ORF Verified Chitin synthase II; catalyzes transfer of N-acetylglucosamine (GlcNAc) to chitin upon activation of zymogenic form; required for chitin synthesis in the primary septum during cytokinesis; loca	1	4	4	4	0	4	0	4	0	4	8.5	8.5	8.5	109.88	963	963	6.14		1			1	2	1	1	1				0	10.374		By MS/MS	0	0	0	0	0	0	0	0	0	0	0
YBR039W	YBR039W	22	22	22	sp|YBR039W|ATP3_YEAST NCSL01000019.1 112844-113779 ORF Verified Gamma subunit of the F1 sector of mitochondrial F1F0 ATP synthase; F1F0 ATP synthase is a large, evolutionarily conserved enzyme complex required for ATP synthesis GN=ATP3 PE=1 SV=1	1	22	22	22	22	9	22	9	22	9	59.8	59.8	59.8	34.35	311	311	6.85	7	3	3	2	16	11	4	5	6	7	7	8	0	157.03	By MS/MS	By MS/MS	128620000	88635000	113050000	96754000	92411000	94791000	117240000	80368000	77491000	120260000	121650000
YBR041W	YBR041W	16	16	16	sp|YBR041W|FAT1_YEAST NCSL01000019.1 109079-111088 ORF Verified Very long chain fatty acyl-CoA synthetase and fatty acid transporter; activates imported fatty acids with a preference for very long lengths (C20-C26); has a separate function in the transport	1	16	16	16	16	0	16	0	16	0	28	28	28	77.141	669	669	4.79	3	3	5	5	1	2			1	1	1	2	0	84.654	By MS/MS		17873000	9254200	10635000	12559000	9514700	10023000	12950000	7806900	7836600	16743000	16885000
YBR042C	YBR042C	2	2	2	sp|YBR042C|CST26_YEAST NCSL01000019.1 107745-108938 ORF Verified Putative transferase involved in phospholipid biosynthesis; required for incorporation of stearic acid into phosphatidylinositol; affects chromosome stability when overexpressed; CST26 has a	1	2	2	2	2	0	2	0	2	0	8.3	8.3	8.3	45.541	397	397	7.5							1	1					0	3.8218	By MS/MS		215990	180760	97337	241670	173430	133340	284740	148220	115370	262940	203940
YBR044C	YBR044C	2	2	2	sp|YBR044C|TCM62_YEAST NCSL01000019.1 103295-105013 ORF Verified Protein involved in assembly of the succinate dehydrogenase complex; mitochondrial; putative chaperone GN=TCM62 PE=1 SV=1	1	2	2	2	2	0	2	0	2	0	5.6	5.6	5.6	64.279	572	572	9							1				1		0.0041073	2.3384	By MS/MS		415830	241540	360520	332670	264840	289920	255330	193980	239330	351570	393280
YBR045C	YBR045C	31	31	31	sp|YBR045C|GIP1_YEAST NCSL01000019.1 99260-101179 ORF Verified Meiosis-specific regulatory subunit of the Glc7p protein phosphatase; regulates spore wall formation and septin organization, required for expression of some late meiotic genes and for normal l	1	31	31	31	12	27	12	27	12	27	48.8	48.8	48.8	73.373	639	639	6.55	9	4	8	4	8	7	8	9	4	11	7	5	0	143.93	By MS/MS	By MS/MS	741870	570890	364740	620150	2893400	961660	988500	2552100	1180600	822230	700580
YBR046C	YBR046C	25	25	25	sp|YBR046C|ZTA1_YEAST NCSL01000019.1 97840-98844 ORF Verified NADPH-dependent quinone reductase; GFP-tagged protein localizes to the cytoplasm and nucleus; has similarity to E. coli quinone oxidoreductase and to human zeta-crystallin GN=ZTA1 PE=1 SV=1	1	25	25	25	25	0	25	0	25	0	75.7	75.7	75.7	37.018	334	334	6.97	4	5	2		2	2	3	1	4	4	4	5	0	87.217	By MS/MS		39876000	21841000	26034000	26127000	19921000	22951000	27287000	14700000	15907000	32114000	37681000
YDR025W;YBR048W	YDR025W;YBR048W	19;19	19;19	19;19	sp|YDR025W|RPS11A_YEAST NCSL01000013.1 21008-21817 ORF Verified Protein component of the small (40S) ribosomal subunit; homologous to mammalian ribosomal protein S11 and bacterial S17; N-terminally propionylated in vivo; RPS11A has a paralog, RPS11B, that	2	19	19	19	18	10	18	10	18	10	77.6	77.6	77.6	17.749	156	156;156	7.25	3	3	3	3	2	5	4	6	8	7	2	5	0	66.443	By MS/MS	By MS/MS	143350000	57455000	112300000	131120000	76486000	93711000	123250000	57520000	70330000	115490000	135530000
YBR049C	YBR049C	45	45	45	sp|YBR049C|REB1_YEAST NCSL01000019.1 92535-94967 ORF Verified RNA polymerase I enhancer binding protein; DNA binding protein that binds to genes transcribed by both RNA polymerase I and RNA polymerase II; required for termination of RNA polymerase I transc	1	45	45	45	37	22	37	22	37	22	53.8	53.8	53.8	91.854	810	810	6.4	15	21	13	10	13	13	10	15	17	17	16	10	0	323.31	By MS/MS	By MS/MS	16903000	9320000	11895000	12453000	11582000	13074000	14550000	11874000	10519000	15999000	15976000
YBR052C	YBR052C	11	11	11	sp|YBR052C|RFS1_YEAST NCSL01000019.1 90001-90633 ORF Verified Protein of unknown function; member of a flavodoxin-like fold protein family that includes Pst2p and Ycp4p; green fluorescent protein (GFP)-fusion protein localizes to the cytoplasm in a punctat	1	11	11	11	11	0	11	0	11	0	63.3	63.3	63.3	22.921	210	210	6.64	1	2	1	2	2	4	3	1	1		2	3	0	55.721	By MS/MS		25814000	14096000	18321000	18009000	15084000	15392000	18333000	10639000	12269000	21396000	24398000
YBR053C	YBR053C	14	14	14	sp|YBR053C|dubious48_YEAST NCSL01000019.1 88602-89678 ORF Uncharacterized Putative protein of unknown function; induced by cell wall perturbation GN=dubious48 PE=1 SV=1	1	14	14	14	14	1	14	1	14	1	53.9	53.9	53.9	40.421	358	358	5.64		5	5	3	1	1			2		2	3	0	66.854	By MS/MS	By matching	15667000	9201500	11712000	12968000	10123000	9764600	12350000	7831600	8857500	14540000	14810000
YBR054W	YBR054W	9	9	5	sp|YBR054W|YRO2_YEAST NCSL01000019.1 85225-86250 ORF Verified Protein with a putative role in response to acid stress; null mutant is sensitive to acetic acid; transcription is regulated by Haa1p and induced in the presence of acetic acid; protein observed	1	9	9	5	6	4	6	4	2	3	22	22	12.9	38.364	341	341	7.64			1	2	3	3	3	4	2	3	2	2	0	35.323	By MS/MS	By MS/MS	29198000	15887000	25187000	19514000	12805000	17085000	22379000	12443000	15518000	25838000	27614000
YBR055C	YBR055C	2	2	2	sp|YBR055C|PRP6_YEAST NCSL01000019.1 82064-84763 ORF Verified Splicing factor; component of the U4/U6-U5 snRNP complex GN=PRP6 PE=1 SV=1	1	2	2	2	2	0	2	0	2	0	4.9	4.9	4.9	104.18	899	899	6.5					1			1					0.00099133	3.0359	By MS/MS		80029	44735	52408	71543	60882	46618	66511	56997	49378	59416	75625
YBR056W	YBR056W	32	32	32	sp|YBR056W|dubious49_YEAST NCSL01000019.1 79981-81486 ORF Verified Putative glycoside hydrolase of the mitochondrial intermembrane space GN=dubious49 PE=1 SV=1	1	32	32	32	32	3	32	3	32	3	54.3	54.3	54.3	57.821	501	501	6.78	2	2	7	9	5	1	5	9	4	7	3	5	0	134.42	By MS/MS	By matching	66794000	39722000	44973000	49438000	37204000	43883000	50684000	29402000	32585000	65638000	63123000
YBR057C	YBR057C	16	16	16	sp|YBR057C|MUM2_YEAST NCSL01000019.1 75901-77001 ORF Verified Protein essential for meiotic DNA replication and sporulation; cytoplasmic protein; subunit of the MIS complex which controls mRNA methylation during during the induction of sporulation; also in	1	16	16	16	16	1	16	1	16	1	48.9	48.9	48.9	41.433	366	366	6.06	3	2	6	3	1	4	3	2	4	2	1	3	0	49.33	By MS/MS	By MS/MS	31570000	14968000	21204000	25105000	9030300	19323000	29024000	10332000	18308000	31041000	29835000
YBR058C	YBR058C	20	20	20	sp|YBR058C|UBP14_YEAST NCSL01000019.1 73206-75551 ORF Verified Ubiquitin-specific protease; specifically disassembles unanchored ubiquitin chains; involved in fructose-1,6-bisphosphatase (Fbp1p) degradation; similar to human isopeptidase T GN=UBP14 PE=1 SV	1	20	20	20	20	1	20	1	20	1	40.3	40.3	40.3	88.591	781	781	6.17		3	2	7	4	2	2	2	2	3	1	2	0	131.63	By MS/MS	By MS/MS	10376000	5983200	8019000	8914300	6051200	6546700	8407100	5062400	5402200	10485000	9809500
YBR058C-A	YBR058C-A	1	1	1	sp|YBR058C-A|TSC3_YEAST NCSL01000019.1 72657-72899 ORF Verified Protein that stimulates the activity of serine palmitoyltransferase; involved in sphingolipid biosynthesis; Lcb1p and Lcb2p are the two components of serine palmitoyltransferase GN=TSC3 PE=1	1	1	1	1	1	0	1	0	1	0	12.5	12.5	12.5	9.5791	80	80	3.5			1	1									0.0022026	2.7155	By MS/MS		2435900	1349600	2059800	2182100	1569500	1815000	2266500	1121100	1540500	2742600	2303600
YBR059C	YBR059C	46	46	46	sp|YBR059C|AKL1_YEAST NCSL01000019.1 69036-72362 ORF Verified Ser-Thr protein kinase; member (with Ark1p and Prk1p) of the Ark kinase family; involved in endocytosis and actin cytoskeleton organization GN=AKL1 PE=1 SV=1	1	46	46	46	33	27	33	27	33	27	49.9	49.9	49.9	124.01	1108	1108	6.36	14	11	21	10	8	15	9	12	8	15	15	11	0	323.31	By MS/MS	By MS/MS	11826000	7376000	9534100	7983300	6856200	8795300	9499200	6626100	6085400	10475000	11182000
YBR060C	YBR060C	5	5	5	sp|YBR060C|ORC2_YEAST NCSL01000019.1 66709-68571 ORF Verified Subunit of the origin recognition complex (ORC); ORC directs DNA replication by binding to replication origins and is also involved in transcriptional silencing; interacts with Spp1p and with tr	1	5	5	5	2	3	2	3	2	3	10.2	10.2	10.2	71.15	620	620	7	1	1			1			2	1		1	1	0	10.678	By MS/MS	By MS/MS	327400	187830	228170	201980	157960	221340	222430	177260	180740	252700	309430
YBR061C	YBR061C	4	4	4	sp|YBR061C|TRM7_YEAST NCSL01000019.1 63508-64440 ORF Verified 2-O-ribose methyltransferase; methylates the 2-O-ribose of tRNA-Phe, tRNA-Trp, and tRNA-Leu at positions C32 and N34 of tRNA anticodon loop; crucial biological role likely modification of tRNA	1	4	4	4	4	0	4	0	4	0	21.6	21.6	21.6	34.714	310	310	7		1			2						1	1	0	8.7896	By MS/MS		1162400	501320	784010	871010	585610	783850	839440	444790	647160	894440	1098600
YBR062C	YBR062C	8	8	8	sp|YBR062C|dubious52_YEAST NCSL01000019.1 62627-63251 ORF Uncharacterized Protein of unknown function that interacts with Msb2p; may play a role in activation of the filamentous growth pathway GN=dubious52 PE=1 SV=1	1	8	8	8	8	5	8	5	8	5	61.7	61.7	61.7	20.578	180	180	6.95	6	2	3	3		2	2	1	5	3	3	7	0	32.138	By MS/MS	By MS/MS	1599400	871250	1005700	1115200	1365000	1228400	1207300	1000600	1006200	976150	1511200
YBR063C	YBR063C	10	10	10	sp|YBR063C|dubious53_YEAST NCSL01000019.1 61043-62257 ORF Uncharacterized Putative protein of unknown function; YBR063C is not an essential gene GN=dubious53 PE=1 SV=1	1	10	10	10	9	3	9	3	9	3	24.5	24.5	24.5	46.363	404	404	5.65	3	2		1	3	2	1	1	1	1		2	0	18.187	By MS/MS	By MS/MS	4094200	1708400	2781300	3439900	3792000	4857500	4389800	3434700	4714300	4998700	3869200
YBR064W	YBR064W	1	1	1	sp|YBR064W|dubious54_YEAST NCSL01000019.1 61036-61464 ORF Dubious Dubious open reading frame; unlikely to encode a functional protein, based on available experimental and comparative sequence data; partially overlaps the uncharacterized ORF YBR063C GN=dubi	1	1	1	1	0	1	0	1	0	1	13.4	13.4	13.4	16.115	142	142	10										1			1	-2		By MS/MS	0	0	0	0	0	0	0	0	0	0	0
YBR066C	YBR066C	1	1	1	sp|YBR066C|NRG2_YEAST NCSL01000019.1 58526-59188 ORF Verified Transcriptional repressor; mediates glucose repression and negatively regulates filamentous growth; activated in stochastic pulses of nuclear localization in response to low glucose GN=NRG2 PE=1	1	1	1	1	1	0	1	0	1	0	4.5	4.5	4.5	25.009	220	220	12												1	1	-2	By MS/MS		662310	3587200	410930	931390	816510	730670	1125300	1068500	1142100	1378600	625770
YBR068C	YBR068C	4	4	4	sp|YBR068C|BAP2_YEAST NCSL01000019.1 53517-55346 ORF Verified High-affinity leucine permease; functions as a branched-chain amino acid permease involved in uptake of leucine, isoleucine and valine; contains 12 predicted transmembrane domains; BAP2 has a pa	1	4	4	4	1	4	1	4	1	4	7.4	7.4	7.4	67.593	609	609	8.78			1			1	1	2			1	3	0	11.415	By MS/MS	By MS/MS	192860	115260	50747	120630	92028	45783	106160	70920	40614	106100	181960
YBR069C	YBR069C	5	5	5	sp|YBR069C|TAT1_YEAST NCSL01000019.1 50774-52633 ORF Verified Amino acid transporter for valine, leucine, isoleucine, and tyrosine; low-affinity tryptophan and histidine transporter; overexpression confers FK506 and FTY720 resistance; protein abundance inc	1	5	5	5	4	1	4	1	4	1	7.4	7.4	7.4	68.743	619	619	5.11	2	3	1	2	1	3	3	2	2				0	34.759	By MS/MS	By MS/MS	974390	524180	704630	803720	1260600	1090200	949040	895180	912580	974100	921010
YBR071W	YBR071W	13	13	13	sp|YBR071W|dubious55_YEAST NCSL01000019.1 48161-48799 ORF Verified Protein of unknown function found in the cytoplasm and bud neck; mRNA expression may be regulated by the cell cycle and/or cell wall stress; overexpression of YBR071W affects endocytic prot	1	13	13	13	11	8	11	8	11	8	65.1	65.1	65.1	23.649	212	212	6.61		3	8	10	10	5	4	5	8	6	3	5	0	75.358	By MS/MS	By MS/MS	1679700	1235900	1452700	1207500	1799800	1284900	1776800	1598300	1655600	1576800	1588600
YBR072W	YBR072W	13	13	13	sp|YBR072W|HSP26_YEAST NCSL01000019.1 46552-47196 ORF Verified Small heat shock protein (sHSP) with chaperone activity; forms hollow, sphere-shaped oligomers that suppress unfolded proteins aggregation; long-lived protein that is preferentially retained in	1	13	13	13	13	3	13	3	13	3	66.4	66.4	66.4	23.852	214	214	6.73	3	4	1		1	1	1	6	2	2	3	2	0	45.189	By MS/MS	By MS/MS	13825000	8318700	10216000	10023000	9383700	11253000	19188000	11492000	11927000	22249000	13068000
YBR073W	YBR073W	3	3	3	sp|YBR073W|RDH54_YEAST NCSL01000019.1 43235-46009 ORF Verified DNA-dependent ATPase; DNA recombination/repair translocase, supercoils DNA and promotes DNA strand opening; stimulates strand exchange by modifying dsDNA topology; involved in recombinational r	1	3	3	3	1	2	1	2	1	2	5.6	5.6	5.6	104.12	924	924	4	1				1	1							0	5.114	By MS/MS	By MS/MS	605490	87509	211250	438590	115400	243200	314270	148410	150140	200070	571470
YBR074W	YBR074W	8	8	8	sp|YBR074W|PFF1_YEAST NCSL01000019.1 40008-42938 ORF Verified Multi-spanning vacuolar membrane protease; glycosylated transmembrane protein bearing homology to the M28 family of metalloproteases; has a lumenal-facing protease domain; proposed role in vacuo	1	8	8	8	7	1	7	1	7	1	8.4	8.4	8.4	111.07	976	976	7.09	1	1		1	2			2		1	1	2	0	53.051	By MS/MS	By MS/MS	2719300	1138400	1742700	1527100	1392600	1448000	1728700	1201000	1264300	2234900	2569500
YBR076W	YBR076W	7	7	7	sp|YBR076W|ECM8_YEAST NCSL01000019.1 37932-38996 ORF Verified Non-essential protein of unknown function GN=ECM8 PE=1 SV=1	1	7	7	7	2	6	2	6	2	6	23.2	23.2	23.2	41.847	354	354	6.88	1		1	1	3	3		2	3	1	1	1	0	19.467	By MS/MS	By MS/MS	77058	46275	42889	41710	530850	82635	35126	254640	44574	58767	72789
YBR077C	YBR077C	4	4	4	sp|YBR077C|SLM4_YEAST NCSL01000019.1 36931-37419 ORF Verified Component of the EGO and GSE complexes; essential for integrity and function of EGO; EGO is involved in the regulation of microautophagy and GSE is required for proper sorting of amino acid perm	1	4	4	4	4	0	4	0	4	0	40.1	40.1	40.1	18.33	162	162	5.33			1	3				1	1				0	13.352	By MS/MS		6272800	4233200	4587500	4738100	3038600	3830500	4651900	2893900	3614900	6927600	5929400
YBR078W	YBR078W	7	7	7	sp|YBR078W|ECM33_YEAST NCSL01000019.1 34483-36099 ORF Verified GPI-anchored protein of unknown function; possible role in apical bud growth; GPI-anchoring on the plasma membrane crucial to function; phosphorylated in mitochondria; similar to Sps2p; ECM33 h	1	7	7	7	7	5	7	5	7	5	15.6	15.6	15.6	43.858	429	429	7.97		2	1		1	6	5	6	2	3	4	4	0	153.51	By MS/MS	By MS/MS	150400000	93186000	121720000	102660000	95732000	113720000	127990000	92474000	76794000	140310000	142210000
YBR079C	YBR079C	78	78	78	sp|YBR079C|RPG1_YEAST NCSL01000019.1 30943-33846 ORF Verified eIF3a subunit of the eukaryotic translation initiation factor 3 (eIF3); subunit of the core complex of eIF3; essential for translation; part of a Prt1p-Rpg1p-Nip1p subcomplex that stimulates bin	1	78	78	78	75	15	75	15	75	15	62.5	62.5	62.5	110.61	967	967	6.5	20	21	14	17	21	13	18	10	12	23	21	19	0	323.31	By MS/MS	By MS/MS	149200000	107150000	117660000	102730000	88964000	104340000	118550000	78858000	75753000	130110000	141070000
YBR080C	YBR080C	42	42	42	sp|YBR080C|SEC18_YEAST NCSL01000019.1 28330-30606 ORF Verified AAA ATPase and SNARE disassembly chaperone; required for vesicular transport between ER and Golgi, the priming step in homotypic vacuole fusion, autophagy, and protein secretion; releases Sec	1	42	42	42	42	3	42	3	42	3	55.3	55.3	55.3	84.023	758	758	6.92	9	8	7	2	6	3	5	6	9	10	8	10	0	202.3	By MS/MS	By MS/MS	57402000	33218000	42545000	44347000	34721000	39624000	46024000	27361000	30469000	55592000	54262000
YBR081C	YBR081C	12	12	12	sp|YBR081C|SPT7_YEAST NCSL01000019.1 23969-27967 ORF Verified Subunit of the SAGA transcriptional regulatory complex; involved in proper assembly of the complex; also present as a C-terminally truncated form in the SLIK/SALSA transcriptional regulatory com	1	12	12	12	6	7	6	7	6	7	15.7	15.7	15.7	152.51	1332	1332	4.88	3	6	3	4			2	1	2	3		1	0	37.662	By MS/MS	By MS/MS	705830	571330	622940	680340	600820	584880	688070	479870	483740	846280	667590
YBR082C	YBR082C	3	3	2	sp|YBR082C|UBC4_YEAST NCSL01000019.1 22053-22594 ORF Verified Ubiquitin-conjugating enzyme (E2); key E2 partner with Ubc1p for the anaphase-promoting complex (APC); mediates degradation of abnormal or excess proteins, including calmodulin and histone H3; r	1	3	3	2	3	1	3	1	2	1	24.3	24.3	16.9	16.456	148	148	8.12	1		1	1						1	1	3	0	23.793	By MS/MS	By matching	25805000	17139000	21836000	22775000	18202000	14532000	19694000	13707000	12276000	31444000	24403000
YBR084W	YBR084W	44	40	40	sp|YBR084W|MIS1_YEAST NCSL01000019.1 15240-18167 ORF Verified Mitochondrial C1-tetrahydrofolate synthase; involved in interconversion between different oxidation states of tetrahydrofolate (THF); provides activities of formyl-THF synthetase, methenyl-THF c	1	44	40	40	43	2	39	1	39	1	48	45.3	45.3	106.16	975	975	7	5	4	3	5	4	5	2	4	4	4	9	6	0	236.38	By MS/MS	By MS/MS	40665000	27313000	31505000	29460000	24764000	28660000	35389000	23099000	24110000	44027000	38445000
YBR085C-A	YBR085C-A	8	8	8	sp|YBR085C-A|dubious56_YEAST NCSL01000019.1 10303-10560 ORF Verified Protein of unknown function; green fluorescent protein (GFP)-fusion protein localizes to the cytoplasm and to the nucleus; protein abundance increases in response to DNA replication stres	1	8	8	8	8	4	8	4	8	4	88.2	88.2	88.2	9.4314	85	85	5.81	6	7	8	6	8	4	8	6	4	5	5	2	0	43.654	By MS/MS	By MS/MS	14524000	29598000	30178000	11911000	17768000	14775000	21744000	26112000	18785000	28004000	13802000
YBR086C	YBR086C	33	33	33	sp|YBR086C|IST2_YEAST NCSL01000019.1 6430-9267 ORF Verified Cortical ER protein involved in ER-plasma membrane tethering; one of 6 proteins (Ist2p, Scs2p, Scs22p, Tcb1p, Tcb2p, Tcb3p) that connect ER to the plasma membrane (PM) and regulate PM phosphatidyl	1	33	33	33	27	18	27	18	27	18	35.2	35.2	35.2	105.78	945	945	6.09	9	9	11	16	17	17	13	9	8	12	6	7	0	244.99	By MS/MS	By MS/MS	16171000	10179000	12819000	11770000	9009900	8678200	11660000	7987200	8326400	15087000	15290000
YBR087W	YBR087W	6	6	6	sp|YBR087W|RFC5_YEAST NCSL01000019.1 4643-5707 ORF Verified Subunit of heteropentameric Replication factor C (RF-C); RF-C is a DNA binding protein and ATPase that acts as a clamp loader of the proliferating cell nuclear antigen (PCNA) processivity factor f	1	6	6	6	6	0	6	0	6	0	24	24	24	39.941	354	354	9				1		1			1	2		2	0	16.62	By MS/MS		3046300	1687900	1951600	2412900	1636700	2098900	2548900	1363500	1662800	3188700	2878500
YBR088C	YBR088C	16	16	16	sp|YBR088C|POL30_YEAST NCSL01000019.1 3707-4483 ORF Verified Proliferating cell nuclear antigen (PCNA); functions as the sliding replication clamp for DNA polymerase delta; may function as a docking site for other proteins required for mitotic and meiotic	1	16	16	16	16	1	16	1	16	1	70.9	70.9	70.9	28.916	258	258	7.47	1	1	2	1	4	3	3	4		4	4	3	0	62.349	By MS/MS	By MS/MS	33762000	20081000	19396000	25601000	17272000	18785000	25321000	14465000	15251000	31725000	31894000
YBR089C-A	YBR089C-A	12	12	12	sp|YBR089C-A|NHP6B_YEAST NCSL01000019.1 2985-3284 ORF Verified High-mobility group (HMG) protein; binds to and remodels nucleosomes; involved in recruiting FACT and other chromatin remodelling complexes to the chromosomes; functionally redundant with Nhp6A	1	12	12	12	12	2	12	2	12	2	59.6	59.6	59.6	11.448	99	99	6.79	2	2	2		4	5	5	6	2		4	2	0	117.12	By MS/MS	By MS/MS	51443000	29275000	40290000	39604000	30198000	36230000	46329000	29226000	30779000	38239000	48637000
YBR091C	YBR091C	3	3	3	sp|YBR091C|TIM12_YEAST NCSL01000019.1 1993-2322 ORF Verified Essential protein of the inner mitochondrial membrane; peripherally localized; component of the TIM22 complex, which is a twin-pore translocase that mediates insertion of numerous multispanning i	1	3	3	3	3	0	3	0	3	0	23.9	23.9	23.9	12.284	109	109	4		1	1				1						0	7.7701	By MS/MS		1087000	630750	545790	808960	858190	689120	1043300	935060	753570	1043800	1026500
YBR092C	YBR092C	4	4	4	sp|YBR092C|PHO3_YEAST NCSL01000019.1 376-1779 ORF Verified Constitutively expressed acid phosphatase similar to Pho5p; brought to the cell surface by transport vesicles; hydrolyzes thiamin phosphates in the periplasmic space, increasing cellular thiamin up	1	4	4	4	4	0	4	0	4	0	13.7	13.7	13.7	52.818	467	467	7.75			1		1						1	1	0	10.001	By MS/MS		1318500	935050	940630	869780	671540	1070700	1169200	943810	906220	1262200	1246200
YBR094W	YBR094W	20	20	20	sp|YBR094W|PBY1_YEAST NCSL01000025.1 2275-4536 ORF Verified Putative tubulin tyrosine ligase associated with P-bodies; may have a role in mRNA metabolism; yeast knockout collection strain identified as a pby1 null mutant is actually wild-type for PBY1 and	1	20	20	20	20	0	20	0	20	0	34.8	34.8	34.8	86.338	753	753	5.65	4	2	2	2	2	3	3	2	4			2	0	140.53	By MS/MS		25168000	14060000	17113000	17942000	16110000	17312000	20657000	13398000	14440000	26195000	23785000
YBR095C	YBR095C	11	11	11	sp|YBR095C|RXT2_YEAST NCSL01000025.1 4643-5935 ORF Verified Component of the histone deacetylase Rpd3L complex; possibly involved in cell fusion and invasive growth; relocalizes to the cytosol in response to hypoxia GN=RXT2 PE=1 SV=1	1	11	11	11	7	5	7	5	7	5	44.2	44.2	44.2	48.598	430	430	5.57	5	2	2	1	2	2	2	2	1			4	0	48.348	By MS/MS	By MS/MS	2113900	841490	1203700	1492100	1016100	1476400	1515000	1024200	1107300	1512800	1996900
YBR096W	YBR096W	4	4	4	sp|YBR096W|dubious58_YEAST NCSL01000025.1 6258-6950 ORF Uncharacterized Putative protein of unknown function; green fluorescent protein (GFP)-fusion protein localizes to the ER GN=dubious58 PE=1 SV=1	1	4	4	4	4	1	4	1	4	1	23.9	23.9	23.9	27.092	230	230	8.62				1			1	1	2	1	2		0	10.161	By MS/MS	By matching	8342600	5042000	5538900	6510400	4069900	5461000	5970900	3812300	3286600	7876300	7883700
YBR098W	YBR098W	8	8	8	sp|YBR098W|MMS4_YEAST NCSL01000025.1 11751-13826 ORF Verified Subunit of structure-specific Mms4p-Mus81p endonuclease; cleaves branched DNA; involved in recombination, DNA repair, and joint molecule formation/resolution during meiotic recombination; phosph	1	8	8	8	2	6	2	6	2	6	13.5	13.5	13.5	78.853	691	691	6.78	1	1			1	1		1	2	1	1		0	17.955	By MS/MS	By MS/MS	0	0	0	0	0	0	0	0	0	0	0
YBR101C	YBR101C	12	12	12	sp|YBR101C|FES1_YEAST NCSL01000025.1 14057-14929 ORF Verified Hsp70 (Ssa1p) nucleotide exchange factor; required for the release of misfolded proteins from the Hsp70 system to the Ub-proteasome machinery for destruction; cytosolic homolog of Sil1p, which i	1	12	12	12	12	0	12	0	12	0	52.4	52.4	52.4	32.638	290	290	6.2	3	2	2		1	1	1	2	4	3	1		0	36.112	By MS/MS		9903900	6158900	7719100	7642400	6214900	6916500	7325700	5983400	5398600	9213200	9363400
YBR102C	YBR102C	15	15	15	sp|YBR102C|EXO84_YEAST NCSL01000025.1 15297-17558 ORF Verified Exocyst subunit with dual roles in exocytosis and spliceosome assembly; subunit of the the exocyst complex which mediates polarized targeting and tethering of post-Golgi secretory vesicles to a	1	15	15	15	11	4	11	4	11	4	23.5	23.5	23.5	85.58	753	753	5.9	3	2	4	3	2	3	2	3	2	1	2	2	0	47.447	By MS/MS	By MS/MS	3016700	1888400	1939000	2157200	1704400	1874800	2007300	1463600	1671100	3001300	2850500
YBR103W	YBR103W	12	12	12	sp|YBR103W|SIF2_YEAST NCSL01000025.1 17944-19551 ORF Verified WD40 repeat-containing subunit of Set3C histone deacetylase complex; complex represses early/middle sporulation genes; antagonizes telomeric silencing; binds specifically to the Sir4p N-terminus	1	12	12	12	10	4	10	4	10	4	28.4	28.4	28.4	59.08	535	535	6.41	1	3	3	5	4	6	3	1	2	4	2	3	0	38.109	By MS/MS	By MS/MS	2190900	1598200	1556500	1656800	1467400	1603800	1842500	1355800	1185100	2187800	2070800
YBR105C	YBR105C	1	1	1	sp|YBR105C|VID24_YEAST NCSL01000025.1 21115-22203 ORF Verified GID Complex regulatory subunit; binds GID Complex in response to glucose through interactions with complex member Vid28p; regulates fructose-1,6-bisphosphatase (FBPase) targeting to the vacuole	1	1	1	1	0	1	0	1	0	1	5	5	5	41.211	362	362	4.25		1		1	1	1							0	4.7541		By MS/MS	0	0	0	0	0	0	0	0	0	0	0
YBR106W	YBR106W	13	13	13	sp|YBR106W|PHO88_YEAST NCSL01000025.1 22896-23462 ORF Verified Probable membrane protein; involved in phosphate transport; role in the maturation of secretory proteins; pho88 pho86 double null mutant exhibits enhanced synthesis of repressible acid phosphat	1	13	13	13	13	3	13	3	13	3	51.6	51.6	51.6	21.137	188	188	6.6	2	3	1	2	2	3	4	5	2	2	3	1	0	38.121	By MS/MS	By MS/MS	50017000	28560000	36452000	36398000	28731000	31117000	38375000	23553000	24976000	45729000	47278000
YBR107C	YBR107C	1	1	1	sp|YBR107C|IML3_YEAST NCSL01000025.1 24031-24768 ORF Verified Outer kinetochore protein and component of the Ctf19 complex; involved in the establishment of pericentromeric cohesion during mitosis; prevents non-disjunction of sister chromatids during meios	1	1	1	1	1	0	1	0	1	0	4.1	4.1	4.1	28.036	245	245	11											1		1	-2	By MS/MS		0	0	0	0	0	0	0	0	0	0	0
YBR108W	YBR108W	40	40	40	sp|YBR108W|AIM3_YEAST NCSL01000025.1 25261-28008 ORF Verified Protein that inhibits barbed-end actin filament elongation; interacts with Rvs167p; null mutant is viable and displays elevated frequency of mitochondrial genome loss GN=AIM3 PE=1 SV=1	1	40	40	40	29	22	29	22	29	22	45.6	45.6	45.6	100.19	915	915	6.44	12	15	14	13	11	18	13	14	16	15	11	11	0	258.83	By MS/MS	By MS/MS	20935000	14075000	15467000	13658000	13470000	16288000	19573000	14498000	14356000	17979000	19789000
YBR109C	YBR109C	8	8	8	sp|YBR109C|CMD1_YEAST NCSL01000025.1 28262-28705 ORF Verified Calmodulin; Ca2+ binding protein that regulates Ca2+ independent processes (mitosis, bud growth, actin organization, endocytosis, etc.) and Ca2+ dependent processes (stress-activated pathways),	1	8	8	8	8	3	8	3	8	3	63.3	63.3	63.3	16.135	147	147	7.04	2	1	2	1	4	2	1	1		5	2	3	0	35.942	By MS/MS	By MS/MS	9346100	23628000	23052000	5297300	21775000	11809000	13982000	23349000	13938000	19745000	8895200
YBR110W	YBR110W	4	4	4	sp|YBR110W|ALG1_YEAST NCSL01000025.1 29215-30564 ORF Verified Mannosyltransferase; involved in asparagine-linked glycosylation in the endoplasmic reticulum (ER); essential for viability; human homolog ALG1 complements yeast null mutant GN=ALG1 PE=1 SV=1	1	4	4	4	4	0	4	0	4	0	10	10	10	51.956	449	449	8.6			1					1	1		1	1	0	13.135	By MS/MS		3164200	2111900	2342400	2028400	1624100	2149800	2924900	1586300	1508500	3401300	2991000
YBR111C	YBR111C	12	12	12	sp|YBR111C|YSA1_YEAST NCSL01000025.1 31536-32231 ORF Verified Nudix hydrolase family member with ADP-ribose pyrophosphatase activity; shown to metabolize O-acetyl-ADP-ribose to AMP and acetylated ribose 5-phosphate GN=YSA1 PE=1 SV=1	1	12	12	12	10	6	10	6	10	6	48.9	48.9	48.9	26.1	231	231	6.52	1	1	1	3	6	6	1	2	5	5			0	41.375	By MS/MS	By MS/MS	45943000	19510000	23531000	42665000	19302000	22040000	29413000	17193000	18938000	25872000	43390000
YBR111W-A	YBR111W-A	2	2	2	sp|YBR111W-A|SUS1_YEAST NCSL01000025.1 32497-32939 ORF Verified Component of both the SAGA histone acetylase and TREX-2 complexes; interacts with RNA polymerase II; involved in mRNA export coupled transcription activation and elongation; involved in post-t	1	2	2	2	2	0	2	0	2	0	32.3	32.3	32.3	11.083	96	96	5.5	1			1	1							1	0	5.8322	By MS/MS		1062500	794080	753900	1030600	956790	1125800	1131000	913240	1035100	1043100	1004200
YBR112C	YBR112C	27	27	27	sp|YBR112C|CYC8_YEAST NCSL01000025.1 33230-35986 ORF Verified General transcriptional co-repressor; acts together with Tup1p; also acts as part of a transcriptional co-activator complex that recruits the SWI/SNF and SAGA complexes to promoters; can form th	1	27	27	27	22	17	22	17	22	17	40.5	40.5	40.5	101.95	918	918	6.79	10	10	12	11	7	6	8	6	6	15	12	15	0	137.53	By MS/MS	By MS/MS	9253100	5291300	5347600	7345300	5132000	4667400	5715300	3755500	3920000	7598300	8741200
YBR114W	YBR114W	1	1	1	sp|YBR114W|RAD16_YEAST NCSL01000025.1 37462-39834 ORF Verified Nucleotide excision repair (NER) protein; binds damaged DNA during NER; binds DNA in an ATP-dependent manner (with Rad7p) during NER; required for NER of non-transcribed chromatin; subunit of N	1	1	1	1	0	1	0	1	0	1	1.6	1.6	1.6	91.425	790	790	12												1	0.0078815	1.9904		By MS/MS	216420	66663	130000	136280	83408	135580	149250	95866	107210	136370	204470
YBR115C	YBR115C	47	47	47	sp|YBR115C|LYS2_YEAST NCSL01000025.1 39962-44140 ORF Verified Alpha aminoadipate reductase; catalyzes the reduction of alpha-aminoadipate to alpha-aminoadipate 6-semialdehyde, which is the fifth step in biosynthesis of lysine; activation requires posttrans	1	47	47	47	45	3	45	3	45	3	41.2	41.2	41.2	155.28	1392	1392	7.65	3	1	5	3	3	4	11	12	10	6	7	6	0	254.83	By MS/MS	By MS/MS	46273000	24498000	30402000	32455000	25143000	28405000	34311000	20487000	21545000	41509000	43726000
YBR117C	YBR117C	12	12	12	sp|YBR117C|TKL2_YEAST NCSL01000025.1 44606-46651 ORF Verified Transketolase; catalyzes conversion of xylulose-5-phosphate and ribose-5-phosphate to sedoheptulose-7-phosphate and glyceraldehyde-3-phosphate in the pentose phosphate pathway; needed for synthe	1	12	12	12	12	0	12	0	12	0	19.5	19.5	19.5	74.985	681	681	4.6	1	6	4	1	2	1	1		1	2	1		0	21.401	By MS/MS		10488000	11119000	9994900	10555000	10113000	11853000	12962000	9845100	10044000	16140000	9922500
YBR119W	YBR119W	3	3	3	sp|YBR119W|MUD1_YEAST NCSL01000025.1 48742-49727 ORF Verified U1 snRNP A protein; homolog of human U1-A; involved in nuclear mRNA splicing GN=MUD1 PE=1 SV=1	1	3	3	3	3	0	3	0	3	0	11.4	11.4	11.4	34.45	298	298	7.67				1				1			1		0	4.9131	By MS/MS		914540	445580	637420	638820	516870	699570	670470	458620	556570	706700	864350
YBR120C	YBR120C	13	13	13	sp|YBR120C|CBP6_YEAST NCSL01000025.1 49839-50327 ORF Verified Mitochondrial protein required for translation of the COB mRNA; forms a complex with Cbp3p that binds to mt ribosomes near the polypeptide tunnel exit and promotes efficient translation of the C	1	13	13	13	13	0	13	0	13	0	60.5	60.5	60.5	18.678	162	162	6.6	2	2	1		1	1	3	4	2	3	1		0	27.176	By MS/MS		23683000	18181000	22015000	22062000	16978000	18807000	22814000	16978000	14559000	24268000	22404000
YBR121C	YBR121C	58	58	56	sp|YBR121C|GRS1_YEAST NCSL01000025.1 50768-52771 ORF Verified Cytoplasmic and mitochondrial glycyl-tRNA synthase; ligates glycine to the cognate anticodon-bearing tRNA; transcription termination factor that may interact with the 3-end of pre-mRNA to promo	1	58	58	56	58	9	58	9	56	9	75.4	75.4	73	75.396	667	667	6.41	7	16	22	13	8	9	9	20	13	13	17	6	0	323.31	By MS/MS	By MS/MS	143340000	95648000	124280000	116520000	104340000	101960000	142360000	90128000	90945000	155490000	135570000
YBR121C-A	YBR121C-A	1	1	1	sp|YBR121C-A|dubious62_YEAST NCSL01000025.1 51730-51888 ORF Dubious Dubious open reading frame; unlikely to encode a functional protein, based on available experimental and comparative sequence data; completely contained within the verified gene GRS1; iden	1	1	1	1	1	0	1	0	1	0	30.8	30.8	30.8	6.2345	52	52	5					1								1	-2	By MS/MS		0	0	0	0	0	0	0	0	0	0	0
YBR122C	YBR122C	6	6	6	sp|YBR122C|MRPL36_YEAST NCSL01000025.1 53374-53907 ORF Verified Mitochondrial ribosomal protein of the large subunit; overproduction suppresses mutations in the COX2 leader peptide-encoding region GN=MRPL36 PE=1 SV=1	1	6	6	6	6	0	6	0	6	0	42.9	42.9	42.9	20.091	177	177	5.31	1		3	3	1	1	1	1	1			1	0	19.481	By MS/MS		5966000	3265900	4966900	4779200	4409600	5106800	5346700	3730000	4001000	5813700	5641700
YBR123C	YBR123C	15	15	15	sp|YBR123C|TFC1_YEAST NCSL01000025.1 54146-56095 ORF Verified Subunit of RNA polymerase III transcription initiation factor complex; one of six subunits of the RNA polymerase III transcription initiation factor complex (TFIIIC); part of the TauA globular d	1	15	15	15	15	1	15	1	15	1	25.9	25.9	25.9	73.574	649	649	9	1	2			1		1	1	2	2	3	7	0	29.839	By MS/MS	By MS/MS	6656800	3934400	5499900	4830000	4361000	5469700	5596400	4192400	3892800	6701100	6294700
YBR125C	YBR125C	6	6	6	sp|YBR125C|PTC4_YEAST NCSL01000025.1 56616-57797 ORF Verified Cytoplasmic type 2C protein phosphatase (PP2C); identified as a high-copy number suppressor of cnb1 mpk1 synthetic lethality; overexpression decreases high-osmolarity induced Hog1p phosphorylati	1	6	6	6	5	1	5	1	5	1	16.5	16.5	16.5	44.175	393	393	7.75		1			1	2			1		2	1	0	10.032	By MS/MS	By MS/MS	1850200	1525500	1510200	1904300	1403300	1266600	1414100	1517300	1083300	1762600	1749500
YBR126C	YBR126C	22	22	22	sp|YBR126C|TPS1_YEAST NCSL01000025.1 58322-59809 ORF Verified Synthase subunit of trehalose-6-P synthase/phosphatase complex; synthesizes the storage carbohydrate trehalose, which is critically important for survival of long-term desiccation; also found in	1	22	22	22	22	2	22	2	22	2	53.3	53.3	53.3	56.147	495	495	7.32	3	2	1	4	5	1	3	5	2	2	7	5	0	305.33	By MS/MS	By MS/MS	33378000	24506000	21033000	26261000	19464000	20376000	20394000	16120000	14709000	36144000	31538000
YBR126W-A	YBR126W-A	2	2	2	sp|YBR126W-A|MEO1_YEAST NCSL01000025.1 60288-60494 ORF Verified Putative protein of unknown function; identified by gene-trapping, microarray analysis, and genome-wide homology searches; mRNA identified as translated by ribosome profiling data; SWAT-GFP, s	1	2	2	2	2	0	2	0	2	0	26.5	26.5	26.5	7.759	68	68	7				1	1	1	1	1				1	0	9.431	By MS/MS		1268500	802790	915280	1171900	1061100	904680	1369900	832370	988130	1397000	1199000
YBR127C	YBR127C	49	49	49	sp|YBR127C|VMA2_YEAST NCSL01000025.1 60742-62295 ORF Verified Subunit B of V1 peripheral membrane domain of vacuolar H+-ATPase; electrogenic proton pump found throughout the endomembrane system; contains nucleotide binding sites; also detected in the cytop	1	49	49	49	47	23	47	23	47	23	85.9	85.9	85.9	57.749	517	517	7.11	7	6	10	14	15	19	17	19	19	19	17	8	0	323.31	By MS/MS	By MS/MS	138970000	71577000	105710000	116270000	76319000	107340000	132490000	71445000	87059000	139180000	131370000
YBR128C	YBR128C	1	1	1	sp|YBR128C|ATG14_YEAST NCSL01000025.1 62553-63587 ORF Verified Autophagy-specific subunit of phosphatidylinositol 3-kinase complex I; Atg14p targets complex I to the phagophore assembly site (PAS); required for localizing additional ATG proteins to the PAS	1	1	1	1	1	0	1	0	1	0	5.2	5.2	5.2	40.462	344	344	10										1			1	-2	By MS/MS		0	0	0	0	0	0	0	0	0	0	0
YBR129C	YBR129C	3	3	3	sp|YBR129C|OPY1_YEAST NCSL01000025.1 63825-64811 ORF Verified Protein of unknown function; overproduction blocks cell cycle arrest in the presence of mating pheromone; the authentic, non-tagged protein is detected in highly purified mitochondria in high-th	1	3	3	3	2	1	2	1	2	1	16.8	16.8	16.8	37.746	328	328	5.1		1	2	2	1	1	1	1	1				0	18.266	By MS/MS	By MS/MS	241260	118680	126040	167740	127940	150890	184120	119400	125190	194560	227860
YBR130C	YBR130C	26	26	26	sp|YBR130C|SHE3_YEAST NCSL01000025.1 65064-66341 ORF Verified Protein adaptor between Myo4p and the She2p-mRNA complex; part of the mRNA localization machinery that restricts accumulation of certain proteins to the bud; also required for cortical ER inheri	1	26	26	26	21	16	21	16	21	16	54.8	54.8	54.8	47.545	425	425	7.27	5	5	3	5	9	11	9	5	10	10	10	8	0	323.31	By MS/MS	By MS/MS	5712100	4171200	4090700	3549700	3796900	4705700	5247500	4490900	4106800	5825500	5399000
YBR131W	YBR131W	1	1	1	sp|YBR131W|CCZ1_YEAST NCSL01000025.1 66635-68749 ORF Verified Subunit of a heterodimeric guanine nucleotide exchange factor (GEF); subunit of the Mon1-Ccz1 GEF complex, which stimulates nucleotide exchange and activation of Ypt7p, a Rab family GTPase invol	1	1	1	1	1	0	1	0	1	0	1.6	1.6	1.6	80.758	704	704	10.5										1	1		1	-2	By MS/MS		0	0	0	0	0	0	0	0	0	0	0
YBR133C	YBR133C	2	2	2	sp|YBR133C|HSL7_YEAST NCSL01000025.1 71294-73777 ORF Verified Protein arginine N-methyltransferase; exhibits septin and Hsl1p-dependent localization to the bud neck in budded cells and periodic Hsl1p-dependent phosphorylation; required with Hsl1p, and Elm1	1	2	2	2	1	1	1	1	1	1	5.1	5.1	5.1	95.148	827	827	5		1						1					0	7.1154	By MS/MS	By MS/MS	72686	37436	41067	74465	30899	55120	70625	35223	43326	73512	68661
YBR135W	YBR135W	4	4	4	sp|YBR135W|CKS1_YEAST NCSL01000025.1 74356-74817 ORF Verified Cyclin-dependent protein kinase regulatory subunit and adaptor; interacts with Cdc28p (aka Cdk1p); required for G1/S and G2/M phase transitions and budding; mediates phosphorylation and degradat	1	4	4	4	4	0	4	0	4	0	30.7	30.7	30.7	18.165	153	153	9.67						1			1	2	1	1	0	29.427	By MS/MS		6138600	3507500	3597900	4298100	3078100	4153100	5563600	3562100	3279200	5405600	5799100
YBR136W	YBR136W	2	2	2	sp|YBR136W|MEC1_YEAST NCSL01000025.1 75181-82287 ORF Verified Genome integrity checkpoint protein and PI kinase superfamily member; Mec1p and Dun1p function in same pathway to regulate dNTP pools and telomere length; signal transducer required for cell cyc	1	2	2	2	1	1	1	1	1	1	1.4	1.4	1.4	273.3	2368	2368	6	1										1		0.0045805	2.2661	By MS/MS	By MS/MS	0	7296.8	3714.2	0	0	7386.2	2943.6	0	7467.4	0	0
YBR137W	YBR137W	6	6	6	sp|YBR137W|dubious67_YEAST NCSL01000025.1 82557-83096 ORF Verified Protein with a role in ER delivery of tail-anchored membrane proteins; interacts with Sgt2p; binds to the TRC complex, which inserts proteins into the ER membrane; interacts with Msn5p kary	1	6	6	6	6	0	6	0	6	0	45.8	45.8	45.8	20.454	179	179	7.73		1	1	1		1	1		1	2	2	1	0	53.481	By MS/MS		6391900	3252900	4017200	5201300	3583900	3429400	4326700	2698100	2785800	5534900	6039400
YBR138C	YBR138C	8	8	8	sp|YBR138C|dubious68_YEAST NCSL01000025.1 83275-84849 ORF Uncharacterized Cytoplasmic protein of unknown function; APCC(Cdh1) substrate; potentially phosphorylated by Cdc28p; YBR138C is not an essential gene GN=dubious68 PE=1 SV=1	1	8	8	8	5	5	5	5	5	5	16.4	16.4	16.4	60.451	524	524	7.29	2			1	1	1	1	3	1	1	1	2	0	28.313	By MS/MS	By MS/MS	1773500	843400	1383100	1747800	1139300	1505200	1697000	637770	1100200	1810100	1676700
YBR139W	YBR139W	10	10	10	sp|YBR139W|dubious69_YEAST NCSL01000025.1 85177-86703 ORF Verified Putative serine type carboxypeptidase; role in phytochelatin synthesis; green fluorescent protein (GFP)-fusion protein localizes to the vacuole; expression induced by nitrogen limitation in	1	10	10	10	10	1	10	1	10	1	24.6	24.6	24.6	57.698	508	508	7.05	2	2	1	1	1		1	3	2	2	1	3	0	214.48	By MS/MS	By matching	12754000	9178200	12393000	10696000	8077200	8353700	12475000	6916900	6872500	17267000	12067000
YBR140C	YBR140C	4	4	4	sp|YBR140C|IRA1_YEAST NCSL01000025.1 86863-96141 ORF Verified GTPase-activating protein; negatively regulates RAS by converting it from GTP- to the GDP-bound inactive form, required for reducing cAMP levels under nutrient limiting conditions, mediates memb	1	4	4	4	2	2	2	2	2	2	2.1	2.1	2.1	350.96	3092	3092	4.83			1		4	1							0	15.448	By MS/MS	By MS/MS	211760	42672	150210	226290	153520	93934	237570	56871	152730	260790	200150
YBR141C	YBR141C	1	1	1	sp|YBR141C|BMT2_YEAST NCSL01000025.1 96537-97550 ORF Verified Nucleolar S-adenosylmethionine-dependent rRNA methyltransferase; methylates adenine (m1A) of the large subunit (LSU) rRNA at position 2142; belongs to Rossmann fold superfamily; green fluorescen	1	1	1	1	1	0	1	0	1	0	2.7	2.7	2.7	38.524	337	337	7							1						1	-2	By MS/MS		28528	0	12735	10691	9759.2	5986.2	23308	11949	8881.9	11709	26936
YBR142W	YBR142W	7	7	7	sp|YBR142W|MAK5_YEAST NCSL01000025.1 97829-100159 ORF Verified Essential nucleolar protein; putative DEAD-box RNA helicase required for maintenance of M1 dsRNA virus; involved in biogenesis of large (60S) ribosomal subunits GN=MAK5 PE=1 SV=1	1	7	7	7	6	3	6	3	6	3	10.2	10.2	10.2	87.406	776	776	5.35				8	7	3				1		1	0	32.7	By MS/MS	By MS/MS	2606500	2042100	2697500	1564000	1803500	2031500	2297800	1659300	1968700	2537300	2466800
YBR143C	YBR143C	27	27	27	sp|YBR143C|SUP45_YEAST NCSL01000025.1 100391-101704 ORF Verified Polypeptide release factor (eRF1) in translation termination; mutant form acts as a recessive omnipotent suppressor; methylated by Mtq2p-Trm112p in ternary complex eRF1-eRF3-GTP; mutation of	1	27	27	27	27	0	27	0	27	0	54.2	54.2	54.2	49.005	437	437	6.06	3	6	3	3	5	6	7	9	3		2	3	0	111.85	By MS/MS		92803000	58028000	63207000	64943000	50626000	55670000	71580000	41781000	42548000	86469000	87705000
YBR145W	YBR145W	7	5	5	sp|YBR145W|ADH5_YEAST NCSL01000025.1 103290-104345 ORF Verified Alcohol dehydrogenase isoenzyme V; involved in ethanol production; ADH5 has a paralog, ADH1, that arose from the whole genome duplication GN=ADH5 PE=1 SV=1	1	7	5	5	7	2	5	0	5	0	19.4	16	16	37.724	351	351	7.71			1	1		1	1				2	1	0	10.889	By MS/MS	By matching	2276400	1410700	1985800	1557100	1279700	1484200	1580500	1129000	1320200	1811400	2153000
YBR146W	YBR146W	8	8	8	sp|YBR146W|MRPS9_YEAST NCSL01000025.1 104786-105622 ORF Verified Mitochondrial ribosomal protein of the small subunit GN=MRPS9 PE=1 SV=1	1	8	8	8	8	1	8	1	8	1	38.8	38.8	38.8	31.953	278	278	4.67	2	1	1	3							1	1	0	18.458	By MS/MS	By matching	5270200	2312400	3304900	3116900	2619400	3057700	3851500	1935000	1899700	3173700	4979600
YBR147W	YBR147W	2	2	2	sp|YBR147W|RTC2_YEAST NCSL01000025.1 106146-107024 ORF Verified Putative vacuolar membrane transporter for cationic amino acids; likely contributes to amino acid homeostasis by exporting cationic amino acids from the vacuole; positive regulation by Lys14p	1	2	2	2	1	2	1	2	1	2	7.9	7.9	7.9	33.137	292	292	5		1	1	2		1		2					0	4.0491	By MS/MS	By MS/MS	0	0	0	0	0	0	0	0	0	0	0
YBR148W	YBR148W	55	55	55	sp|YBR148W|YSW1_YEAST NCSL01000025.1 107435-109264 ORF Verified Protein required for normal prospore membrane formation; interacts with Gip1p, which is the meiosis-specific regulatory subunit of the Glc7p protein phosphatase; expressed specifically in spor	1	55	55	55	46	27	46	27	46	27	76	76	76	70.209	609	609	6.01	21	31	25	12	18	16	17	19	20	24	13	12	0	323.31	By MS/MS	By MS/MS	123670000	36884000	81533000	99536000	78113000	99183000	127420000	68010000	88688000	147060000	116870000
YBR149W	YBR149W	25	25	25	sp|YBR149W|ARA1_YEAST NCSL01000025.1 109547-110581 ORF Verified NADP+ dependent arabinose dehydrogenase; involved in carbohydrate metabolism; purified as homodimer; naturally occurs with a N-terminus degradation product GN=ARA1 PE=1 SV=1	1	25	25	25	25	6	25	6	25	6	68.6	68.6	68.6	38.855	344	344	7.49	1	3	4	3	5	7	7	4	4	4	8	7	0	138.66	By MS/MS	By MS/MS	62550000	49377000	51141000	52522000	46424000	49871000	58225000	38113000	40294000	80036000	59145000
YBR151W	YBR151W	18	18	18	sp|YBR151W|APD1_YEAST NCSL01000025.1 114570-115520 ORF Verified Protein of unknown function; required for normal localization of actin patches and for normal tolerance of sodium ions and hydrogen peroxide; localizes to both cytoplasm and nucleus GN=APD1 PE	1	18	18	18	18	1	18	1	18	1	52.2	52.2	52.2	35.758	316	316	6.7	4	4	1	1	1	1	1	2	2	3	4	3	0	63.406	By MS/MS	By MS/MS	32524000	15520000	23759000	25556000	17362000	19331000	22283000	13359000	14032000	29095000	30743000
YBR152W	YBR152W	7	7	7	sp|YBR152W|SPP381_YEAST NCSL01000025.1 115918-116793 ORF Verified mRNA splicing factor, component of U4/U6.U5 tri-snRNP; interacts genetically and physically with Prp38p; relocalizes to the cytosol in response to hypoxia GN=SPP381 PE=1 SV=1	1	7	7	7	5	2	5	2	5	2	33.7	33.7	33.7	33.829	291	291	6.5	1	1		2					2		1	1	0	33.951	By MS/MS	By MS/MS	915310	762800	837040	863450	742030	730090	908530	840900	648850	1101300	865820
YBR154C	YBR154C	6	6	6	sp|YBR154C|RPB5_YEAST NCSL01000025.1 117904-118551 ORF Verified RNA polymerase subunit ABC27; common to RNA polymerases I, II, and III; contacts DNA and affects transactivation GN=RPB5 PE=1 SV=1	1	6	6	6	6	0	6	0	6	0	29.8	29.8	29.8	25.079	215	215	4	2	1	1	1		2			1				0	19.009	By MS/MS		7729400	4570900	5673000	5775500	4566100	4889700	5397300	3547600	3801300	6858800	7306300
YBR155W	YBR155W	13	13	13	sp|YBR155W|CNS1_YEAST NCSL01000025.1 119312-120469 ORF Verified TPR-containing co-chaperone; binds both Hsp82p (Hsp90) and Ssa1p (Hsp70); stimulates ATPase activity of Ssa1p; ts mutants reduce Hsp82p function, overexpression suppresses phenotypes of HSP82	1	13	13	13	13	0	13	0	13	0	32.7	32.7	32.7	44.127	385	385	6.28		3	4		1	1	2	2	1	1	1	2	0	35.362	By MS/MS		10248000	6388700	7978700	8167000	6515800	7829900	9611500	6344600	6483600	9990000	9688800
YBR156C	YBR156C	36	36	36	sp|YBR156C|SLI15_YEAST NCSL01000025.1 120645-122741 ORF Verified Subunit of the conserved chromosomal passenger complex (CPC); complex regulates kinetochore-microtubule attachments, activation of the spindle tension checkpoint, and mitotic spindle disassem	1	36	36	36	12	29	12	29	12	29	48.6	48.6	48.6	79.225	698	698	6.56	2	3	4	11	10	7	5	6	9	9	4	1	0	72.066	By MS/MS	By MS/MS	1572600	1310000	1000900	1125500	924750	1101100	1329400	694280	781430	1467000	1485900
YBR158W	YBR158W	1	1	1	sp|YBR158W|AMN1_YEAST NCSL01000025.1 126088-127737 ORF Verified Protein required for daughter cell separation; multiple mitotic checkpoints, and chromosome stability; contains 12 degenerate leucine-rich repeat motifs; expression is induced by the Mitotic E	1	1	1	1	0	1	0	1	0	1	2	2	2	62.762	549	549	11.5											1	1	1	-2		By MS/MS	0	0	0	0	0	0	0	0	0	0	0
YBR159W	YBR159W	11	11	11	sp|YBR159W|IFA38_YEAST NCSL01000025.1 128224-129267 ORF Verified Microsomal beta-keto-reductase; contains oleate response element (ORE) sequence in the promoter region; mutants exhibit reduced VLCFA synthesis, accumulate high levels of dihydrosphingosine,	1	11	11	11	11	0	11	0	11	0	25.4	25.4	25.4	38.752	347	347	7.79			1		2	3	2	3	3	3	2		0	49.38	By MS/MS		9315400	5782200	5775400	7697000	5925100	4743800	5413600	3487000	3891700	8430600	8801500
YBR160W	YBR160W	18	18	17	sp|YBR160W|CDC28_YEAST NCSL01000025.1 129619-130515 ORF Verified Cyclin-dependent kinase (CDK) catalytic subunit; master regulator of mitotic and meiotic cell cycles; alternately associates with G1, S, G2/M phase cyclins, which provide substrate specificit	1	18	18	17	18	2	18	2	17	2	48.7	48.7	46	34.061	298	298	6.65	3	3		2	3	4	2	6	5	3	3		0	44.439	By MS/MS	By MS/MS	59018000	26779000	39391000	44974000	32216000	41052000	53718000	24065000	30940000	57756000	55772000
YBR162C	YBR162C	3	3	3	sp|YBR162C|TOS1_YEAST NCSL01000025.1 132764-134131 ORF Verified Covalently-bound cell wall protein of unknown function; identified as a cell cycle regulated SBF target gene; deletion mutants are highly resistant to treatment with beta-1,3-glucanase; has se	1	3	3	3	3	0	3	0	3	0	10.8	10.8	10.8	47.978	455	455	5.25		1				2	1						0	8.9291	By MS/MS		1248800	809340	907790	1072900	772000	655290	1054800	847240	742740	1369900	1180500
YBR164C	YBR164C	6	6	6	sp|YBR164C|ARL1_YEAST NCSL01000025.1 137436-137987 ORF Verified Soluble GTPase with a role in regulation of membrane traffic; regulates potassium influx; role in membrane organization at trans-Golgi network; G protein of the Ras superfamily, similar to ADP	1	6	6	6	5	1	5	1	5	1	42.1	42.1	42.1	20.434	183	183	7.64					2	3	2		1	1	1	1	0	11.394	By MS/MS	By MS/MS	9172000	5013700	4971700	6074000	3917500	6373100	6199900	3354600	4265200	6073400	8663400
YBR166C	YBR166C	11	11	11	sp|YBR166C|TYR1_YEAST NCSL01000025.1 139390-140748 ORF Verified Prephenate dehydrogenase involved in tyrosine biosynthesis; expression is dependent on phenylalanine levels GN=TYR1 PE=1 SV=1	1	11	11	11	11	0	11	0	11	0	31.4	31.4	31.4	51.017	452	452	5.33		4		1	2		2		2	1			0	31.127	By MS/MS		11824000	4755700	6515400	10493000	4711400	5931600	6898900	4497700	4643400	9805900	11168000
YBR167C	YBR167C	2	2	2	sp|YBR167C|POP7_YEAST NCSL01000025.1 141014-141436 ORF Verified Subunit of RNase MRP, nuclear RNase P and telomerase; forms a soluble heterodimer with Pop6p that binds P3 domain of RNase MRP and RNase P RNAs; RNase MRP cleaves pre-rRNA, nuclear RNase P cle	1	2	2	2	1	1	1	1	1	1	31.4	31.4	31.4	15.823	140	140	8.33	1											2	0	24.388	By MS/MS	By MS/MS	1052600	347190	545930	571450	395660	364280	374720	162080	223670	786870	994150
YBR168W	YBR168W	2	2	2	sp|YBR168W|PEX32_YEAST NCSL01000025.1 141916-143157 ORF Verified Peroxisomal integral membrane protein; involved in negative regulation of peroxisome size; partially functionally redundant with Pex31p; genetic interactions suggest action at a step downstre	1	2	2	2	1	1	1	1	1	1	5.6	5.6	5.6	48.696	413	413	6.5						1	1						0.0045717	2.2178	By MS/MS	By MS/MS	1085900	347760	557770	947470	840380	808410	1052500	597410	758120	1128200	1025500
YBR169C	YBR169C	62	62	54	sp|YBR169C|SSE2_YEAST NCSL01000025.1 143460-145541 ORF Verified Member of Hsp110 subclass of the heat shock protein 70 (HSP70) family; serves as nucleotide exchange factor to load ATP onto the SSA class of cytosolic Hsp70s; may be involved in protein foldi	1	62	62	54	62	13	62	13	54	8	71.3	71.3	63.1	77.606	693	693	6.62	12	5	6	11	21	20	24	11	9	9	12	11	0	323.31	By MS/MS	By MS/MS	176640000	116980000	143080000	138210000	123910000	134550000	188260000	127830000	124500000	211360000	167020000
YBR170C	YBR170C	22	22	22	sp|YBR170C|NPL4_YEAST NCSL01000025.1 145886-147628 ORF Verified Substrate-recruiting cofactor of the Cdc48p-Npl4p-Ufd1p segregase; assists Cdc48p in the dislocation of misfolded, polyubiquitinated ERAD substrates that are subsequently delivered to the prot	1	22	22	22	22	1	22	1	22	1	50.3	50.3	50.3	65.777	580	580	5.94	1	4	4	5	1		6	4	3	2	1	1	0	113.15	By MS/MS	By MS/MS	15832000	8806100	10296000	12348000	7990500	9961700	11815000	6256800	7436500	15498000	14960000
YBR171W	YBR171W	7	7	7	sp|YBR171W|SEC66_YEAST NCSL01000025.1 147905-148525 ORF Verified Non-essential subunit of Sec63 complex; with Sec61 complex, Kar2p/BiP and Lhs1p forms a channel competent for SRP-dependent and post-translational SRP-independent protein targeting and import	1	7	7	7	7	0	7	0	7	0	32.5	32.5	32.5	24.231	206	206	4.38	1	3	4	1		2				1		1	0	25.957	By MS/MS		4579700	2380300	2932000	3092300	2417100	2830900	3331600	2031300	2072900	3797500	4327400
YBR172C	YBR172C	25	25	25	sp|YBR172C|SMY2_YEAST NCSL01000025.1 148692-150914 ORF Verified GYF domain protein; involved in COPII vesicle formation; interacts with the Sec23p/Sec24p subcomplex; overexpression suppresses the temperature sensitivity of a myo2 mutant; similar to S. pomb	1	25	25	25	19	9	19	9	19	9	46.4	46.4	46.4	81.336	740	740	6.77	4	3	5	7	5	4	1	2	4	5	8	5	0	73.229	By MS/MS	By MS/MS	9200000	5137500	7758500	7010500	5991600	6966000	8396300	5296300	5723600	8651100	8700200
YBR173C	YBR173C	11	11	11	sp|YBR173C|UMP1_YEAST NCSL01000025.1 151269-151715 ORF Verified Chaperone required for correct maturation of the 20S proteasome; short-lived chaperone; may inhibit premature dimerization of proteasome half-mers; degraded by proteasome upon completion of it	1	11	11	11	10	1	10	1	10	1	79.1	79.1	79.1	16.76	148	148	6	2	2	1	2	1	2	3	1	1	2	2		0	29.988	By MS/MS	By MS/MS	8162500	11537000	10653000	5431600	4413500	7031500	7133300	6601600	5781000	8779600	7733100
YBR176W	YBR176W	2	2	1	sp|YBR176W|ECM31_YEAST NCSL01000025.1 153262-154200 ORF Verified Ketopantoate hydroxymethyltransferase; required for pantothenic acid biosynthesis, converts 2-oxoisovalerate into 2-dehydropantoate GN=ECM31 PE=1 SV=1	1	2	2	1	1	0	1	0	1	0	7.4	7.4	5.1	34.433	312	312	4				1									0	6.3879	By MS/MS		273190	134360	191720	172980	155610	195530	217860	114590	112360	216570	258200
YBR177C	YBR177C	18	18	18	sp|YBR177C|EHT1_YEAST NCSL01000025.1 154349-155704 ORF Verified Acyl-coenzymeA:ethanol O-acyltransferase; plays a minor role in medium-chain fatty acid ethyl ester biosynthesis; possesses short-chain esterase activity; localizes to lipid particles and the	1	18	18	18	18	0	18	0	18	0	44.6	44.6	44.6	51.283	451	451	5.71	2	1	4	5		4	3	4	3	2			0	53.531	By MS/MS		18486000	13562000	16663000	15164000	13809000	12305000	15508000	10584000	11270000	20435000	17485000
YBR179C	YBR179C	6	6	6	sp|YBR179C|FZO1_YEAST NCSL01000025.1 156088-158655 ORF Verified Mitofusin; integral membrane protein involved in mitochondrial outer membrane tethering and fusion; role in mitochondrial genome maintenance; efficient tethering and degradation of Fzo1p requi	1	6	6	6	6	0	6	0	6	0	8.9	8.9	8.9	97.692	855	855	4	1	1	1		3		1						0	19.256	By MS/MS		1459500	908140	1022800	969170	1062800	1016400	1192700	787440	926930	1348700	1379400
YBR180W	YBR180W	20	20	20	sp|YBR180W|DTR1_YEAST NCSL01000025.1 159279-160997 ORF Verified Putative dityrosine transporter of the major facilitator superfamily; member of the 12-spanner drug:H(+) antiporter DHA1 family; required for spore wall synthesis; sequence similarity to QDR1	1	20	20	20	14	12	14	12	14	12	24.7	24.7	24.7	63.379	572	572	7.02	11	8	8	4	9	9	8	11	20	13	11	9	0	151.08	By MS/MS	By MS/MS	10695000	1776000	6068200	8657500	5519800	6955300	9281100	5014200	5590600	8932900	10103000
YBR182C	YBR182C	1	1	1	sp|YBR182C|SMP1_YEAST NCSL01000020.1 209462-210820 ORF Verified MADS-box transcription factor involved in osmotic stress response; SMP1 has a paralog, RLM1, that arose from the whole genome duplication GN=SMP1 PE=1 SV=1	1	1	1	1	0	1	0	1	0	1	4.2	4.2	4.2	49.444	452	452	8								1					1	-2		By MS/MS	0	0	0	0	0	0	0	0	0	0	0
YBR183W	YBR183W	2	2	2	sp|YBR183W|YPC1_YEAST NCSL01000020.1 207260-208210 ORF Verified Alkaline ceramidase; also has reverse (CoA-independent) ceramide synthase activity; catalyzes both breakdown and synthesis of phytoceramide; overexpression confers fumonisin B1 resistance; YPC	1	2	2	2	2	0	2	0	2	0	6	6	6	36.419	316	316	8.67							1		1	1			0	7.9225	By MS/MS		647750	342460	511740	555130	309050	467590	441440	298190	317990	643210	612420
YBR185C	YBR185C	5	5	5	sp|YBR185C|MBA1_YEAST NCSL01000020.1 204367-205203 ORF Verified Membrane-associated mitochondrial ribosome receptor; forms a complex with Mdm38p that may facilitate recruitment of mRNA-specific translational activators to ribosomes; possible role in protei	1	5	5	5	5	0	5	0	5	0	19.1	19.1	19.1	31.811	278	278	4.88		2	2	2						1	1		0	18.871	By MS/MS		4296500	2464600	3757000	3272800	2857400	2824500	3396000	1946100	2263000	3964300	4063600
YBR186W	YBR186W	1	1	1	sp|YBR186W|PCH2_YEAST NCSL01000020.1 202163-203773 ORF Verified Hexameric ring ATPase that remodels chromosome axis protein Hop1p; nucleolar component of the pachytene checkpoint, which prevents chromosome segregation when recombination and chromosome syna	1	1	1	1	1	0	1	0	1	0	1.7	1.7	1.7	60.401	536	536	6.5						1	1						0.0090347	1.884	By MS/MS		64731	66137	28591	27117	20854	33828	37691	20409	9708.3	58658	61116
YBR188C	YBR188C	3	3	3	sp|YBR188C|NTC20_YEAST NCSL01000020.1 200219-200641 ORF Verified Member of the NineTeen Complex (NTC); this complex contains Prp19p and stabilizes U6 snRNA in catalytic forms of the spliceosome containing U2, U5, and U6 snRNAs GN=NTC20 PE=1 SV=1	1	3	3	3	3	1	3	1	3	1	22.1	22.1	22.1	15.935	140	140	6.83	1	1			1					1	1	1	0	20.64	By MS/MS	By MS/MS	365170	446010	417480	269060	323910	329580	406330	417120	417170	400560	345740
YBR189W	YBR189W	19	19	2	sp|YBR189W|RPS9B_YEAST NCSL01000020.1 198818-199818 ORF Verified Protein component of the small (40S) ribosomal subunit; homologous to mammalian ribosomal protein S9 and bacterial S4; RPS9B has a paralog, RPS9A, that arose from the whole genome duplication	1	19	19	2	19	8	19	8	2	2	59	59	8.2	22.27	195	195	7.11	9	10	4	5	4	1	4	7	7	8	12	12	0	70.375	By MS/MS	By MS/MS	149940000	71602000	91094000	80754000	67660000	74622000	79750000	51258000	56562000	97039000	141660000
YBR191W	YBR191W	16	16	2	sp|YBR191W|RPL21A_YEAST NCSL01000020.1 197187-198057 ORF Verified Ribosomal 60S subunit protein L21A; homologous to mammalian ribosomal protein L21, no bacterial homolog; RPL21A has a paralog, RPL21B, that arose from the whole genome duplication GN=RPL21A	1	16	16	2	16	5	16	5	2	0	78.1	78.1	13.8	18.242	160	160	5.8	8	7	5	6	6	8	8	2	4	2	4	6	0	29.964	By MS/MS	By MS/MS	102920000	60931000	77989000	74784000	66510000	65995000	90192000	49078000	54296000	82229000	97299000
YBR192W	YBR192W	6	6	6	sp|YBR192W|RIM2_YEAST NCSL01000020.1 195542-196675 ORF Verified Mitochondrial pyrimidine nucleotide transporter; imports pyrimidine nucleoside triphosphates and exports pyrimidine nucleoside monophosphates; member of the mitochondrial carrier family GN=RIM	1	6	6	6	6	0	6	0	6	0	18.8	18.8	18.8	42.101	377	377	6.88		1	1	1			1	2			1	1	0	18.822	By MS/MS		3956700	2297300	2690000	2899600	2231700	2517300	2573100	1556200	1558000	3217400	3739300
YBR193C	YBR193C	3	3	3	sp|YBR193C|MED8_YEAST NCSL01000020.1 194574-195245 ORF Verified Subunit of the RNA polymerase II mediator complex; associates with core polymerase subunits to form the RNA polymerase II holoenzyme; essential for transcriptional regulation GN=MED8 PE=1 SV=1	1	3	3	3	3	1	3	1	3	1	17	17	17	25.298	223	223	4.56	2	1	2	1			1	1				1	0	11.935	By MS/MS	By MS/MS	3590500	1433700	1639000	3209400	1638700	1711300	2410600	1362100	1721400	2599100	3390200
YBR194W	YBR194W	5	5	5	sp|YBR194W|AIM4_YEAST NCSL01000020.1 193919-194290 ORF Verified Protein proposed to be associated with the nuclear pore complex; null mutant is viable, displays elevated frequency of mitochondrial genome loss and is sensitive to freeze-thaw stress GN=AIM4	1	5	5	5	4	1	4	1	4	1	43.1	43.1	43.1	14.289	123	123	8.5					1	1	1			1	1	1	0	7.289	By MS/MS	By MS/MS	2025200	1103400	1548100	1217900	1305500	1456900	1431900	1341300	1255100	1398900	1914600
YBR195C	YBR195C	13	13	13	sp|YBR195C|MSI1_YEAST NCSL01000020.1 192446-193714 ORF Verified Subunit of chromatin assembly factor I (CAF-1); chromatin assembly by CAF-1 affects multiple processes including silencing at telomeres, mating type loci, and rDNA; maintenance of kinetochore	1	13	13	13	13	1	13	1	13	1	48.1	48.1	48.1	47.388	422	422	6.3	2	2	2	2	1	2	2	4	2	1	2	1	0	170.26	By MS/MS	By MS/MS	5190100	1748300	2794200	4420200	3159300	3787600	5554700	2775400	3417700	6360300	4902200
YBR196C	YBR196C	34	34	34	sp|YBR196C|PGI1_YEAST NCSL01000020.1 190428-192092 ORF Verified Glycolytic enzyme phosphoglucose isomerase; catalyzes the interconversion of glucose-6-phosphate and fructose-6-phosphate; required for cell cycle progression and completion of the gluconeogen	1	34	34	34	34	19	34	19	34	19	68.4	68.4	68.4	61.298	554	554	6.66	7	7	7	13	23	24	27	11	16	11	8	10	0	193.13	By MS/MS	By MS/MS	175440000	84247000	117040000	142860000	84735000	98453000	124750000	66274000	78042000	132930000	165790000
YBR197C	YBR197C	7	7	7	sp|YBR197C|dubious75_YEAST NCSL01000020.1 188473-189126 ORF Verified Protein of unknown function; green fluorescent protein (GFP)-fusion protein localizes to the cytoplasm and nucleus; YBR197C is not an essential gene; relative distribution to the nucleus	1	7	7	7	3	6	3	6	3	6	41.5	41.5	41.5	24.189	217	217	7.12		2		2	1	2	2	1	2		3	1	0	29.456	By MS/MS	By MS/MS	358380	249750	292160	343680	224860	276190	379370	285470	253430	386060	338870
YBR198C	YBR198C	34	34	34	sp|YBR198C|TAF5_YEAST NCSL01000020.1 185806-188202 ORF Verified Subunit (90 kDa) of TFIID and SAGA complexes; involved in RNA polymerase II transcription initiation and in chromatin modification GN=TAF5 PE=1 SV=1	1	34	34	34	31	10	31	10	31	10	45.2	45.2	45.2	88.966	798	798	6.49	9	8	6	6	5	5	7	8	4	9	9	6	0	165.42	By MS/MS	By MS/MS	19975000	12475000	16375000	15088000	14086000	16341000	17845000	11958000	12118000	20941000	18888000
YBR199W	YBR199W	8	8	8	sp|YBR199W|KTR4_YEAST NCSL01000020.1 184026-185420 ORF Verified Glycosyltransferase involved in protein glycosylation; transfers GDP-mannose to methyl-alpha-mannoside in vitro; member of the KRE2/MNT1 mannosyltransferase family of type II membrane proteins	1	8	8	8	8	0	8	0	8	0	23.3	23.3	23.3	54.613	464	464	5.3	2	1		1	2		1	2				1	0	35.027	By MS/MS		5922900	4715800	6137600	4774500	5252800	5988700	6262400	4750200	4360000	7151800	5605400
YBR200W	YBR200W	16	16	16	sp|YBR200W|BEM1_YEAST NCSL01000020.1 181802-183457 ORF Verified Protein containing SH3-domains; involved in establishing cell polarity and morphogenesis; functions as a scaffold protein for complexes that include Cdc24p, Ste5p, Ste20p, and Rsr1p GN=BEM1 PE	1	16	16	16	15	5	15	5	15	5	35.8	35.8	35.8	61.635	551	551	6	4	4	3	2	1		3	1	2	4	1	3	0	42.734	By MS/MS	By MS/MS	4769200	2445200	2785500	3454800	2893300	3345000	4055800	2817900	2710300	4273200	4505500
YBR202W	YBR202W	12	12	12	sp|YBR202W|MCM7_YEAST NCSL01000020.1 176020-178557 ORF Verified Component of the Mcm2-7 hexameric helicase complex; MCM2-7 primes origins of DNA replication in G1 and becomes an active ATP-dependent helicase that promotes DNA melting and elongation in S-ph	1	12	12	12	10	4	10	4	10	4	23.8	23.8	23.8	94.941	845	845	7.1	1		3	2	4	2	2	5	5	1	1	3	0	45.383	By MS/MS	By MS/MS	3292600	2040800	2524400	2288900	2290900	2493900	2735500	1957600	1556900	3315700	3112800
YBR203W	YBR203W	1	1	1	sp|YBR203W|COS111_YEAST NCSL01000020.1 172391-175165 ORF Verified Protein required for antifungal drug ciclopirox olamine resistance; not related to the subtelomerically-encoded COS family; the authentic, non-tagged protein is detected in highly purified m	1	1	1	1	0	1	0	1	0	1	2.1	2.1	2.1	104.65	924	924	7							1						1	-2		By MS/MS	0	0	0	0	0	0	0	0	0	0	0
YBR204C	YBR204C	5	5	5	sp|YBR204C|LDH1_YEAST NCSL01000020.1 170952-172079 ORF Verified Serine hydrolase; exhibits active esterase plus weak triacylglycerol lipase activities; proposed role in lipid homeostasis, regulating phospholipid and non-polar lipid levels and required for	1	5	5	5	5	0	5	0	5	0	16.3	16.3	16.3	43.316	375	375	5.88	1	1		1		1	1	1	1	1			0	34.39	By MS/MS		2567200	1367700	1818200	1785900	1424400	1366800	1424100	912230	985170	2001000	2426400
YBR205W	YBR205W	14	14	14	sp|YBR205W|KTR3_YEAST NCSL01000020.1 169497-170711 ORF Verified Putative alpha-1,2-mannosyltransferase; involved in O- and N-linked protein glycosylation; member of the KRE2/MNT1 mannosyltransferase family; Svp26p mediates uptake of Ktr3p into COPII vesicl	1	14	14	14	14	0	14	0	14	0	35.1	35.1	35.1	47.482	404	404	6.11		2	2	3	2	1	3	1	1		2	1	0	28.77	By MS/MS		16332000	7307900	11484000	12022000	8758200	9222700	12815000	6621900	6906500	15335000	15436000
YBR207W	YBR207W	14	14	14	sp|YBR207W|FTH1_YEAST NCSL01000020.1 167790-169187 ORF Verified Putative high affinity iron transporter; involved in transport of intravacuolar stores of iron; forms complex with Fet5p; expression is regulated by iron; proposed to play indirect role in end	1	14	14	14	11	9	11	9	11	9	26.9	26.9	26.9	51.419	465	465	6.02	12	13	14	15	11	5	10	12	11	4	6	14	0	72.155	By MS/MS	By MS/MS	3159400	1282800	2064700	2270900	1870900	1602200	1944100	1315000	1389400	3440300	2985500
YBR208C	YBR208C	5	5	5	sp|YBR208C|DUR1,2_YEAST NCSL01000020.1 162123-167630 ORF Verified Urea amidolyase; contains both urea carboxylase and allophanate hydrolase activities, degrades urea to CO2 and NH3; expression sensitive to nitrogen catabolite repression and induced by allo	1	5	5	5	5	0	5	0	5	0	3.2	3.2	3.2	201.88	1835	1835	5.57	1	1	1			1		1	1	1			0	8.5852	By MS/MS		2023800	718510	1142000	1199600	856230	809750	1625400	753610	1023400	1846200	1911700
YBR211C	YBR211C	3	3	3	sp|YBR211C|AME1_YEAST NCSL01000020.1 155280-156254 ORF Verified Essential kinetochore protein associated with microtubules and SPBs; component of the kinetochore sub-complex COMA (Ctf19p, Okp1p, Mcm21p, Ame1p); involved in spindle checkpoint maintenance; o	1	3	3	3	3	2	3	2	3	2	13.9	13.9	13.9	37.47	324	324	5.5		5	3				3	1	1	2	1		0	10.061	By MS/MS	By MS/MS	47829	38676	46659	37169	58354	44011	71325	52267	43929	76280	45255
YBR212W	YBR212W	14	14	14	sp|YBR212W|NGR1_YEAST NCSL01000020.1 152511-154526 ORF Verified RNA binding protein that negatively regulates growth rate; interacts with the 3 UTR of the mitochondrial porin (POR1) mRNA and enhances its degradation; overexpression impairs mitochondrial f	1	14	14	14	13	5	13	5	13	5	38.5	38.5	38.5	74.952	671	671	5.45	2	6	4	4	2	1	3	3	1		3	2	0	99.792	By MS/MS	By MS/MS	8390900	5280600	6855900	6190600	4685600	5363100	5948200	3263800	3892300	7526600	7934200
YBR213W	YBR213W	1	1	1	sp|YBR213W|MET8_YEAST NCSL01000020.1 151205-152029 ORF Verified Bifunctional dehydrogenase and ferrochelatase; involved in the biosynthesis of siroheme, a prosthetic group used by sulfite reductase; required for sulfate assimilation and methionine biosynth	1	1	1	1	1	0	1	0	1	0	6.2	6.2	6.2	31.945	274	274	11											1		0	3.565	By MS/MS		107650	62442	54257	64257	54744	52818	43420	43985	44747	84095	101660
YBR214W	YBR214W	17	17	17	sp|YBR214W|SDS24_YEAST NCSL01000020.1 149399-150982 ORF Verified Protein involved in cell separation during budding; one of two S. cerevisiae homologs (Sds23p and Sds24p) of the S. pombe Sds23 protein, which is implicated in APC/cyclosome regulation; may p	1	17	17	17	15	5	15	5	15	5	48.2	48.2	48.2	57.152	527	527	7.21	3	6	6	5	8	5	8	15	11	9	7	7	0	69.243	By MS/MS	By MS/MS	18220000	11198000	13380000	14404000	8885500	9930100	11541000	7573000	7359600	18475000	17223000
YBR215W	YBR215W	29	29	29	sp|YBR215W|HPC2_YEAST NCSL01000020.1 147081-149042 ORF Verified Subunit of the HIR complex; HIR is a nucleosome assembly complex involved in regulation of histone gene transcription; mutants display synthetic defects with subunits of FACT, a complex that a	1	29	29	29	14	22	14	22	14	22	48.5	48.5	48.5	67.817	625	625	7.7	4	3	4	3	4	4	4	6	6	7	9	9	0	161.59	By MS/MS	By MS/MS	2210600	1487900	1889300	1468000	1581600	1519600	2012300	1547800	1399800	1809700	2090600
YBR216C	YBR216C	9	9	9	sp|YBR216C|YBP1_YEAST NCSL01000020.1 144794-146818 ORF Verified Protein involved in cellular response to oxidative stress; required for oxidation of specific cysteine residues of transcription factor Yap1p, resulting in nuclear localization of Yap1p in res	1	9	9	9	8	2	8	2	8	2	15.7	15.7	15.7	77.768	674	674	7.27	1			2		1	1	1	2	1	2		0	16.684	By MS/MS	By MS/MS	5609100	2449800	3873600	4073200	2946500	3050000	4074800	1938400	2655600	4840500	5301200
YBR217W	YBR217W	5	5	5	sp|YBR217W|ATG12_YEAST NCSL01000020.1 144002-144562 ORF Verified Ubiquitin-like modifier involved in autophagy and the Cvt pathway; conserved; conjugated to Atg5p to form a complex involved in Atg8p lipidation; Atg5p-Atg12p conjugate enhances E2 activity o	1	5	5	5	2	4	2	4	2	4	26.9	26.9	26.9	21.105	186	186	5.65	3	3	2	2	3	3	2	2	2	2	1	1	0	10.596	By MS/MS	By MS/MS	125130	151050	129940	125200	113240	187350	194030	108660	119940	129620	118430
YBR218C	YBR218C	57	20	20	sp|YBR218C|PYC2_YEAST NCSL01000020.1 140145-143687 ORF Verified Pyruvate carboxylase isoform; cytoplasmic enzyme that converts pyruvate to oxaloacetate; differentially regulated than isoform Pyc1p; mutations in the human homolog are associated with lactic	1	57	20	20	56	8	19	1	19	1	51.3	19.8	19.8	130.2	1180	1180	7.47	2	2	3		3	1	2	3	3	7	4	2	0	50.127	By MS/MS	By MS/MS	35074000	17926000	24260000	22964000	18022000	21837000	25664000	14200000	15616000	26470000	33148000
YBR221C	YBR221C	17	17	17	sp|YBR221C|PDB1_YEAST NCSL01000020.1 136141-137241 ORF Verified E1 beta subunit of the pyruvate dehydrogenase (PDH) complex; PDH is an evolutionarily conserved multi-protein complex found in mitochondria GN=PDB1 PE=1 SV=1	1	17	17	17	17	6	17	6	17	6	52.2	52.2	52.2	40.053	366	366	6.35	5	6	3	2	5	4	4	2	9	6	4	1	0	110.25	By MS/MS	By MS/MS	83954000	43092000	49931000	65516000	42925000	49948000	65455000	35373000	41095000	71459000	79314000
YBR222C	YBR222C	29	29	29	sp|YBR222C|PCS60_YEAST NCSL01000020.1 134043-135674 ORF Verified Oxalyl-CoA synthetase; capable of catalyzing conversion of oxalate to oxalyl-CoA; catalyzes first step in pathway of oxalate degradation that functions to protect yeast from inhibitory effect	1	29	29	29	29	7	29	7	29	7	52.9	52.9	52.9	60.488	543	543	5.78	6	10	5		10	6	2	3	7	4	5	2	0	190.76	By MS/MS	By MS/MS	117410000	68081000	82702000	86437000	65764000	73673000	85731000	53734000	52883000	109230000	110970000
YBR223C	YBR223C	2	2	2	sp|YBR223C|TDP1_YEAST NCSL01000020.1 132097-133731 ORF Verified Tyrosyl-DNA phosphodiesterase I; hydrolyzes 3 and 5-phosphotyrosyl bonds; involved in the repair of DNA lesions created by topoisomerase I and topoisomerase II; mutations in human homolog re	1	2	2	2	1	1	1	1	1	1	4.2	4.2	4.2	62.298	544	544	8					1						1		0.00025088	3.3805	By MS/MS	By MS/MS	438100	343870	291330	324910	314420	436300	360880	389020	291690	530110	414010
YBR225W	YBR225W	22	22	22	sp|YBR225W|dubious84_YEAST NCSL01000020.1 129062-131764 ORF Uncharacterized Putative protein of unknown function; non-essential gene identified in a screen for mutants affected in mannosylphophorylation of cell wall components GN=dubious84 PE=1 SV=1	1	22	22	22	13	14	13	14	13	14	31.2	31.2	31.2	101.23	900	900	7.62	1	3	5	3	3	5	1	6	9	12	4	4	0	90.903	By MS/MS	By MS/MS	4818600	3109500	3963800	3329400	3174200	3269100	3649900	2700200	3208000	4996000	4556400
YBR227C	YBR227C	12	12	12	sp|YBR227C|MCX1_YEAST NCSL01000020.1 127258-128820 ORF Verified Non-proteolytic ATPase of the AAA family; stimulates incorporation of the pyridoxal phosphate cofactor into Hem1p (5-aminolevulinic acid synthase); localized to the mitochondrial matrix; ortho	1	12	12	12	12	0	12	0	12	0	26	26	26	57.901	520	520	5.38	4			1	2	2		1		1	2		0	30.383	By MS/MS		8723000	4278900	4814900	6977200	4448000	5748700	6562600	3597800	4066400	8216300	8239500
YBR229C	YBR229C	14	14	14	sp|YBR229C|ROT2_YEAST NCSL01000020.1 123171-126035 ORF Verified Glucosidase II catalytic subunit; required to trim the final glucose in N-linked glycans; required for normal cell wall synthesis; mutations in rot2 suppress tor2 mutations, and are synthetica	1	14	14	14	14	0	14	0	14	0	18.7	18.7	18.7	110.29	954	954	7.18	1				1	6	2	2	2	2		1	0	31.017	By MS/MS		9277000	5256500	6345700	6899600	4973300	5097200	6790900	4056900	4259100	9168700	8767400
YBR230C	YBR230C	5	5	5	sp|YBR230C|OM14_YEAST NCSL01000020.1 122427-122843 ORF Verified Mitochondrial outer membrane receptor for cytosolic ribosomes; integral protein of the outer membrane that interacts with the nascent chain-associated complex (NAC) bound to ribosomes, contrib	1	5	5	5	5	2	5	2	5	2	40.6	40.6	40.6	15.156	138	138	5.84	6	4	1	5	5	1	2	4	1		3	5	0	17.244	By MS/MS	By MS/MS	5650700	2981500	3884800	2994200	3129100	2586100	3045600	1557500	1983500	4252700	5340400
YBR231C	YBR231C	11	11	11	sp|YBR231C|SWC5_YEAST NCSL01000020.1 119304-120215 ORF Verified Component of the SWR1 complex; complex exchanges histone variant H2AZ (Htz1p) for chromatin-bound histone H2A; protein abundance increases in response to DNA replication stress; relocalizes to	1	11	11	11	9	3	9	3	9	3	38.6	38.6	38.6	34.343	303	303	6.12	3	1	2	1	1	1	2		1	2	1	2	0	33.179	By MS/MS	By MS/MS	4180700	3066000	2945800	2954700	3928000	3876000	4287600	4156700	3135700	4675200	3951400
YBR233W	YBR233W	12	12	12	sp|YBR233W|PBP2_YEAST NCSL01000020.1 117725-118966 ORF Verified RNA binding protein; has similarity to mammalian heterogeneous nuclear RNP K protein, involved in the regulation of telomere position effect and telomere length; relative distribution to the n	1	12	12	12	10	2	10	2	10	2	33.2	33.2	33.2	45.782	413	413	5.52	4	5	2	4	2	3	3	2	4	1	1	2	0	62.368	By MS/MS	By MS/MS	8788600	3119500	4530300	7698300	5029100	5998500	8021600	4212100	4741900	8465700	8300300
YBR233W-A	YBR233W-A	4	4	4	sp|YBR233W-A|DAD3_YEAST NCSL01000020.1 117133-117417 ORF Verified Essential subunit of the Dam1 complex (aka DASH complex); complex couples kinetochores to the force produced by MT depolymerization thereby aiding in chromosome segregation; is transferred t	1	4	4	4	4	1	4	1	4	1	51.1	51.1	51.1	10.848	94	94	7.12	1	1				1	1		1	1	2		0	39.478	By MS/MS	By MS/MS	1918700	740410	970530	1527200	970590	1428700	1500600	1119100	963820	1506500	1812000
YBR234C	YBR234C	16	16	16	sp|YBR234C|ARC40_YEAST NCSL01000020.1 115800-116954 ORF Verified Subunit of the ARP2/3 complex; ARP2/3 is required for the motility and integrity of cortical actin patches GN=ARC40 PE=1 SV=1	1	16	16	16	16	4	16	4	16	4	58.9	58.9	58.9	42.446	384	384	6.47	2	1	1	6	7	2	2	2	3	5	1	2	0	232.72	By MS/MS	By MS/MS	24205000	13814000	15758000	17445000	12439000	13974000	15529000	10457000	9383500	21571000	22872000
YBR235W	YBR235W	14	14	14	sp|YBR235W|VHC1_YEAST NCSL01000020.1 112129-115491 ORF Verified Vacuolar membrane cation-chloride cotransporter (CCC); likely mediates K+ and Cl- cotransport into the vacuole; has a role in potassium homeostasis and salt tolerance; localizes to sites of co	1	14	14	14	6	9	6	9	6	9	15.4	15.4	15.4	124	1120	1120	6.66		2	3	2	5	2	5	2	1	3	3	1	0	66.93	By MS/MS	By MS/MS	2552700	1317400	1755000	1606100	1439900	1648100	2025300	1452800	1422600	2205400	2412500
YBR236C	YBR236C	13	13	13	sp|YBR236C|ABD1_YEAST NCSL01000020.1 110699-112009 ORF Verified Methyltransferase; catalyzes the transfer of a methyl group from S-adenosylmethionine to the GpppN terminus of capped mRNA; nuclear protein that relocalizes to the cytosol in response to hypox	1	13	13	13	13	1	13	1	13	1	36.2	36.2	36.2	50.286	436	436	8.11			2	1		3	1	3	2		3	3	0	48.387	By MS/MS	By MS/MS	9773600	4802500	5275500	6350200	4866600	5841800	7868200	4336300	4556500	8862600	9231500
YBR237W	YBR237W	4	4	4	sp|YBR237W|PRP5_YEAST NCSL01000020.1 107874-110423 ORF Verified RNA helicase in the DEAD-box family; necessary for prespliceosome formation, bridges U1 and U2 snRNPs and enables stable U2 snRNP association with intron RNA GN=PRP5 PE=1 SV=1	1	4	4	4	1	3	1	3	1	3	6	6	6	96.425	849	849	4.73	1	2	1	1	1	3		1	1				0	12.768	By MS/MS	By MS/MS	61005	43623	45510	33944	38460	72969	66561	38182	54899	59665	57668
YBR241C	YBR241C	5	5	5	sp|YBR241C|dubious89_YEAST NCSL01000020.1 98345-99811 ORF Uncharacterized Putative transporter, member of the sugar porter family; green fluorescent protein (GFP)-fusion protein localizes to the vacuolar membrane; YBR241C is not an essential gene; YBR241C	1	5	5	5	5	0	5	0	5	0	13.1	13.1	13.1	53.569	488	488	7	1	1			1			1	1	2	1		0	38.741	By MS/MS		5523600	2891700	4420800	4198500	3230400	3620700	4596800	2519900	2536600	4559400	5222600
YBR244W	YBR244W	7	3	3	sp|YBR244W|GPX2_YEAST NCSL01000020.1 94381-94869 ORF Verified Phospholipid hydroperoxide glutathione peroxidase; protects cells from phospholipid hydroperoxides and nonphospholipid peroxides during oxidative stress; induced by glucose starvation; protein a	1	7	3	3	6	1	2	1	2	1	48.8	31.5	31.5	18.406	162	162	4.33	1					2							0	12.416	By MS/MS	By MS/MS	337510	218950	278580	227040	178380	179290	256160	180680	162590	304400	319150
YBR245C	YBR245C	46	46	45	sp|YBR245C|ISW1_YEAST NCSL01000020.1 90942-94247 ORF Verified ATPase subunit of imitation-switch (ISWI) class chromatin remodelers; with Ioc3p forms Isw1a complex involved in repression of transcription initiation; with Ioc2p and Ioc4p forms Isw1b complex	1	46	46	45	40	10	40	10	39	10	40.1	40.1	39.1	127.72	1101	1101	5.86	15	11	12	8	5	3	7	7	7	11	8	6	0	160.51	By MS/MS	By MS/MS	19762000	11145000	13297000	13539000	11332000	13251000	14431000	9378600	10513000	17983000	18676000
YBR246W	YBR246W	3	3	3	sp|YBR246W|RRT2_YEAST NCSL01000020.1 89642-90805 ORF Verified Methylesterase performing penultimate step of diphthamide biosynthesis; hydrolyzes methylated diphthine to produce diphthine and allows Dph6-catalyzed amidation reaction to occur; deletion leads	1	3	3	3	3	0	3	0	3	0	11.6	11.6	11.6	43.339	387	387	8.33								2	1				0	4.6036	By MS/MS		1037100	611350	806150	710890	690710	694970	839650	530990	533710	1029500	980520
YBR247C	YBR247C	11	11	11	sp|YBR247C|ENP1_YEAST NCSL01000020.1 87951-89402 ORF Verified Protein associated with U3 and U14 snoRNAs; required for pre-rRNA processing and 40S ribosomal subunit synthesis; localized in the nucleus and concentrated in the nucleolus; human BYSL functiona	1	11	11	11	8	4	8	4	8	4	25.3	25.3	25.3	55.05	483	483	4.87	5	4	4	2			2			2	3	1	0	51.828	By MS/MS	By MS/MS	3715700	2177400	2305800	2708200	2104100	2347300	3018100	1891100	1864600	3348700	3510700
YBR248C	YBR248C	32	32	32	sp|YBR248C|HIS7_YEAST NCSL01000020.1 85943-87601 ORF Verified Imidazole glycerol phosphate synthase; glutamine amidotransferase:cyclase that catalyzes the fifth step of histidine biosynthesis and also produces 5-aminoimidazole-4-carboxamide ribotide (AICAR	1	32	32	32	32	0	32	0	32	0	66.7	66.7	66.7	61.067	552	552	6.5	2	6	4	3	4	5	8	3	5	2	4	4	0	123.18	By MS/MS		36397000	22263000	26678000	26824000	22299000	24305000	29437000	19021000	18306000	38014000	34405000
YBR249C	YBR249C	19	17	17	sp|YBR249C|ARO4_YEAST NCSL01000020.1 84414-85526 ORF Verified 3-deoxy-D-arabino-heptulosonate-7-phosphate (DAHP) synthase; catalyzes the first step in aromatic amino acid biosynthesis and is feedback-inhibited by tyrosine or high concentrations of phenylal	1	19	17	17	19	6	17	5	17	5	59.7	55.7	55.7	39.763	370	370	7.98	1	1		2	7	3	3	5	8	9	4	3	0	177.48	By MS/MS	By MS/MS	59551000	33750000	40207000	50651000	35181000	40365000	47406000	33135000	33603000	64151000	56278000
YBR250W	YBR250W	11	11	11	sp|YBR250W|SPO23_YEAST NCSL01000020.1 81804-83375 ORF Verified Protein of unknown function; associates with meiosis-specific protein Spo1p GN=SPO23 PE=1 SV=1	1	11	11	11	11	2	11	2	11	2	31.4	31.4	31.4	60.009	523	523	6.83			3	1	5	3	3	1	2	2	2	1	0	70.23	By MS/MS	By MS/MS	7067000	3365600	6089400	4390200	3109800	4827500	4869100	2029000	3226400	5443100	6683500
YBR251W	YBR251W	12	12	12	sp|YBR251W|MRPS5_YEAST NCSL01000020.1 80096-81019 ORF Verified Mitochondrial ribosomal protein of the small subunit GN=MRPS5 PE=1 SV=1	1	12	12	12	12	0	12	0	12	0	33.2	33.2	33.2	34.883	307	307	5.84	2		2	5	3		2	1			2	2	0	47.697	By MS/MS		39261000	20128000	30877000	29351000	25111000	23032000	31362000	17787000	19932000	29243000	37119000
YBR252W	YBR252W	9	9	9	sp|YBR252W|DUT1_YEAST NCSL01000020.1 79355-79798 ORF Verified Deoxyuridine triphosphate diphosphatase (dUTPase); catalyzes hydrolysis of dUTP to dUMP and PPi, thereby preventing incorporation of uracil into DNA during replication; critical for the maintena	1	9	9	9	9	4	9	4	9	4	55.8	55.8	55.8	15.337	147	147	7.3			2		5	5	1		4	3	2	1	0	24.768	By MS/MS	By MS/MS	13744000	8873200	8699500	11228000	8306700	8799500	14519000	9838000	8714200	14484000	12986000
YBR255C-A	YBR255C-A	4	4	4	sp|YBR255C-A|dubious91_YEAST NCSL01000020.1 75341-75795 ORF Uncharacterized Putative protein of unknown function; may interact with respiratory chain complexes III (ubiquinol-cytochrome c reductase) or IV (cytochrome c oxidase); identified by sequence comp	1	4	4	4	4	1	4	1	4	1	29.2	29.2	29.2	13.741	120	120	5.5			1	3	2				1	1			0	70.436	By MS/MS	By matching	11186000	6329600	9831900	10076000	7373300	7932600	9800500	5727100	6069800	11253000	10580000
YBR255W	YBR255W	9	9	9	sp|YBR255W|MTC4_YEAST NCSL01000020.1 75873-77957 ORF Verified Protein of unknown function; required for normal growth rate at 15 degrees C; green fluorescent protein (GFP)-fusion protein localizes to the cytoplasm in a punctate pattern; mtc4 is synthetical	1	9	9	9	0	9	0	9	0	9	21.2	21.2	21.2	79.053	694	694	7.12	1	2	1	1	1		1	2	3	2	2	1	0	34.216		By MS/MS	0	0	0	0	0	0	0	0	0	0	0
YBR256C	YBR256C	9	9	9	sp|YBR256C|RIB5_YEAST NCSL01000020.1 74314-75030 ORF Verified Riboflavin synthase; catalyzes the last step of the riboflavin biosynthesis pathway GN=RIB5 PE=1 SV=1	1	9	9	9	9	0	9	0	9	0	41.2	41.2	41.2	26.177	238	238	5.53	2	2			4	4	2	1		1		1	0	24.761	By MS/MS		14430000	9902200	10658000	11744000	9656000	12323000	13542000	9150300	9431900	17711000	13640000
YBR257W	YBR257W	3	3	3	sp|YBR257W|POP4_YEAST NCSL01000020.1 72692-73531 ORF Verified Subunit of both RNase MRP and nuclear RNase P; RNase MRP cleaves pre-rRNA, while nuclear RNase P cleaves tRNA precursors to generate mature 5 ends and facilitates turnover of nuclear RNAs; bind	1	3	3	3	2	1	2	1	2	1	16.8	16.8	16.8	32.923	279	279	5.75		1			1	1				1			0	4.1548	By MS/MS	By MS/MS	151100	137390	157790	103840	176330	127560	167150	102200	106900	186980	143000
YBR258C	YBR258C	3	3	3	sp|YBR258C|SHG1_YEAST NCSL01000020.1 72254-72682 ORF Verified Subunit of the COMPASS (Set1C) complex; COMPASS methylates histone H3 on lysine 4 and is required in transcriptional silencing near telomeres GN=SHG1 PE=1 SV=1	1	3	3	3	2	1	2	1	2	1	36.6	36.6	36.6	16.402	142	142	8.67			1								1	1	0	8.9099	By MS/MS	By MS/MS	970600	552680	680210	858250	713340	689940	1001400	604240	773090	705000	917350
YBR260C	YBR260C	18	18	18	sp|YBR260C|RGD1_YEAST NCSL01000020.1 67778-69778 ORF Verified GTPase-activating protein (RhoGAP) for Rho3p and Rho4p; possibly involved in control of actin cytoskeleton organization GN=RGD1 PE=1 SV=1	1	18	18	18	16	4	16	4	16	4	37.1	37.1	37.1	74.645	666	666	6.5		3	2	4	3	3	3	2	1	3	3	1	0	90.41	By MS/MS	By MS/MS	14436000	7477000	9720300	10407000	9309000	8750400	11809000	6674900	6581200	12132000	13643000
YBR261C	YBR261C	5	5	5	sp|YBR261C|TAE1_YEAST NCSL01000020.1 66887-67585 ORF Verified AdoMet-dependent proline methyltransferase; catalyzes the dimethylation of ribosomal proteins Rpl12 and Rps25 at N-terminal proline residues; has a role in protein synthesis; fusion protein loca	1	5	5	5	5	0	5	0	5	0	21.1	21.1	21.1	26.067	232	232	5.5	1	1					2	2					0	18.8	By MS/MS		2565600	1340500	1673800	2023000	1563700	1727700	2332000	1421200	1477200	2362700	2424400
YBR262C	YBR262C	10	10	10	sp|YBR262C|MIC12_YEAST NCSL01000020.1 66377-66697 ORF Verified Component of the MICOS complex; MICOS (formerly MINOS or MitOS) is a mitochondrial inner membrane complex that extends into the intermembrane space and has a role in the maintenance of crista j	1	10	10	10	10	0	10	0	10	0	56.6	56.6	56.6	12.388	106	106	5.6	1	1	1	1	2	1		1		1		1	0	18.337	By MS/MS		13318000	6011800	10092000	7979400	7271700	8399300	7920600	5493200	6579900	8623100	12590000
YBR263W	YBR263W	31	30	30	sp|YBR263W|SHM1_YEAST NCSL01000020.1 64682-66154 ORF Verified Mitochondrial serine hydroxymethyltransferase; converts serine to glycine plus 5,10 methylenetetrahydrofolate; involved in generating precursors for purine, pyrimidine, amino acid, and lipid bio	1	31	30	30	31	4	30	4	30	4	56.3	54.9	54.9	53.772	490	490	6.3	5	3	6	6	6	10	2	6	8	5	2	4	0	116.53	By MS/MS	By MS/MS	97853000	59826000	71837000	80382000	60638000	68345000	83903000	52138000	52236000	96952000	92496000
YBR264C	YBR264C	2	2	2	sp|YBR264C|YPT10_YEAST NCSL01000020.1 64049-64648 ORF Verified Rab family GTP-binding protein; contains the PEST signal sequence specific for proteolytic enzymes; may be involved in vesicular transport; overexpression leads to accumulation of Golgi-like ci	1	2	2	2	2	0	2	0	2	0	13.6	13.6	13.6	21.736	199	199	8						1				1			0	9.8758	By MS/MS		1067300	361030	508110	731510	596420	713580	804520	390020	532840	830920	1007800
YBR265W	YBR265W	3	3	3	sp|YBR265W|TSC10_YEAST NCSL01000020.1 62873-63835 ORF Verified 3-ketosphinganine reductase; catalyzes the second step in phytosphingosine synthesis; essential for growth in the absence of exogenous dihydrosphingosine or phytosphingosine; localized to lipid	1	3	3	3	3	1	3	1	3	1	9.7	9.7	9.7	36	320	320	5.6		1	1				2		1				0	10.859	By MS/MS	By MS/MS	1318200	607180	674180	953570	753130	724290	755210	462690	527020	1130700	1245000
YBR267W	YBR267W	2	2	2	sp|YBR267W|REI1_YEAST NCSL01000020.1 61395-62576 ORF Verified Cytoplasmic pre-60S factor; required for the correct recycling of shuttling factors Alb1, Arx1 and Tif6 at the end of the ribosomal large subunit biogenesis; involved in bud growth in the mitoti	1	2	2	2	2	0	2	0	2	0	6.9	6.9	6.9	45.946	393	393	4.5	1							1					0.000251	3.3971	By MS/MS		314400	154300	165960	205910	163280	216960	278340	174050	179470	296330	296950
YBR268W	YBR268W	5	5	5	sp|YBR268W|MRPL37_YEAST NCSL01000020.1 60801-61118 ORF Verified Mitochondrial ribosomal protein of the large subunit GN=MRPL37 PE=1 SV=1	1	5	5	5	5	0	5	0	5	0	37.1	37.1	37.1	11.935	105	105	7.1			1	1		2	2	1	1	1	1		0	12.068	By MS/MS		7096800	5790300	7457800	5995200	7624100	4830300	6723100	6683000	4757600	7060200	6716700
YBR269C	YBR269C	10	10	10	sp|YBR269C|SDH8_YEAST NCSL01000020.1 59837-60253 ORF Verified Protein required for assembly of succinate dehydrogenase; interacts with flavinylated Sdh1p and may function as a chaperone for free Sdh1p, protecting its FAD cofactor from redox reactions befor	1	10	10	10	10	3	10	3	10	3	68.1	68.1	68.1	15.504	138	138	7.59	3	3	2				1	2	6	7	2	3	0	134.07	By MS/MS	By MS/MS	25736000	16949000	17185000	23899000	16664000	26045000	22621000	21141000	20328000	22038000	24321000
YBR270C	YBR270C	2	2	2	sp|YBR270C|BIT2_YEAST NCSL01000020.1 58016-59653 ORF Verified Subunit of TORC2 membrane-associated complex; involved in regulation of actin cytoskeletal dynamics during polarized growth and cell wall integrity; interacts with Slm1p and Slm2p, homologous PH	1	2	2	2	1	2	1	2	1	2	6.6	6.6	6.6	61.175	545	545	7.75				1				2			1		0.00099453	3.128	By MS/MS	By MS/MS	0	0	0	0	0	0	0	0	0	0	0
YBR272C	YBR272C	5	5	5	sp|YBR272C|HSM3_YEAST NCSL01000020.1 54618-56066 ORF Verified Proteasome-interacting protein; involved in the assembly of the base subcomplex of the 19S proteasomal regulatory particle (RP); involved in DNA mismatch repair during slow growth; weak similari	1	5	5	5	5	0	5	0	5	0	10	10	10	55.731	482	482	8			1	1					2	2	1		0	9.7224	By MS/MS		1712400	841320	945920	1355000	857610	963470	1333700	581630	529700	1665500	1617500
YBR273C	YBR273C	11	11	11	sp|YBR273C|UBX7_YEAST NCSL01000020.1 53050-54360 ORF Verified UBX (ubiquitin regulatory X) domain-containing protein; interacts with Cdc48p; UBX7 has a paralog, UBX6, that arose from the whole genome duplication GN=UBX7 PE=1 SV=1	1	11	11	11	9	3	9	3	9	3	32.6	32.6	32.6	49.958	436	436	6	1	2	4	2	1	2	2	2	1	1	1	2	0	26.184	By MS/MS	By MS/MS	5192400	3743000	4631800	4234200	4721300	4063900	5778700	4318100	3717100	6263000	4911300
YBR275C	YBR275C	44	44	44	sp|YBR275C|RIF1_YEAST NCSL01000020.1 45315-51065 ORF Verified Protein that binds to the Rap1p C-terminus; acts synergistically with Rif2p to help control telomere length and establish telomeric silencing; involved in control of DNA replication; contributes	1	44	44	44	16	35	16	35	16	35	30.1	30.1	30.1	217.98	1916	1916	7.02	4	13	17	12	5	7	7	9	8	13	21	13	0	140.24	By MS/MS	By MS/MS	2133000	1061300	1981700	1371400	1527000	1447400	1991000	1194500	1748200	2175400	2017800
YBR276C	YBR276C	6	6	6	sp|YBR276C|PPS1_YEAST NCSL01000020.1 42378-44801 ORF Verified Protein phosphatase; has specificity for serine, threonine, and tyrosine residues; has a role in the DNA synthesis phase of the cell cycle GN=PPS1 PE=1 SV=1	1	6	6	6	4	2	4	2	4	2	12.8	12.8	12.8	91.683	807	807	7.43	1				1		1	1	1		2		0	27.867	By MS/MS	By MS/MS	764630	457170	462590	544670	445520	530630	547640	384990	375500	664630	722400
YBR278W	YBR278W	5	5	5	sp|YBR278W|DPB3_YEAST NCSL01000020.1 41522-42127 ORF Verified Third-largest subunit of DNA polymerase II (DNA polymerase epsilon); required to maintain fidelity of chromosomal replication and also for inheritance of telomeric silencing; stabilizes the inte	1	5	5	5	5	2	5	2	5	2	26.4	26.4	26.4	22.665	201	201	7.53			1	2	2	1	3	3	2	3	1	1	0	12.887	By MS/MS	By MS/MS	4196500	2093500	3431300	3050100	3001900	2687900	3832800	2340400	2474800	3743100	3968100
YBR279W	YBR279W	24	24	24	sp|YBR279W|PAF1_YEAST NCSL01000020.1 39806-41161 ORF Verified Component of the Paf1p complex involved in transcription elongation; binds to and modulates the activity of RNA polymerases I and II; required for expression of a subset of genes, including cell	1	24	24	24	18	11	18	11	18	11	59.2	59.2	59.2	52.544	451	451	6.23	11	15	14	7	4	3	3	2	3	12	10	14	0	105.01	By MS/MS	By MS/MS	10203000	9632100	10477000	7230600	9440700	9604500	11893000	10682000	9293800	12557000	9655400
YBR280C	YBR280C	30	30	30	sp|YBR280C|SAF1_YEAST NCSL01000020.1 37703-39616 ORF Verified F-Box protein involved in proteasome-dependent degradation of Aah1p; involved in proteasome-dependent degradation of Aah1p during entry of cells into quiescence; interacts with Skp1 GN=SAF1 PE=1	1	30	30	30	25	8	25	8	25	8	57.1	57.1	57.1	70.537	637	637	7.19	2	7	5	3	5	4	3	6	7	7	9	5	0	138.78	By MS/MS	By MS/MS	17332000	8782200	9985700	12683000	9207500	10693000	12249000	7103900	8361300	16623000	16373000
YBR281C	YBR281C	13	13	13	sp|YBR281C|DUG2_YEAST NCSL01000020.1 34794-37430 ORF Verified Component of glutamine amidotransferase (GATase II); forms a complex with Dug3p to degrade glutathione (GSH) and other peptides containing a gamma-glu-X bond in an alternative pathway to GSH deg	1	13	13	13	12	1	12	1	12	1	17.8	17.8	17.8	98.044	878	878	5.88	2	1		2	3	1	2	3			1	1	0	57.195	By MS/MS	By MS/MS	5124400	3224800	3560500	3601600	2854300	3020900	3596900	2462900	2329200	4813800	4843100
YBR282W	YBR282W	8	8	8	sp|YBR282W|MRPL27_YEAST NCSL01000020.1 33720-34160 ORF Verified Mitochondrial ribosomal protein of the large subunit; homolog of human Bcl-2 interacting protein BMRP GN=MRPL27 PE=1 SV=1	1	8	8	8	8	0	8	0	8	0	38.4	38.4	38.4	16.492	146	146	6.55		1		1	1	3	2	1		1	1		0	11.125	By MS/MS		9244900	9199500	11246000	7883800	9881700	8785500	11515000	9522800	7871500	11668000	8755500
YBR283C	YBR283C	5	5	5	sp|YBR283C|SSH1_YEAST NCSL01000020.1 31985-33457 ORF Verified Subunit of the Ssh1 translocon complex; Sec61p homolog involved in co-translational pathway of protein translocation; not essential GN=SSH1 PE=1 SV=1	1	5	5	5	5	0	5	0	5	0	11.2	11.2	11.2	53.311	490	490	7.17		1					1	2	2				0	12.797	By MS/MS		5874200	3854200	3868600	3919100	3194400	3024600	3007200	2151300	2007500	4899400	5551000
YBR285W	YBR285W	14	14	14	sp|YBR285W|dubious95_YEAST NCSL01000020.1 28039-28473 ORF Uncharacterized Putative protein of unknown function; YBR285W is not an essential gene GN=dubious95 PE=1 SV=1	1	14	14	14	12	7	12	7	12	7	76.4	76.4	76.4	16.811	144	144	4.71	8	9	17	14	5	5	6	1	3	4	2	3	0	125.05	By MS/MS	By MS/MS	8648300	4031100	6485700	8426000	13150000	7110800	7698000	8871800	5850400	10890000	8175400
YBR286W	YBR286W	22	22	22	sp|YBR286W|APE3_YEAST NCSL01000020.1 26084-27697 ORF Verified Vacuolar aminopeptidase Y; processed to mature form by Prb1p GN=APE3 PE=1 SV=1	1	22	22	22	22	7	22	7	22	7	45.4	45.4	45.4	60.131	537	537	7.82	2	1		4	4	4	14	12	5	9	5	5	0	102.02	By MS/MS	By MS/MS	101860000	69348000	78445000	82418000	63569000	62247000	88982000	58272000	53356000	118550000	96299000
YBR287W	YBR287W	6	6	6	sp|YBR287W|dubious96_YEAST NCSL01000020.1 24543-25826 ORF Uncharacterized Protein of unknown function; green fluorescent protein (GFP)-fusion protein localizes to the ER; YBR287W is not an essential gene GN=dubious96 PE=1 SV=1	1	6	6	6	4	4	4	4	4	4	18.7	18.7	18.7	47.476	427	427	5.58	3	5	4	6	2		3	2	1	1	3	3	0	30.415	By MS/MS	By MS/MS	1576600	548380	1019700	951480	626440	729560	920750	480890	455340	1209500	1489700
YBR288C	YBR288C	8	8	8	sp|YBR288C|APM3_YEAST NCSL01000020.1 22934-24385 ORF Verified Mu3-like subunit of the clathrin associated protein complex (AP-3); functions in transport of alkaline phosphatase to the vacuole via the alternate pathway GN=APM3 PE=1 SV=1	1	8	8	8	8	2	8	2	8	2	20.7	20.7	20.7	54.809	483	483	7.94		2				1	1	6	2	1	2	1	0	43.69	By MS/MS	By MS/MS	3494100	2128100	2590200	2688500	2086400	2237800	2545000	1883500	1680200	3137000	3302900
YBR289W	YBR289W	17	17	17	sp|YBR289W|SNF5_YEAST NCSL01000020.1 19959-22646 ORF Verified Subunit of the SWI/SNF chromatin remodeling complex; involved in transcriptional regulation; functions interdependently in transcriptional activation with Snf2p and Snf6p; relocates to the cytos	1	17	17	17	12	8	12	8	12	8	33.5	33.5	33.5	101.85	895	895	6.06	2	6	4	2	3	4	1	2	5	2	3	2	0	88.931	By MS/MS	By MS/MS	2707100	1624500	2108600	1876900	1602900	2149700	2349800	1654400	1692100	2555500	2559100
YBR290W	YBR290W	4	4	4	sp|YBR290W|BSD2_YEAST NCSL01000020.1 18788-19753 ORF Verified Heavy metal ion homeostasis protein; facilitates trafficking of Smf1p and Smf2p metal transporters to vacuole where they are degraded; acts as an adaptor protein with Rsp5p in the regulated endo	1	4	4	4	3	2	3	2	3	2	27.1	27.1	27.1	35.763	321	321	5.62	1	2		1			1	1		1	1		0	21.958	By MS/MS	By MS/MS	501400	206930	180870	248250	452600	256440	226790	213390	157840	247340	473250
YBR291C	YBR291C	2	2	2	sp|YBR291C|CTP1_YEAST NCSL01000020.1 17772-18671 ORF Verified Mitochondrial inner membrane citrate transporter; member of the mitochondrial carrier family GN=CTP1 PE=1 SV=1	1	2	2	2	2	0	2	0	2	0	8.4	8.4	8.4	32.224	299	299	7.5							1	1					0.00099776	3.2241	By MS/MS		398740	34415	157880	91779	44829	162170	227790	36011	60057	187770	376400
YBR296C	YBR296C	1	1	1	sp|YBR296C|PHO89_YEAST NCSL01000020.1 3793-5517 ORF Verified Plasma membrane Na+/Pi cotransporter; active in early growth phase; similar to phosphate transporters of Neurospora crassa; transcription regulated by inorganic phosphate concentrations and Pho4p	1	1	1	1	1	0	1	0	1	0	2.3	2.3	2.3	62.626	574	574	12												1	1	-2	By MS/MS		0	0	0	0	0	0	0	0	0	0	0
YCL001W	YCL001W	3	3	3	sp|YCL001W|RER1_YEAST NCSL01000052.1 21069-21635 ORF Verified Protein involved in retention of membrane proteins; including Sec12p, in the ER; localized to Golgi; functions as a retrieval receptor in returning membrane proteins to the ER GN=RER1 PE=1 SV=1	1	3	3	3	2	1	2	1	2	1	19.1	19.1	19.1	22.27	188	188	5.4				1	2	1	1						0	9.3709	By MS/MS	By MS/MS	3148200	1875600	1560500	1972500	1746000	1589900	1683900	1262100	1225600	2445800	2973000
YCL004W	YCL004W	6	6	6	sp|YCL004W|PGS1_YEAST NCSL01000052.1 18258-19823 ORF Verified Phosphatidylglycerolphosphate synthase; catalyzes the synthesis of phosphatidylglycerolphosphate from CDP-diacylglycerol and sn-glycerol 3-phosphate in the first committed and rate-limiting step	1	6	6	6	5	1	5	1	5	1	21.1	21.1	21.1	59.355	521	521	8.67		1				1			2	4		1	0	33.884	By MS/MS	By MS/MS	1141700	648010	789140	934540	712780	838830	760960	564790	544250	1008500	1079000
YCL005W-A	YCL005W-A	1	1	1	sp|YCL005W-A|VMA9_YEAST NCSL01000052.1 16176-16570 ORF Verified Vacuolar H+ ATPase subunit e of the V-ATPase V0 subcomplex; essential for vacuolar acidification; interacts with the V-ATPase assembly factor Vma21p in the ER; involved in V0 biogenesis GN=VMA	1	1	1	1	1	0	1	0	1	0	13.7	13.7	13.7	8.381	73	73	5					1								0.0090176	1.8637	By MS/MS		968240	470780	547450	734410	569600	396090	598130	332060	363750	723440	914630
YCL008C	YCL008C	4	4	4	sp|YCL008C|STP22_YEAST NCSL01000052.1 14849-16006 ORF Verified Component of the ESCRT-I complex; ESCRT-I is involved in ubiquitin-dependent sorting of proteins into the endosome; prevents polyubiquitination of the arrestin-related protein Rim8p, thereby di	1	4	4	4	4	0	4	0	4	0	11.9	11.9	11.9	43.344	385	385	7.6	1				1					1	2		0	13.914	By MS/MS		2039800	1301400	1201200	1281400	1067000	1317500	1428200	917390	1147100	1673200	1927000
YCL009C	YCL009C	18	18	18	sp|YCL009C|ILV6_YEAST NCSL01000052.1 13765-14694 ORF Verified Regulatory subunit of acetolactate synthase; acetolactate synthase catalyzes the first step of branched-chain amino acid biosynthesis; enhances activity of the Ilv2p catalytic subunit, localizes	1	18	18	18	18	0	18	0	18	0	53.4	53.4	53.4	34	309	309	7.71	3	2	2	1	2	4	7	2	1	2	9	6	0	118.83	By MS/MS		51905000	29510000	39796000	44374000	35280000	36177000	40358000	29867000	28967000	51466000	49069000
YCL010C	YCL010C	7	7	7	sp|YCL010C|SGF29_YEAST NCSL01000052.1 12716-13495 ORF Verified Component of the HAT/Core module of the SAGA, SLIK, and ADA complexes; HAT/Core module also contains Gcn5p, Ngg1p, and Ada2p; binds methylated histone H3K4; involved in transcriptional regulati	1	7	7	7	6	1	6	1	6	1	35.5	35.5	35.5	29.385	259	259	7.67			1	1		1	1	1	1	1	2		0	22.949	By MS/MS	By MS/MS	1214300	751940	934950	986060	814920	1032700	1276200	590990	723270	1249800	1148000
YCL011C	YCL011C	11	10	10	sp|YCL011C|GBP2_YEAST NCSL01000052.1 11220-12503 ORF Verified Poly(A+) RNA-binding protein; key surveillance factor for the selective export of spliced mRNAs from the nucleus to the cytoplasm; preference for intron-containing genes; similar to Npl3p; also	1	11	10	10	9	2	9	1	9	1	35.8	34	34	48.71	427	427	7.93			1	1	2	1	2		2	3	2	1	0	46.508	By MS/MS	By MS/MS	2262100	1249200	1577200	1917500	1541300	1815900	2190100	1622500	1505000	2495200	2138000
YCL012C	YCL012C	5	5	5	sp|YCL012C|dubious106_YEAST NCSL01000052.1 10463-10934 ORF Verified Protein of unknown function; SWAT-GFP and mCherry fusion proteins localize to the endoplasmic reticulum and vacuole respectively; orthologs are present in S. bayanus, S. paradoxus and Ashb	1	5	5	5	4	1	4	1	4	1	49.3	49.3	49.3	15.493	134	134	7.7			1	2	1			1	1	1	2	1	0	17.327	By MS/MS	By MS/MS	1048000	1673200	1662600	701500	1036300	1208000	1229300	1371300	869700	1378900	994010
YCL014W	YCL014W	16	16	16	sp|YCL014W|BUD3_YEAST NCSL01000052.1 5423-10333 ORF Verified Guanine nucleotide exchange factor (GEF) for Cdc42p; activates Cdc42p in early G1, accounting for the first stage of biphasic activation, with Cdc24p accounting for the second stage in late G1; i	1	16	16	16	4	14	4	14	4	14	17.2	17.2	17.2	184.7	1636	1636	8	2	2			1	2	4	3	5	4	4	3	0	29.611	By MS/MS	By MS/MS	705130	701590	423410	233920	882720	949640	653240	671260	588160	567600	666170
YCL016C	YCL016C	2	2	2	sp|YCL016C|DCC1_YEAST NCSL01000052.1 3763-4905 ORF Verified Subunit of a complex with Ctf8p and Ctf18p; shares some components with Replication Factor C; required for sister chromatid cohesion and telomere length maintenance GN=DCC1 PE=1 SV=1	1	2	2	2	2	0	2	0	2	0	4.7	4.7	4.7	44.072	380	380	3.5		1			1								0.0045827	2.2732	By MS/MS		0	0	0	0	0	0	0	0	0	0	0
YCL017C	YCL017C	12	12	12	sp|YCL017C|NFS1_YEAST NCSL01000052.1 1921-3414 ORF Verified Cysteine desulfurase; involved in iron-sulfur cluster (Fe/S) biogenesis and in thio-modification of mitochondrial and cytoplasmic tRNAs; essential protein located predominantly in mitochondria GN=	1	12	12	12	12	0	12	0	12	0	28	28	28	54.438	497	497	6.56	3	1	2	1			2	1	2	4	1	1	0	52.464	By MS/MS		32353000	20480000	22816000	29666000	18624000	23795000	24719000	14779000	16184000	29966000	30578000
YCL018W	YCL018W	6	6	6	sp|YCL018W|LEU2_YEAST NCSL01000052.1 469-1563 ORF Verified Beta-isopropylmalate dehydrogenase (IMDH); catalyzes the third step in the leucine biosynthesis pathway; can additionally catalyze the conversion of beta-ethylmalate into alpha-ketovalerate GN=LEU2	1	6	6	6	6	1	6	1	6	1	18.7	18.7	18.7	38.952	364	364	5.4		1	1	2	1	2	2			1			0	9.261	By MS/MS	By matching	32464000	15882000	32716000	20728000	18474000	30935000	25559000	11990000	26836000	25141000	30718000
YCL021W-A	YCL021W-A	4	4	4	sp|YCL021W-A|dubious105_YEAST NCSL01000046.1 481-858 ORF Uncharacterized Putative protein of unknown function; SWAT-GFP and mCherry fusion proteins localize to the vacuole GN=dubious105 PE=1 SV=1	1	4	4	4	3	2	3	2	3	2	44.8	44.8	44.8	14.641	125	125	9.22							3	1		2	2	1	0	10.283	By MS/MS	By MS/MS	594490	205700	306650	400890	431470	300670	408520	244860	189910	569820	561460
YCL024W	YCL024W	3	3	3	sp|YCL024W|KCC4_YEAST NCSL01000046.1 1859-4972 ORF Verified Protein kinase of the bud neck involved in the septin checkpoint; associates with septin proteins, negatively regulates Swe1p by phosphorylation, shows structural homology to bud neck kinases Gin4	1	3	3	3	1	2	1	2	1	2	3.8	3.8	3.8	116.45	1037	1037	8				1		1				1		1	0	5.8247	By MS/MS	By MS/MS	0	0	0	0	0	0	0	0	0	0	0
YCL025C	YCL025C	2	2	2	sp|YCL025C|AGP1_YEAST NCSL01000046.1 6217-8118 ORF Verified Low-affinity amino acid permease with broad substrate range; involved in uptake of asparagine, glutamine, and other amino acids; expression regulated by SPS plasma membrane amino acid sensor syste	1	2	2	2	0	2	0	2	0	2	6.3	6.3	6.3	69.721	633	633	7.8					1		1	1	1	1			0	17.075		By MS/MS	0	0	0	0	0	0	0	0	0	0	0
YCL026C-B	YCL026C-B	10	10	10	sp|YCL026C-B|HBN1_YEAST NCSL01000046.1 10148-10729 ORF Verified Protein of unknown function; similar to bacterial nitroreductases; green fluorescent protein (GFP)-fusion protein localizes to the cytoplasm and nucleus; protein becomes insoluble upon intrace	1	10	10	10	10	0	10	0	10	0	51.3	51.3	51.3	20.994	193	193	4.88	2	3	1	4		1	2	1			1	1	0	42.911	By MS/MS		19906000	12065000	13721000	16511000	12658000	14967000	15225000	10989000	10747000	17719000	18813000
YCL028W	YCL028W	5	5	5	sp|YCL028W|RNQ1_YEAST NCSL01000046.1 12766-13989 ORF Verified [PIN(+)] prion; an infectious protein conformation that is generally an ordered protein aggregate GN=RNQ1 PE=1 SV=1	1	5	5	5	5	3	5	3	5	3	16.7	16.7	16.7	42.773	407	407	7.61			1	1	4	7	3	3	4	4	2	2	0	22.094	By MS/MS	By MS/MS	15674000	12113000	14274000	11588000	10865000	13016000	13622000	9438000	10935000	13389000	14827000
YCL029C	YCL029C	18	18	18	sp|YCL029C|BIK1_YEAST NCSL01000046.1 14218-15540 ORF Verified Microtubule-associated protein; component of the interface between microtubules and kinetochore, involved in sister chromatid separation; essential in polyploid cells but not in haploid or diplo	1	18	18	18	13	7	13	7	13	7	43.2	43.2	43.2	51.065	440	440	5.84	7	6	2	5	4	4	1	3	2	2	3	6	0	82.372	By MS/MS	By MS/MS	5349400	3039700	3738900	3651800	2971600	3687200	4299800	3129800	2483000	5051200	5055500
YCL030C	YCL030C	35	35	35	sp|YCL030C|HIS4_YEAST NCSL01000046.1 15806-18205 ORF Verified Multifunctional enzyme containing phosphoribosyl-ATP pyrophosphatase; phosphoribosyl-AMP cyclohydrolase, and histidinol dehydrogenase activities; catalyzes the second, third, ninth and tenth ste	1	35	35	35	35	2	35	2	35	2	55.8	55.8	55.8	87.707	799	799	6.93		6	6	7	9	5	8	7	9	5	7	5	0	155.58	By MS/MS	By MS/MS	65957000	51244000	65606000	48511000	54648000	62413000	63775000	54182000	52150000	72379000	62411000
YCL031C	YCL031C	3	3	3	sp|YCL031C|RRP7_YEAST NCSL01000046.1 18571-19464 ORF Verified Essential protein involved in rRNA processing and ribosome biogenesis; protein abundance increases in response to DNA replication stress GN=RRP7 PE=1 SV=1	1	3	3	3	3	0	3	0	3	0	12.1	12.1	12.1	34.498	297	297	2.8		3	1		1								0	3.7472	By MS/MS		2250100	1081700	1607300	1661600	1147500	1421800	1765600	1058600	1201700	1855400	2126800
YCL032W	YCL032W	9	9	9	sp|YCL032W|STE50_YEAST NCSL01000046.1 19658-20698 ORF Verified Adaptor protein for various signaling pathways; involved in mating response, invasive/filamentous growth, osmotolerance; acts as an adaptor that links G protein-associated Cdc42p-Ste20p complex	1	9	9	9	6	3	6	3	6	3	39.6	39.6	39.6	38.984	346	346	7			1	1	1	3	3	1	2	1	1		0	25.839	By MS/MS	By MS/MS	1913600	865590	1128100	1370500	1267100	2125900	1687300	1599100	2201900	1892300	1807800
YCL033C	YCL033C	6	6	6	sp|YCL033C|MXR2_YEAST NCSL01000046.1 20857-21363 ORF Verified Methionine-R-sulfoxide reductase; involved in the response to oxidative stress; protects iron-sulfur clusters from oxidative inactivation along with MXR1; involved in the regulation of lifespan	1	6	6	6	6	0	6	0	6	0	29.2	29.2	29.2	19.251	168	168	10.4									3	3	3	2	0	11.483	By MS/MS		14387000	10743000	12484000	10162000	9553700	11452000	11808000	8887400	8685300	12787000	13607000
YCL034W	YCL034W	10	10	10	sp|YCL034W|LSB5_YEAST NCSL01000046.1 21421-22485 ORF Verified Protein involved in membrane-trafficking events at plasma membrane; interacts with actin regulators Sla1p and Las17p, ubiquitin, Arf3p to couple actin dynamics to membrane trafficking processes;	1	10	10	10	9	2	9	2	9	2	39.3	39.3	39.3	39.929	354	354	6.96	2	1	2	3	1	1	3	3			2	5	0	151.67	By MS/MS	By MS/MS	4155300	1826200	2174800	2144600	1935600	2398400	2537800	1170200	2040400	2978600	3924600
YCL035C	YCL035C	11	11	11	sp|YCL035C|GRX1_YEAST NCSL01000046.1 22970-23302 ORF Verified Glutathione-dependent disulfide oxidoreductase; hydroperoxide and superoxide-radical responsive, heat-stable, with active site cysteine pair; protects cells from oxidative damage; GRX1 has a par	1	11	11	11	11	6	11	6	11	6	93.6	93.6	93.6	12.38	110	110	5.54	5	6	3	4	2	1	5	2	1	4	1	3	0	135.03	By MS/MS	By MS/MS	76899000	74502000	76536000	62560000	54553000	71037000	82152000	73204000	68723000	91591000	72765000
YCL037C	YCL037C	23	23	23	sp|YCL037C|SRO9_YEAST NCSL01000046.1 25465-26769 ORF Verified Cytoplasmic RNA-binding protein; shuttles between nucleus and cytoplasm and is exported from the nucleus in an mRNA export-dependent manner; associates with translating ribosomes; involved in he	1	23	23	23	18	9	18	9	18	9	65.2	65.2	65.2	48.059	434	434	6.31	11	7	6	6	4	4	2	8	7	7	5	8	0	118.32	By MS/MS	By MS/MS	5236100	3744700	4684200	3704900	3574500	4601300	4765800	3901300	3814400	5862000	4952600
YCL038C	YCL038C	5	5	5	sp|YCL038C|ATG22_YEAST NCSL01000046.1 27615-29195 ORF Verified Vacuolar integral membrane protein required for efflux of amino acids; required for efflux of amino acids during autophagic body breakdown in the vacuole; null mutation causes a gradual loss of	1	5	5	5	2	4	2	4	2	4	10.6	10.6	10.6	58.63	526	526	6.57	1				1	2			2	1			0	8.6323	By MS/MS	By MS/MS	236350	203620	196720	183840	168260	183060	127740	172660	132970	264000	223500
YCL039W	YCL039W	12	12	12	sp|YCL039W|GID7_YEAST NCSL01000046.1 29256-31493 ORF Verified Subunit of GID Complex that binds directly to central component Vid30p; GID complex is involved in proteasome-dependent catabolite inactivation of fructose-1,6-bisphosphatase; Gid7p contains six	1	12	12	12	12	1	12	1	12	1	22.6	22.6	22.6	84.482	745	745	6.53	1	4	1	1	1	1	1	2		4	2	1	0	68.653	By MS/MS	By MS/MS	9730000	5428700	5934100	7427100	5712100	6155300	5646900	4246000	4959500	9090900	9192800
YCL040W	YCL040W	29	28	28	sp|YCL040W|GLK1_YEAST NCSL01000046.1 31800-33302 ORF Verified Glucokinase; catalyzes the phosphorylation of glucose at C6 in the first irreversible step of glucose metabolism; one of three glucose phosphorylating enzymes; expression regulated by non-fermen	1	29	28	28	29	4	28	3	28	3	63.4	60.6	60.6	55.391	500	500	7.3	5	2	4	5	9	3	6	6	8	7	10	6	0	142.72	By MS/MS	By MS/MS	81617000	46873000	60647000	66297000	44854000	50837000	60333000	37431000	43754000	75780000	77152000
YCL043C	YCL043C	37	37	37	sp|YCL043C|PDI1_YEAST NCSL01000046.1 33913-35505 ORF Verified Protein disulfide isomerase; multifunctional oxidoreductase of the ER lumen, essential for disulfide bond formation in secretory and cell-surface proteins, processing of non-native disulfide bon	1	37	37	37	37	21	37	21	37	21	67.7	67.7	67.7	59.013	530	530	6.71	13	10	12	12	21	5	23	30	14	10	16	11	0	323.31	By MS/MS	By MS/MS	208000000	163390000	165840000	166340000	161330000	193820000	224660000	212820000	170740000	254520000	196660000
YCL044C	YCL044C	11	11	11	sp|YCL044C|MGR1_YEAST NCSL01000046.1 35795-37048 ORF Verified Subunit of the mitochondrial (mt) i-AAA protease supercomplex; i-AAA degrades misfolded mitochondrial proteins; forms a subcomplex with Mgr3p that binds to substrates to facilitate proteolysis;	1	11	11	11	11	0	11	0	11	0	34.1	34.1	34.1	47.16	417	417	4.64	4	2	2		1		1		2	1	1		0	25.414	By MS/MS		11479000	7923400	9812300	8458900	7613900	7888600	9151100	6606000	6714500	11954000	10856000
YCL045C	YCL045C	21	21	21	sp|YCL045C|EMC1_YEAST NCSL01000046.1 37256-39538 ORF Verified Member of conserved endoplasmic reticulum membrane complex; involved in efficient folding of proteins in the ER; null mutant displays induction of the unfolded protein response; interacts with G	1	21	21	21	21	1	21	1	21	1	32.9	32.9	32.9	87.182	760	760	7.05	2	2	3	5	1	2	5	3	2	4	4	4	0	166.05	By MS/MS	By MS/MS	34091000	20397000	21605000	24540000	20874000	22464000	26027000	16872000	19260000	31864000	32212000
YCL047C	YCL047C	3	3	3	sp|YCL047C|POF1_YEAST NCSL01000046.1 39725-40501 ORF Verified Nicotinamide mononucleotide-specific adenylyltransferase (NMNAT); catalyzes the conversion of nicotinamide mononucleotide (NMN) to nicotinamide adenine dinucleotide (NAD+); role in the nicotinam	1	3	3	3	3	0	3	0	3	0	8.9	8.9	8.9	29.673	258	258	5.5		1			1	1			1				0.0017178	2.7834	By MS/MS		1405300	1219900	1257400	1052400	1384700	2160100	1258900	1525800	1592300	1710400	1329200
YCL048W	YCL048W	34	34	34	sp|YCL048W|SPS22_YEAST NCSL01000046.1 40608-41999 ORF Verified Protein of unknown function; SPS22 has a paralog, SPS2, that arose from the whole genome duplication; redundant with Sps2p for the organization of the beta-glucan layer of the spore wall GN=SPS	1	34	34	34	34	3	34	3	34	3	67	67	67	52.021	463	463	6.29	12	10	10	2	2	6	5	9	8	8	8	7	0	190.28	By MS/MS	By MS/MS	112180000	26821000	63376000	90907000	80074000	78071000	112340000	59361000	80136000	132750000	105970000
YCL049C	YCL049C	4	4	4	sp|YCL049C|dubious100_YEAST NCSL01000046.1 43485-44423 ORF Uncharacterized Protein of unknown function; localizes to membrane fraction; YCL049C is not an essential gene GN=dubious100 PE=1 SV=1	1	4	4	4	4	0	4	0	4	0	20.2	20.2	20.2	35.73	312	312	4.67	1	3							1			1	0	11.728	By MS/MS		1470800	814900	1260700	1269300	1168600	1318000	1152500	1055000	1232400	1226200	1391000
YCL050C	YCL050C	19	19	19	sp|YCL050C|APA1_YEAST NCSL01000046.1 45409-46374 ORF Verified AP4A phosphorylase; bifunctional diadenosine 5,5-P1,P4-tetraphosphate phosphorylase and ADP sulfurylase involved in catabolism of bis(5-nucleosidyl) tetraphosphates; catalyzes phosphorolysi	1	19	19	19	19	3	19	3	19	3	69.8	69.8	69.8	36.492	321	321	6.23	3	3	4	3	3	6	5	3		3	2	4	0	74.129	By MS/MS	By MS/MS	52086000	29370000	33884000	33452000	33642000	33003000	33012000	25724000	24039000	43378000	49218000
YCL051W	YCL051W	11	11	11	sp|YCL051W|LRE1_YEAST NCSL01000046.1 46596-48347 ORF Verified Protein involved in control of cell wall structure and stress response; direct inhibitor of the nuclear Dbf2 related (NDR) kinase Cbk1p-Mob2p; overproduction confers resistance to cell-wall degr	1	11	11	11	5	6	5	6	5	6	21.8	21.8	21.8	64.745	583	583	6.53			2	3	3	1	2		3	2	1		0	29.197	By MS/MS	By MS/MS	1005400	950290	838390	659370	441110	754430	743330	596560	491260	804920	950700
YCL052C	YCL052C	12	12	12	sp|YCL052C|PBN1_YEAST NCSL01000046.1 48819-50069 ORF Verified Component of glycosylphosphatidylinositol-mannosyltransferase I; essential component; required for the autocatalytic post-translational processing of the protease B precursor Prb1p; localizes to	1	12	12	12	12	0	12	0	12	0	27.4	27.4	27.4	47.939	416	416	6.73	2	1		1	3	1	1		1	2		3	0	74.388	By MS/MS		6896600	4538300	5008100	5674300	4251400	5294600	6464800	3780100	4586100	7333300	6518900
YCL054W	YCL054W	16	16	16	sp|YCL054W|SPB1_YEAST NCSL01000046.1 50238-52763 ORF Verified AdoMet-dependent methyltransferase; involved in rRNA processing and 60S ribosomal subunit maturation; methylates G2922 in the tRNA docking site of the large subunit rRNA and in the absence of sn	1	16	16	16	15	3	15	3	15	3	24.4	24.4	24.4	96.498	841	841	8.23	1	1	1	2	1	1	1	1	2	3	3	5	0	55.958	By MS/MS	By MS/MS	6094700	5933800	6665800	3749200	4687700	5556300	4785600	4629300	4573500	5873800	5769300
YCL055W	YCL055W	7	7	7	sp|YCL055W|KAR4_YEAST NCSL01000046.1 55276-56283 ORF Verified Transcription factor required for response to pheromones; also required during meiosis; exists in two forms, a slower-migrating form more abundant during vegetative growth and a faster-migrating	1	7	7	7	6	1	6	1	6	1	21.5	21.5	21.5	38.672	335	335	5.71		1	1	1	1		2					1	0	16.184	By MS/MS	By MS/MS	3151600	1532300	2436000	2480100	1306300	2025100	2206400	894550	1460500	3256200	2979500
YCL057C-A	YCL057C-A	7	7	7	sp|YCL057C-A|MIC10_YEAST NCSL01000046.1 59887-60180 ORF Verified Conserved component of the MICOS complex; MICOS (formerly MINOS or MitOS) is a mitochondrial inner membrane complex that extends into the intermembrane space and has a role in the maintenance	1	7	7	7	7	1	7	1	7	1	70.1	70.1	70.1	10.408	97	97	6.93				1	5	3			1	3	1		0	29.313	By MS/MS	By MS/MS	11111000	9864300	10474000	7123500	7330300	6274200	7048100	4975200	5808000	10378000	10511000
YCL057W	YCL057W	36	36	36	sp|YCL057W|PRD1_YEAST NCSL01000046.1 57306-59444 ORF Verified Zinc metalloendopeptidase; found in the cytoplasm and intermembrane space of mitochondria; with Cym1p, involved in degradation of mitochondrial proteins and of presequence peptides cleaved from	1	36	36	36	36	2	36	2	36	2	47.9	47.9	47.9	81.932	712	712	6.16	4	5	7	6	7	6	5	4	6	4	5	3	0	180.61	By MS/MS	By MS/MS	80212000	44548000	51474000	59104000	47942000	48095000	64191000	36161000	39845000	76595000	75793000
YCL059C	YCL059C	7	7	7	sp|YCL059C|KRR1_YEAST NCSL01000046.1 60833-61783 ORF Verified Nucleolar protein required for rRNA synthesis and ribosomal assembly; required for the synthesis of 18S rRNA and for the assembly of 40S ribosomal subunit; essential gene GN=KRR1 PE=1 SV=1	1	7	7	7	6	1	6	1	6	1	27.2	27.2	27.2	37.159	316	316	5	2		1		1		1	1		1			0	17.364	By MS/MS	By MS/MS	4114000	2622400	2999400	2119400	2274700	2491100	2854100	1721800	1913600	3513300	3888700
YCL061C	YCL061C	19	19	19	sp|YCL061C|MRC1_YEAST NCSL01000046.1 62106-65396 ORF Verified S-phase checkpoint protein required for DNA replication; couples DNA helicase and polymerase; interacts with and stabilizes Pol2p at stalled replication forks during stress, where it forms a pau	1	19	19	19	10	14	10	14	10	14	27.2	27.2	27.2	124.32	1096	1096	6.72	6	1	2	1	1	6	3	2	3	6	1	4	0	124.09	By MS/MS	By MS/MS	1362000	1151500	1063500	1208300	934830	1060500	1172000	972850	846940	1300300	1287700
YCL063W	YCL063W	1	1	1	sp|YCL063W|VAC17_YEAST NCSL01000046.1 65652-66923 ORF Verified Phosphoprotein involved in vacuole inheritance; degraded in late M phase of the cell cycle; acts as a vacuole-specific receptor for myosin Myo2p GN=VAC17 PE=1 SV=1	1	1	1	1	0	1	0	1	0	1	5.7	5.7	5.7	47.835	423	423	11											1		0.0043426	2.2781		By MS/MS	0	0	0	0	0	0	0	0	0	0	0
YCL076W	YCL076W	1	1	1	sp|YCL076W|dubious99_YEAST NCSL01000093.1 4570-5313 ORF Dubious Dubious open reading frame; unlikely to encode a functional protein, based on available experimental and comparative sequence data GN=dubious99 PE=1 SV=1	1	1	1	1	0	1	0	1	0	1	8.9	8.9	8.9	28.248	247	247	10.5										1	1		1	-2		By MS/MS	0	0	0	0	0	0	0	0	0	0	0
YCR002C	YCR002C	20	20	20	sp|YCR002C|CDC10_YEAST NCSL01000052.1 26527-27495 ORF Verified Component of the septin ring, required for cytokinesis; septins are GTP-binding proteins that assemble into rod-like hetero-oligomers that can associate to form filaments; septin rings at the m	1	20	20	20	20	6	20	6	20	6	56.3	56.3	56.3	35.677	309	309	6.38	7	11	3	2	5	2	4	6	4	2	6	9	0	111.03	By MS/MS	By MS/MS	65869000	21847000	33875000	60227000	38401000	40844000	55759000	27870000	35127000	61893000	62209000
YCR003W	YCR003W	5	5	5	sp|YCR003W|MRPL32_YEAST NCSL01000052.1 27767-28318 ORF Verified Mitochondrial ribosomal protein of the large subunit; protein abundance increases in response to DNA replication stress GN=MRPL32 PE=1 SV=1	1	5	5	5	5	0	5	0	5	0	27.3	27.3	27.3	21.423	183	183	6.17	2	1	1	1		1	2	1			1	2	0	10.037	By MS/MS		8722300	5477500	7212900	6305900	5868200	5543700	7015700	4189400	4590300	7522200	8247900
YCR004C	YCR004C	17	17	16	sp|YCR004C|YCP4_YEAST NCSL01000052.1 28722-29465 ORF Verified Protein of unknown function; has sequence and structural similarity to flavodoxins; predicted to be palmitoylated; the authentic, non-tagged protein is detected in highly purified mitochondria i	1	17	17	16	17	7	17	7	16	7	69.6	69.6	66.8	26.351	247	247	6.35	3	4	4	3	5	3	7	7	1	3	2	4	0	92.945	By MS/MS	By MS/MS	101150000	57344000	83393000	69299000	65158000	72117000	81422000	46671000	55361000	91717000	95646000
YCR005C	YCR005C	36	34	32	sp|YCR005C|CIT2_YEAST NCSL01000052.1 30093-31475 ORF Verified Citrate synthase, peroxisomal isozyme involved in glyoxylate cycle; catalyzes condensation of acetyl coenzyme A and oxaloacetate to form citrate; expression is controlled by Rtg1p and Rtg2p tran	1	36	34	32	36	5	34	4	32	3	74.6	68.7	66.1	51.413	460	460	6.19	8	8	4	4	7	8	6	6	6	7	5	4	0	148.87	By MS/MS	By MS/MS	103930000	79137000	70699000	68619000	53106000	56457000	62793000	42279000	43777000	85268000	98220000
YCR009C	YCR009C	18	18	18	sp|YCR009C|RVS161_YEAST NCSL01000052.1 39557-40354 ORF Verified Amphiphysin-like lipid raft protein; N-BAR domain protein that interacts with Rvs167p and regulates polarization of the actin cytoskeleton, endocytosis, cell polarity, cell fusion and viabilit	1	18	18	18	18	3	18	3	18	3	58.5	58.5	58.5	30.25	265	265	6.76	2	3	3	1	6	3	1	2	2	4	4	3	0	62.814	By MS/MS	By MS/MS	41308000	27527000	29569000	30224000	25289000	30568000	32699000	22880000	24384000	38952000	39044000
YCR010C	YCR010C	5	5	5	sp|YCR010C|ADY2_YEAST NCSL01000052.1 41085-41936 ORF Verified Acetate transporter required for normal sporulation; phosphorylated in mitochondria; ADY2 has a paralog, ATO2, that arose from the whole genome duplication GN=ADY2 PE=1 SV=1	1	5	5	5	5	4	5	4	5	4	19.1	19.1	19.1	30.726	283	283	6.24	9	8	6	8	35	23	4	12	12	7	9	7	0	155.28	By MS/MS	By MS/MS	12659000	13085000	13216000	9123300	10689000	7875100	9102200	9219100	7429400	13675000	11981000
YCR011C	YCR011C	8	8	8	sp|YCR011C|ADP1_YEAST NCSL01000052.1 42536-45685 ORF Verified Putative ATP-dependent permease of the ABC transporter family GN=ADP1 PE=1 SV=1	1	8	8	8	7	2	7	2	7	2	8.2	8.2	8.2	117.26	1049	1049	7.78			4	3	2			2	2	2	5	3	0	35.449	By MS/MS	By MS/MS	2132400	1446000	1477600	1775700	1410200	1457800	1703200	1133000	1203900	1955500	2015400
YCR012W	YCR012W	43	43	43	sp|YCR012W|PGK1_YEAST NCSL01000052.1 46558-47808 ORF Verified 3-phosphoglycerate kinase; catalyzes transfer of high-energy phosphoryl groups from the acyl phosphate of 1,3-bisphosphoglycerate to ADP to produce ATP; key enzyme in glycolysis and gluconeogene	1	43	43	43	43	25	43	25	43	25	87.3	87.3	87.3	44.738	416	416	6.48	13	18	16	17	13	15	13	23	15	18	11	15	0	323.31	By MS/MS	By MS/MS	607020000	334700000	504630000	464620000	396910000	377340000	516530000	306600000	309300000	511760000	574010000
YCR016W	YCR016W	11	11	11	sp|YCR016W|dubious113_YEAST NCSL01000052.1 52574-53446 ORF Uncharacterized Putative protein of unknown function; green fluorescent protein (GFP)-fusion protein localizes to the nucleolus and nucleus; predicted to be involved in ribosome biogenesis GN=dubio	1	11	11	11	10	2	10	2	10	2	30.3	30.3	30.3	33.632	290	290	5.79	2	1	1	3		1		2	2	1		1	0	24.494	By MS/MS	By MS/MS	3178300	3122100	3635000	2660900	2700900	3013900	3778200	3433800	2865300	4141500	3009200
YCR017C	YCR017C	4	4	4	sp|YCR017C|CWH43_YEAST NCSL01000052.1 53713-56574 ORF Verified Putative sensor/transporter protein involved in cell wall biogenesis; contains 14-16 transmembrane segments and several putative glycosylation and phosphorylation sites; null mutation is synthe	1	4	4	4	4	0	4	0	4	0	3.9	3.9	3.9	107.93	953	953	5.4		2	1					1				1	0	19.204	By MS/MS		1611000	1250700	1278600	1177600	1149700	926490	934030	868330	694180	1474600	1523200
YCR018C	YCR018C	4	4	4	sp|YCR018C|SRD1_YEAST NCSL01000052.1 57177-57842 ORF Verified Protein involved in the processing of pre-rRNA to mature rRNA; contains a C2/C2 zinc finger motif; srd1 mutation suppresses defects caused by the rrp1-1 mutation GN=SRD1 PE=1 SV=1	1	4	4	4	2	2	2	2	2	2	16.7	16.7	16.7	25.511	221	221	7.8					2	1	2	2	1		1	1	0	20.569	By MS/MS	By MS/MS	627210	299070	329810	269740	889130	436450	334430	727710	355840	459080	592380
YCR019W	YCR019W	6	6	6	sp|YCR019W|MAK32_YEAST NCSL01000068.1 18882-19973 ORF Verified Protein necessary for stability of L-A dsRNA-containing particles GN=MAK32 PE=1 SV=1	1	6	6	6	6	0	6	0	6	0	24	24	24	40.768	363	363	3.83	2		2		1					1			0	56.413	By MS/MS		1462600	475280	810890	761580	842170	866640	810910	326050	328970	1014700	1381500
YCR020W-B	YCR020W-B	5	5	5	sp|YCR020W-B|HTL1_YEAST NCSL01000068.1 17257-17493 ORF Verified Component of the RSC chromatin remodeling complex; RSC functions in transcriptional regulation and elongation, chromosome stability, and establishing sister chromatid cohesion; involved in tel	1	5	5	5	5	0	5	0	5	0	64.1	64.1	64.1	9.1794	78	78	6.62		1	1	2				1	1		1	1	0	22.964	By MS/MS		4964600	2781600	3574800	4517500	3493000	4487400	4770600	2805200	3121900	4481700	4692600
YCR021C	YCR021C	2	2	2	sp|YCR021C|HSP30_YEAST NCSL01000068.1 15706-16704 ORF Verified Negative regulator of the H(+)-ATPase Pma1p; stress-responsive protein; hydrophobic plasma membrane localized; induced by heat shock, ethanol treatment, weak organic acid, glucose limitation, a	1	2	2	2	1	2	1	2	1	2	9	9	9	37.068	332	332	4.92	3	3	3								2	2	0	4.0332	By MS/MS	By MS/MS	0	0	0	0	0	0	0	0	0	0	0
YCR023C	YCR023C	5	5	5	sp|YCR023C|dubious115_YEAST NCSL01000068.1 12438-14273 ORF Verified Vacuolar membrane protein of unknown function; member of the multidrug resistance family; YCR023C is not an essential gene GN=dubious115 PE=1 SV=1	1	5	5	5	2	3	2	3	2	3	11.1	11.1	11.1	69.168	611	611	6.45				3	2	1	2	1	1			1	0	7.9269	By MS/MS	By MS/MS	578530	306620	517480	517880	393830	565780	519180	300970	345550	504870	547200
YCR024C	YCR024C	6	6	6	sp|YCR024C|SLM5_YEAST NCSL01000068.1 10589-12067 ORF Verified Mitochondrial asparaginyl-tRNA synthetase GN=SLM5 PE=1 SV=1	1	6	6	6	6	0	6	0	6	0	17.5	17.5	17.5	56.784	492	492	6.33		1			1	2	1					1	0	8.026	By MS/MS		1847100	936020	1261500	1293900	1118900	1112300	1275800	881380	843200	1484800	1745700
YCR025C	YCR025C	1	1	1	sp|YCR025C|dubious116_YEAST NCSL01000068.1 8954-9364 ORF Dubious Dubious open reading frame; unlikely to encode a functional protein, based on available experimental and comparative sequence data; YCR025C is not an essential gene GN=dubious116 PE=1 SV=1	1	1	1	1	1	0	1	0	1	0	6.6	6.6	6.6	15.987	136	136	2.5		1	1										1	-2	By MS/MS		0	0	0	0	0	0	0	0	0	0	0
YCR026C	YCR026C	4	4	4	sp|YCR026C|NPP1_YEAST NCSL01000068.1 6471-8699 ORF Verified Nucleotide pyrophosphatase/phosphodiesterase; mediates extracellular nucleotide phosphate hydrolysis along with Npp2p and Pho5p; activity and expression enhanced during conditions of phosphate sta	1	4	4	4	4	0	4	0	4	0	7.8	7.8	7.8	84.799	742	742	8.25	1									1	2		0	9.0212	By MS/MS		1321000	944890	763750	858750	845030	814210	808180	723460	770960	1311400	1247900
YCR028C-A	YCR028C-A	11	11	11	sp|YCR028C-A|RIM1_YEAST NCSL01000068.1 393-883 ORF Verified ssDNA-binding protein essential for mitochondrial genome maintenance; involved in mitochondrial DNA replication; stimulates utilization by Mip1p DNA polymerase of RNA primers synthesized by Rpo41p	1	11	11	11	11	4	11	4	11	4	71.1	71.1	71.1	15.386	135	135	5.95	5	4	6	2		3	4	3	1	4	4	2	0	74.405	By MS/MS	By MS/MS	42141000	25643000	27310000	40681000	25645000	27718000	36635000	24663000	22719000	36032000	39821000
YCR030C	YCR030C	45	45	45	sp|YCR030C|SYP1_YEAST NCSL01000065.1 22337-24949 ORF Verified Negative regulator of WASP-Arp23 complex; involved in endocytic site formation; directly inhibits Las17p stimulation of Arp23 complex-mediated actin assembly in vitro; may regulate assembly and	1	45	45	45	38	17	38	17	38	17	59.5	59.5	59.5	96.147	870	870	6.5	12	14	5	13	22	16	13	6	10	18	16	8	0	189.79	By MS/MS	By MS/MS	40118000	23654000	27823000	27433000	20848000	26295000	30201000	19086000	21288000	36008000	37916000
YCR033W	YCR033W	17	17	17	sp|YCR033W|SNT1_YEAST NCSL01000065.1 8605-12285 ORF Verified Subunit of the Set3C deacetylase complex; interacts directly with the Set3C subunit, Sif2p; putative DNA-binding protein; mutant has increased aneuploidy tolerance; relocalizes to the cytosol in	1	17	17	17	9	10	9	10	9	10	20.1	20.1	20.1	138.51	1226	1226	6.76	3	2	2	3	3	4	5	6	7	4	2	1	0	52.382	By MS/MS	By MS/MS	1119100	905890	1191900	1062100	1335900	1142500	1368600	1120300	976130	1403400	1059300
YCR034W	YCR034W	5	5	5	sp|YCR034W|ELO2_YEAST NCSL01000065.1 7139-8182 ORF Verified Fatty acid elongase, involved in sphingolipid biosynthesis; acts on fatty acids of up to 24 carbons in length; mutations have regulatory effects on 1,3-beta-glucan synthase, vacuolar ATPase, and t	1	5	5	5	4	2	4	2	4	2	9.8	9.8	9.8	40.002	347	347	5.59		1	4	4	3	4	2	1	1		1	1	0	7.7031	By MS/MS	By MS/MS	6999800	3034000	5067400	4760000	4620000	4869600	5392300	2949000	3726600	5344800	6616400
YCR035C	YCR035C	9	9	9	sp|YCR035C|RRP43_YEAST NCSL01000065.1 5756-6940 ORF Verified Exosome non-catalytic core component; involved in 3-5 RNA processing and degradation in both the nucleus and the cytoplasm; has similarity to E. coli RNase PH and to human hRrp43p (OIP2, EXOSC8	1	9	9	9	9	0	9	0	9	0	28.7	28.7	28.7	44.059	394	394	5.09	1	2	1	1	2		1	1	1	1			0	24.676	By MS/MS		3698600	1847500	3127700	2410800	2410600	2403000	2569800	1771300	1968000	2887700	3497700
YCR036W	YCR036W	9	9	9	sp|YCR036W|RBK1_YEAST NCSL01000065.1 4476-5477 ORF Verified Putative ribokinase GN=RBK1 PE=1 SV=1	1	9	9	9	9	0	9	0	9	0	36	36	36	36.954	333	333	6.92	3	1			1	1				4	2	1	0	52.308	By MS/MS		6849300	4116100	4955500	6234800	4144200	4720000	5503600	3462300	3871500	6754400	6474100
YCR037C	YCR037C	3	3	3	sp|YCR037C|PHO87_YEAST NCSL01000065.1 1589-4360 ORF Verified Low-affinity inorganic phosphate (Pi) transporter; acts upstream of Pho81p in regulation of the PHO pathway; expression is independent of Pi concentration and Pho4p activity; contains 12 membrane	1	3	3	3	2	2	2	2	2	2	7	7	7	102.54	923	923	6.4	1	1						1		1	1		0	12.604	By MS/MS	By MS/MS	276200	214170	375940	191200	218430	298160	232590	181470	234100	290710	261730
YCR042C	YCR042C	9	9	9	sp|YCR042C|TAF2_YEAST NCSL01000048.1 63328-67551 ORF Verified TFIID subunit (150 kDa); involved in RNA polymerase II transcription initiation GN=TAF2 PE=1 SV=1	1	9	9	9	7	4	7	4	7	4	9	9	9	161.48	1407	1407	6.12	1	2	2	3		1	1	2			2	2	0	36.476	By MS/MS	By MS/MS	2506000	2093100	2857800	1658300	2282600	1932700	1829300	1839700	1780200	2630700	2372600
YCR043C	YCR043C	1	1	1	sp|YCR043C|dubious117_YEAST NCSL01000048.1 62010-62393 ORF Uncharacterized Putative protein of unknown function; green fluorescent protein (GFP)-fusion protein localizes to the Golgi apparatus; YCR043C is not an essential gene GN=dubious117 PE=1 SV=1	1	1	1	1	1	0	1	0	1	0	9.4	9.4	9.4	14.779	127	127	6						1							0.00099552	3.1614	By MS/MS		80007	67464	89849	45805	32249	66895	38956	32836	30379	60438	75744
YCR045C	YCR045C	19	19	19	sp|YCR045C|RRT12_YEAST NCSL01000048.1 59048-60523 ORF Verified Probable subtilisin-family protease; role in formation of the dityrosine layer of spore walls; localizes to the spore wall and also the nuclear envelope and ER region in mature spores GN=RRT12	1	19	19	19	19	1	19	1	19	1	50.5	50.5	50.5	55.067	491	491	6.91	2	8	6	1			4	6	3	3	6	6	0	130.74	By MS/MS	By matching	52943000	8896900	18572000	49806000	36352000	44257000	71386000	33866000	43108000	65930000	49969000
YCR046C	YCR046C	8	8	8	sp|YCR046C|IMG1_YEAST NCSL01000048.1 58229-58738 ORF Verified Mitochondrial ribosomal protein of the large subunit; required for respiration and for maintenance of the mitochondrial genome GN=IMG1 PE=1 SV=1	1	8	8	8	8	0	8	0	8	0	42	42	42	19.393	169	169	7.75			2	1	1						1	3	0	16.446	By MS/MS		3901400	1818700	2630800	2609400	2143100	2571100	2349700	1755200	2227600	3348400	3686900
YCR048W	YCR048W	1	1	1	sp|YCR048W|ARE1_YEAST NCSL01000048.1 54885-56699 ORF Verified Acyl-CoA:sterol acyltransferase; endoplasmic reticulum enzyme that contributes the major sterol esterification activity in the absence of oxygen; ARE1 has a paralog, ARE2, that arose from the wh	1	1	1	1	0	1	0	1	0	1	3.3	3.3	3.3	70.923	604	604	4.5			1			1							0	5.9962		By MS/MS	0	0	0	0	0	0	0	0	0	0	0
YCR051W	YCR051W	14	14	14	sp|YCR051W|dubious122_YEAST NCSL01000048.1 53908-54576 ORF Uncharacterized Putative protein of unknown function; green fluorescent protein (GFP)-fusion protein localizes to the cytoplasm and nucleus; contains ankyrin (Ank) repeats; YCR051W is not an essent	1	14	14	14	11	5	11	5	11	5	86.5	86.5	86.5	24.699	222	222	6.95	2		2	1	2		2	3	2	2	2	1	0	128.18	By MS/MS	By MS/MS	9162500	7102000	7249800	7604300	6680500	7669400	8228500	7512100	5618500	7621900	8662900
YCR052W	YCR052W	21	21	21	sp|YCR052W|RSC6_YEAST NCSL01000048.1 52202-53653 ORF Verified Component of the RSC chromatin remodeling complex; essential for mitotic growth; RSC6 has a paralog, SNF12, that arose from the whole genome duplication GN=RSC6 PE=1 SV=1	1	21	21	21	18	6	18	6	18	6	65	65	65	54.191	483	483	6.63	2	3	3	8	1	3	6	3	1	2	3	6	0	187.92	By MS/MS	By MS/MS	10625000	6858400	8922700	8568600	7311600	8714000	12072000	8420500	7647400	12983000	10047000
YCR053W	YCR053W	34	34	34	sp|YCR053W|THR4_YEAST NCSL01000048.1 50407-51951 ORF Verified Threonine synthase; conserved protein that catalyzes formation of threonine from O-phosphohomoserine; expression is regulated by the GCN4-mediated general amino acid control pathway GN=THR4 PE=1	1	34	34	34	34	3	34	3	34	3	65	65	65	57.474	514	514	6.25	3	6	11	6	3	7	9	6	12	4	4	2	0	323.31	By MS/MS	By MS/MS	157120000	103490000	110160000	111590000	85368000	103340000	133600000	76469000	83273000	138450000	148500000
YCR054C	YCR054C	11	11	11	sp|YCR054C|CTR86_YEAST NCSL01000048.1 48581-50272 ORF Verified Essential protein of unknown function; with orthologs in Ashbya gossypii and Candida albicans; similar to human ATXN10, mutations in which cause spinocerebellar ataxia type 10; codon usage corr	1	11	11	11	10	2	10	2	10	2	24	24	24	65.192	563	563	5.24	2	4	6	6	2	1		1	1	1	3	2	0	73.081	By MS/MS	By MS/MS	3281000	1425600	1828600	2306600	2130600	2285900	2377300	1772900	1703100	2787400	3099300
YCR057C	YCR057C	12	12	12	sp|YCR057C|PWP2_YEAST NCSL01000048.1 45420-48191 ORF Verified Conserved 90S pre-ribosomal component; essential for proper endonucleolytic cleavage of the 35 S rRNA precursor at A0, A1, and A2 sites; contains eight WD-repeats; PWP2 deletion leads to defects	1	12	12	12	4	9	4	9	4	9	11.8	11.8	11.8	103.99	923	923	6.52	3	3	2	2	5				1	4	5	2	0	66.679	By MS/MS	By MS/MS	784090	499910	605600	523700	430910	386860	504800	295330	396260	649650	741280
YCR060W	YCR060W	4	4	4	sp|YCR060W|TAH1_YEAST NCSL01000048.1 43910-44245 ORF Verified Component of conserved R2TP complex (Rvb1-Rvb2-Tah1-Pih1); R2TP complex interacts with Hsp90 (Hsp82p and Hsc82p) to mediate assembly of large protein complexes such as box C/D snoRNPs and RNA po	1	4	4	4	4	0	4	0	4	0	44.1	44.1	44.1	12.453	111	111	8				1	1				1	1		1	0	15.935	By MS/MS		2999800	1110100	1498500	2305900	1607300	2180900	2596800	1398100	2201600	2469800	2833000
YCR061W	YCR061W	7	7	7	sp|YCR061W|dubious123_YEAST NCSL01000048.1 41195-43072 ORF Uncharacterized Protein of unknown function; green fluorescent protein (GFP)-fusion protein localizes to the cytoplasm in a punctate pattern; induced by treatment with 8-methoxypsoralen and UVA irr	1	7	7	7	0	7	0	7	0	7	11.5	11.5	11.5	70.183	625	625	8.25	2	1		1			1		2	3	3	3	0	32.513		By MS/MS	0	0	0	0	0	0	0	0	0	0	0
YCR063W	YCR063W	2	2	2	sp|YCR063W|BUD31_YEAST NCSL01000048.1 40131-40604 ORF Verified Component of the SF3b subcomplex of the U2 snRNP; increases efficiency of first and second step pre-mRNA splicing; diploid mutants display a random budding pattern instead of the wild-type bipo	1	2	2	2	2	0	2	0	2	0	13.4	13.4	13.4	18.447	157	157	5.67				1		1	1						0.0052859	2.1701	By MS/MS		571230	328350	398400	374280	358950	400430	446240	300230	300900	477380	539880
YCR065W	YCR065W	1	1	1	sp|YCR065W|HCM1_YEAST NCSL01000048.1 37919-39613 ORF Verified Forkhead transcription factor; drives S-phase activation of genes involved in chromosome segregation, spindle dynamics, budding; also activates genes involved in respiration, use of alternative	1	1	1	1	0	1	0	1	0	1	2.8	2.8	2.8	63.647	564	564	3.5			1	1									0.0031546	2.4623		By MS/MS	0	0	0	0	0	0	0	0	0	0	0
YCR066W	YCR066W	5	5	5	sp|YCR066W|RAD18_YEAST NCSL01000048.1 35959-37422 ORF Verified E3 ubiquitin ligase; forms heterodimer with Rad6p to monoubiquitinate PCNA-K164; heterodimer binds single-stranded DNA and has single-stranded DNA dependent ATPase activity; required for postre	1	5	5	5	1	4	1	4	1	4	15.4	15.4	15.4	55.141	487	487	4.29	3	3	2	2	1				1		1	1	0	15.205	By MS/MS	By MS/MS	496190	295390	474810	375210	343880	333670	500090	374030	397420	457350	469440
YCR067C	YCR067C	9	9	9	sp|YCR067C|SED4_YEAST NCSL01000048.1 32516-35797 ORF Verified Integral ER membrane protein that stimulates Sar1p GTPase activity; involved in COPII vesicle budding through disassociation of coat proteins from membranes onto liposomes; binds Sec16p; SED4 ha	1	9	9	9	9	1	9	1	9	1	12	12	12	116.78	1093	1093	6.93		1			2	3	3	1	2	2			0	71.131	By MS/MS	By matching	10902000	6815300	6814300	7021600	5885900	6544600	7417900	4191600	4488600	9893000	10301000
YCR068W	YCR068W	4	4	4	sp|YCR068W|ATG15_YEAST NCSL01000048.1 30064-31626 ORF Verified Putative lipase required for lysis of autophagic and Cvt bodies; targeted to intravacuolar vesicles during autophagy via the multivesicular body (MVB) pathway; required for the maintenance of l	1	4	4	4	4	0	4	0	4	0	8.7	8.7	8.7	58.422	520	520	4.67			1	2	2		1						0	26.537	By MS/MS		1364800	741680	683170	966260	606660	868770	747440	541490	493500	1211000	1288900
YCR069W	YCR069W	5	5	5	sp|YCR069W|CPR4_YEAST NCSL01000048.1 28829-29785 ORF Verified Peptidyl-prolyl cis-trans isomerase (cyclophilin); catalyzes the cis-trans isomerization of peptide bonds N-terminal to proline residues; has a potential role in the secretory pathway; CPR4 has	1	5	5	5	5	0	5	0	5	0	20.4	20.4	20.4	35.736	318	318	4	1	2	1		1	2	1						0	16.875	By MS/MS		2561900	1295100	1859900	1869600	1510900	1868000	1846800	1302600	1643000	3017600	2421600
YCR071C	YCR071C	9	9	9	sp|YCR071C|IMG2_YEAST NCSL01000048.1 28297-28737 ORF Verified Mitochondrial ribosomal protein of the large subunit; conserved in metazoa, with similarity to human mitochondrial ribosomal protein MRPL49 GN=IMG2 PE=1 SV=1	1	9	9	9	9	1	9	1	9	1	43.8	43.8	43.8	16.38	146	146	6.06	1	2	1	1	3	2	1	2			1	2	0	18.638	By MS/MS	By matching	13710000	8835100	10259000	10658000	9033500	10750000	11974000	7968000	9120400	12570000	12961000
YCR072C	YCR072C	7	7	7	sp|YCR072C|RSA4_YEAST NCSL01000048.1 26488-28035 ORF Verified WD-repeat protein involved in ribosome biogenesis; may interact with ribosomes; required for maturation and efficient intra-nuclear transport or pre-60S ribosomal subunits, localizes to the nucl	1	7	7	7	6	1	6	1	6	1	19	19	19	57.025	515	515	7.21	1	1			1	2	1	3	2	1	2		0	19.583	By MS/MS	By MS/MS	4907700	2962500	4332600	3134200	3491200	3175900	3487600	2603800	2712100	3466600	4641800
YCR073C	YCR073C	1	1	1	sp|YCR073C|SSK22_YEAST NCSL01000048.1 22260-26252 ORF Verified MAP kinase kinase kinase of HOG1 mitogen-activated signaling pathway; functionally redundant with Ssk2p; interacts with and is activated by Ssk1p; phosphorylates Pbs2p; SSK22 has a paralog, SSK	1	1	1	1	1	0	1	0	1	0	1.1	1.1	1.1	152.67	1330	1330	8								1					1	-2	By MS/MS		0	0	0	0	0	0	0	0	0	0	0
YCR073W-A	YCR073W-A	17	17	14	sp|YCR073W-A|SOL2_YEAST NCSL01000048.1 20930-21877 ORF Verified Protein with a possible role in tRNA export; shows similarity to 6-phosphogluconolactonase non-catalytic domains but does not exhibit this enzymatic activity; homologous to Sol3p and Sol4p; SO	1	17	17	14	17	8	17	8	14	6	61.6	61.6	51.4	34.575	315	315	6.11	6	6	10	8	8	2	9	7	2	6	3	8	0	132.91	By MS/MS	By MS/MS	27798000	15772000	20857000	20937000	16592000	18627000	22372000	15093000	14489000	23391000	26278000
YCR075W-A	YCR075W-A	5	5	5	sp|YCR075W-A|EGO2_YEAST NCSL01000048.1 19616-19843 ORF Verified Component of the EGO and GSE complexes; identified by homology to Ashbya gossypii; YCR075W-A has a paralog, YNR034W-A, that arose from the whole genome duplication GN=EGO2 PE=1 SV=1	1	5	5	5	5	1	5	1	5	1	64	64	64	8.0969	75	75	4.71		2	1	2			1				1		0	13.464	By MS/MS	By MS/MS	5107800	3202000	4282000	3847500	3377900	4260800	4462900	3971800	3510900	4235100	4830200
YCR076C	YCR076C	9	9	9	sp|YCR076C|FUB1_YEAST NCSL01000048.1 18798-19526 ORF Verified Proteasome-binding protein; interacts physically with multiple subunits of the 20S proteasome and genetically with genes encoding 20S core particle and 19S regulatory particle subunits; exhibits	1	9	9	9	8	5	8	5	8	5	54.5	54.5	54.5	26.403	242	242	6.27	4	4	1		2		4	3	1	2	3	2	0	42.441	By MS/MS	By MS/MS	4286600	2182200	3870500	3419200	2461900	2514000	3331500	2104000	2772800	3927200	4054700
YCR077C	YCR077C	27	27	27	sp|YCR077C|PAT1_YEAST NCSL01000048.1 16215-18605 ORF Verified Deadenylation-dependent mRNA-decapping factor; also required for faithful chromosome transmission, maintenance of rDNA locus stability, and protection of mRNA 3-UTRs from trimming; associated w	1	27	27	27	25	10	25	10	25	10	33.2	33.2	33.2	88.55	796	796	6.25	7	4	3	5	5	8	6	6	2	4	4	5	0	112.7	By MS/MS	By MS/MS	11918000	7940400	10946000	7855100	8652300	8690100	9606100	6665600	6404100	10136000	11274000
YCR079W	YCR079W	8	8	8	sp|YCR079W|PTC6_YEAST NCSL01000048.1 14670-15998 ORF Verified Mitochondrial type 2C protein phosphatase (PP2C); has similarity to mammalian PP1Ks; involved in mitophagy; null mutant is sensitive to rapamycin and has decreased phosphorylation of the Pda1 su	1	8	8	8	8	1	8	1	8	1	25.3	25.3	25.3	49.42	442	442	5.83	2	4	1	2	2				1	2	3	1	0	48.506	By MS/MS	By matching	1844300	1025700	1400800	1390200	1113100	1153000	1444000	984770	932620	1642600	1743500
YCR083W	YCR083W	7	7	7	sp|YCR083W|TRX3_YEAST NCSL01000048.1 8882-9265 ORF Verified Mitochondrial thioredoxin; highly conserved oxidoreductase required to maintain the redox homeostasis of the cell, forms the mitochondrial thioredoxin system with Trr2p, redox state is maintained	1	7	7	7	7	0	7	0	7	0	50.4	50.4	50.4	14.432	127	127	6.33	1	1		1	1		1	1	2			1	0	23.264	By MS/MS		18803000	13094000	14754000	15990000	12886000	12695000	15724000	10810000	9927700	19015000	17777000
YCR084C	YCR084C	33	33	33	sp|YCR084C|TUP1_YEAST NCSL01000048.1 6369-8525 ORF Verified General repressor of transcription; forms complex with Cyc8p, involved in the establishment of repressive chromatin structure through interactions with histones H3 and H4, appears to enhance expre	1	33	33	33	32	9	32	9	32	9	52.4	52.4	52.4	78.919	718	718	6.2	7	7	6	6	7	7	7	4	6	7	6	4	0	288.05	By MS/MS	By MS/MS	50274000	30407000	35658000	36100000	29457000	34892000	45237000	28060000	28881000	48495000	47517000
YCR086W	YCR086W	3	3	3	sp|YCR086W|CSM1_YEAST NCSL01000048.1 4857-5429 ORF Verified Nucleolar protein that mediates homolog segregation during meiosis I; forms a complex with Lrs4p and then Mam1p at kinetochores; required for condensin recruitment to the replication fork barrier	1	3	3	3	3	0	3	0	3	0	23.7	23.7	23.7	21.751	190	190	5.75	1				2							1	0	9.6087	By MS/MS		1432800	595440	767630	1167600	745630	894050	1366600	710970	891580	1192000	1353300
YCR087C-A	YCR087C-A	4	4	4	sp|YCR087C-A|dubious128_YEAST NCSL01000048.1 4354-4815 ORF Uncharacterized Putative protein of unknown function; green fluorescent protein (GFP)-fusion protein localizes to the nucleolus; YCR087C-A is not an essential gene GN=dubious128 PE=1 SV=1	1	4	4	4	3	1	3	1	3	1	30.1	30.1	30.1	17.738	153	153	7.5	1				1	1			1			2	0	17.356	By MS/MS	By MS/MS	2774100	2788300	2716600	1529900	1700500	2398100	2047300	1761100	1500900	2325500	2624800
YCR088W	YCR088W	58	58	58	sp|YCR088W|ABP1_YEAST NCSL01000048.1 1975-3753 ORF Verified Actin-binding protein of the cortical actin cytoskeleton; important for activation of the Arp2/3 complex that plays a key role actin in cytoskeleton organization; inhibits barbed-end actin filamen	1	58	58	58	52	33	52	33	52	33	76.2	76.2	76.2	65.534	592	592	6.32	26	23	21	26	26	29	26	24	25	15	20	24	0	323.31	By MS/MS	By MS/MS	116840000	122440000	114960000	84336000	89632000	93811000	110210000	115800000	86751000	115570000	110550000
YCR090C	YCR090C	3	3	3	sp|YCR090C|dubious129_YEAST NCSL01000064.1 2440-2988 ORF Uncharacterized Putative protein of unknown function; green fluorescent protein (GFP)-fusion protein localizes to the cytoplasm and nucleus; YCR090C is not an essential gene GN=dubious129 PE=1 SV=1	1	3	3	3	3	0	3	0	3	0	17.6	17.6	17.6	20.703	182	182	7.6						1	1	2	1				0	14.391	By MS/MS		4166200	2201400	2344100	2798600	2030200	2217400	2770400	1321500	1981200	3348100	3935400
YCR091W	YCR091W	6	5	5	sp|YCR091W|KIN82_YEAST NCSL01000064.1 4529-6691 ORF Verified Putative serine/threonine protein kinase; implicated in the regulation of phospholipid asymmetry through the activation of phospholipid translocases (flippases); involved in the phosphorylation o	1	6	5	5	2	4	1	4	1	4	11	9.7	9.7	81.42	720	720	5.88		1	1	1			2	3					0	14.121	By MS/MS	By MS/MS	0	0	0	0	0	0	0	0	0	0	0
YCR092C	YCR092C	1	1	1	sp|YCR092C|MSH3_YEAST NCSL01000064.1 6889-9945 ORF Verified Mismatch repair protein; forms dimers with Msh2p that mediate repair of insertion or deletion mutations and removal of nonhomologous DNA ends, contains a PCNA (Pol30p) binding motif required for g	1	1	1	1	1	0	1	0	1	0	1	1	1	116.59	1018	1018	11.5											1	1	1	-2	By MS/MS		0	0	0	0	0	0	0	0	0	0	0
YCR093W	YCR093W	29	29	29	sp|YCR093W|CDC39_YEAST NCSL01000064.1 10242-16571 ORF Verified Component of the CCR4-NOT1 core complex; this complex has multiple roles in regulating mRNA levels including regulation of transcription and destabilizing mRNAs by deadenylation; basal transcri	1	29	29	29	26	6	26	6	26	6	17.3	17.3	17.3	240.51	2109	2109	5.97	10	8	3	4	5	3	3	5	4	4	5	6	0	99.765	By MS/MS	By MS/MS	14918000	8774600	10057000	10225000	8357400	9902400	10291000	6869300	7651000	11896000	14098000
YCR095C	YCR095C	5	5	5	sp|YCR095C|OCA4_YEAST NCSL01000064.1 18298-19386 ORF Uncharacterized Cytoplasmic protein required for replication of Brome mosaic virus; S. cerevisiae is a model system for studying replication of positive-strand RNA viruses in their natural hosts GN=OCA4	1	5	5	5	2	3	2	3	2	3	20.2	20.2	20.2	41.619	362	362	5.88	2			2	1				1		1	1	0	26.548	By MS/MS	By MS/MS	291410	15266	18115	136080	12654	243400	21981	10586	21908	150140	274730
YDL001W	YDL001W	3	3	3	sp|YDL001W|RMD1_YEAST NCSL01000013.1 63546-64838 ORF Verified Cytoplasmic protein required for sporulation GN=RMD1 PE=1 SV=1	1	3	3	3	3	1	3	1	3	1	6.7	6.7	6.7	49.931	430	430	8.67			1		1					1	2	1	0	5.7375	By MS/MS	By MS/MS	340530	209890	172160	300380	267680	209660	267290	227800	145500	269360	321590
YDL002C	YDL002C	7	7	7	sp|YDL002C|NHP10_YEAST NCSL01000013.1 65244-65855 ORF Verified Non-essential INO80 chromatin remodeling complex subunit; preferentially binds DNA ends, protecting them from exonucleatic cleavage; deletion affects telomere maintenance via recombination; rel	1	7	7	7	7	1	7	1	7	1	36.9	36.9	36.9	23.869	203	203	6.39	2	2	1			3	4	1		3	2		0	21.332	By MS/MS	By MS/MS	1659900	1065400	1417800	1219000	1384800	2002100	1639600	1546600	1381800	1655100	1569800
YDL003W	YDL003W	3	3	3	sp|YDL003W|MCD1_YEAST NCSL01000013.1 66439-68139 ORF Verified Essential alpha-kleisin subunit of the cohesin complex; required for sister chromatid cohesion in mitosis and meiosis; apoptosis induces cleavage and translocation of a C-terminal fragment to mi	1	3	3	3	0	3	0	3	0	3	9.2	9.2	9.2	63.24	566	566	8.67							1	2	1	2			0	6.3876		By MS/MS	0	0	0	0	0	0	0	0	0	0	0
YDL004W	YDL004W	5	4	4	sp|YDL004W|ATP16_YEAST NCSL01000013.1 69328-69810 ORF Verified Delta subunit of the central stalk of mitochondrial F1F0 ATP synthase; F1F0 ATP synthase is a large, evolutionarily conserved enzyme complex required for ATP synthesis; F1 translationally regul	1	5	4	4	5	4	4	4	4	4	37.5	33.1	33.1	17.02	160	160	6.22	1	2	3	9	8	1	2	3	3	3	2	3	0	20.735	By MS/MS	By MS/MS	23973000	18092000	22194000	18037000	15216000	18404000	20085000	16751000	15342000	22165000	22678000
YDL005C	YDL005C	19	19	19	sp|YDL005C|MED2_YEAST NCSL01000013.1 70530-71819 ORF Verified Subunit of the RNA polymerase II mediator complex; associates with core polymerase subunits to form the RNA polymerase II holoenzyme; essential for transcriptional regulation; relocalizes to the	1	19	19	19	15	10	15	10	15	10	59.2	59.2	59.2	47.422	429	429	5.89	7	10	4	5	2	1	4	5	6	5	7	1	0	105.09	By MS/MS	By MS/MS	2458400	3689000	2617200	2624500	2596900	3022800	3064100	3581800	2134400	3020400	2326700
YDL006W	YDL006W	9	9	9	sp|YDL006W|PTC1_YEAST NCSL01000013.1 72079-72924 ORF Verified Type 2C protein phosphatase (PP2C); dephosphorylates Hog1p, inactivating osmosensing MAPK cascade; involved in Fus3p activation during pheromone response; deletion affects precursor tRNA splicin	1	9	9	9	8	3	8	3	8	3	35.9	35.9	35.9	31.549	281	281	5.15	1	3	3	4	2			4	1	2			0	42.559	By MS/MS	By MS/MS	2987400	2167500	2366200	2325100	2483900	2299600	2185600	1942000	1988800	3247800	2824500
YDL007W	YDL007W	28	28	28	sp|YDL007W|RPT2_YEAST NCSL01000013.1 73473-74786 ORF Verified ATPase of the 19S regulatory particle of the 26S proteasome; one of six ATPases of the regulatory particle; involved in the degradation of ubiquitinated substrates; required for normal peptide h	1	28	28	28	27	5	27	5	27	5	57.4	57.4	57.4	48.828	437	437	6.11	8	10	4	3	9	3	5	6	8	6	4	5	0	119.68	By MS/MS	By MS/MS	70960000	35448000	55081000	48304000	38719000	46967000	65918000	40785000	40863000	62566000	67086000
YDL008W	YDL008W	8	8	8	sp|YDL008W|APC11_YEAST NCSL01000013.1 78230-78727 ORF Verified Catalytic core subunit, Anaphase-Promoting Complex/Cyclosome (APC/C); which is a ubiquitin-protein ligase required for degradation of anaphase inhibitors, including mitotic cyclins, during the	1	8	8	8	8	0	8	0	8	0	44.8	44.8	44.8	18.822	165	165	6.67	2		2	2			1	2	2	2	1	1	0	25.407	By MS/MS		19538000	6864000	12919000	16873000	12290000	15038000	21608000	9901700	13222000	19826000	18463000
YDL010W	YDL010W	2	2	2	sp|YDL010W|GRX6_YEAST NCSL01000013.1 79200-79895 ORF Verified Cis-golgi localized monothiol glutaredoxin, binds Fe-S cluster; more similar in activity to dithiol than other monothiol glutaredoxins; involved in the oxidative stress response; GRX6 has a para	1	2	2	2	2	0	2	0	2	0	13.9	13.9	13.9	25.797	231	231	5				1		1							0	3.8435	By MS/MS		732700	969510	1052900	317320	634310	627020	599780	640860	509110	680930	694530
YDL012C	YDL012C	1	1	1	sp|YDL012C|dubious175_YEAST NCSL01000013.1 80706-81115 ORF Verified Tail-anchored plasma membrane protein with a conserved CYSTM module; possibly involved in response to stress; may contribute to non-homologous end-joining (NHEJ) based on ydl012c htz1 doub	1	1	1	1	1	1	1	1	1	1	16.8	16.8	16.8	12.175	107	107	4.09	1	2	2	2	1	1	1	1					0	5.2758	By MS/MS	By MS/MS	0	0	0	0	0	0	0	0	0	0	0
YDL013W	YDL013W	4	4	4	sp|YDL013W|SLX5_YEAST NCSL01000013.1 81297-83156 ORF Verified Subunit of the Slx5-Slx8 SUMO-targeted Ub ligase (STUbL) complex; role in Ub-mediated degradation of histone variant Cse4p preventing mislocalization to euchromatin; role in proteolysis of spind	1	4	4	4	0	4	0	4	0	4	13.1	13.1	13.1	71.07	619	619	3	1	1	1			1							0	7.123		By MS/MS	92557	51200	98385	64662	105210	69998	70630	48561	45374	93669	87604
YDL014W	YDL014W	16	16	16	sp|YDL014W|NOP1_YEAST NCSL01000013.1 83874-84803 ORF Verified Histone glutamine methyltransferase, modifies H2A at Q105 in nucleolus; component of the small subunit processome complex, which is required for processing of pre-18S rRNA; ortholog of mammalian	1	16	16	16	16	0	16	0	16	0	53.4	53.4	53.4	32.877	309	309	7.63	2	2	1		2	4	5	6	2	2	5	4	0	48.68	By MS/MS		53631000	35282000	38824000	39901000	30815000	38359000	38991000	31428000	27635000	48814000	50693000
YDL015C	YDL015C	4	4	4	sp|YDL015C|TSC13_YEAST NCSL01000013.1 85232-86164 ORF Verified Enoyl reductase; catalyzes last step in each cycle of very long chain fatty acid elongation; localizes to ER, highly enriched in a structure marking nuclear-vacuolar junctions; coimmunoprecipit	1	4	4	4	4	1	4	1	4	1	9	9	9	36.781	310	310	7.62				1	3				1	1	1	1	0	4.1025	By MS/MS	By matching	10521000	5688300	7832100	7461600	4484100	4735400	6670900	3894400	4557100	9161600	9945500
YDL017W	YDL017W	9	9	9	sp|YDL017W|CDC7_YEAST NCSL01000013.1 86433-87956 ORF Verified DDK (Dbf4-dependent kinase) catalytic subunit; required for origin firing and replication fork progression in mitotic S phase through phosphorylation of Mcm2-7p complexes and Cdc45p; kinase acti	1	9	9	9	7	3	7	3	7	3	21.7	21.7	21.7	58.37	507	507	6.12	3	3			1	1	2			2	4		0	17.436	By MS/MS	By MS/MS	7712500	3658900	5108800	4636800	3957100	4646600	5265000	2586200	3957600	5287100	7288300
YDL018C	YDL018C	3	3	3	sp|YDL018C|ERP3_YEAST NCSL01000013.1 88654-89331 ORF Verified Protein with similarity to Emp24p and Erv25p; member of the p24 family involved in ER to Golgi transport GN=ERP3 PE=1 SV=1	1	3	3	3	3	0	3	0	3	0	13.8	13.8	13.8	26.497	225	225	8	1									2	1		0	12.966	By MS/MS		1588700	687680	774970	1174700	718670	976800	962560	654490	687700	1153500	1500300
YDL019C	YDL019C	42	42	42	sp|YDL019C|OSH2_YEAST NCSL01000013.1 90658-94509 ORF Verified Member of an oxysterol-binding protein family with seven members; in S. cerevisiae, family members have overlapping, redundant functions in sterol metabolism and collectively perform a function	1	42	42	42	33	14	33	14	33	14	41.6	41.6	41.6	145.9	1283	1283	5.97	4	6	11	8	9	7	3	5	7	6	6	2	0	243.89	By MS/MS	By MS/MS	20079000	13255000	15742000	15384000	13174000	14977000	15756000	10472000	11328000	18376000	18984000
YDL020C	YDL020C	1	1	1	sp|YDL020C|RPN4_YEAST NCSL01000013.1 95463-97058 ORF Verified Transcription factor that stimulates expression of proteasome genes; Rpn4p levels are in turn regulated by the 26S proteasome in a negative feedback control mechanism; RPN4 is transcriptionally	1	1	1	1	0	1	0	1	0	1	1.9	1.9	1.9	60.095	531	531	3		1	1	1									1	-2		By MS/MS	0	0	0	0	0	0	0	0	0	0	0
YDL021W	YDL021W	10	10	10	sp|YDL021W|GPM2_YEAST NCSL01000013.1 97283-98218 ORF Verified Homolog of Gpm1p phosphoglycerate mutase; converts 3-phosphoglycerate to 2-phosphoglycerate in glycolysis; may be non-functional; GPM2 has a paralog, GPM3, that arose from the whole genome dupli	1	10	10	10	9	1	9	1	9	1	44.1	44.1	44.1	36.073	311	311	6.46	1	1	2	1	1	1		1	1	1	3		0	49.089	By MS/MS	By MS/MS	5005500	3941800	5662900	4424000	4782200	4470700	5827500	3775400	4037800	7179000	4738600
YDL022W	YDL022W	27	27	26	sp|YDL022W|GPD1_YEAST NCSL01000013.1 99171-100346 ORF Verified NAD-dependent glycerol-3-phosphate dehydrogenase; key enzyme of glycerol synthesis, essential for growth under osmotic stress; expression regulated by high-osmolarity glycerol response pathway;	1	27	27	26	27	17	27	17	26	16	66.5	66.5	62.7	42.868	391	391	6.71	5	10	9	7	10	15	15	12	7	12	9	8	0	142.27	By MS/MS	By MS/MS	95139000	61011000	60123000	77694000	55963000	62236000	65728000	42482000	48728000	90019000	89894000
YDL025C	YDL025C	14	14	14	sp|YDL025C|RTK1_YEAST NCSL01000013.1 104960-106822 ORF Verified Putative protein kinase, potentially phosphorylated by Cdc28p; interacts with ribosome biogenesis factors, Cka2, Gus1 and Arc1; protein abundance increases in response to DNA replication stres	1	14	14	14	8	8	8	8	8	8	27.1	27.1	27.1	69.638	620	620	6.53	2	3	3	3	4	2	1	4	4	3	4	1	0	96.876	By MS/MS	By MS/MS	2365600	1440900	1919600	1664400	1441100	2018400	1791100	1303800	1003100	1994100	2236800
YDL027C	YDL027C	7	7	7	sp|YDL027C|MRX9_YEAST NCSL01000013.1 107208-108470 ORF Uncharacterized Protein that associates with mitochondrial ribosome; the authentic, non-tagged protein is detected in highly purified mitochondria in high-throughput studies; YDL027C is not an essentia	1	7	7	7	7	0	7	0	7	0	16.2	16.2	16.2	48.273	420	420	5.88		2	1				3	1			1		0	10.602	By MS/MS		7965500	3776500	5126000	4583800	3851700	4530000	4299900	2947800	3372400	5585900	7526800
YDL028C	YDL028C	7	7	7	sp|YDL028C|MPS1_YEAST NCSL01000013.1 108874-111168 ORF Verified Dual-specificity kinase; autophosphorylation required for function; required for spindle pole body (SPB) duplication and spindle checkpoint function; contributes to bi-orientation by promoting	1	7	7	7	3	6	3	6	3	6	15.6	15.6	15.6	86.774	764	764	6.36	1		3	1	1	1				1	1	2	0	20.544	By MS/MS	By MS/MS	73352	28272	48984	24343	64235	67713	44566	53523	44803	29578	69319
YDL029W	YDL029W	15	15	15	sp|YDL029W|ARP2_YEAST NCSL01000013.1 111527-112825 ORF Verified Essential component of the Arp2/3 complex; Arp2/3 is a highly conserved actin nucleation center required for the motility and integrity of actin patches; involved in endocytosis and membrane g	1	15	15	15	15	1	15	1	15	1	49.4	49.4	49.4	44.073	391	391	7.03	1	3	3	2	4	2	2	3	4	6	4	1	0	89.033	By MS/MS	By MS/MS	25258000	12343000	15716000	18735000	13176000	15394000	17125000	10884000	11765000	18666000	23864000
YDL030W	YDL030W	1	1	1	sp|YDL030W|PRP9_YEAST NCSL01000013.1 113036-114628 ORF Verified Subunit of the SF3a splicing factor complex; required for spliceosome assembly; acts after the formation of the U1 snRNP-pre-mRNA complex GN=PRP9 PE=1 SV=1	1	1	1	1	1	0	1	0	1	0	2.1	2.1	2.1	63.098	530	530	11											1		0.0076464	1.9989	By MS/MS		40010	39468	51246	33865	49087	35082	53233	43279	41321	58441	37902
YDL031W	YDL031W	15	15	15	sp|YDL031W|DBP10_YEAST NCSL01000013.1 114961-117948 ORF Verified Putative ATP-dependent RNA helicase of the DEAD-box protein family; constituent of 66S pre-ribosomal particles; essential protein involved in ribosome biogenesis GN=DBP10 PE=1 SV=1	1	15	15	15	14	3	14	3	14	3	20.9	20.9	20.9	112.93	995	995	6.97	2	4	1	2	2		4	3	7	8	1		0	47.328	By MS/MS	By MS/MS	4522800	3577700	4746700	5145800	2812300	3342000	4735800	2463800	2478600	12372000	4280600
YDL032W	YDL032W	1	1	1	sp|YDL032W|dubious170_YEAST NCSL01000013.1 118163-118474 ORF Dubious Dubious open reading frame; unlikely to encode a functional protein, based on available experimental and comparative sequence data; partially overlaps verified gene SLM3/YDL033C; YDL032W	1	1	1	1	1	0	1	0	1	0	8.7	8.7	8.7	11.521	103	103	7							1						1	-2	By MS/MS		2592800	2187800	2318200	2848800	2388000	3234700	2685400	2301400	1868400	3387100	2452500
YDL033C	YDL033C	1	1	1	sp|YDL033C|SLM3_YEAST NCSL01000013.1 118252-119505 ORF Verified tRNA-specific 2-thiouridylase; responsible for 2-thiolation of the wobble base of mitochondrial tRNAs; human homolog TRMU is implicated in myoclonus epilepsy associated with ragged red fibers	1	1	1	1	1	0	1	0	1	0	4.1	4.1	4.1	47.092	417	417	8								1					0	3.9035	By MS/MS		363630	213550	283380	206720	231200	226580	271100	157990	224120	300830	343780
YDL035C	YDL035C	7	7	6	sp|YDL035C|GPR1_YEAST NCSL01000013.1 120101-122986 ORF Verified Plasma membrane G protein coupled receptor (GPCR); interacts with the heterotrimeric G protein alpha subunit, Gpa2p, and with Plc1p; sensor that integrates nutritional signals with the modulat	1	7	7	6	0	6	0	6	0	6	8.8	8.8	7.9	110.71	961	961	5.67	1	2	1	1		2	3				1	1	0	16.632		By MS/MS	0	0	0	0	0	0	0	0	0	0	0
YDL036C	YDL036C	2	2	2	sp|YDL036C|PUS9_YEAST NCSL01000013.1 123257-124645 ORF Verified Mitochondrial tRNA:pseudouridine synthase; catalyzes the formation of pseudouridine at position 32 in mitochondrial tRNAs; contains an N-terminal mitochondrial targeting sequence; PUS9 has a p	1	2	2	2	1	1	1	1	1	1	8.2	8.2	8.2	53.322	462	462	6.33				1			1	1					0.001233	2.9092	By MS/MS	By MS/MS	424470	256070	302780	428960	221850	399350	320770	288560	223090	378150	401200
YDL040C	YDL040C	41	41	41	sp|YDL040C|NAT1_YEAST NCSL01000013.1 129882-132446 ORF Verified Subunit of protein N-terminal acetyltransferase NatA; NatA comprised of Nat1p, Ard1p, and Nat5p; N-terminally acetylates many proteins to influence multiple processes such as cell cycle progre	1	41	41	41	37	6	37	6	37	6	49.6	49.6	49.6	98.949	854	854	6.12	3	7	11	6	4	7	8	5	4	5	4	5	0	210.84	By MS/MS	By MS/MS	49006000	31381000	36824000	35083000	29368000	33299000	35717000	23502000	25973000	44969000	46326000
YDL042C	YDL042C	6	5	5	sp|YDL042C|SIR2_YEAST NCSL01000013.1 132875-134563 ORF Verified Conserved NAD+ dependent histone deacetylase of the Sirtuin family; deacetylation targets are primarily nuclear proteins; required for telomere hypercluster formation in quiescent yeast cells;	1	6	5	5	2	5	1	5	1	5	10.7	9.3	9.3	63.189	562	562	5.7	1	1			1	3	2	1	1				0	7.7633	By MS/MS	By MS/MS	0	0	0	0	0	0	0	0	0	0	0
YDL043C	YDL043C	2	2	2	sp|YDL043C|PRP11_YEAST NCSL01000013.1 134841-135641 ORF Verified Subunit of the SF3a splicing factor complex; required for spliceosome assembly GN=PRP11 PE=1 SV=1	1	2	2	2	2	0	2	0	2	0	12.4	12.4	12.4	29.906	266	266	7				1						1			0	9.9579	By MS/MS		804100	411940	843800	685230	789180	938400	882620	562300	717490	992140	761040
YDL044C	YDL044C	13	13	13	sp|YDL044C|MTF2_YEAST NCSL01000013.1 136033-137355 ORF Verified Mitochondrial protein that interacts with mitochondrial RNA polymerase; interacts with an N-terminal region of mitochondrial RNA polymerase (Rpo41p) and couples RNA processing and translation	1	13	13	13	13	0	13	0	13	0	34.5	34.5	34.5	51.165	440	440	5.62	2	3	1	1	2		2	2			1	2	0	34.749	By MS/MS		9521400	6036600	6855900	6912800	6347500	6994400	7731100	5212700	5479200	8218900	8999700
YDL045C	YDL045C	3	3	3	sp|YDL045C|FAD1_YEAST NCSL01000013.1 137714-138634 ORF Verified Flavin adenine dinucleotide (FAD) synthetase; performs the second step in synthesis of FAD from riboflavin; mutation is functionally complemented by human FLAD1 GN=FAD1 PE=1 SV=1	1	3	3	3	3	0	3	0	3	0	14.4	14.4	14.4	35.543	306	306	5.33			1			1	1						0	31.526	By MS/MS		3803300	1948100	2576200	3025600	2038300	2309900	2286300	2062600	2230600	3047400	3594300
YDL046W	YDL046W	6	6	6	sp|YDL046W|NPC2_YEAST NCSL01000013.1 139561-140082 ORF Verified Sterol transport protein and functional homolog of human NPC2/He1; human NPC2 is a cholesterol-binding protein whose deficiency causes Niemann-Pick type C2 disease involving retention of chole	1	6	6	6	6	0	6	0	6	0	41.6	41.6	41.6	19.033	173	173	5.45	1	2	1	1		1	1	2	1	1			0	22.29	By MS/MS		4759000	1500400	2268700	2224000	1607600	1692200	1696900	925110	1013300	2238900	4493900
YDL047W	YDL047W	10	10	10	sp|YDL047W|SIT4_YEAST NCSL01000013.1 140612-141547 ORF Verified Ceramide-activated, type 2A-related serine-threonine phosphatase; functions in G1/S transition of mitotic cycle; controls lifespan, mitochondrial function, cell cycle progression by regulating	1	10	10	10	10	1	10	1	10	1	35	35	35	35.537	311	311	5.83	5	5	2	3	3	2	1	3	4	3	1	3	0	45.195	By MS/MS	By MS/MS	10234000	6609900	7383400	7630600	6020400	7013900	7757100	4637600	5256100	9172000	9673700
YDL048C	YDL048C	1	1	1	sp|YDL048C|STP4_YEAST NCSL01000013.1 143104-144576 ORF Verified Protein containing a Kruppel-type zinc-finger domain; similar to Stp1p, Stp2p; predicted transcription factor; relative distribution to the nucleus increases upon DNA replication stress; STP4	1	1	1	1	0	1	0	1	0	1	4.7	4.7	4.7	54.309	490	490	11											1		1	-2		By MS/MS	0	0	0	0	0	0	0	0	0	0	0
YDL051W	YDL051W	22	22	22	sp|YDL051W|LHP1_YEAST NCSL01000013.1 146536-147363 ORF Verified RNA binding protein required for maturation of tRNA and U6 snRNA; acts as a molecular chaperone for RNAs transcribed by polymerase III; homologous to human La (SS-B) autoantigen GN=LHP1 PE=1 S	1	22	22	22	21	9	21	9	21	9	72.4	72.4	72.4	32.104	275	275	7.86	7	4	3	6	5	5	5	3	6	10	16	14	0	175.38	By MS/MS	By MS/MS	23548000	12605000	16785000	15807000	13538000	17292000	18826000	15206000	14663000	17716000	22257000
YDL052C	YDL052C	9	9	9	sp|YDL052C|SLC1_YEAST NCSL01000013.1 147732-148643 ORF Verified 1-acyl-sn-glycerol-3-phosphate acyltransferase; catalyzes the acylation of lysophosphatidic acid to form phosphatidic acid, a key intermediate in lipid metabolism; enzymatic activity detected	1	9	9	9	9	0	9	0	9	0	36.3	36.3	36.3	33.853	303	303	5.87	2	3	2	1				2	1		3	1	0	25.28	By MS/MS		18624000	10905000	13826000	13107000	12852000	12918000	14015000	9768300	10351000	17155000	17605000
YDL053C	YDL053C	13	13	13	sp|YDL053C|PBP4_YEAST NCSL01000013.1 149058-149615 ORF Verified Pbp1p binding protein; interacts strongly with Pab1p-binding protein 1 (Pbp1p) in the yeast two-hybrid system; also interacts with Lsm12p in a copurification assay; relative distribution to th	1	13	13	13	12	4	12	4	12	4	74.6	74.6	74.6	19.863	185	185	7.67	2	4	1	2	1		3	7	3	8	7	1	0	120.31	By MS/MS	By MS/MS	17536000	12922000	16007000	13352000	13632000	14502000	14454000	11711000	12092000	16000000	16587000
YDL054C	YDL054C	3	3	3	sp|YDL054C|MCH1_YEAST NCSL01000013.1 150029-151489 ORF Verified Protein with similarity to mammalian monocarboxylate permeases; monocarboxylate permeases are involved in transport of monocarboxylic acids across the plasma membrane but mutant is not deficie	1	3	3	3	2	3	2	3	2	3	4.7	4.7	4.7	53.549	486	486	6.92		2			2	1		3	2	1	1		0	23.683	By MS/MS	By MS/MS	0	0	0	0	0	0	0	0	0	0	0
YDL055C	YDL055C	23	23	23	sp|YDL055C|PSA1_YEAST NCSL01000013.1 154556-155641 ORF Verified GDP-mannose pyrophosphorylase (mannose-1-phosphate guanyltransferase); synthesizes GDP-mannose from GTP and mannose-1-phosphate in cell wall biosynthesis; required for normal cell wall structu	1	23	23	23	23	2	23	2	23	2	69.3	69.3	69.3	39.565	361	361	5.91	2	6	5	5	4	4	2	4	5	3	2	2	0	191.68	By MS/MS	By MS/MS	89397000	59285000	73598000	66641000	65297000	64062000	72127000	63136000	55467000	94377000	84533000
YDL056W	YDL056W	14	14	14	sp|YDL056W|MBP1_YEAST NCSL01000013.1 155937-158438 ORF Verified Transcription factor; involved in regulation of cell cycle progression from G1 to S phase, forms a complex with Swi6p that binds to MluI cell cycle box regulatory element in promoters of DNA s	1	14	14	14	11	7	11	7	11	7	25.2	25.2	25.2	93.838	833	833	5.16	4	3	7	3	3	1	3		2	1	1	3	0	84.773	By MS/MS	By MS/MS	1956500	1211300	1210400	1389800	1000200	1314100	1398700	890960	896850	1505100	1848600
YDL057W	YDL057W	2	2	2	sp|YDL057W|dubious166_YEAST NCSL01000013.1 158895-159881 ORF Uncharacterized Putative protein of unknown function; YDL057W is not an essential gene GN=dubious166 PE=1 SV=1	1	2	2	2	2	0	2	0	2	0	7.9	7.9	7.9	36.614	328	328	11.5											1	1	0	5.9857	By MS/MS		83570	65702	73132	69953	58547	58738	57131	52190	39517	90049	79039
YDL058W	YDL058W	34	34	34	sp|YDL058W|USO1_YEAST NCSL01000013.1 160279-165666 ORF Verified Essential protein involved in vesicle-mediated ER to Golgi transport; binds membranes and functions during vesicle docking to the Golgi; required for assembly of the ER-to-Golgi SNARE complex	1	34	34	34	33	1	33	1	33	1	19.2	19.2	19.2	206.84	1795	1795	6.33	2	2	5	6	6	5	2	1	2	7	3	2	0	102.15	By MS/MS	By MS/MS	21484000	14256000	17201000	13304000	12971000	17366000	17878000	12383000	12518000	18277000	20313000
YDL060W	YDL060W	10	10	10	sp|YDL060W|TSR1_YEAST NCSL01000013.1 167335-169701 ORF Verified Protein required for processing of 20S pre-rRNA in the cytoplasm; associates with pre-40S ribosomal particles; inhibits the premature association of 60S subunits with assembling 40S subunits i	1	10	10	10	9	1	9	1	9	1	17.8	17.8	17.8	90.778	788	788	7.7	1				2		1		2	3	1		0	38.064	By MS/MS	By MS/MS	5583700	3428500	3654700	4317200	3315500	3453100	3778200	3120500	3007200	4744700	5276400
YDL061C	YDL061C	8	7	7	sp|YDL061C|RPS29B_YEAST NCSL01000013.1 170518-170688 ORF Verified Protein component of the small (40S) ribosomal subunit; homologous to mammalian ribosomal protein S29 and bacterial S14; RPS29B has a paralog, RPS29A, that arose from the whole genome duplic	1	8	7	7	8	4	7	3	7	3	73.2	53.6	53.6	6.7276	56	56	5.65	3	2		1	2	4	7	2	1		1		0	30.229	By MS/MS	By MS/MS	28110000	21437000	24524000	23539000	23572000	27483000	25238000	27694000	24301000	26539000	26586000
YDL063C	YDL063C	5	5	5	sp|YDL063C|SYO1_YEAST NCSL01000013.1 171169-173031 ORF Verified Transport adaptor or symportin; facilitates synchronized nuclear coimport of the two 5S-rRNA binding proteins Rpl5p and Rpl11p; binds to nascent Rpl5p during translation; required for biogenes	1	5	5	5	5	0	5	0	5	0	10.3	10.3	10.3	70.159	620	620	7.67				1	1	1				2	1		0	16.006	By MS/MS		972800	740060	645210	660050	695940	439860	504440	478740	502630	920240	919290
YDL064W	YDL064W	6	6	6	sp|YDL064W|UBC9_YEAST NCSL01000013.1 173233-173816 ORF Verified SUMO-conjugating enzyme involved in the Smt3p conjugation pathway; nuclear protein required for S- and M-phase cyclin degradation and mitotic control; involved in proteolysis mediated by the a	1	6	6	6	6	1	6	1	6	1	51.6	51.6	51.6	17.911	157	157	7.08					3	5			1	2	1		0	23.699	By MS/MS	By MS/MS	15538000	11824000	13777000	14045000	12858000	12376000	15145000	12143000	11250000	20979000	14696000
YDL065C	YDL065C	30	30	30	sp|YDL065C|PEX19_YEAST NCSL01000013.1 174026-175054 ORF Verified Chaperone and import receptor for newly-synthesized class I PMPs; binds peroxisomal membrane proteins (PMPs) in the cytoplasm and delivers them to the peroxisome for subsequent insertion into	1	30	30	30	28	14	28	14	28	14	79.2	79.2	79.2	38.723	342	342	5.63	10	16	14	13	12	6	4	3	8	7	11	6	0	183.63	By MS/MS	By MS/MS	29093000	28764000	28727000	20366000	29647000	28959000	31114000	34575000	27679000	32481000	27528000
YDL066W	YDL066W	31	27	26	sp|YDL066W|IDP1_YEAST NCSL01000013.1 175177-176463 ORF Verified Mitochondrial NADP-specific isocitrate dehydrogenase; catalyzes the oxidation of isocitrate to alpha-ketoglutarate; not required for mitochondrial respiration and may function to divert alpha-	1	31	27	26	30	9	27	6	26	6	67.5	60.5	60.5	48.204	428	428	6.45	6	4	4	6	9	4	5	4	7	6	4	5	0	218.85	By MS/MS	By MS/MS	161760000	88713000	103180000	106410000	82178000	89554000	104040000	62346000	62892000	126690000	152850000
YDL067C	YDL067C	3	3	3	sp|YDL067C|COX9_YEAST NCSL01000013.1 176902-177081 ORF Verified Subunit VIIa of cytochrome c oxidase (Complex IV); Complex IV is the terminal member of the mitochondrial inner membrane electron transport chain GN=COX9 PE=1 SV=1	1	3	3	3	3	0	3	0	3	0	35.6	35.6	35.6	6.9331	59	59	6.33				1		2	2	1					0	6.028	By MS/MS		7975900	5274500	5518300	6545900	4075900	4189100	3881600	2911700	2868900	6342300	7538000
YDL072C	YDL072C	9	9	9	sp|YDL072C|YET3_YEAST NCSL01000013.1 180851-181462 ORF Verified Protein of unknown function; YET3 null mutant decreases the level of secreted invertase; homolog of human BAP31 protein; protein abundance increases in response to DNA replication stress GN=YE	1	9	9	9	9	2	9	2	9	2	36.5	36.5	36.5	22.935	203	203	6.53	2	1	2	1	2	1	1	1		1	4	1	0	78.517	By MS/MS	By MS/MS	15247000	9667100	12340000	12805000	8990400	13368000	13126000	7835000	9297900	13310000	14417000
YDL074C	YDL074C	10	10	10	sp|YDL074C|BRE1_YEAST NCSL01000013.1 185152-187257 ORF Verified E3 ubiquitin ligase; forms heterodimer with Rad6p to regulate K63 polyubiquitination in response to oxidative stress and to monoubiquinate histone H2B-K123, which is required for the subsequen	1	10	10	10	10	2	10	2	10	2	17.3	17.3	17.3	80.847	701	701	7.31	2	1		1	1	1		2	2	4		2	0	26.998	By MS/MS	By MS/MS	3524700	2455300	2802700	2678800	2739800	2615700	3089200	2260700	2406400	3704000	3332600
YDL075W	YDL075W	13	13	1	sp|YDL075W|RPL31A_YEAST NCSL01000013.1 188304-189066 ORF Verified Ribosomal 60S subunit protein L31A; associates with karyopherin Sxm1p; loss of both Rpl31p and Rpl39p confers lethality; homologous to mammalian ribosomal protein L31, no bacterial homolog;	1	13	13	1	13	5	13	5	1	1	73.5	73.5	8	12.953	113	113	6.8		3	6	1		6	7	5	5	4	2	1	0	37.034	By MS/MS	By MS/MS	130970000	77263000	95911000	108680000	74363000	90168000	115070000	74626000	71451000	115870000	123800000
YDL076C	YDL076C	2	2	2	sp|YDL076C|RXT3_YEAST NCSL01000013.1 189742-190626 ORF Verified Component of the Rpd3L histone deacetylase complex; involved in histone deacetylation; protein abundance increases in response to DNA replication stress GN=RXT3 PE=1 SV=1	1	2	2	2	2	0	2	0	2	0	6.1	6.1	6.1	33.763	294	294	10										2			0.009711	1.8103	By MS/MS		541690	405600	581750	476660	534500	412270	497380	443650	428890	603500	512730
YDL077C	YDL077C	4	4	4	sp|YDL077C|VAM6_YEAST NCSL01000013.1 191174-194323 ORF Verified Guanine nucleotide exchange factor for the GTPase Gtr1p; subunit of the HOPS endocytic tethering complex; vacuole membrane protein; functions as a Rab GTPase effector, interacting with both GT	1	4	4	4	2	2	2	2	2	2	5.3	5.3	5.3	122.9	1049	1049	8.6			1					1		1	2		0	7.9455	By MS/MS	By MS/MS	637050	404580	573880	478520	434840	455280	456500	317860	375560	540480	602570
YDL078C	YDL078C	21	21	21	sp|YDL078C|MDH3_YEAST NCSL01000013.1 194908-195939 ORF Verified Peroxisomal malate dehydrogenase; catalyzes interconversion of malate and oxaloacetate; involved in the glyoxylate cycle GN=MDH3 PE=1 SV=1	1	21	21	21	21	6	21	6	21	6	68.8	68.8	68.8	37.186	343	343	5.47	5	10	5	4	10	5	3	5	5		3	4	0	111.33	By MS/MS	By MS/MS	69580000	37631000	51361000	48848000	39627000	44862000	52529000	38008000	39662000	66325000	65772000
YDL079C	YDL079C	5	5	5	sp|YDL079C|MRK1_YEAST NCSL01000013.1 196532-198333 ORF Verified Glycogen synthase kinase 3 (GSK-3) homolog; one of four GSK-3 homologs in S. cerevisiae that function to activate Msn2p-dependent transcription of stress responsive genes and that function in	1	5	5	5	4	2	4	2	4	2	12.3	12.3	12.3	57.309	506	506	6.12	1				3	1	1			2			0	17.747	By MS/MS	By MS/MS	2165600	735670	1213500	1920100	1421500	1271300	1453200	877500	969730	2025500	2045600
YDL080C	YDL080C	5	4	4	sp|YDL080C|THI3_YEAST NCSL01000013.1 198815-200680 ORF Verified Regulatory protein that binds Pdc2p and Thi2p transcription factors; activates thiamine biosynthesis transcription factors Pdc2p and Thi2p by binding to them, but releases and de-activates the	1	5	4	4	2	4	1	4	1	4	9.7	6.8	6.8	69.798	621	621	5	1	2	1			1	2					1	0	14.231	By MS/MS	By MS/MS	0	0	0	0	0	0	0	0	0	0	0
YDL081C	YDL081C	6	5	5	sp|YDL081C|RPP1A_YEAST NCSL01000013.1 201166-201486 ORF Verified Ribosomal stalk protein P1 alpha; involved in the interaction between translational elongation factors and the ribosome; free (non-ribosomal) P1 stimulates the phosphorylation of the eIF2 alp	1	6	5	5	6	4	5	3	5	3	78.3	78.3	78.3	10.908	106	106	6.6	1			4	5	9	10	6	2	1	2		0	27.791	By MS/MS	By MS/MS	15909000	10799000	14323000	10020000	11532000	10537000	15836000	11094000	12700000	14015000	15048000
YDL082W	YDL082W	19	1	1	sp|YDL082W|RPL13A_YEAST NCSL01000013.1 201900-202864 ORF Verified Ribosomal 60S subunit protein L13A; not essential for viability; homologous to mammalian ribosomal protein L13, no bacterial homolog; RPL13A has a paralog, RPL13B, that arose from the whole	1	19	1	1	19	9	1	0	1	0	64.8	14.6	14.6	22.554	199	199	6						1							0.0024384	2.6013	By MS/MS	By matching	747550	887590	1172900	698800	1092100	1145500	1001400	1221200	1284300	1339900	708970
YDL083C;YMR143W	YDL083C;YMR143W	11;10	11;10	11;10	sp|YDL083C|RPS16B_YEAST NCSL01000013.1 203499-204362 ORF Verified Protein component of the small (40S) ribosomal subunit; homologous to mammalian ribosomal protein S16 and bacterial S9; RPS16B has a paralog, RPS16A, that arose from the whole genome duplica	2	11	11	11	11	3	11	3	11	3	69.2	69.2	69.2	15.847	143	143;155	6.86	1	1	3	4	2	1	8	6	3	3	1	2	0	36.956	By MS/MS	By MS/MS	67982000	33244000	52656000	36791000	31071000	29872000	36287000	27267000	25316000	51232000	64271000
YDL084W	YDL084W	28	28	28	sp|YDL084W|SUB2_YEAST NCSL01000013.1 204711-206051 ORF Verified Component of the TREX complex required for nuclear mRNA export; member of the DEAD-box RNA helicase superfamily and is involved in early and late steps of spliceosome assembly; homolog of the	1	28	28	28	27	6	27	6	27	6	57.8	57.8	57.8	50.281	446	446	6.44	8	13	15	4	4	4	4	9	7	7	11	11	0	201.7	By MS/MS	By MS/MS	157880000	94492000	115810000	120940000	104010000	113410000	131280000	87143000	97819000	176670000	149240000
YDL085C-A	YDL085C-A	3	3	3	sp|YDL085C-A|dubious162_YEAST NCSL01000013.1 208619-208825 ORF Uncharacterized Putative protein of unknown function; green fluorescent protein (GFP)-fusion protein localizes to the cytoplasm and nucleus GN=dubious162 PE=1 SV=1	1	3	3	3	3	1	3	1	3	1	25	25	25	7.9491	68	68	8.17	1		1							1	1	2	0	5.273	By MS/MS	By matching	11294000	9750600	11320000	5344700	9767900	8873400	9105800	8782100	6533000	8595800	10688000
YDL085W	YDL085W	15	14	14	sp|YDL085W|NDE2_YEAST NCSL01000013.1 206440-208077 ORF Verified Mitochondrial external NADH dehydrogenase; catalyzes the oxidation of cytosolic NADH; Nde1p and Nde2p are involved in providing the cytosolic NADH to the mitochondrial respiratory chain; NDE2	1	15	14	14	15	0	14	0	14	0	33	31.7	31.7	61.641	545	545	6.41	2	1	1	2	4	1	3	3	1		2	2	0	94.7	By MS/MS		15901000	9878100	9479800	11045000	8454300	9357100	9307900	6894100	6966400	12434000	15022000
YDL086W	YDL086W	11	11	11	sp|YDL086W|dubious160_YEAST NCSL01000013.1 209053-209874 ORF Uncharacterized Putative carboxymethylenebutenolidase; the authentic, non-tagged protein is detected in highly purified mitochondria in high-throughput studies; YDL086W is not an essential gene G	1	11	11	11	11	1	11	1	11	1	55.3	55.3	55.3	30.809	273	273	5	2	3	5			2	1		1	1		2	0	96.61	By MS/MS	By MS/MS	14054000	7199400	9239600	10711000	6633300	7402100	8651200	5594400	5796400	10335000	13281000
YDL087C	YDL087C	4	4	4	sp|YDL087C|LUC7_YEAST NCSL01000013.1 210288-211073 ORF Verified Essential protein associated with the U1 snRNP complex; splicing factor involved in recognition of 5 splice site; contains two zinc finger motifs; N-terminal zinc finger binds pre-mRNA; reloc	1	4	4	4	4	0	4	0	4	0	19.2	19.2	19.2	30.235	261	261	7.57			1	1			1	1		2	1		0	6.1405	By MS/MS		1254500	805470	910770	965410	768730	895980	1101700	636500	610150	1245700	1185800
YDL088C	YDL088C	15	15	15	sp|YDL088C|ASM4_YEAST NCSL01000013.1 211284-212870 ORF Verified FG-nucleoporin component of central core of nuclear pore complex (NPC); contributes directly to nucleocytoplasmic transport; induces membrane tubulation, which may contribute to nuclear pore a	1	15	15	15	11	8	11	8	11	8	45.5	45.5	45.5	58.797	528	528	5.26	7	6	6	1	2	1	1	2	6	2	2	2	0	161.47	By MS/MS	By MS/MS	4832600	2805300	4373100	3256600	3971900	3905600	4076500	3943300	3149700	4449200	4571000
YDL089W	YDL089W	5	5	5	sp|YDL089W|NUR1_YEAST NCSL01000013.1 213013-214467 ORF Verified Protein involved in regulation of mitotic exit; dephosphorylation target of Cdc14p in anaphase, which promotes timely rDNA segregation and allows mitotic progression; interacts with Csm1p, Lrs	1	5	5	5	0	5	0	5	0	5	16.7	16.7	16.7	56.806	484	484	6.18	1	1	3	1	2	2		1	2	3	1		0	27.688		By MS/MS	0	0	0	0	0	0	0	0	0	0	0
YDL090C	YDL090C	2	2	2	sp|YDL090C|RAM1_YEAST NCSL01000013.1 214958-216253 ORF Verified Beta subunit of the CAAX farnesyltransferase (FTase); this complex prenylates the a-factor mating pheromone and Ras proteins; required for the membrane localization of Ras proteins and a-facto	1	2	2	2	1	1	1	1	1	1	4.2	4.2	4.2	48.162	431	431	8.6					1			1	1	1	1		1	-2	By MS/MS	By MS/MS	4220300	2408300	3971300	3886200	2320000	3418200	4014000	1753200	2839100	4529200	3992500
YDL091C	YDL091C	7	7	7	sp|YDL091C|UBX3_YEAST NCSL01000013.1 216528-217895 ORF Verified Clathrin-coated vesicle component, regulator of endocytosis; copurifies with the DSC ubiquitin ligase complex; UBX (ubiquitin regulatory X) domain-containing protein that interacts with Cdc48p	1	7	7	7	6	2	6	2	6	2	17.6	17.6	17.6	52.929	455	455	7.94				1	3	3		1	3	3	3		0	33.223	By MS/MS	By MS/MS	2212200	1355200	1733000	1570200	1402200	1613100	1776700	1272000	1154200	2089900	2091500
YDL092W	YDL092W	6	6	6	sp|YDL092W|SRP14_YEAST NCSL01000013.1 218066-218506 ORF Verified Signal recognition particle (SRP) subunit; interacts with the RNA component of SRP to form the Alu domain, which is the region of SRP responsible for arrest of nascent chain elongation during	1	6	6	6	5	2	5	2	5	2	45.9	45.9	45.9	16.43	146	146	7.15	1	2	2			1			1	1	3	2	0	8.4518	By MS/MS	By MS/MS	4319900	2154000	2597100	2775200	1957600	2910900	3314900	1935700	2138500	3478700	4081300
YDL093W	YDL093W	1	1	1	sp|YDL093W|PMT5_YEAST NCSL01000013.1 219146-221377 ORF Verified Protein O-mannosyltransferase; transfers mannose residues from dolichyl phosphate-D-mannose to protein serine/threonine residues; acts in a complex with Pmt3p, can instead interact with Pmt2p	1	1	1	1	1	0	1	0	1	0	2	2	2	84.775	743	743	12												1	0.0024343	2.5432	By MS/MS		767450	390660	479620	632140	421170	471440	414820	278980	369890	578050	725120
YDL095W	YDL095W	17	17	17	sp|YDL095W|PMT1_YEAST NCSL01000013.1 221774-224227 ORF Verified Protein O-mannosyltransferase of the ER membrane; transfers mannose from dolichyl phosphate-D-mannose to protein serine and threonine residues; 1 of 7 related proteins involved in O-glycosylat	1	17	17	17	17	1	17	1	17	1	24	24	24	92.697	817	817	4.52	4	8	4	2	1	2	5	2	1		1	1	0	78.45	By MS/MS	By MS/MS	21456000	11985000	16956000	15824000	12938000	17606000	18071000	10187000	11302000	19636000	20286000
YDL097C	YDL097C	22	22	22	sp|YDL097C|RPN6_YEAST NCSL01000013.1 224591-225895 ORF Verified Essential, non-ATPase regulatory subunit of the 26S proteasome lid; required for the assembly and activity of the 26S proteasome; the human homolog (S9 protein) partially rescues Rpn6p depleti	1	22	22	22	22	2	22	2	22	2	56.5	56.5	56.5	49.773	434	434	6.81	1	2	2	6	6	4	4	7	10	3	2	1	0	89.377	By MS/MS	By matching	35270000	20344000	22411000	27848000	20220000	20066000	22800000	14118000	15985000	33274000	33327000
YDL098C	YDL098C	4	4	4	sp|YDL098C|SNU23_YEAST NCSL01000013.1 226123-226707 ORF Verified Component of the U4/U6.U5 snRNP complex; involved in mRNA splicing via spliceosome GN=SNU23 PE=1 SV=1	1	4	4	4	4	0	4	0	4	0	22.7	22.7	22.7	22.678	194	194	6.4	1		1					1	1		1		0	9.508	By MS/MS		2071800	1007500	1358900	1913900	1553900	1598900	2215800	1542500	1490900	2116000	1957800
YDL099W	YDL099W	24	24	24	sp|YDL099W|BUG1_YEAST NCSL01000013.1 226844-227869 ORF Verified Cis-golgi localized protein involved in ER to Golgi transport; forms a complex with the mammalian GRASP65 homolog, Grh1p; mutants are compromised for the fusion of ER-derived vesicles with Gol	1	24	24	24	19	11	19	11	19	11	71	71	71	38.246	341	341	5.08	13	16	17	12	6	8	7	4	4	5	5	7	0	207.86	By MS/MS	By MS/MS	17099000	16408000	18534000	12538000	15863000	15303000	16369000	19073000	13418000	16189000	16186000
YDL100C	YDL100C	23	23	23	sp|YDL100C|GET3_YEAST NCSL01000013.1 228113-229177 ORF Verified Guanine nucleotide exchange factor for Gpa1p; amplifies G protein signaling; functions as a chaperone under ATP-depleted oxidative stress conditions; subunit of GET complex, involved in ATP de	1	23	23	23	23	3	23	3	23	3	56.2	56.2	56.2	39.339	354	354	6.54	5	5	2	3	4	2	5	4	2	6	5	3	0	91.688	By MS/MS	By matching	44128000	26344000	28706000	34662000	24847000	27237000	34664000	21174000	22378000	39841000	41697000
YDL101C	YDL101C	11	11	11	sp|YDL101C|DUN1_YEAST NCSL01000013.1 229441-230982 ORF Verified Cell-cycle checkpoint S/T protein kinase; required for transient G2/M arrest after DNA damage, damage-induced transcription, and nuclear-to-cytoplasmic redistribution of Rnr2p-Rnr4p after geno	1	11	11	11	8	3	8	3	8	3	23	23	23	58.602	513	513	5.18		2	2	5	2	3	1				1	1	0	95.184	By MS/MS	By MS/MS	4897700	2804600	3368800	3347800	2573800	3431200	4163400	2714700	3081700	3990100	4628800
YDL102W	YDL102W	5	5	5	sp|YDL102W|POL3_YEAST NCSL01000013.1 231124-234417 ORF Verified Catalytic subunit of DNA polymerase delta; required for chromosomal DNA replication during mitosis and meiosis, intragenic recombination, repair of double strand DNA breaks, and DNA replicatio	1	5	5	5	4	1	4	1	4	1	7.7	7.7	7.7	124.62	1097	1097	8						2	1	2	2		1		0	13.916	By MS/MS	By MS/MS	1067500	820240	993730	686600	822710	892060	1041600	683380	794580	1230900	1009800
YDL103C	YDL103C	42	42	42	sp|YDL103C|QRI1_YEAST NCSL01000013.1 234708-236141 ORF Verified UDP-N-acetylglucosamine pyrophosphorylase; catalyzes the formation of UDP-N-acetylglucosamine (UDP-GlcNAc), which is important in cell wall biosynthesis, protein N-glycosylation, and GPI ancho	1	42	42	42	41	8	41	8	41	8	87.8	87.8	87.8	53.475	477	477	6.51	7	7	7	8	9	4	5	12	15	11	4	3	0	191.33	By MS/MS	By MS/MS	109050000	55440000	84249000	88772000	80930000	83245000	104600000	66285000	67080000	126030000	103100000
YDL104C	YDL104C	2	2	2	sp|YDL104C|QRI7_YEAST NCSL01000013.1 236413-237636 ORF Verified Protein involved in threonylcarbamoyl adenosine biosynthesis; Sua5p and Qri7p are necessary and sufficient for RNA t6A modification in vitro; highly conserved mitochondrial protein; essential	1	2	2	2	2	0	2	0	2	0	3.9	3.9	3.9	45.525	407	407	3	1				1								0.0012349	2.9478	By MS/MS		1103500	484680	730180	799740	561080	719070	939640	442960	648630	1005100	1042800
YDL105W	YDL105W	7	7	7	sp|YDL105W|NSE4_YEAST NCSL01000013.1 237698-238906 ORF Verified Component of the SMC5-SMC6 complex; this complex plays a key role in the removal of X-shaped DNA structures that arise between sister chromatids during DNA replication and repair GN=NSE4 PE=1	1	7	7	7	2	5	2	5	2	5	11.4	11.4	11.4	46.12	402	402	6.23	1	2	2	1	1	1		1			1	3	0	22.499	By MS/MS	By MS/MS	152100	128010	149820	75689	56991	118160	112940	122470	142250	136870	143920
YDL106C	YDL106C	13	13	13	sp|YDL106C|PHO2_YEAST NCSL01000013.1 239394-241070 ORF Verified Homeobox transcription factor; regulatory targets include genes involved in phosphate metabolism; binds cooperatively with Pho4p to the PHO5 promoter; phosphorylation of Pho2p facilitates inte	1	13	13	13	10	3	10	3	10	3	32.1	32.1	32.1	63.276	558	558	7.16	2	1	1			1	2	6	2	2	1	1	0	61.142	By MS/MS	By MS/MS	11049000	6667900	8927000	9670900	8724200	7854700	10134000	6642900	7340900	12026000	10447000
YDL108W	YDL108W	4	4	4	sp|YDL108W|KIN28_YEAST NCSL01000013.1 242593-243594 ORF Verified Serine/threonine protein kinase, subunit of transcription factor TFIIH; involved in transcription initiation at RNA polymerase II promoters; phosphorylates Ser5 residue of the PolII C-termina	1	4	4	4	4	1	4	1	4	1	16.7	16.7	16.7	35.247	306	306	3.86	1	1	3	1							1		0	9.1849	By MS/MS	By MS/MS	982220	378660	525180	558470	547510	538670	560270	312200	464040	729620	927720
YDL109C	YDL109C	3	3	2	sp|YDL109C|dubious158_YEAST NCSL01000013.1 244091-246034 ORF Uncharacterized Putative lipase; involved in lipid metabolism; not an essential gene; YDL109C has a paralog, ROG1, that arose from the whole genome duplication GN=dubious158 PE=1 SV=1	1	3	3	2	2	0	2	0	2	0	5.6	5.6	4.5	73.037	647	647	10									1		1		1	-2	By MS/MS		434270	352590	343160	396110	308540	398370	440200	284820	317620	461820	410590
YDL110C	YDL110C	18	18	18	sp|YDL110C|TMA17_YEAST NCSL01000013.1 246328-246780 ORF Verified ATPase dedicated chaperone that adapts proteasome assembly to stress; Tma17p is induced upon stress; interacts with Rpt6p to assist its pairing to Rpt3p and early steps in proteasome biogenes	1	18	18	18	18	15	18	15	18	15	84	84	84	16.771	150	150	6.65	30	26	17	22	29	16	23	24	18	19	35	32	0	319.1	By MS/MS	By MS/MS	47660000	49332000	49726000	31436000	38933000	45722000	54268000	46769000	46568000	50883000	45106000
YDL111C	YDL111C	5	5	5	sp|YDL111C|RRP42_YEAST NCSL01000013.1 247182-247979 ORF Verified Exosome non-catalytic core component; involved in 3-5 RNA processing and degradation in both the nucleus and the cytoplasm; has similarity to E. coli RNase PH and to human hRrp42p (EXOSC7)	1	5	5	5	5	0	5	0	5	0	21.9	21.9	21.9	29.115	265	265	9				1				1	1			2	0	9.0637	By MS/MS		5313400	3460600	4443500	3641300	3129700	3863500	4544600	2445000	2729800	5131800	5024600
YDL112W	YDL112W	9	9	9	sp|YDL112W|TRM3_YEAST NCSL01000013.1 248067-252377 ORF Verified 2-O-ribose methyltransferase; catalyzes the ribose methylation of the guanosine nucleotide at position 18 of tRNAs GN=TRM3 PE=1 SV=1	1	9	9	9	8	1	8	1	8	1	7.9	7.9	7.9	165.01	1436	1436	9.25		1						3	2	1	3	2	0	21.814	By MS/MS	By MS/MS	4701000	2972700	3166100	2845100	2611500	3019300	3067300	2067200	1936400	3852800	4442600
YDL113C	YDL113C	22	22	22	sp|YDL113C|ATG20_YEAST NCSL01000013.1 252737-254659 ORF Verified Sorting nexin family member; required for the cytoplasm-to-vacuole targeting (Cvt) pathway and for endosomal sorting; has a Phox homology domain that binds phosphatidylinositol-3-phosphate; i	1	22	22	22	19	6	19	6	19	6	50.6	50.6	50.6	72.505	640	640	5.36	3	4	7	6	3	2	3	3	1	5	2		0	48.612	By MS/MS	By MS/MS	8382600	5222400	6329200	6619100	5821300	5821800	7316200	4619800	4855100	8680300	7924400
YDL114W	YDL114W	5	5	5	sp|YDL114W|dubious157_YEAST NCSL01000013.1 254763-255689 ORF Uncharacterized Putative short-chain dehydrogenase/reductase; YDL114W is not an essential gene GN=dubious157 PE=1 SV=1	1	5	5	5	5	0	5	0	5	0	20.1	20.1	20.1	34.317	308	308	5.29		3	1					1	1		1		0	12.014	By MS/MS		2088200	410390	1198400	1478500	1381100	1292800	1524400	894450	992260	1941300	1972700
YDL115C	YDL115C	16	16	16	sp|YDL115C|IWR1_YEAST NCSL01000013.1 256166-257297 ORF Verified RNA polymerase II transport factor, conserved from yeast to humans; also has a role in transporting RNA polymerase III into the nucleus; interacts with most of the RNAP II subunits; nucleo-cyt	1	16	16	16	14	7	14	7	14	7	48.2	48.2	48.2	40.708	353	353	7.52	2	3	4	2	4	8	5	7	5	6	9	5	0	55.119	By MS/MS	By MS/MS	14631000	7846700	11180000	11323000	11292000	12647000	15214000	10593000	10344000	13439000	13831000
YDL116W	YDL116W	10	10	10	sp|YDL116W|NUP84_YEAST NCSL01000013.1 257546-259726 ORF Verified Subunit of the Nup84p subcomplex of the nuclear pore complex (NPC); contributes to nucleocytoplasmic transport and NPC biogenesis; also plays roles in several processes that may require local	1	10	10	10	10	0	10	0	10	0	15.2	15.2	15.2	83.691	726	726	5.42	1	2	2	2		1			1	2	1		0	34.428	By MS/MS		3690600	2432100	3026400	2791400	2404900	2403900	2330900	1816500	1918600	3710900	3489700
YDL117W	YDL117W	9	9	9	sp|YDL117W|CYK3_YEAST NCSL01000013.1 260053-262710 ORF Verified SH3-domain protein located in the bud neck and cytokinetic actin ring; relocalizes from bud neck to nucleus upon DNA replication stress; activates the chitin synthase activity of Chs2p during	1	9	9	9	4	5	4	5	4	5	13.8	13.8	13.8	100.69	885	885	4.62	1	1	2	4	2	1			1	1			0	15.622	By MS/MS	By MS/MS	262290	139330	263960	169580	162140	287910	349340	283820	299730	419120	248200
YDL119C	YDL119C	3	3	3	sp|YDL119C|HEM25_YEAST NCSL01000013.1 263678-264601 ORF Verified Mitochondrial glycine transporter; required for the transport of glycine into mitochondria for initiation of heme biosynthesis, with YMC1 acting as a secondary transporter; homolog of human S	1	3	3	3	2	1	2	1	2	1	10.1	10.1	10.1	34.169	307	307	9.25								1	1	2			0	4.2136	By MS/MS	By MS/MS	816120	292740	690860	622710	565380	541850	758810	444130	552420	782830	771790
YDL120W	YDL120W	3	3	3	sp|YDL120W|YFH1_YEAST NCSL01000013.1 264843-265367 ORF Verified Mitochondrial matrix iron chaperone; oxidizes and stores iron; interacts with Isu1p to promote Fe-S cluster assembly; mutation results in multiple Fe/S-dependent enzyme deficiencies; human fra	1	3	3	3	3	0	3	0	3	0	20.7	20.7	20.7	19.49	174	174	6.33	1					1						1	0	12.322	By MS/MS		483910	449980	415580	409920	289510	377910	521880	365150	438660	333410	457650
YDL121C	YDL121C	5	5	5	sp|YDL121C|dubious155_YEAST NCSL01000013.1 265708-266157 ORF Uncharacterized Putative protein of unknown function; green fluorescent protein (GFP)-fusion protein localizes to the endoplasmic reticulum; YDL121C is not an essential protein GN=dubious155 PE=1	1	5	5	5	5	1	5	1	5	1	39.6	39.6	39.6	16.859	149	149	5.45	2	1		1	2	1	1	1	1			1	0	36.823	By MS/MS	By MS/MS	3294700	3021500	2377500	3907800	2564000	3045100	3528800	2438600	2178200	3439200	3114200
YDL122W	YDL122W	34	34	34	sp|YDL122W|UBP1_YEAST NCSL01000013.1 266309-268744 ORF Verified Ubiquitin-specific protease; removes ubiquitin from ubiquitinated proteins; cleaves at the C terminus of ubiquitin fusions irrespective of their size; capable of cleaving polyubiquitin chains	1	34	34	34	27	19	27	19	27	19	55	55	55	93.112	811	811	6.73	11	9	13	11	8	6	12	6	5	13	15	14	0	304.02	By MS/MS	By MS/MS	12275000	8455200	10768000	9236400	9819100	9393300	9765600	7764000	7395400	12883000	11609000
YDL123W	YDL123W	4	4	4	sp|YDL123W|SNA4_YEAST NCSL01000013.1 269455-269877 ORF Verified Protein of unknown function; localized to the vacuolar outer membrane; predicted to be palmitoylated GN=SNA4 PE=1 SV=1	1	4	4	4	4	4	4	4	4	4	40	40	40	15.646	140	140	6.08	2	4	3	2	3	2	1		1	3	2	3	0	14.825	By MS/MS	By MS/MS	0	0	0	0	0	0	0	0	0	0	0
YDL124W	YDL124W	14	14	14	sp|YDL124W|dubious154_YEAST NCSL01000013.1 270098-271036 ORF Verified NADPH-dependent alpha-keto amide reductase; reduces aromatic alpha-keto amides, aliphatic alpha-keto esters, and aromatic alpha-keto esters; member of the aldo-keto reductase (AKR) famil	1	14	14	14	14	0	14	0	14	0	51.3	51.3	51.3	35.724	312	312	7.17		1	1	2	4	3	1				1	5	0	46.265	By MS/MS		14221000	8208800	9514100	10342000	7402800	9851500	11563000	5908600	8740000	12994000	13439000
YDL125C	YDL125C	8	8	8	sp|YDL125C|HNT1_YEAST NCSL01000013.1 271679-272266 ORF Verified Adenosine 5-monophosphoramidase; interacts physically and genetically with Kin28p, a CDK and TFIIK subunit, and genetically with CAK1; member of histidine triad (HIT) superfamily of nucleotid	1	8	8	8	8	2	8	2	8	2	50.6	50.6	50.6	17.679	158	158	6.48		3	5	2		3	4	2		4	4		0	44.08	By MS/MS	By MS/MS	51348000	29388000	34395000	42632000	31866000	37477000	48540000	29888000	30992000	51286000	48524000
YDL126C	YDL126C	77	77	77	sp|YDL126C|CDC48_YEAST NCSL01000013.1 272621-275128 ORF Verified AAA ATPase; subunit of polyubiquitin-selective segregase complex involved in ERAD, cell wall integrity during heat stress, mitotic spindle disassembly; role in mobilizing membrane bound trans	1	77	77	77	76	26	76	26	76	26	80.6	80.6	80.6	91.995	835	835	6.64	17	18	23	19	40	24	30	28	23	16	19	29	0	323.31	By MS/MS	By MS/MS	311820000	165880000	232720000	254790000	182470000	249610000	319870000	183410000	224070000	336620000	294770000
YDL127W	YDL127W	1	1	1	sp|YDL127W|PCL2_YEAST NCSL01000013.1 275431-276357 ORF Verified Cyclin, interacts with cyclin-dependent kinase Pho85p; member of the Pcl1,2-like subfamily, involved in the regulation of polarized growth and morphogenesis and progression through the cell cy	1	1	1	1	0	1	0	1	0	1	4.9	4.9	4.9	35.207	308	308	12												1	1	-2		By MS/MS	0	0	0	0	0	0	0	0	0	0	0
YDL128W	YDL128W	2	2	2	sp|YDL128W|VCX1_YEAST NCSL01000013.1 277396-278631 ORF Verified Vacuolar membrane antiporter with Ca2+/H+ and K+/H+ exchange activity; involved in control of cytosolic Ca2+ and K+ concentrations; has similarity to sodium/calcium exchangers, including the b	1	2	2	2	1	1	1	1	1	1	7.5	7.5	7.5	44.68	411	411	5.5				1			1						0.00025119	3.4402	By MS/MS	By MS/MS	748410	605870	467770	605110	324420	277550	327070	217240	198600	547880	707140
YDL129W	YDL129W	3	3	3	sp|YDL129W|dubious153_YEAST NCSL01000013.1 279383-280258 ORF Verified Protein of unknown function; green fluorescent protein (GFP)-fusion protein localizes to the cytoplasm and the nucleus; YDL129W is not an essential gene; relative distribution to the nuc	1	3	3	3	0	3	0	3	0	3	14.1	14.1	14.1	32.919	291	291	8.5	1									1	1	1	0	5.491		By MS/MS	0	0	0	0	0	0	0	0	0	0	0
YDL130W	YDL130W	5	4	4	sp|YDL130W|RPP1B_YEAST NCSL01000013.1 280755-281375 ORF Verified Ribosomal protein P1 beta; component of the ribosomal stalk, which is involved in interaction of translational elongation factors with ribosome; free (non-ribosomal) P1 stimulates the phospho	1	5	4	4	5	2	4	1	4	1	71.7	54.7	54.7	10.667	106	106	4.65			2	10	1	1	2	1					0	96.037	By MS/MS	By MS/MS	13922000	5116500	7155100	12018000	4746600	6008700	7025000	5748400	4808600	7483800	13147000
YDL130W-A	YDL130W-A	5	5	5	sp|YDL130W-A|STF1_YEAST NCSL01000013.1 281853-282113 ORF Verified Protein involved in regulation of the mitochondrial F1F0-ATP synthase; Stf1p and Stf2p act as stabilizing factors that enhance inhibitory action of the Inh1p protein; protein abundance incre	1	5	5	5	5	2	5	2	5	2	29.1	29.1	29.1	10.062	86	86	4.27	2	4	1					2	2				0	6.2629	By MS/MS	By MS/MS	27980000	37693000	36526000	23369000	30839000	25368000	22376000	31316000	20058000	30088000	26509000
YDL131W	YDL131W	17	17	17	sp|YDL131W|LYS21_YEAST NCSL01000013.1 282569-284203 ORF Verified Homocitrate synthase isozyme; catalyzes the condensation of acetyl-CoA and alpha-ketoglutarate to form homocitrate, which is the first step in the lysine biosynthesis pathway; LYS21 has a par	1	17	17	17	16	2	16	2	16	2	28.9	28.9	28.9	24.683	544	544	5.14	5	7	5	2	3	2	1	1	1	3	3	2	0	84.416	By MS/MS	By MS/MS	21978000	15942000	21712000	17224000	15970000	16876000	22390000	13744000	16001000	26983000	20796000
YDL132W	YDL132W	31	31	31	sp|YDL132W|CDC53_YEAST NCSL01000013.1 284811-287258 ORF Verified Cullin; structural protein of SCF complexes (which also contain Skp1p, Cdc34p, Hrt1p and an F-box protein) involved in ubiquitination; SCF promotes the G1-S transition by targeting G1 cyclins	1	31	31	31	31	2	31	2	31	2	38.7	38.7	38.7	94.026	815	815	6.17	2	6	9	4	5	1	5	5	4	2	6	3	0	73.992	By MS/MS	By MS/MS	37235000	22462000	24724000	25968000	20810000	23889000	24851000	17886000	19709000	32010000	35187000
YDL133W	YDL133W	4	4	4	sp|YDL133W|SRF1_YEAST NCSL01000013.1 287822-289135 ORF Verified Regulator of phospholipase D (Spo14p); interacts with Spo14p and regulates its catalytic activity; capable of buffering the toxicity of C16:0 platelet activating factor, a lipid that accumulat	1	4	4	4	1	4	1	4	1	4	8.9	8.9	8.9	49.58	437	437	5.58	2	3		1	1	1			1		1	2	0	20.349	By matching	By MS/MS	0	0	0	0	0	0	0	0	0	0	0
YDL135C	YDL135C	10	10	10	sp|YDL135C|RDI1_YEAST NCSL01000030.1 133036-133644 ORF Verified Rho GDP dissociation inhibitor; involved in the localization and regulation of Cdc42p and Rho1p; protein abundance increases in response to DNA replication stress GN=RDI1 PE=1 SV=1	1	10	10	10	10	2	10	2	10	2	56.9	56.9	56.9	23.138	202	202	5	2	1	1	2	2	5	5						0	37.994	By MS/MS	By matching	17027000	11527000	13665000	15194000	9988600	10153000	14139000	9201000	9704000	18101000	16099000
YDL191W;YDL136W	YDL191W;YDL136W	13;13	13;13	13;13	sp|YDL191W|RPL35A_YEAST NCSL01000030.1 34143-34986 ORF Verified Ribosomal 60S subunit protein L35A; homologous to mammalian ribosomal protein L35 and bacterial L29; RPL35A has a paralog, RPL35B, that arose from the whole genome duplication GN=RPL35A PE=1 S	2	13	13	13	13	3	13	3	13	3	55.8	55.8	55.8	13.909	120	120;120	5.26	5	3	1	6	6	3	3	4	1			3	0	87.747	By MS/MS	By MS/MS	89810000	60261000	71540000	72127000	64872000	70187000	71285000	54997000	48279000	81461000	84915000
YDL137W	YDL137W	8	4	4	sp|YDL137W|ARF2_YEAST NCSL01000030.1 130885-131430 ORF Verified ADP-ribosylation factor; GTPase of the Ras superfamily involved in regulation of coated formation vesicles in intracellular trafficking within the Golgi; ARF2 has a paralog, ARF1, that arose f	1	8	4	4	8	2	4	0	4	0	55.8	37.6	37.6	20.657	181	181	8			1		2	1	1				2	2	0	12.009	By MS/MS	By matching	4923100	3799900	4082700	3297700	3453300	3545100	3734000	2631200	2497300	4850200	4655300
YDL140C	YDL140C	59	59	58	sp|YDL140C|RPO21_YEAST NCSL01000030.1 119735-124915 ORF Verified RNA polymerase II largest subunit B220; part of central core; phosphorylation of C-terminal heptapeptide repeat domain regulates association with transcription and splicing factors; similar t	1	59	59	58	59	3	59	3	58	3	40.2	40.2	39.6	190.92	1726	1726	6.12	10	14	8	10	8	11	10	9	5	7	8	10	0	231.41	By MS/MS	By MS/MS	47426000	29107000	33498000	33932000	27384000	34093000	36240000	21977000	24808000	39518000	44825000
YDL141W	YDL141W	12	12	12	sp|YDL141W|BPL1_YEAST NCSL01000030.1 117414-119486 ORF Verified Biotin:apoprotein ligase; covalently modifies proteins with the addition of biotin, required for acetyl-CoA carboxylase (Acc1p) holoenzyme formation; comparative analysis suggests that a mitoc	1	12	12	12	12	0	12	0	12	0	28.4	28.4	28.4	76.359	690	690	5.86	1	5					2	3		1	1	1	0	33.996	By MS/MS		4458100	2668100	3146900	3539000	2510500	2999800	3113800	2482300	2516800	4014300	4213600
YDL143W	YDL143W	26	26	26	sp|YDL143W|CCT4_YEAST NCSL01000030.1 114368-115954 ORF Verified Subunit of the cytosolic chaperonin Cct ring complex; related to Tcp1p, required for the assembly of actin and tubulins in vivo GN=CCT4 PE=1 SV=1	1	26	26	26	26	0	26	0	26	0	47.3	47.3	47.3	57.663	528	528	6.23	5	7	3	3	2	3	4	4	6	3	3	4	0	255.89	By MS/MS		42631000	23602000	29463000	28397000	22441000	28419000	27932000	17927000	19930000	32253000	40290000
YDL144C	YDL144C	8	8	8	sp|YDL144C|dubious152_YEAST NCSL01000030.1 113034-114104 ORF Verified Protein of unknown function; green fluorescent protein (GFP)-fusion protein localizes to the cytoplasm and nucleus; YDL144C is not an essential gene; protein abundance increases in respo	1	8	8	8	7	1	7	1	7	1	27	27	27	39.772	356	356	5.1	1	1	3	2				1			1	1	0	18.038	By MS/MS	By MS/MS	9145500	4723000	6778900	6757000	4934300	5782700	6390700	4118900	4050900	7280800	8645100
YDL145C	YDL145C	40	40	40	sp|YDL145C|COP1_YEAST NCSL01000030.1 108944-112549 ORF Verified Alpha subunit of COPI vesicle coatomer complex; complex surrounds transport vesicles in the early secretory pathway GN=COP1 PE=1 SV=1	1	40	40	40	40	1	40	1	40	1	43.8	43.8	43.8	135.62	1201	1201	6.85	2	6	6	7	6	5	6	5	11	12	5	2	0	121.02	By MS/MS	By matching	64837000	39043000	45282000	44549000	35361000	39671000	45150000	27628000	27993000	57108000	61278000
YDL147W	YDL147W	18	18	18	sp|YDL147W|RPN5_YEAST NCSL01000030.1 105298-106635 ORF Verified Subunit of the CSN and 26S proteasome lid complexes; similar to mammalian p55 subunit and to another S. cerevisiae regulatory subunit, Rpn7p; Rpn5p is an essential protein; the COP9 signalosom	1	18	18	18	18	5	18	5	18	5	35.3	35.3	35.3	51.768	445	445	6.97	1	1	4	3	4	3	5	4	1	4	2	4	0	42.404	By MS/MS	By matching	50684000	32383000	32972000	41204000	30103000	32015000	39789000	25894000	27527000	49082000	47893000
YDL148C	YDL148C	11	11	11	sp|YDL148C|NOP14_YEAST NCSL01000030.1 102528-104960 ORF Verified Nucleolar protein; forms a complex with Noc4p that mediates maturation and nuclear export of 40S ribosomal subunits; also present in the small subunit processome complex, which is required fo	1	11	11	11	11	0	11	0	11	0	14.3	14.3	14.3	94.301	810	810	6.64	1	2			1	3	1	1	2	2		1	0	53.848	By MS/MS		4818100	4230600	4873400	3510200	3703100	4603300	3913900	3533700	2985200	5062900	4559400
YDL149W	YDL149W	22	22	22	sp|YDL149W|ATG9_YEAST NCSL01000030.1 99299-102292 ORF Verified Transmembrane protein involved in forming Cvt and autophagic vesicles; cycles between the phagophore assembly site (PAS) and other cytosolic punctate structures, not found in autophagosomes; ma	1	22	22	22	15	11	15	11	15	11	27.4	27.4	27.4	115.41	997	997	6.76	5	5	2	3	3	4	4	2	1	4	5	7	0	63.47	By MS/MS	By MS/MS	5112300	3056600	4203200	3809600	3774700	3890300	4465400	3043300	3347500	4513900	4834200
YDL150W	YDL150W	13	13	13	sp|YDL150W|RPC53_YEAST NCSL01000030.1 97718-98986 ORF Verified RNA polymerase III subunit C53 GN=RPC53 PE=1 SV=1	1	13	13	13	11	4	11	4	11	4	43.1	43.1	43.1	46.652	422	422	5.57	1	7	7	5	5	2	1	5	4		2	3	0	39.199	By MS/MS	By MS/MS	4894000	3678300	4715000	3128400	3802700	3485300	4395500	3951500	3517400	4842300	4630300
YDL153C	YDL153C	20	20	20	sp|YDL153C|SAS10_YEAST NCSL01000030.1 95567-97393 ORF Verified Subunit of U3-containing Small Subunit (SSU) processome complex; involved in production of 18S rRNA and assembly of small ribosomal subunit; disrupts silencing when overproduced; mutant has inc	1	20	20	20	12	12	12	12	12	12	44.9	44.9	44.9	70.138	608	608	6.24	3	4	10	8	1	5	4	2	8	7	4	2	0	148.41	By MS/MS	By MS/MS	3172600	2635900	3362800	2289700	2697400	2727300	2931300	2581000	2190200	3215500	3002000
YDL154W	YDL154W	11	11	11	sp|YDL154W|MSH5_YEAST NCSL01000030.1 92715-95420 ORF Verified Protein of the MutS family; forms a dimer with Msh4p that facilitates crossovers between homologs during meiosis; msh5-Y823H mutation confers tolerance to DNA alkylating agents; homologs present	1	11	11	11	9	2	9	2	9	2	14.5	14.5	14.5	102.28	901	901	5.62		5	2			2				1	1	2	0	19.702	By MS/MS	By MS/MS	3756000	2203900	2271800	2688500	1910300	2045500	2327400	1453100	1477900	3335300	3548600
YDL155W	YDL155W	4	4	4	sp|YDL155W|CLB3_YEAST NCSL01000030.1 91154-92437 ORF Verified B-type cyclin involved in cell cycle progression; activates Cdc28p to promote the G2/M transition; may be involved in DNA replication and spindle assembly; accumulates during S phase and G2, the	1	4	4	4	2	2	2	2	2	2	14.1	14.1	14.1	49.475	427	427	7.86					1	1		3	1		1		0	13.27	By MS/MS	By MS/MS	702020	527760	378800	593790	1381600	665520	654020	935350	765230	756990	663080
YDL156W	YDL156W	10	10	10	sp|YDL156W|CMR1_YEAST NCSL01000030.1 89299-90867 ORF Verified Nuclear protein with a role in protein quality control; localizes to the intranuclear quality control compartment (INQ) in response to proteasome inhibition or DNA replication stress; INQ likely	1	10	10	10	5	5	5	5	5	5	19	19	19	59.098	522	522	7		1	1	1	2	2	2	2		2		2	0	19.917	By MS/MS	By MS/MS	1286100	845260	1351700	1056300	991750	1258700	1197700	951300	1216900	1662400	1217300
YDL157C	YDL157C	1	1	1	sp|YDL157C|dubious150_YEAST NCSL01000030.1 88616-88972 ORF Uncharacterized Putative protein of unknown function; the authentic, non-tagged protein is detected in highly purified mitochondria in high-throughput studies GN=dubious150 PE=1 SV=1	1	1	1	1	1	0	1	0	1	0	9.3	9.3	9.3	13.562	118	118	2		1											0.0094832	1.837	By MS/MS		120130	97735	115660	76584	76357	106080	86983	55594	75487	98828	113660
YDL159W	YDL159W	2	2	2	sp|YDL159W|STE7_YEAST NCSL01000030.1 86865-88412 ORF Verified Signal transducing MAP kinase kinase; involved in pheromone response where it phosphorylates Fus3p; involved in the pseudohyphal/invasive growth pathway where it phosphorylates of Kss1p; phospho	1	2	2	2	2	0	2	0	2	0	3.9	3.9	3.9	57.724	515	515	11.3											2	1	0.002914	2.5025	By MS/MS		137120	115160	160880	127750	177230	121890	113570	167710	117290	184980	129840
YDL160C	YDL160C	16	16	16	sp|YDL160C|DHH1_YEAST NCSL01000030.1 84793-86313 ORF Verified Cytoplasmic DExD/H-box helicase, stimulates mRNA decapping; coordinates distinct steps in mRNA function and decay, interacts with both the decapping and deadenylase complexes, role in translatio	1	16	16	16	15	3	15	3	15	3	33.4	33.4	33.4	57.533	506	506	7.53			3	5	3	2	4	3	4	2	4	4	0	49.526	By MS/MS	By MS/MS	34788000	20279000	24658000	25505000	19522000	24228000	25297000	15696000	17035000	28867000	32881000
YDL161W	YDL161W	24	22	22	sp|YDL161W|ENT1_YEAST NCSL01000030.1 82113-83477 ORF Verified Epsin-like protein involved in endocytosis and actin patch assembly; functionally redundant with Ent2p; binds clathrin via a clathrin-binding domain motif at C-terminus; relocalizes from bud nec	1	24	22	22	16	14	14	13	14	13	39.6	37.4	37.4	52.377	454	454	7.08	8	6	7	6	6	5	6	6	7	13	11	9	0	83.581	By MS/MS	By MS/MS	4612800	3953800	4546500	3521400	3608700	4176900	4087100	3328900	3147200	4885900	4364600
YDL164C	YDL164C	12	12	12	sp|YDL164C|CDC9_YEAST NCSL01000030.1 79387-81654 ORF Verified DNA ligase I found in nucleus and mitochondria; essential enzyme that joins Okazaki fragments during DNA replication; also acts in ribonucleotide excision repair, base excision repair, and recom	1	12	12	12	10	3	10	3	10	3	25.6	25.6	25.6	84.841	755	755	6.44	2		1	1	2	3	3	1	2	1	2		0	85.326	By MS/MS	By MS/MS	3383900	1944600	2376300	2348800	2281600	2532200	3110900	1765000	1970900	3463400	3198000
YDL165W	YDL165W	4	4	4	sp|YDL165W|CDC36_YEAST NCSL01000030.1 78689-79264 ORF Verified Component of the CCR4-NOT core complex, involved in mRNA decapping; this complex has multiple roles in regulating mRNA levels including regulation of transcription and destabilizing mRNAs throu	1	4	4	4	4	1	4	1	4	1	33	33	33	22.362	191	191	9.45				1	1					4	5		0	9.0007	By MS/MS	By MS/MS	5796800	2724200	3749800	3920000	2675600	3461800	4606200	2609000	2614100	4676700	5477600
YDL166C	YDL166C	13	13	13	sp|YDL166C|FAP7_YEAST NCSL01000030.1 77848-78441 ORF Verified Essential NTPase required for small ribosome subunit synthesis; mediates processing of the 20S pre-rRNA at site D in the cytoplasm but associates only transiently with 43S preribosomes via Rps14	1	13	13	13	12	4	12	4	12	4	71.6	71.6	71.6	22.758	197	197	5.91	4	1	6	2	2	2	3	7	1	1	3	1	0	50.744	By MS/MS	By MS/MS	30365000	19170000	23980000	22557000	18346000	21086000	23094000	16411000	16726000	27247000	28709000
YDL167C	YDL167C	5	5	5	sp|YDL167C|NRP1_YEAST NCSL01000030.1 75394-77553 ORF Verified Putative RNA binding protein of unknown function; localizes to stress granules induced by glucose deprivation; predicted to be involved in ribosome biogenesis GN=NRP1 PE=1 SV=1	1	5	5	5	1	4	1	4	1	4	12.4	12.4	12.4	79.279	719	719	7.86		1			1	1		1			2	1	0	13.805	By MS/MS	By MS/MS	105700	71751	137690	83411	71308	97758	74722	85421	65788	91164	100140
YDL168W	YDL168W	21	21	21	sp|YDL168W|SFA1_YEAST NCSL01000030.1 74003-75163 ORF Verified Bifunctional alcohol dehydrogenase and formaldehyde dehydrogenase; formaldehyde dehydrogenase activity is glutathione-dependent; functions in formaldehyde detoxification and formation of long ch	1	21	21	21	21	2	21	2	21	2	51.6	51.6	51.6	41.072	386	386	6.73	1	2	3	1	1	6	11	3	3	4	2		0	141.08	By MS/MS	By matching	42098000	28228000	31194000	30445000	27578000	29394000	32475000	21019000	22663000	38260000	39795000
YDL169C	YDL169C	3	3	3	sp|YDL169C|UGX2_YEAST NCSL01000030.1 72463-73134 ORF Verified Protein of unknown function; transcript accumulates in response to any combination of stress conditions GN=UGX2 PE=1 SV=1	1	3	3	3	1	3	1	3	1	3	20.2	20.2	20.2	25.67	223	223	6.62	1				3	1		1			1	1	0	12.021	By MS/MS	By MS/MS	0	0	0	0	0	0	0	0	0	0	0
YDL171C	YDL171C	70	70	70	sp|YDL171C|GLT1_YEAST NCSL01000030.1 63609-70046 ORF Verified NAD(+)-dependent glutamate synthase (GOGAT); synthesizes glutamate from glutamine and alpha-ketoglutarate; with Gln1p, forms the secondary pathway for glutamate biosynthesis from ammonia; expres	1	70	70	70	70	2	70	2	70	2	40.6	40.6	40.6	238.04	2145	2145	6.27	5	14	15	7	8	7	13	16	9	9	7	6	0	258.24	By MS/MS	By matching	59081000	33643000	40475000	35675000	29220000	32974000	42056000	24521000	27431000	54774000	55836000
YDL172C	YDL172C	1	1	1	sp|YDL172C|dubious146_YEAST NCSL01000030.1 63020-63499 ORF Dubious Dubious open reading frame; unlikely to encode a functional protein, based on available experimental and comparative sequence data GN=dubious146 PE=1 SV=1	1	1	1	1	1	0	1	0	1	0	10.7	10.7	10.7	17.538	159	159	10										1			1	-2	By MS/MS		0	0	0	0	0	0	0	0	0	0	0
YDL173W	YDL173W	19	19	19	sp|YDL173W|PAR32_YEAST NCSL01000030.1 62604-63491 ORF Verified Protein of unknown function; hyperphosphorylated upon rapamycin treatment in a Tap42p-dependent manner; green fluorescent protein (GFP)-fusion protein localizes to the cytoplasm; PAR32 is not a	1	19	19	19	14	15	14	15	14	15	58.3	58.3	58.3	31.924	295	295	6.97	7	6	6	5	9	5	5	10	8	8	9	9	0	127.49	By MS/MS	By MS/MS	4522500	4505300	4842000	3107400	3319900	3768400	3859800	4070800	3604500	4140100	4280700
YDL174C	YDL174C	36	36	36	sp|YDL174C|DLD1_YEAST NCSL01000030.1 60237-62000 ORF Verified Major mitochondrial D-lactate dehydrogenase; oxidizes D-lactate to pyruvate, transcription is heme-dependent, repressed by glucose, and derepressed in ethanol or lactate; located in the mitochon	1	36	36	36	36	5	36	5	36	5	65.6	65.6	65.6	65.292	587	587	6.2	6	7	11	8	6	5	9	7	5	8	6	5	0	155.38	By MS/MS	By MS/MS	113740000	75905000	93968000	88270000	74798000	74853000	91509000	64637000	64449000	109180000	107550000
YDL175C	YDL175C	7	7	6	sp|YDL175C|AIR2_YEAST NCSL01000030.1 58895-59929 ORF Verified RNA-binding subunit of the TRAMP nuclear RNA surveillance complex; involved in nuclear RNA processing and degradation; involved in TRAMP complex assembly as a bridge between Mtr4p and Trf4p; sti	1	7	7	6	4	4	4	4	3	3	26.7	26.7	24.7	39.403	344	344	7.69	1			1	1	2		2	1	2	3		0	14.997	By MS/MS	By MS/MS	728230	416920	546820	701130	480030	516550	691900	397760	469040	582310	688420
YDL176W	YDL176W	1	1	1	sp|YDL176W|dubious145_YEAST NCSL01000030.1 56511-58637 ORF Verified Protein of unknown function; predicted by computational methods to be involved in fructose-1,6-bisphosphatase (Fbp1p) degradation; interacts with components of the GID complex; YDL176W is	1	1	1	1	0	1	0	1	0	1	2.1	2.1	2.1	81.524	708	708	7.5							1	1					1	-2		By MS/MS	0	0	0	0	0	0	0	0	0	0	0
YDL178W	YDL178W	25	25	24	sp|YDL178W|DLD2_YEAST NCSL01000030.1 53936-55528 ORF Verified D-2-hydroxyglutarate dehydrogenase, and minor D-lactate dehydrogenase; mitochondrial matrix protein that oxidizes D-2-hydroxyglutarate (D-2HG), an oncometabolite, to alpha-ketoglutarate with a m	1	25	25	24	25	1	25	1	24	1	51.9	51.9	50.4	59.295	530	530	5.77	6	5	5	3	3	4	6	2	4	5	3	1	0	296.87	By MS/MS	By matching	29797000	18357000	22596000	24485000	18347000	19668000	23448000	15277000	15505000	28983000	28169000
YDL180W	YDL180W	5	5	5	sp|YDL180W|dubious143_YEAST NCSL01000030.1 50380-52023 ORF Uncharacterized Putative protein of unknown function; green fluorescent protein (GFP)-fusion protein localizes to the vacuole GN=dubious143 PE=1 SV=1	1	5	5	5	0	5	0	5	0	5	14.3	14.3	14.3	62.328	547	547	6.87	1	2	1	1	1	1	1	1		2	3	1	0	12.556		By MS/MS	0	0	0	0	0	0	0	0	0	0	0
YDL181W	YDL181W	7	7	7	sp|YDL181W|INH1_YEAST NCSL01000030.1 49667-49924 ORF Verified Protein that inhibits ATP hydrolysis by the F1F0-ATP synthase; inhibitory function is enhanced by stabilizing proteins Stf1p and Stf2p; has a calmodulin-binding motif and binds calmodulin in vit	1	7	7	7	7	3	7	3	7	3	50.6	50.6	50.6	9.87	85	85	8.7	1		1				2	4	4	3	2	3	0	17.078	By MS/MS	By MS/MS	169900000	154600000	141950000	127060000	132740000	134450000	128170000	133870000	118910000	145540000	160660000
YDL186W	YDL186W	14	14	14	sp|YDL186W|dubious140_YEAST NCSL01000030.1 42085-42918 ORF Uncharacterized Putative protein of unknown function; YDL186W is not an essential gene GN=dubious140 PE=1 SV=1	1	14	14	14	10	11	10	11	10	11	49.5	49.5	49.5	32.261	277	277	7.12	6	4	3	5	7	1	1	3	4	9	8	7	0	73.186	By MS/MS	By MS/MS	3615500	988200	2190100	2787500	1960900	2496000	3736600	1364000	2479800	2794600	3415800
YDL188C	YDL188C	10	10	10	sp|YDL188C|PPH22_YEAST NCSL01000030.1 40334-41467 ORF Verified Catalytic subunit of protein phosphatase 2A (PP2A); functionally redundant with Pph21p; methylated at C terminus; forms alternate complexes with several regulatory subunits; involved in signal	1	10	10	10	10	1	10	1	10	1	44.3	44.3	44.3	43.046	377	377	7.42	1	4	1	2	1		1	1	4	5	5	1	0	88.278	By MS/MS	By MS/MS	6174600	3747300	5242900	5171400	4123800	4269300	4526800	2717800	3277900	6729300	5839300
YDL189W	YDL189W	1	1	1	sp|YDL189W|RBS1_YEAST NCSL01000030.1 38685-40058 ORF Verified Protein involved in assembly of the RNA polymerase III (Pol III) complex; high copy suppressor of Pol III assembly mutation and psk1 psk2 mutations that confer temperature-sensitivity for galact	1	1	1	1	0	1	0	1	0	1	2.4	2.4	2.4	51.95	457	457	11.5											1	1	1	-2		By MS/MS	0	0	0	0	0	0	0	0	0	0	0
YDL190C	YDL190C	28	28	28	sp|YDL190C|UFD2_YEAST NCSL01000030.1 35176-38061 ORF Verified Ubiquitin chain assembly factor (E4); cooperates with a ubiquitin-activating enzyme (E1), a ubiquitin-conjugating enzyme (E2), and a ubiquitin protein ligase (E3) to conjugate ubiquitin to subst	1	28	28	28	28	0	28	0	28	0	31.5	31.5	31.5	109.97	961	961	6.63	3	2	3	5	1	3	3	3	3	2	3	4	0	57.742	By MS/MS		25146000	14722000	15390000	16761000	13415000	15266000	17320000	10519000	11513000	20246000	23758000
YDL192W	YDL192W	8	8	4	sp|YDL192W|ARF1_YEAST NCSL01000030.1 32795-33340 ORF Verified ADP-ribosylation factor; GTPase of the Ras superfamily involved in regulation of coated vesicle formation in intracellular trafficking within the Golgi; ARF1 has a paralog, ARF2, that arose from	1	8	8	4	8	2	8	2	4	0	55.8	55.8	37.6	20.529	181	181	5.09	3	3	1	3	6	2				1		3	0	45.614	By MS/MS	By MS/MS	24539000	15885000	18158000	15816000	14798000	14456000	15883000	11716000	11115000	21246000	23196000
YDL193W	YDL193W	20	20	20	sp|YDL193W|NUS1_YEAST NCSL01000030.1 31146-32273 ORF Verified Forms dehydrodolichyl diphosphate syntase complex with RER2 or SRT1; tet-repressible mutant shows accumulation of hypoglycosylated forms of CPY, suggesting that Nus1p may be involved in protein	1	20	20	20	20	2	20	2	20	2	51.5	51.5	51.5	42.557	375	375	5.74	4	4	3	1	6	2	1	2	1	1	3	3	0	91.118	By MS/MS	By MS/MS	67348000	40651000	49297000	53232000	36705000	39958000	53146000	30669000	32880000	60595000	63661000
YDL194W	YDL194W	4	4	4	sp|YDL194W|SNF3_YEAST NCSL01000030.1 28054-30708 ORF Verified Plasma membrane low glucose sensor, regulates glucose transport; contains 12 predicted transmembrane segments and a long C-terminal tail required for induction of hexose transporters; also sense	1	4	4	4	0	4	0	4	0	4	7.9	7.9	7.9	96.778	884	884	6.5		1				1	1				1		0	7.4017		By MS/MS	0	0	0	0	0	0	0	0	0	0	0
YDL195W	YDL195W	53	53	53	sp|YDL195W|SEC31_YEAST NCSL01000030.1 23639-27460 ORF Verified Component of the Sec13p-Sec31p complex of the COPII vesicle coat; COPII coat is required for vesicle formation in ER to Golgi transport; mutant has increased aneuploidy tolerance GN=SEC31 PE=1	1	53	53	53	50	18	50	18	50	18	50	50	50	138.7	1273	1273	5.84	24	25	20	26	26	23	25	19	20	19	13	9	0	323.31	By MS/MS	By MS/MS	143350000	86633000	103610000	104910000	90779000	103050000	117550000	76915000	82543000	131730000	135500000
YDL197C	YDL197C	2	2	2	sp|YDL197C|ASF2_YEAST NCSL01000030.1 21349-22926 ORF Verified Anti-silencing protein; causes derepression of silent loci when overexpressed GN=ASF2 PE=1 SV=1	1	2	2	2	2	0	2	0	2	0	5.5	5.5	5.5	59.469	525	525	10										2			0	4.3109	By MS/MS		430390	88622	220440	400880	199750	155920	370690	156480	64853	189750	406470
YDL198C	YDL198C	15	15	15	sp|YDL198C|GGC1_YEAST NCSL01000030.1 20081-20983 ORF Verified Mitochondrial GTP/GDP transporter; essential for mitochondrial genome maintenance; has a role in mitochondrial iron transport; member of the mitochondrial carrier family GN=GGC1 PE=1 SV=1	1	15	15	15	15	0	15	0	15	0	49	49	49	33.215	300	300	6.17	1	1	2	6	2	1	2	1	3	1	2	1	0	48.776	By MS/MS		28850000	18977000	19533000	18886000	16447000	18732000	19648000	14828000	14714000	24978000	27264000
YDL199C	YDL199C	15	15	15	sp|YDL199C|dubious138_YEAST NCSL01000030.1 17722-19785 ORF Uncharacterized Putative transporter; member of the sugar porter family GN=dubious138 PE=1 SV=1	1	15	15	15	13	10	13	10	13	10	29.7	29.7	29.7	77.541	687	687	5.7	11	11	6	5	6	6	5	9	7	9	1	4	0	72.148	By MS/MS	By MS/MS	5012600	4218500	6194000	3096100	4695200	4206900	4526800	3784200	3077000	5259700	4747600
YDL201W	YDL201W	9	9	9	sp|YDL201W|TRM8_YEAST NCSL01000030.1 15990-16850 ORF Verified Noncatalytic subunit of a tRNA methyltransferase complex; Trm8p and Trm82p comprise an enzyme that catalyzes a methyl-transfer from S-adenosyl-l-methionine to the N(7) atom of guanine at positio	1	9	9	9	9	0	9	0	9	0	29.4	29.4	29.4	33.319	286	286	6.3	2		2		1				2	1	2		0	18.853	By MS/MS		4358700	2417700	3356500	2712700	2723600	2583000	2548500	1773400	2041400	3527400	4120700
YDL202W	YDL202W	6	6	6	sp|YDL202W|MRPL11_YEAST NCSL01000030.1 14905-15654 ORF Verified Mitochondrial ribosomal protein of the large subunit; localizes to vacuole in response to H2O2 GN=MRPL11 PE=1 SV=1	1	6	6	6	6	0	6	0	6	0	29.3	29.3	29.3	28.515	249	249	5.75	1				2	3	1			1			0	10.663	By MS/MS		5423200	3181600	3578100	2993200	3326100	3162000	2727400	2256400	2528700	4260700	5124800
YDL203C	YDL203C	5	5	5	sp|YDL203C|ACK1_YEAST NCSL01000030.1 12512-14383 ORF Verified Protein that functions in the cell wall integrity pathway; functions upstream of Pkc1p; GFP-fusion protein expression is induced in response to the DNA-damaging agent MMS; non-tagged Ack1p is de	1	5	5	5	1	4	1	4	1	4	9	9	9	69.413	623	623	8.83					1		1		2		1	1	0	13.752	By MS/MS	By MS/MS	306320	156160	240080	253220	154190	185020	206760	156210	118900	248560	289610
YDL204W	YDL204W	19	19	19	sp|YDL204W|RTN2_YEAST NCSL01000030.1 11036-12217 ORF Verified Reticulon protein; involved in nuclear pore assembly and maintenance of tubular ER morphology; promotes membrane curvature; regulates the ER asymmetry-induced inheritance block during ER stress;	1	19	19	19	19	5	19	5	19	5	45.5	45.5	45.5	44.358	393	393	6.47	1	4	3	3	4	4	1	5	4	2	4	1	0	70.449	By MS/MS	By MS/MS	16355000	21500000	21871000	12021000	13768000	17869000	13944000	11986000	13444000	15666000	15496000
YDL205C	YDL205C	13	13	13	sp|YDL205C|HEM3_YEAST NCSL01000030.1 9193-10176 ORF Verified Porphobilinogen deaminase; catalyzes the conversion of 4-porphobilinogen to hydroxymethylbilane, the third step in heme biosynthesis; localizes to the cytoplasm and nucleus; expression is regulat	1	13	13	13	13	0	13	0	13	0	39.8	39.8	39.8	36.7	327	327	7.32		3	1	1	1	1	1	2	3	3	1	2	0	108.72	By MS/MS		18976000	11232000	15760000	16099000	10462000	12201000	14735000	8868700	8657800	18205000	17944000
YDL206W	YDL206W	2	2	2	sp|YDL206W|dubious137_YEAST NCSL01000030.1 6613-8901 ORF Uncharacterized Putative protein of unknown function; YDL206W is not an essential protein GN=dubious137 PE=1 SV=1	1	2	2	2	1	1	1	1	1	1	3.8	3.8	3.8	85.958	762	762	1.5	1	1											0	3.616	By MS/MS	By MS/MS	146040	14146	17795	30833	14239	9586.6	11585	6698.1	7580.7	14092	137710
YDL207W	YDL207W	4	4	4	sp|YDL207W|GLE1_YEAST NCSL01000030.1 4685-6301 ORF Verified Cytoplasmic nucleoporin required for polyadenylated mRNA export; contains a nuclear export signal; when bound to inositol hexakisphosphate (IP6), functions as an activator for the Dbp5p ATPase act	1	4	4	4	3	1	3	1	3	1	9.1	9.1	9.1	62.113	538	538	6.25					1	1	2						0	11.841	By MS/MS	By MS/MS	950680	615580	590150	575850	603580	741380	697950	451440	539120	807160	898230
YDL208W	YDL208W	6	6	6	sp|YDL208W|NHP2_YEAST NCSL01000030.1 3947-4417 ORF Verified Protein related to mammalian high mobility group (HMG) proteins; nuclear protein; essential for function of H/ACA-type snoRNPs, which are involved in 18S rRNA processing GN=NHP2 PE=1 SV=1	1	6	6	6	6	0	6	0	6	0	39.1	39.1	39.1	17.122	156	156	7.45	1	1			1	1	1		2	2	1	1	0	21.652	By MS/MS		23198000	17928000	19985000	11464000	16065000	15443000	16469000	15089000	12689000	20167000	21939000
YDL209C	YDL209C	11	11	11	sp|YDL209C|CWC2_YEAST NCSL01000030.1 2643-3662 ORF Verified Member of the NineTeen Complex (NTC); this complex contains Prp19p and stabilizes U6 snRNA in catalytic forms of the spliceosome containing U2, U5, and U6 snRNAs; binds directly to U6 snRNA; simil	1	11	11	11	10	3	10	3	10	3	44.5	44.5	44.5	38.358	339	339	6.81	2	2	3	1	2		1	2			5	3	0	37.08	By MS/MS	By MS/MS	7070300	3900100	5051100	4985700	4350100	5408600	5967800	3852600	4610100	6227100	6682800
YDL210W	YDL210W	1	1	1	sp|YDL210W|UGA4_YEAST NCSL01000030.1 706-2421 ORF Verified GABA (gamma-aminobutyrate) permease; serves as a GABA transport protein involved in the utilization of GABA as a nitrogen source; catalyzes the transport of putrescine and delta-aminolevulinic acid	1	1	1	1	1	1	1	1	1	1	1.6	1.6	1.6	61.89	571	571	8								2					1	-2	By MS/MS	By matching	0	0	0	0	0	0	0	0	0	0	0
YDL211C	YDL211C	1	1	1	sp|YDL211C|dubious136_YEAST NCSL01000051.1 61007-62125 ORF Uncharacterized Protein of unknown function; green fluorescent protein (GFP)-fusion protein localizes to the vacuole; YDL211C has a paralog, TDA7, that arose from the whole genome duplication GN=du	1	1	1	1	0	1	0	1	0	1	6.5	6.5	6.5	40.689	372	372	6						1							0	3.5914		By MS/MS	0	0	0	0	0	0	0	0	0	0	0
YDL212W	YDL212W	3	3	3	sp|YDL212W|SHR3_YEAST NCSL01000051.1 60140-60772 ORF Verified Endoplasmic reticulum packaging chaperone; required for incorporation of amino acid permeases into COPII coated vesicles for transport to the cell surface GN=SHR3 PE=1 SV=1	1	3	3	3	3	0	3	0	3	0	8.6	8.6	8.6	23.513	210	210	5.6				1	1	2	1						0.00099626	3.1879	By MS/MS		14807000	12025000	14045000	13638000	11465000	10437000	13943000	10920000	9107500	17565000	14009000
YDL213C	YDL213C	11	11	11	sp|YDL213C|NOP6_YEAST NCSL01000051.1 59003-59680 ORF Verified rRNA-binding protein required for 40S ribosomal subunit biogenesis; contains an RNA recognition motif (RRM); hydrophilin essential to overcome the stress of the desiccation-rehydration process;	1	11	11	11	10	3	10	3	10	3	51.6	51.6	51.6	25.206	225	225	6.53	3		3	6	2	3	2	1	2	1	2	5	0	33.164	By MS/MS	By MS/MS	11038000	7443800	8766200	6241200	7313500	8785200	8739300	7704000	6894700	8748900	10436000
YDL214C	YDL214C	3	3	3	sp|YDL214C|PRR2_YEAST NCSL01000051.1 56162-58261 ORF Verified Serine/threonine protein kinase; inhibits pheromone induced signalling downstream of MAPK, possibly at the level of the Ste12p transcription factor; mutant has increased aneuploidy tolerance; PR	1	3	3	3	0	3	0	3	0	3	6	6	6	78.982	699	699	5.67		1				1			1				0	4.6593		By MS/MS	0	0	0	0	0	0	0	0	0	0	0
YDL215C	YDL215C	57	57	57	sp|YDL215C|GDH2_YEAST NCSL01000051.1 52363-55641 ORF Verified NAD(+)-dependent glutamate dehydrogenase; degrades glutamate to ammonia and alpha-ketoglutarate; expression sensitive to nitrogen catabolite repression and intracellular ammonia levels; genetica	1	57	57	57	57	9	57	9	57	9	50.5	50.5	50.5	124.3	1092	1092	6.7	11	11	13	9	13	18	7	12	19	15	12	11	0	294.81	By MS/MS	By MS/MS	127460000	84670000	105400000	92648000	94048000	86084000	77999000	58810000	61862000	114020000	120520000
YDL216C	YDL216C	3	3	3	sp|YDL216C|RRI1_YEAST NCSL01000051.1 50720-52042 ORF Verified Catalytic subunit of the COP9 signalosome (CSN) complex; acts as an isopeptidase in cleaving the ubiquitin-like protein Nedd8 from SCF ubiquitin ligases; metalloendopeptidase involved in the ada	1	3	3	3	2	1	2	1	2	1	6.8	6.8	6.8	50.812	440	440	8.83	1								1	2	1	1	0	4.9982	By MS/MS	By MS/MS	768280	592280	597770	574320	470370	528510	657380	504070	427170	886560	726350
YDL217C	YDL217C	5	5	5	sp|YDL217C|TIM22_YEAST NCSL01000051.1 49721-50344 ORF Verified Essential core component of the mitochondrial TIM22 complex; involved in insertion of polytopic proteins into the inner membrane; forms the channel through which proteins are imported GN=TIM22	1	5	5	5	5	0	5	0	5	0	30.9	30.9	30.9	21.864	207	207	8			1	1				2		1	1	1	0	11.777	By MS/MS		5107700	2525200	3342000	3641200	2817900	3245500	4068700	2106900	2493100	4182900	4826500
YDL218W	YDL218W	1	1	1	sp|YDL218W|dubious135_YEAST NCSL01000051.1 48228-49181 ORF Uncharacterized Putative protein of unknown function; YDL218W transcription is regulated by Azf1p and induced by starvation and aerobic conditions; expression also induced in cells treated with the	1	1	1	1	0	1	0	1	0	1	7.3	7.3	7.3	34.48	317	317	11.7											1	2	0.00074925	3.2782		By MS/MS	0	0	0	0	0	0	0	0	0	0	0
YDL219W	YDL219W	7	7	7	sp|YDL219W|DTD1_YEAST NCSL01000051.1 46978-47500 ORF Verified D-Tyr-tRNA(Tyr) deacylase; functions in protein translation, may affect nonsense suppression via alteration of the protein synthesis machinery; ubiquitous among eukaryotes GN=DTD1 PE=1 SV=1	1	7	7	7	7	0	7	0	7	0	58.7	58.7	58.7	16.745	150	150	7.75				2			1	2	1	1		1	0	25.29	By MS/MS		8575400	4443200	4053500	5914400	3606600	4393500	4987900	3172600	3208100	6150400	8097600
YDL220C	YDL220C	4	4	4	sp|YDL220C|CDC13_YEAST NCSL01000051.1 43980-46754 ORF Verified Single stranded DNA-binding protein found at TG1-3 telomere G-tails; key roles in regulation of telomerase, telomere end protection, conventional telomere replication; regulates telomere replic	1	4	4	4	0	4	0	4	0	4	5.8	5.8	5.8	104.56	924	924	9.38				1		1				2	3	1	0	9.1439		By MS/MS	0	0	0	0	0	0	0	0	0	0	0
YDL222C	YDL222C	7	7	7	sp|YDL222C|FMP45_YEAST NCSL01000051.1 42602-43531 ORF Verified Integral membrane protein localized to mitochondria; required for sporulation and maintaining sphingolipid content; similar to SUR7; FMP45 has a paralog, YNL194C, that arose from the whole geno	1	7	7	7	5	5	5	5	5	5	30.4	30.4	30.4	34.102	309	309	6.06	2	2	1	1	2	2	2		1		3	1	0	60.098	By MS/MS	By MS/MS	447880	357140	454320	406030	369280	371140	261480	221500	292150	532550	423830
YDL223C	YDL223C	90	90	90	sp|YDL223C|HBT1_YEAST NCSL01000051.1 38988-42128 ORF Verified Shmoo tip protein, substrate of Hub1p ubiquitin-like protein; mutants are defective for mating projection formation, thereby implicating Hbt1p in polarized cell morphogenesis; HBT1 has a paralog	1	90	90	90	75	60	75	60	75	60	81.6	81.6	81.6	113.77	1046	1046	5.87	36	34	43	61	30	31	31	40	26	34	21	19	0	323.31	By MS/MS	By MS/MS	67334000	84876000	74537000	60870000	53221000	65264000	65093000	64809000	61654000	74353000	63742000
YDL224C	YDL224C	26	26	25	sp|YDL224C|WHI4_YEAST NCSL01000051.1 36130-38079 ORF Verified Putative RNA binding protein; regulates the cell size requirement for passage through Start and commitment to cell division; WHI4 has a paralog, WHI3, that arose from the whole genome duplicatio	1	26	26	25	16	13	16	13	15	13	48.5	48.5	46.8	70.689	649	649	7.68	1	2	5	4	6	8	3	6	5	11	7	7	0	96.186	By MS/MS	By MS/MS	7843300	3313200	6452400	7137700	5896400	7240900	8386000	5016600	5732600	7695400	7416500
YDL225W	YDL225W	35	35	35	sp|YDL225W|SHS1_YEAST NCSL01000051.1 34178-35833 ORF Verified Component of the septin ring that is required for cytokinesis; present at the ends of rod-like septin hetero-oligomers; C-terminal extension is important for recruitment of Bni5p to the mother-b	1	35	35	35	28	14	28	14	28	14	61	61	61	62.689	551	551	7.09	5	7	17	10	6	4	8	10	12	10	14	14	0	300.38	By MS/MS	By MS/MS	22206000	14852000	17030000	15111000	14048000	17886000	18352000	15136000	14553000	18475000	20994000
YDL226C	YDL226C	31	31	31	sp|YDL226C|GCS1_YEAST NCSL01000051.1 32848-33906 ORF Verified ADP-ribosylation factor GTPase activating protein (ARF GAP); involved in ER-Golgi transport; required for prospore membrane formation; regulates phospholipase Spo14p; shares functional similarit	1	31	31	31	25	15	25	15	25	15	88.1	88.1	88.1	39.278	352	352	6.21	11	12	9	7	9	14	14	13	8	8	8	7	0	214.62	By MS/MS	By MS/MS	43652000	21045000	33750000	37064000	30930000	33019000	42232000	27062000	29939000	38647000	41269000
YDL230W	YDL230W	15	15	15	sp|YDL230W|PTP1_YEAST NCSL01000051.1 25560-26567 ORF Verified Phosphotyrosine-specific protein phosphatase; dephosphorylates a broad range of substrates in vivo, including Fpr3p; localized to the cytoplasm and the mitochondria; proposed to be a negative re	1	15	15	15	15	0	15	0	15	0	49.6	49.6	49.6	38.854	335	335	7.25	1	3	3	2				3	2	4	4	2	0	43.745	By MS/MS		12804000	7065200	9356300	9418800	8009300	9428300	11074000	7340300	8480100	12870000	12103000
YDL231C	YDL231C	4	4	4	sp|YDL231C|BRE4_YEAST NCSL01000051.1 21730-25107 ORF Verified Zinc finger protein containing five transmembrane domains; null mutant exhibits strongly fragmented vacuoles and sensitivity to brefeldin A, a drug which is known to affect intracellular transpo	1	4	4	4	0	4	0	4	0	4	5.1	5.1	5.1	129.68	1125	1125	7.11		1	1	1			1	2	1		1	1	0	8.937		By MS/MS	0	0	0	0	0	0	0	0	0	0	0
YDL233W	YDL233W	1	1	1	sp|YDL233W|MFG1_YEAST NCSL01000051.1 19655-21031 ORF Uncharacterized Regulator of filamentous growth; interacts with FLO11 promoter and regulates FLO11 expression; binds to transcription factors Flo8p and Mss11p; green fluorescent protein (GFP)-fusion prot	1	1	1	1	0	1	0	1	0	1	1.5	1.5	1.5	51.287	458	458	9.5									1	1			1	-2		By MS/MS	0	0	0	0	0	0	0	0	0	0	0
YDL234C	YDL234C	21	21	21	sp|YDL234C|GYP7_YEAST NCSL01000051.1 17095-19335 ORF Verified GTPase-activating protein for yeast Rab family members; members include Ypt7p (most effective), Ypt1p, Ypt31p, and Ypt32p (in vitro); involved in vesicle mediated protein trafficking GN=GYP7 PE=	1	21	21	21	21	3	21	3	21	3	31.6	31.6	31.6	87.348	746	746	7.76	1		2	3	4	5	3	1	5	6	4	4	0	123.48	By MS/MS	By MS/MS	20391000	13114000	13329000	13033000	10761000	12906000	13979000	9031000	9768000	16004000	19269000
YDL235C	YDL235C	4	4	4	sp|YDL235C|YPD1_YEAST NCSL01000051.1 16272-16775 ORF Verified Osmotic stress-responsive phosphorelay intermediate sensor protein; phosphorylated by the plasma membrane sensor Sln1p in response to osmotic stress and then in turn phosphorylates the response	1	4	4	4	4	0	4	0	4	0	27.5	27.5	27.5	19.168	167	167	6.83		1	1	1					1		1	1	0	8.8748	By MS/MS		5941600	3740100	3950800	4903600	4111100	3590900	5018300	2781100	3346700	6780700	5614900
YDL236W	YDL236W	12	12	12	sp|YDL236W|PHO13_YEAST NCSL01000051.1 15157-16095 ORF Verified Alkaline phosphatase specific for p-nitrophenyl phosphate; also has protein phosphatase activity GN=PHO13 PE=1 SV=1	1	12	12	12	12	0	12	0	12	0	41.7	41.7	41.7	34.624	312	312	5.77			2	1	4	1	2	2	1				0	98.954	By MS/MS		7733200	4637800	5421000	5692600	5654500	5034300	5732100	4626800	4693300	8473500	7309000
YDL237W	YDL237W	7	7	7	sp|YDL237W|AIM6_YEAST NCSL01000051.1 13519-14691 ORF Verified Protein of unknown function; required for respiratory growth; YDL237W is not an essential gene GN=AIM6 PE=1 SV=1	1	7	7	7	7	0	7	0	7	0	27.2	27.2	27.2	44.455	390	390	9.18	1					1		3			2	4	0	30.937	By MS/MS		10886000	5940600	7188300	8017100	5007100	5913100	5733400	3700400	4451500	9338200	10287000
YDL238C	YDL238C	3	3	3	sp|YDL238C|GUD1_YEAST NCSL01000051.1 11847-13316 ORF Verified Guanine deaminase; a catabolic enzyme of the guanine salvage pathway producing xanthine and ammonia from guanine; activity is low in exponentially-growing cultures but expression is increased in	1	3	3	3	2	1	2	1	2	1	6.3	6.3	6.3	55.116	489	489	5.25	1				1	1			1				0	26.518	By MS/MS	By MS/MS	611430	347110	356850	401330	462210	801750	400970	813540	767360	531050	577620
YDL239C	YDL239C	71	71	71	sp|YDL239C|ADY3_YEAST NCSL01000051.1 9264-11636 ORF Verified Protein required for spore wall formation; subunit of the leading edge protein (LEP) complex (Ssp1-Ady3-Don1-Irc10) that forms a ring-like structure at the leading edge of the prospore membrane d	1	71	71	71	56	32	56	32	56	32	70.1	70.1	70.1	91.7	790	790	6.57	25	26	28	21	21	23	39	27	38	28	25	19	0	323.31	By MS/MS	By MS/MS	100310000	38352000	65405000	71389000	64311000	66844000	85047000	47239000	56718000	90862000	94784000
YDR001C	YDR001C	33	33	28	sp|YDR001C|NTH1_YEAST NCSL01000013.1 60324-62579 ORF Verified Neutral trehalase, degrades trehalose; required for thermotolerance and may mediate resistance to other cellular stresses; may be phosphorylated by Cdc28p; inhibited by Dcs1p; NTH1 has a paralog	1	33	33	28	30	9	30	9	25	9	44.3	44.3	37.4	85.892	751	751	4.93	23	12	7	6	12	9	6	8	3	5	4	5	0	115.56	By MS/MS	By MS/MS	45125000	34211000	41473000	33010000	29447000	35911000	39072000	24959000	29230000	46489000	42686000
YDR002W	YDR002W	17	17	17	sp|YDR002W|YRB1_YEAST NCSL01000013.1 59148-59753 ORF Verified Ran GTPase binding protein; involved in nuclear protein import and RNA export, ubiquitin-mediated protein degradation during the cell cycle; shuttles between the nucleus and cytoplasm; is essent	1	17	17	17	16	4	16	4	16	4	78.6	78.6	78.6	22.953	201	201	6.44	5	6	6	5	7	7	6	8	4	8	5	4	0	128.85	By MS/MS	By MS/MS	42960000	18561000	23165000	39672000	20839000	23479000	32377000	19684000	21859000	33337000	40577000
YDR003W	YDR003W	3	3	3	sp|YDR003W|RCR2_YEAST NCSL01000013.1 58044-58676 ORF Verified Vacuolar protein; presumably functions within the endosomal-vacuolar trafficking pathway, affecting events that determine whether plasma membrane proteins are degraded or routed to the plasma me	1	3	3	3	1	3	1	3	1	3	36.7	36.7	36.7	24.211	210	210	6.87		1	1	1	1	1	1	5	4				0	46.355	By matching	By MS/MS	0	0	0	0	0	0	0	0	0	0	0
YDR004W	YDR004W	1	1	1	sp|YDR004W|RAD57_YEAST NCSL01000013.1 56215-57597 ORF Verified Protein that stimulates strand exchange; stimulates strand exchange by stabilizing the binding of Rad51p to single-stranded DNA; involved in the recombinational repair of double-strand breaks i	1	1	1	1	0	1	0	1	0	1	1.7	1.7	1.7	52.225	460	460	9.5								1	1	1	1		1	-2		By MS/MS	0	0	0	0	0	0	0	0	0	0	0
YDR005C	YDR005C	10	10	10	sp|YDR005C|MAF1_YEAST NCSL01000013.1 54709-55976 ORF Verified Highly conserved negative regulator of RNA polymerase III; involved in tRNA processing and stability; inhibits tRNA degradation via rapid tRNA decay (RTD) pathway; binds N-terminal domain of Rpc	1	10	10	10	3	7	3	7	3	7	30.6	30.6	30.6	44.745	395	395	6.22		1	4	3	1	2	1	1	1	1	1	2	0	42.542	By MS/MS	By MS/MS	2635100	1631300	1931400	1822500	1658700	1762600	1961400	1495500	1351700	2226000	2490800
YDR006C	YDR006C	14	14	14	sp|YDR006C|SOK1_YEAST NCSL01000013.1 51565-54270 ORF Verified Protein of unknown function; overexpression suppresses the growth defect of mutants lacking protein kinase A activity; involved in cAMP-mediated signaling; localized to the nucleus; similar to t	1	14	14	14	8	7	8	7	8	7	22.4	22.4	22.4	101.1	901	901	6.09	3	3	2	3	1			2	2	4	2	1	0	46.679	By MS/MS	By MS/MS	2498800	1442500	1534400	1844900	1009700	1407900	1297900	851080	1135900	1805400	2360900
YDR011W	YDR011W	11	10	10	sp|YDR011W|SNQ2_YEAST NCSL01000013.1 42361-46866 ORF Verified Plasma membrane ATP-binding cassette (ABC) transporter; multidrug transporter involved in multidrug resistance and resistance to singlet oxygen species GN=SNQ2 PE=1 SV=1	1	11	10	10	8	6	7	6	7	6	11.7	11.3	11.3	168.68	1501	1501	5.97	5	4	2	3	2	2		4	2		2	5	0	42.45	By MS/MS	By MS/MS	1409700	916810	1197000	1118300	943450	1344700	1442000	728800	859510	1649100	1333100
YDR014W-A	YDR014W-A	17	17	17	sp|YDR014W-A|HED1_YEAST NCSL01000013.1 35028-35516 ORF Verified Meiosis-specific protein; down-regulates Rad51p-mediated mitotic recombination when the meiotic recombination machinery is impaired; promotes synapsis and required for the normal morphogenesis	1	17	17	17	13	9	13	9	13	9	79.6	79.6	79.6	18.301	162	162	6.14	7	7	2	6	5	3	4	4	4	5	4	5	0	76.165	By MS/MS	By MS/MS	13833000	10605000	11236000	10418000	6625000	7446400	8387200	5642700	4920400	10105000	13080000
YDR016C	YDR016C	3	3	3	sp|YDR016C|DAD1_YEAST NCSL01000013.1 34555-34839 ORF Verified Essential subunit of the Dam1 complex (aka DASH complex); complex couples kinetochores to the force produced by MT depolymerization thereby aiding in chromosome segregation; is transferred to th	1	3	3	3	3	1	3	1	3	1	51.1	51.1	51.1	10.532	94	94	5.3			2	3	2			2	1				0	18.577	By MS/MS	By MS/MS	826200	618030	530580	896410	737450	740100	991380	657380	781390	1330600	780690
YDR017C	YDR017C	28	28	28	sp|YDR017C|KCS1_YEAST NCSL01000013.1 31046-34198 ORF Verified Inositol hexakisphosphate and inositol heptakisphosphate kinase; generation of high energy inositol pyrophosphates by Kcs1p is required for many processes such as vacuolar biogenesis, stress res	1	28	28	28	15	19	15	19	15	19	29.4	29.4	29.4	119.51	1050	1050	6.63	7	6	5	7	10	10	4	9	7	5	7	9	0	76.709	By MS/MS	By MS/MS	4693500	3221300	3860200	2616400	2624500	2498800	2828500	1994800	1841000	3457100	4438100
YDR018C	YDR018C	4	4	4	sp|YDR018C|dubious182_YEAST NCSL01000013.1 29459-30652 ORF Uncharacterized Probable membrane protein with three predicted transmembrane domains; similar to C. elegans F55A11.5 and maize 1-acyl-glycerol-3-phosphate acyltransferase; YDR018C has a paralog, CS	1	4	4	4	4	0	4	0	4	0	14.1	14.1	14.1	46.055	397	397	4	1	2		1	1					1			0	14.695	By MS/MS		1789800	1004800	1016800	1123500	640420	860790	1118600	599480	571470	1329700	1690700
YDR019C	YDR019C	20	20	20	sp|YDR019C|GCV1_YEAST NCSL01000013.1 27954-29156 ORF Verified T subunit of the mitochondrial glycine decarboxylase complex; glycine decarboxylase is required for the catabolism of glycine to 5,10-methylene-THF; expression is regulated by levels of levels o	1	20	20	20	20	4	20	4	20	4	50.2	50.2	50.2	44.468	400	400	7.05	3	5	2	2	5	2	3	3	4	4	7	4	0	120.64	By MS/MS	By MS/MS	87536000	44708000	68378000	66331000	47467000	60014000	70721000	43815000	47293000	78691000	82760000
YDR020C	YDR020C	2	2	2	sp|YDR020C|DAS2_YEAST NCSL01000013.1 26876-27574 ORF Uncharacterized Putative protein of unknown function; non-essential gene identified in a screen for mutants with increased levels of rDNA transcription; weak similarity with uridine kinases and with phos	1	2	2	2	2	0	2	0	2	0	10.3	10.3	10.3	26.595	232	232	2		2											0	4.6076	By MS/MS		819880	463210	806640	669460	574190	813180	697830	492070	599030	944200	775760
YDR021W	YDR021W	5	5	5	sp|YDR021W|FAL1_YEAST NCSL01000013.1 25318-26517 ORF Verified Nucleolar protein required for maturation of 18S rRNA; member of the eIF4A subfamily of DEAD-box ATP-dependent RNA helicases; 18S rRNA biogenesis defect of the null mutant is functionally comple	1	5	5	5	5	0	5	0	5	0	15	15	15	45.241	399	399	5.67	1	1		1		1				1	1		0	6.0097	By MS/MS		3880900	1347200	1588000	3165600	1455800	2746400	3283200	1552700	1577500	2409800	3663700
YDR022C	YDR022C	7	7	7	sp|YDR022C|ATG31_YEAST NCSL01000013.1 24659-25249 ORF Verified Autophagy-specific protein required for autophagosome formation; forms a complex with Atg17p and Atg29p that localizes other proteins to the pre-autophagosomal structure; constitutively phospho	1	7	7	7	5	4	5	4	5	4	59.7	59.7	59.7	22.217	196	196	7.33			1	2	1		2	3			2	1	0	16.122	By MS/MS	By MS/MS	643820	446100	418250	481830	422460	539690	611430	473950	413330	583400	608380
YDR023W	YDR023W	37	37	37	sp|YDR023W|SES1_YEAST NCSL01000013.1 22438-23826 ORF Verified Cytosolic seryl-tRNA synthetase; class II aminoacyl-tRNA synthetase that aminoacylates tRNA(Ser), displays tRNA-dependent amino acid recognition which enhances discrimination of the serine subst	1	37	37	37	36	6	36	6	36	6	62.3	62.3	62.3	53.309	462	462	7	6	5	3	5	7	13	11	10	7	5	9	8	0	143.72	By MS/MS	By MS/MS	146960000	117170000	132200000	103400000	116530000	124310000	139850000	108300000	103360000	158480000	139000000
YDR026C	YDR026C	3	3	3	sp|YDR026C|NSI1_YEAST NCSL01000013.1 19064-20776 ORF Verified RNA polymerase I termination factor; binds to rDNA terminator element, required for efficient Pol I termination; required for rDNA silencing at NTS1; facilities association of Sir2p with NTS1, c	1	3	3	3	1	2	1	2	1	2	6.3	6.3	6.3	66.261	570	570	9.33								2				1	0	4.3151	By MS/MS	By MS/MS	374700	45083	204200	141310	328810	245310	101310	78283	86841	65593	353930
YDR027C	YDR027C	13	13	13	sp|YDR027C|VPS54_YEAST NCSL01000013.1 16014-18683 ORF Verified Component of the GARP (Golgi-associated retrograde protein) complex; GARP is required for the recycling of proteins from endosomes to the late Golgi, and for mitosis after DNA damage induced ch	1	13	13	13	8	6	8	6	8	6	13.8	13.8	13.8	101.61	889	889	6		2	5	6		1	1		3	1	3	1	0	19.332	By MS/MS	By MS/MS	2093100	1569200	1864900	1499700	1511400	1782100	1689100	1503100	1581900	2284500	1979700
YDR028C	YDR028C	48	48	48	sp|YDR028C|REG1_YEAST NCSL01000013.1 12456-15497 ORF Verified Regulatory subunit of type 1 protein phosphatase Glc7p; involved in negative regulation of glucose-repressible genes; involved in regulation of the nucleocytoplasmic shuttling of Hxk2p; REG1 has	1	48	48	48	41	29	41	29	41	29	53.7	53.7	53.7	112.58	1013	1013	7.4	8	10	17	22	22	19	26	25	18	22	28	31	0	297.48	By MS/MS	By MS/MS	22125000	18101000	18878000	15589000	15663000	16275000	18847000	16793000	14636000	23548000	20923000
YDR031W	YDR031W	8	8	8	sp|YDR031W|MIX14_YEAST NCSL01000013.1 9473-9838 ORF Verified Mitochondrial intermembrane space protein of unknown function; required for normal oxygen consumption; contains twin cysteine-x9-cysteine motifs; protein abundance increases in response to DNA re	1	8	8	8	8	0	8	0	8	0	43.8	43.8	43.8	13.849	121	121	4.75	2	2	1	3	2	2	2		1	1			0	34.413	By MS/MS		9609800	8423900	9309700	7402600	7600900	5488000	3240200	3906700	3373700	7561200	9092200
YDR032C	YDR032C	10	9	9	sp|YDR032C|PST2_YEAST NCSL01000013.1 8641-9237 ORF Verified Protein with similarity to a family of flavodoxin-like proteins; induced by oxidative stress in a Yap1p dependent manner; the authentic, non-tagged protein is detected in highly purified mitochond	1	10	9	9	10	5	9	5	9	5	84.8	84.8	84.8	20.965	198	198	6.42	3	2	4	1	7	3	4	3	2	3	4	2	0	88.872	By MS/MS	By MS/MS	31987000	16374000	19363000	21055000	15672000	16681000	25208000	11429000	10626000	26016000	30220000
YDR033W	YDR033W	9	5	5	sp|YDR033W|MRH1_YEAST NCSL01000013.1 4230-5192 ORF Verified Protein that localizes primarily to the plasma membrane; also found at the nuclear envelope; long-lived protein that is asymmetrically retained in the plasma membrane of mother cells; the authenti	1	9	5	5	9	3	5	2	5	2	20.6	10.9	10.9	36.19	320	320	8.89	1		1					3	2	7	4		0	11.174	By MS/MS	By MS/MS	3208600	3160300	3983600	3172600	2322200	2290800	2745600	2094400	2249400	5766900	3039100
YDR035W	YDR035W	24	24	22	sp|YDR035W|ARO3_YEAST NCSL01000006.1 428038-429150 ORF Verified 3-deoxy-D-arabino-heptulosonate-7-phosphate (DAHP) synthase; catalyzes the first step in aromatic amino acid biosynthesis and is feedback-inhibited by phenylalanine or high concentration of ty	1	24	24	22	23	6	23	6	21	5	64.9	64.9	60.8	41.097	370	370	6.35	6	2	2	5	3	7	8	6	4	4	3	2	0	118.06	By MS/MS	By MS/MS	60701000	44397000	51418000	41828000	42784000	42083000	47854000	33569000	33993000	62058000	57404000
YDR036C	YDR036C	19	19	19	sp|YDR036C|EHD3_YEAST NCSL01000006.1 426328-427758 ORF Verified 3-hydroxyisobutyryl-CoA hydrolase; member of a family of enoyl-CoA hydratase/isomerases; non-tagged protein is detected in highly purified mitochondria in high-throughput studies; phosphorylat	1	19	19	19	19	2	19	2	19	2	50.4	50.4	50.4	53.004	476	476	6.55	1	4	3	5	8	2	3	3	2	2	6	3	0	141.28	By MS/MS	By MS/MS	32891000	19339000	25766000	21858000	20692000	21400000	22507000	14420000	15368000	28758000	31097000
YDR037W	YDR037W	39	39	39	sp|YDR037W|KRS1_YEAST NCSL01000006.1 423698-425473 ORF Verified Lysyl-tRNA synthetase GN=KRS1 PE=1 SV=1	1	39	39	39	39	3	39	3	39	3	65.3	65.3	65.3	68.017	591	591	7.17	4	2	10	6	5	8	11	12	15	12	7	4	0	174.95	By MS/MS	By matching	125270000	82325000	101610000	95844000	79794000	86882000	100770000	62981000	69708000	121490000	118450000
YDR040C	YDR040C	5	5	5	sp|YDR040C|ENA1_YEAST NCSL01000006.1 420199-423474 ORF Verified P-type ATPase sodium pump; involved in Na+ and Li+ efflux to allow salt tolerance GN=ENA1 PE=1 SV=1	1	5	5	5	4	1	4	1	4	1	8	8	8	120.16	1091	1091	6.4		1		1				1	2				0	25.284	By MS/MS	By MS/MS	757510	481560	540820	670620	645670	640310	1193200	616230	939680	1440200	715980
YDR041W	YDR041W	8	8	8	sp|YDR041W|RSM10_YEAST NCSL01000006.1 418266-418877 ORF Verified Mitochondrial ribosomal protein of the small subunit; has similarity to E. coli S10 ribosomal protein; essential for viability, unlike most other mitoribosomal proteins GN=RSM10 PE=1 SV=1	1	8	8	8	8	0	8	0	8	0	42.4	42.4	42.4	23.424	203	203	8.4				2		1		1	2	2		2	0	109.9	By MS/MS		5314600	2915300	4080100	3468300	3095700	3663400	3829200	2478400	2584000	3778600	5024300
YDR042C	YDR042C	1	1	1	sp|YDR042C|dubious185_YEAST NCSL01000006.1 417477-418079 ORF Uncharacterized Putative protein of unknown function; expression is increased in ssu72-ts69 mutant GN=dubious185 PE=1 SV=1	1	1	1	1	1	0	1	0	1	0	7	7	7	21.592	187	187	11											1		0.0012337	2.9195	By MS/MS		87819	69510	87300	62178	239150	92447	75695	185060	80004	71979	83097
YDR043C	YDR043C	1	1	1	sp|YDR043C|NRG1_YEAST NCSL01000006.1 415316-416011 ORF Verified Transcriptional repressor; recruits the Cyc8p-Tup1p complex to promoters; mediates glucose repression and negatively regulates a variety of processes including filamentous growth and alkaline	1	1	1	1	0	1	0	1	0	1	5.2	5.2	5.2	26.67	231	231	11.5											1	1	0.0024331	2.54		By MS/MS	0	0	0	0	0	0	0	0	0	0	0
YDR044W	YDR044W	18	18	18	sp|YDR044W|HEM13_YEAST NCSL01000006.1 411180-412166 ORF Verified Coproporphyrinogen III oxidase; oxygen-requiring enzyme that catalyzes sixth step in heme biosynthetic pathway; transcription is repressed by oxygen and heme (via Rox1p and Hap1p); human homo	1	18	18	18	18	2	18	2	18	2	57.9	57.9	57.9	37.711	328	328	6.77			4	4	7	3	6	5	4	3	1	2	0	56.118	By MS/MS	By MS/MS	37092000	24568000	26351000	31049000	23124000	23979000	30076000	19389000	20260000	37334000	35059000
YDR045C	YDR045C	5	5	5	sp|YDR045C|RPC11_YEAST NCSL01000006.1 410498-410830 ORF Verified RNA polymerase III subunit C11; mediates pol III RNA cleavage activity and is important for termination of transcription; homologous to TFIIS GN=RPC11 PE=1 SV=1	1	5	5	5	5	0	5	0	5	0	62.7	62.7	62.7	12.54	110	110	8	1						1	1	3	1	1		0	90.767	By MS/MS		971280	667850	679980	814330	957580	953760	933660	574270	674580	934500	917950
YDR046C	YDR046C	1	1	1	sp|YDR046C|BAP3_YEAST NCSL01000006.1 408215-410029 ORF Verified Amino acid permease; involved in uptake of cysteine, leucine, isoleucine and valine; BAP3 has a paralog, BAP2, that arose from the whole genome duplication GN=BAP3 PE=1 SV=1	1	1	1	1	1	0	1	0	1	0	2.2	2.2	2.2	67.432	604	604	10.5										1	1		1	-2	By MS/MS		0	0	0	0	0	0	0	0	0	0	0
YDR047W	YDR047W	18	18	18	sp|YDR047W|HEM12_YEAST NCSL01000006.1 405850-406938 ORF Verified Uroporphyrinogen decarboxylase; catalyzes the fifth step in the heme biosynthetic pathway; localizes to both the cytoplasm and nucleus; a hem12 mutant has phenotypes similar to patients with	1	18	18	18	18	0	18	0	18	0	46.7	46.7	46.7	41.337	362	362	7.73	1	1	1	2	3	1	1	3	5	2	2	4	0	31.686	By MS/MS		32371000	19525000	28895000	22749000	19006000	21990000	22261000	15813000	17656000	27960000	30618000
YDR049W	YDR049W	6	6	6	sp|YDR049W|VMS1_YEAST NCSL01000006.1 403645-405543 ORF Verified Component of a Cdc48p-complex involved in protein quality control; exhibits cytosolic and ER-membrane localization, with Cdc48p, during normal growth, and contributes to ER-associated degradat	1	6	6	6	5	1	5	1	5	1	11.6	11.6	11.6	72.689	632	632	9.5				1					2		1	2	0	19.623	By MS/MS	By MS/MS	2089900	923680	1447400	1550700	984680	1332800	1501600	935970	1167800	1538600	1975200
YDR050C	YDR050C	22	22	22	sp|YDR050C|TPI1_YEAST NCSL01000006.1 402325-403071 ORF Verified Triose phosphate isomerase, abundant glycolytic enzyme; mRNA half-life is regulated by iron availability; transcription is controlled by activators Reb1p, Gcr1p, and Rap1p through binding site	1	22	22	22	22	15	22	15	22	15	81.5	81.5	81.5	26.795	248	248	7.22	12	15	9	8	6	3	16	18	21	26	15	12	0	250.1	By MS/MS	By MS/MS	120500000	79400000	96613000	111860000	70578000	118040000	130020000	86179000	76042000	128960000	113940000
YDR051C	YDR051C	14	14	14	sp|YDR051C|DET1_YEAST NCSL01000006.1 400737-401741 ORF Verified Acid phosphatase; involved in the non-vesicular transport of sterols in both directions between the endoplasmic reticulum and plasma membrane; deletion confers sensitivity to nickel GN=DET1 PE	1	14	14	14	13	2	13	2	13	2	46.1	46.1	46.1	39.172	334	334	7.05	3	1	1		2	2	1		2	6	3		0	28.938	By MS/MS	By MS/MS	15217000	8740700	13313000	10485000	9882000	11942000	13100000	8932100	10025000	13771000	14392000
[truncated: 3,723 more rows]
[truncated: 99 more columns]
