# Supplementary material for: Rewiring of the phosphoproteome executes two meiotic divisions in budding yeast
Source: EMBO J. 2024 Feb 27;43(7):11. doi: 10.1038/s44318-024-00059-8 (PMC10987667; doi:10.1038/s44318-024-00059-8)
Supplement: Supplementary file 25 — Source Data Fig. 8 [file 44318_2024_59_MOESM25_ESM.zip]

Archive with 27 entries (23 files):
- Source Data Figure 8/
- Source Data Figure 8/._.DS_Store
- Source Data Figure 8/8D-F/
- Source Data Figure 8/8C/
- Source Data Figure 8/.DS_Store
- __MACOSX/Source Data Figure 8/._.DS_Store
- Source Data Figure 8/8A-B/
- Source Data Figure 8/8D-F/meiotic_timecourse_proteinGroups.txt
- __MACOSX/Source Data Figure 8/8D-F/._meiotic_timecourse_proteinGroups.txt
- Source Data Figure 8/8D-F/meiotic_timecourse_Phospho (STY)Sites.txt
- Source Data Figure 8/8D-F/._meiotic_timecourse_proteinGroups.txt
- Source Data Figure 8/8C/metaphase_arrest_proteinGroups.txt
- __MACOSX/Source Data Figure 8/8C/._metaphase_arrest_proteinGroups.txt
- Source Data Figure 8/8C/metaphase_arrest_Phospho (STY)Sites.txt
- __MACOSX/Source Data Figure 8/8C/._metaphase_arrest_Phospho (STY)Sites.txt
- Source Data Figure 8/8C/meiotic_timecourse_proteinGroups.txt
- __MACOSX/Source Data Figure 8/8C/._meiotic_timecourse_proteinGroups.txt
- Source Data Figure 8/8C/._metaphase_arrest_Phospho (STY)Sites.txt
- Source Data Figure 8/8C/._metaphase_arrest_proteinGroups.txt
- Source Data Figure 8/8C/meiotic_timecourse_Phospho (STY)Sites.txt
- Source Data Figure 8/8C/._meiotic_timecourse_proteinGroups.txt
- Source Data Figure 8/8A-B/metaphase_arrest_proteinGroups.txt
- __MACOSX/Source Data Figure 8/8A-B/._metaphase_arrest_proteinGroups.txt
- Source Data Figure 8/8A-B/metaphase_arrest_Phospho (STY)Sites.txt
- __MACOSX/Source Data Figure 8/8A-B/._metaphase_arrest_Phospho (STY)Sites.txt
- Source Data Figure 8/8A-B/._metaphase_arrest_Phospho (STY)Sites.txt
- Source Data Figure 8/8A-B/._metaphase_arrest_proteinGroups.txt
