# Supplementary material for: Rewiring of the phosphoproteome executes two meiotic divisions in budding yeast
Source: EMBO J. 2024 Feb 27;43(7):11. doi: 10.1038/s44318-024-00059-8 (PMC10987667; doi:10.1038/s44318-024-00059-8)
Supplement: Supplementary file 26 — Source data for EV figures [file 44318_2024_59_MOESM26_ESM.zip]

Archive with 78 entries (64 files):
- Expanded View Source Data/
- Expanded View Source Data/Figure EV5/
- Expanded View Source Data/._.DS_Store
- Expanded View Source Data/Figure EV2/
- Expanded View Source Data/Figure EV1/
- Expanded View Source Data/.DS_Store
- __MACOSX/Expanded View Source Data/._.DS_Store
- Expanded View Source Data/Figure EV4/
- Expanded View Source Data/Figure EV3/
- Expanded View Source Data/Figure EV6/
- Expanded View Source Data/Figure EV5/EV5B/
- Expanded View Source Data/Figure EV5/._.DS_Store
- Expanded View Source Data/Figure EV5/.DS_Store
- __MACOSX/Expanded View Source Data/Figure EV5/._.DS_Store
- Expanded View Source Data/Figure EV5/EV5C/
- Expanded View Source Data/Figure EV5/EV5D/
- Expanded View Source Data/Figure EV5/EV5A/
- Expanded View Source Data/Figure EV2/._.DS_Store
- Expanded View Source Data/Figure EV2/.DS_Store
- __MACOSX/Expanded View Source Data/Figure EV2/._.DS_Store
- Expanded View Source Data/Figure EV2/meiotic_timecourse_proteinGroups.txt
- __MACOSX/Expanded View Source Data/Figure EV2/._meiotic_timecourse_proteinGroups.txt
- Expanded View Source Data/Figure EV2/meiotic_timecourse_Phospho (STY)Sites.txt
- Expanded View Source Data/Figure EV2/._meiotic_timecourse_proteinGroups.txt
- Expanded View Source Data/Figure EV1/._.DS_Store
- Expanded View Source Data/Figure EV1/EV1A-D/
- Expanded View Source Data/Figure EV1/.DS_Store
- __MACOSX/Expanded View Source Data/Figure EV1/._.DS_Store
- Expanded View Source Data/Figure EV4/._.DS_Store
- Expanded View Source Data/Figure EV4/.DS_Store
- __MACOSX/Expanded View Source Data/Figure EV4/._.DS_Store
- Expanded View Source Data/Figure EV4/EV4A-F/
- Expanded View Source Data/Figure EV3/._.DS_Store
- Expanded View Source Data/Figure EV3/.DS_Store
- __MACOSX/Expanded View Source Data/Figure EV3/._.DS_Store
- Expanded View Source Data/Figure EV3/EV3A-F/
- Expanded View Source Data/Figure EV6/cdc5as_Phospho (STY)Sites.txt
- __MACOSX/Expanded View Source Data/Figure EV6/._cdc5as_Phospho (STY)Sites.txt
- Expanded View Source Data/Figure EV6/._cdc5as_Phospho (STY)Sites.txt
- Expanded View Source Data/Figure EV6/._cdc5as_proteinGroups.txt
- Expanded View Source Data/Figure EV6/cdc5as_proteinGroups.txt
- __MACOSX/Expanded View Source Data/Figure EV6/._cdc5as_proteinGroups.txt
- Expanded View Source Data/Figure EV5/EV5B/meiotic_timecourse_proteinGroups.txt
- __MACOSX/Expanded View Source Data/Figure EV5/EV5B/._meiotic_timecourse_proteinGroups.txt
- Expanded View Source Data/Figure EV5/EV5B/meiotic_timecourse_Phospho (STY)Sites.txt
- Expanded View Source Data/Figure EV5/EV5B/._meiotic_timecourse_proteinGroups.txt
- Expanded View Source Data/Figure EV5/EV5C/metaphase_arrest_proteinGroups.txt
- __MACOSX/Expanded View Source Data/Figure EV5/EV5C/._metaphase_arrest_proteinGroups.txt
- Expanded View Source Data/Figure EV5/EV5C/metaphase_arrest_Phospho (STY)Sites.txt
- __MACOSX/Expanded View Source Data/Figure EV5/EV5C/._metaphase_arrest_Phospho (STY)Sites.txt
- Expanded View Source Data/Figure EV5/EV5C/._metaphase_arrest_Phospho (STY)Sites.txt
- Expanded View Source Data/Figure EV5/EV5C/._metaphase_arrest_proteinGroups.txt
- Expanded View Source Data/Figure EV5/EV5D/meiotic_timecourse_proteinGroups.txt
- __MACOSX/Expanded View Source Data/Figure EV5/EV5D/._meiotic_timecourse_proteinGroups.txt
- Expanded View Source Data/Figure EV5/EV5D/meiotic_timecourse_Phospho (STY)Sites.txt
- Expanded View Source Data/Figure EV5/EV5D/._meiotic_timecourse_proteinGroups.txt
- Expanded View Source Data/Figure EV5/EV5A/metaphase_arrest_proteinGroups.txt
- __MACOSX/Expanded View Source Data/Figure EV5/EV5A/._metaphase_arrest_proteinGroups.txt
- Expanded View Source Data/Figure EV5/EV5A/metaphase_arrest_Phospho (STY)Sites.txt
- __MACOSX/Expanded View Source Data/Figure EV5/EV5A/._metaphase_arrest_Phospho (STY)Sites.txt
- Expanded View Source Data/Figure EV5/EV5A/._metaphase_arrest_Phospho (STY)Sites.txt
- Expanded View Source Data/Figure EV5/EV5A/._metaphase_arrest_proteinGroups.txt
- Expanded View Source Data/Figure EV1/EV1A-D/._.DS_Store
- Expanded View Source Data/Figure EV1/EV1A-D/.DS_Store
- __MACOSX/Expanded View Source Data/Figure EV1/EV1A-D/._.DS_Store
- Expanded View Source Data/Figure EV1/EV1A-D/meiotic_timecourse_proteinGroups.txt
- __MACOSX/Expanded View Source Data/Figure EV1/EV1A-D/._meiotic_timecourse_proteinGroups.txt
- Expanded View Source Data/Figure EV1/EV1A-D/._meiotic_timecourse_proteinGroups.txt
- Expanded View Source Data/Figure EV4/EV4A-F/cdc28as_proteinGroups.txt
- __MACOSX/Expanded View Source Data/Figure EV4/EV4A-F/._cdc28as_proteinGroups.txt
- Expanded View Source Data/Figure EV4/EV4A-F/._cdc28as_Phospho (STY)Sites.txt
- Expanded View Source Data/Figure EV4/EV4A-F/._cdc28as_proteinGroups.txt
- Expanded View Source Data/Figure EV4/EV4A-F/cdc28as_Phospho (STY)Sites.txt
- __MACOSX/Expanded View Source Data/Figure EV4/EV4A-F/._cdc28as_Phospho (STY)Sites.txt
- Expanded View Source Data/Figure EV3/EV3A-F/meiotic_timecourse_proteinGroups.txt
- __MACOSX/Expanded View Source Data/Figure EV3/EV3A-F/._meiotic_timecourse_proteinGroups.txt
- Expanded View Source Data/Figure EV3/EV3A-F/meiotic_timecourse_Phospho (STY)Sites.txt
- Expanded View Source Data/Figure EV3/EV3A-F/._meiotic_timecourse_proteinGroups.txt
