# Supplementary material for: Rewiring of the phosphoproteome executes two meiotic divisions in budding yeast
Source: EMBO J. 2024 Feb 27;43(7):11. doi: 10.1038/s44318-024-00059-8 (PMC10987667; doi:10.1038/s44318-024-00059-8)
Supplement: Supplementary file 26 — Source data for EV figures [file 44318_2024_59_MOESM26_ESM.zip › Expanded View Source Data/Figure EV6/cdc5as_proteinGroups.txt]

Protein IDs	Majority protein IDs	Peptide counts (all)	Peptide counts (razor+unique)	Peptide counts (unique)	Fasta headers	Number of proteins	Peptides	Razor + unique peptides	Unique peptides	Peptides 48B_N	Peptides 48B_PE	Razor + unique peptides 48B_N	Razor + unique peptides 48B_PE	Unique peptides 48B_N	Unique peptides 48B_PE	Sequence coverage [%]	Unique + razor sequence coverage [%]	Unique sequence coverage [%]	Mol. weight [kDa]	Sequence length	Sequence lengths	Fraction average	Fraction 1	Fraction 2	Fraction 3	Fraction 4	Fraction 5	Fraction 6	Fraction 7	Fraction 8	Fraction 9	Fraction 10	Fraction 11	Fraction 12	Q-value	Score	Identification type 48B_N	Identification type 48B_PE	Reporter intensity corrected 1 48B_N	Reporter intensity corrected 2 48B_N	Reporter intensity corrected 3 48B_N	Reporter intensity corrected 4 48B_N	Reporter intensity corrected 5 48B_N	Reporter intensity corrected 6 48B_N	Reporter intensity corrected 7 48B_N	Reporter intensity corrected 8 48B_N	Reporter intensity corrected 9 48B_N	Reporter intensity corrected 10 48B_N	Reporter intensity corrected 1 48B_PE
CON__ENSEMBL:ENSBTAP00000007350	CON__ENSEMBL:ENSBTAP00000007350	1	1	1		1	1	1	1	0	1	0	1	0	1	1.3	1.3	1.3	192.99	1742	1742	1	1												1	-2		By MS/MS	0	0	0	0	0	0	0	0	0	0	0
CON__ENSEMBL:ENSBTAP00000032840	CON__ENSEMBL:ENSBTAP00000032840	2	2	2		1	2	2	2	2	1	2	1	2	1	3.9	3.9	3.9	92.273	825	825	4.25			1	2		1							0.0078704	2.2205	By MS/MS	By matching	2635400	2386600	1659700	4145500	3590500	3862200	5791900	4333800	4807000	3661300	0
CON__O95678	CON__O95678	1	1	1		1	1	1	1	0	1	0	1	0	1	2.7	2.7	2.7	59.504	551	551	7							1						1	-2		By MS/MS	0	0	0	0	0	0	0	0	0	0	0
CON__P00761	CON__P00761	1	1	1		1	1	1	1	1	1	1	1	1	1	3.5	3.5	3.5	24.409	231	231	2.78	2	2	2	2	1								0	5.3267	By MS/MS	By MS/MS	5474600	3948000	5274300	12815000	13187000	15150000	5078400	6585000	5303200	10269000	407750
CON__P02662	CON__P02662	1	1	1		1	1	1	1	0	1	0	1	0	1	7	7	7	22.975	199	199	10.5										1	1		0.0025901	2.8071		By MS/MS	0	0	0	0	0	0	0	0	0	0	0
CON__P04264;CON__Q8BGZ7	CON__P04264	10;1	10;1	8;0		2	10	10	8	10	1	10	1	8	1	19.1	19.1	15.4	66.017	644	644;551	7.47		1	1	1		1	2	4	2	1	1	1	0	76.46	By MS/MS	By MS/MS	879070	1178300	998310	2255200	608350	1273300	600060	819040	823540	1739400	4680.1
CON__P06868	CON__P06868	1	1	1		1	1	1	1	0	1	0	1	0	1	1.8	1.8	1.8	91.215	812	812	8								1					1	-2		By MS/MS	0	0	0	0	0	0	0	0	0	0	0
CON__P0C1U8	CON__P0C1U8	1	1	1		1	1	1	1	0	1	0	1	0	1	3.3	3.3	3.3	36.325	336	336	9									1				1	-2		By MS/MS	0	0	0	0	0	0	0	0	0	0	0
CON__P13645;CON__Q7Z3Z0;CON__Q7Z3Y8;CON__Q148H6	CON__P13645	6;1;1;1	5;1;1;1	3;0;0;0		4	6	5	3	6	0	5	0	3	0	13.5	12.3	8.8	59.51	593	593;450;459;464	6.57	1				2	1	1			1		1	0	33.48	By MS/MS		165780	282720	230760	369830	111830	229110	172280	215170	302890	971120	0
CON__P19001	CON__P19001	2	1	1		1	2	1	1	2	0	1	0	1	0	6	4.2	4.2	44.541	403	403	7.5							1	1					1	-2	By MS/MS		21974	0	10030	35026	35250	45630	15086	31721	24665	43335	0
CON__P35527;CON__P08727;CON__P05784;CON__Q04695;CON__P08730-1;CON__P19012;CON__A2A4G1;CON__P02533;CON__P08779;CON__Q99456	CON__P35527	7;1;1;1;1;1;1;1;1;1	7;1;1;1;1;1;1;1;1;1	6;0;0;0;0;0;0;0;0;0		10	7	7	6	7	0	7	0	6	0	13.5	13.5	12.4	62.129	623	623;400;423;432;437;456;456;472;473;494	8.38	1				1			1	1	1	2	1	0	175.87	By MS/MS		709200	954890	734610	2167400	415600	1039800	528970	600630	644220	921450	0
CON__P35908v2;CON__P35908	CON__P35908v2;CON__P35908	2;2	2;2	1;1	;	2	2	2	1	2	0	2	0	1	0	3.4	3.4	1.9	65.432	639	639;645	8.33						1			1	1			0.0099078	2.0955	By MS/MS		185510	207390	177710	163960	157980	198460	221710	195330	249930	253470	0
CON__Q29RQ1	CON__Q29RQ1	1	1	1		1	1	1	1	0	1	0	1	0	1	1.4	1.4	1.4	93.089	843	843	5					1								1	-2		By MS/MS	0	0	0	0	0	0	0	0	0	0	0
CON__Q2UVX4	CON__Q2UVX4	1	1	1		1	1	1	1	1	0	1	0	1	0	1	1	1	187.37	1662	1662	4				1									1	-2	By MS/MS		0	0	0	0	0	0	0	0	0	0	0
CON__Q32MB2	CON__Q32MB2	2	2	1		1	2	2	1	0	1	0	1	0	1	4.6	4.6	3.3	58.923	540	540	1	1												1	-2		By MS/MS	0	0	0	0	0	0	0	0	0	0	0
CON__Q3TTY5	CON__Q3TTY5	1	1	1		1	1	1	1	1	0	1	0	1	0	2.3	2.3	2.3	70.922	707	707	10										1			1	-2	By MS/MS		0	0	0	0	0	0	0	0	0	0	0
CON__Q5XKE5	CON__Q5XKE5	1	1	1		1	1	1	1	1	0	1	0	1	0	2.4	2.4	2.4	57.809	535	535	8								1					1	-2	By MS/MS		0	0	0	0	0	0	0	0	0	0	0
CON__Q6IME9	CON__Q6IME9	2	2	2		1	2	2	2	1	1	1	1	1	1	4.6	4.6	4.6	56.75	520	520	8							1		1				1	-2	By MS/MS	By MS/MS	123040	142470	153240	139820	127450	119140	97314	156030	130850	107630	151170
CON__Q7Z3Y7	CON__Q7Z3Y7	2	1	1		1	2	1	1	1	1	0	1	0	1	5.3	3.5	3.5	53.025	486	486	2		1											1	-2	By matching	By MS/MS	0	0	0	0	0	0	0	0	0	0	0
CON__Q7Z3Y9	CON__Q7Z3Y9	1	1	1		1	1	1	1	1	0	1	0	1	0	3.4	3.4	3.4	51.91	468	468	2		1											1	-2	By MS/MS		39054	50101	56146	41788	41649	46088	30737	52520	48908	49071	0
REV__CON__ENSEMBL:ENSBTAP00000016046	REV__CON__ENSEMBL:ENSBTAP00000016046	1	1	1		1	1	1	1	0	1	0	1	0	1	0	0	0	77.456	706	706	4.33				2	1								1	-2		By MS/MS	0	0	0	0	0	0	0	0	0	0	0
REV__CON__ENSEMBL:ENSBTAP00000025008	REV__CON__ENSEMBL:ENSBTAP00000025008	1	1	1		1	1	1	1	0	1	0	1	0	1	0	0	0	59.299	536	536	12												1	1	-2		By MS/MS	0	0	0	0	0	0	0	0	0	0	0
REV__CON__Q8BGZ7;REV__CON__O95678	REV__CON__Q8BGZ7;REV__CON__O95678	1;1	1;1	1;1	;	2	1	1	1	1	0	1	0	1	0	0	0	0	59.74	551	551;551	12												1	1	-2	By MS/MS		0	0	0	0	0	0	0	0	0	0	0
REV__CON__P19001	REV__CON__P19001	1	1	1		1	1	1	1	1	0	1	0	1	0	0	0	0	44.541	403	403	7.33							2	1					1	-2	By MS/MS		0	0	0	0	0	0	0	0	0	0	0
REV__CON__P19013	REV__CON__P19013	1	1	1		1	1	1	1	1	0	1	0	1	0	0	0	0	63.91	594	594	7							1						1	-2	By MS/MS		0	0	0	0	0	0	0	0	0	0	0
REV__CON__P20930	REV__CON__P20930	2	2	2		1	2	2	2	0	2	0	2	0	2	0	0	0	435.16	4061	4061	7					1	2					1		1	-2		By MS/MS	0	0	0	0	0	0	0	0	0	0	0
REV__CON__Q1A7A4	REV__CON__Q1A7A4	1	1	1		1	1	1	1	1	0	1	0	1	0	0	0	0	188.74	1677	1677	11										1	2	1	1	-2	By MS/MS		0	0	0	0	0	0	0	0	0	0	0
REV__CON__Q3ZBD7	REV__CON__Q3ZBD7	1	1	1		1	1	1	1	1	1	1	1	1	1	0	0	0	62.87	557	557	3.25			3	1									0.0099101	2.0985	By MS/MS	By MS/MS	0	0	0	0	0	0	0	0	0	0	0
REV__CON__Q92764	REV__CON__Q92764	1	1	1		1	1	1	1	0	1	0	1	0	1	0	0	0	47.596	425	425	7							1						1	-2		By MS/MS	0	0	0	0	0	0	0	0	0	0	0
REV__YAL001C	REV__YAL001C	1	1	1	sp|YAL001C|TFC3_YEAST NCSL01000027.1 119354-122926 ORF Verified Subunit of RNA polymerase III transcription initiation factor complex; part of the TauB domain of TFIIIC that binds DNA at the BoxB promoter sites of tRNA and similar genes; cooperates with Tf	1	1	1	1	1	0	1	0	1	0	0	0	0	132.07	1160	1160	10.7										1	2		1	-2	By MS/MS		546350	546210	664360	710240	787450	533890	478570	680610	580090	573430	0
REV__YAR003W	REV__YAR003W	1	1	1	sp|YAR003W|SWD1_YEAST NCSL01000027.1 126767-128047 ORF Verified Subunit of the COMPASS (Set1C) complex; COMPASS methylates histone H3 on lysine 4 and is required in transcriptional silencing near telomeres; WD40 beta propeller superfamily member with simil	1	1	1	1	1	0	1	0	1	0	0	0	0	48.654	426	426	6						1							1	-2	By MS/MS		0	0	0	0	0	0	0	0	0	0	0
REV__YAR014C	REV__YAR014C	1	1	1	sp|YAR014C|BUD14_YEAST NCSL01000027.1 132572-134701 ORF Verified Protein involved in bud-site selection; Bud14p-Glc7p complex is a cortical regulator of dynein; forms a complex with Kel1p and Kel2p that regulates Bnr1p (formin) to affect actin cable assemb	1	1	1	1	1	1	1	1	1	1	0	0	0	79.009	709	709	6.4						3	2						1	-2	By MS/MS	By MS/MS	0	0	0	0	0	0	0	0	0	0	0
REV__YBL008W	REV__YBL008W	3	3	3	sp|YBL008W|HIR1_YEAST NCSL01000019.1 205008-207530 ORF Verified Subunit of the HIR complex; HIR is a nucleosome assembly complex involved in regulation of histone gene transcription; contributes to nucleosome formation, heterochromatic gene silencing, and	1	3	3	3	1	2	1	2	1	2	0	0	0	93.831	840	840	6.2		2	1	1	1	2					2	1	0.0071926	2.3056	By MS/MS	By MS/MS	17220000	14440000	23092000	8910300	6564500	5043300	7117000	7779300	7430800	2230900	0
REV__YBR121C-A	REV__YBR121C-A	1	1	1	sp|YBR121C-A|dubious62_YEAST NCSL01000025.1 51730-51888 ORF Dubious Dubious open reading frame; unlikely to encode a functional protein, based on available experimental and comparative sequence data; completely contained within the verified gene GRS1; iden	1	1	1	1	0	1	0	1	0	1	0	0	0	6.2345	52	52	4.67				1	2								1	-2		By MS/MS	0	0	0	0	0	0	0	0	0	0	0
REV__YBR128C	REV__YBR128C	2	2	2	sp|YBR128C|ATG14_YEAST NCSL01000025.1 62553-63587 ORF Verified Autophagy-specific subunit of phosphatidylinositol 3-kinase complex I; Atg14p targets complex I to the phagophore assembly site (PAS); required for localizing additional ATG proteins to the PAS	1	2	2	2	2	0	2	0	2	0	0	0	0	40.462	344	344	7				1						1			1	-2	By MS/MS		0	0	0	22374	47838	180620	44158	29407	43992	177910	0
REV__YBR198C	REV__YBR198C	1	1	1	sp|YBR198C|TAF5_YEAST NCSL01000020.1 185806-188202 ORF Verified Subunit (90 kDa) of TFIID and SAGA complexes; involved in RNA polymerase II transcription initiation and in chromatin modification GN=TAF5 PE=1 SV=1	1	1	1	1	1	0	1	0	1	0	0	0	0	88.966	798	798	5					1								1	-2	By MS/MS		0	0	0	0	0	0	0	0	0	0	0
REV__YBR217W	REV__YBR217W	1	1	1	sp|YBR217W|ATG12_YEAST NCSL01000020.1 144002-144562 ORF Verified Ubiquitin-like modifier involved in autophagy and the Cvt pathway; conserved; conjugated to Atg5p to form a complex involved in Atg8p lipidation; Atg5p-Atg12p conjugate enhances E2 activity o	1	1	1	1	1	0	1	0	1	0	0	0	0	21.105	186	186	9									1				1	-2	By MS/MS		0	0	0	0	0	0	0	0	0	0	0
REV__YBR244W;REV__YIR037W	REV__YBR244W;REV__YIR037W	1;1	1;1	1;1	sp|YBR244W|GPX2_YEAST NCSL01000020.1 94381-94869 ORF Verified Phospholipid hydroperoxide glutathione peroxidase; protects cells from phospholipid hydroperoxides and nonphospholipid peroxides during oxidative stress; induced by glucose starvation; protein a	2	1	1	1	0	1	0	1	0	1	0	0	0	18.406	162	162;163	9									1				1	-2		By MS/MS	0	0	0	0	0	0	0	0	0	0	0
REV__YBR248C	REV__YBR248C	1	1	1	sp|YBR248C|HIS7_YEAST NCSL01000020.1 85943-87601 ORF Verified Imidazole glycerol phosphate synthase; glutamine amidotransferase:cyclase that catalyzes the fifth step of histidine biosynthesis and also produces 5-aminoimidazole-4-carboxamide ribotide (AICAR	1	1	1	1	0	1	0	1	0	1	0	0	0	61.067	552	552	3			1										1	-2		By MS/MS	0	0	0	0	0	0	0	0	0	0	0
REV__YCL061C	REV__YCL061C	1	1	1	sp|YCL061C|MRC1_YEAST NCSL01000046.1 62106-65396 ORF Verified S-phase checkpoint protein required for DNA replication; couples DNA helicase and polymerase; interacts with and stabilizes Pol2p at stalled replication forks during stress, where it forms a pau	1	1	1	1	1	0	1	0	1	0	0	0	0	124.32	1096	1096	8							1	2	1				1	-2	By MS/MS		0	0	0	0	0	0	0	0	0	0	0
REV__YCR003W	REV__YCR003W	1	1	1	sp|YCR003W|MRPL32_YEAST NCSL01000052.1 27767-28318 ORF Verified Mitochondrial ribosomal protein of the large subunit; protein abundance increases in response to DNA replication stress GN=MRPL32 PE=1 SV=1	1	1	1	1	1	0	1	0	1	0	0	0	0	21.423	183	183	5					1								1	-2	By MS/MS		0	0	0	0	0	0	0	0	0	0	0
REV__YDL089W	REV__YDL089W	1	1	1	sp|YDL089W|NUR1_YEAST NCSL01000013.1 213013-214467 ORF Verified Protein involved in regulation of mitotic exit; dephosphorylation target of Cdc14p in anaphase, which promotes timely rDNA segregation and allows mitotic progression; interacts with Csm1p, Lrs	1	1	1	1	0	1	0	1	0	1	0	0	0	56.806	484	484	9.4						1			1	1	2		1	-2		By MS/MS	0	0	0	0	0	0	0	0	0	0	0
REV__YDL102W	REV__YDL102W	1	1	1	sp|YDL102W|POL3_YEAST NCSL01000013.1 231124-234417 ORF Verified Catalytic subunit of DNA polymerase delta; required for chromosomal DNA replication during mitosis and meiosis, intragenic recombination, repair of double strand DNA breaks, and DNA replicatio	1	1	1	1	1	0	1	0	1	0	0	0	0	124.62	1097	1097	6.5						2	2						1	-2	By MS/MS		0	0	0	0	0	0	0	0	0	0	0
REV__YDL146W	REV__YDL146W	1	1	1	sp|YDL146W|LDB17_YEAST NCSL01000030.1 107123-108598 ORF Verified Protein involved in the regulation of endocytosis; transiently recruited to actin cortical patches in a SLA1-dependent manner after late coat component assembly; GFP-fusion protein localizes	1	1	1	1	1	0	1	0	1	0	0	0	0	56.503	491	491	5					1								1	-2	By MS/MS		0	0	0	0	0	0	0	0	0	0	0
REV__YDL151C	REV__YDL151C	1	1	1	sp|YDL151C|BUD30_YEAST NCSL01000030.1 97693-98274 ORF Dubious Dubious open reading frame; unlikely to encode a functional protein, based on available experimental and comparative sequence data; not conserved in closely related Saccharomyces species; 96% of	1	1	1	1	1	0	1	0	1	0	0	0	0	20.859	193	193	10.7										1	2		0.0025962	2.8627	By MS/MS		1566800	1727600	1462100	1800000	1507100	371870	1716700	2400700	1918200	1460200	0
REV__YDR097C	REV__YDR097C	4	4	4	sp|YDR097C|MSH6_YEAST NCSL01000006.1 315310-319038 ORF Verified Protein required for mismatch repair in mitosis and meiosis; forms a complex with Msh2p to repair both single-base & insertion-deletion mispairs; also involved in interstrand cross-link repair	1	4	4	4	2	2	2	2	2	2	0	0	0	139.99	1242	1242	3.8		2	1	1				1					0.0007278	3.9579	By MS/MS	By MS/MS	0	0	0	0	0	0	0	0	0	0	0
REV__YER177W;REV__YDR099W	REV__YER177W;REV__YDR099W	1;1	1;1	1;1	sp|YER177W|BMH1_YEAST NCSL01000034.1 89864-90667 ORF Verified 14-3-3 protein, major isoform; controls proteome at post-transcriptional level, binds proteins and DNA, involved in regulation of exocytosis, vesicle transport, Ras/MAPK and rapamycin-sensitive	2	1	1	1	1	1	1	1	1	1	0	0	0	30.144	267	267;272	3.17		3		2	1								1	-2	By MS/MS	By MS/MS	0	0	0	0	0	0	0	0	0	0	0
REV__YDR116C	REV__YDR116C	1	1	1	sp|YDR116C|MRPL1_YEAST NCSL01000006.1 281745-282602 ORF Verified Mitochondrial ribosomal protein of the large subunit GN=MRPL1 PE=1 SV=1	1	1	1	1	1	0	1	0	1	0	0	0	0	30.936	285	285	7.8							2	2	1				1	-2	By MS/MS		0	0	0	0	0	0	0	0	0	0	0
REV__YDR127W	REV__YDR127W	1	1	1	sp|YDR127W|ARO1_YEAST NCSL01000006.1 256059-260825 ORF Verified Pentafunctional arom protein; catalyzes steps 2 through 6 in the biosynthesis of chorismate, which is a precursor to aromatic amino acids GN=ARO1 PE=1 SV=1	1	1	1	1	1	0	1	0	1	0	0	0	0	174.79	1588	1588	4				1									1	-2	By MS/MS		0	0	0	0	0	0	0	0	0	0	0
REV__YDR137W	REV__YDR137W	2	2	2	sp|YDR137W|RGP1_YEAST NCSL01000006.1 235044-237035 ORF Verified Subunit of a Golgi membrane exchange factor (Ric1p-Rgp1p); this complex catalyzes nucleotide exchange on Ypt6p GN=RGP1 PE=1 SV=1	1	2	2	2	1	1	1	1	1	1	0	0	0	75.282	663	663	3	2	2							1				0.0056062	2.5073	By MS/MS	By MS/MS	0	0	0	0	0	0	0	0	0	0	0
REV__YDR141C	REV__YDR141C	2	2	2	sp|YDR141C|DOP1_YEAST NCSL01000006.1 225295-230391 ORF Verified Golgi-localized, leucine-zipper domain containing protein; involved in endosome to Golgi transport, organization of the ER, establishing cell polarity, and morphogenesis; detected in highly pu	1	2	2	2	1	1	1	1	1	1	0	0	0	194.76	1698	1698	4.5		1			2	1							0.0037523	2.6651	By MS/MS	By MS/MS	0	0	0	0	0	0	0	0	0	0	0
REV__YDR145W	REV__YDR145W	2	2	2	sp|YDR145W|TAF12_YEAST NCSL01000006.1 216945-218579 ORF Verified Subunit (61/68 kDa) of TFIID and SAGA complexes; involved in RNA polymerase II transcription initiation and in chromatin modification, similar to histone H2A GN=TAF12 PE=1 SV=1	1	2	2	2	1	1	1	1	1	1	0	0	0	61.668	544	544	10									2	1		1	1	-2	By MS/MS	By MS/MS	248100	236630	393210	759430	382150	505200	727300	459590	546600	373600	0
REV__YDR166C	REV__YDR166C	1	1	1	sp|YDR166C|SEC5_YEAST NCSL01000006.1 178252-181167 ORF Verified Essential 107kDa subunit of the exocyst complex; the exocyst mediates polarized targeting and tethering of post-Golgi secretory vesicles to active sites of exocytosis at the plasma membrane pr	1	1	1	1	1	0	1	0	1	0	0	0	0	112.18	971	971	2		1											1	-2	By MS/MS		0	0	0	0	0	0	0	0	0	0	0
REV__YDR170C	REV__YDR170C	2	2	2	sp|YDR170C|SEC7_YEAST NCSL01000006.1 165265-171279 ORF Verified Guanine nucleotide exchange factor (GEF) for ADP ribosylation factors; involved in proliferation of the Golgi, intra-Golgi transport and ER-to-Golgi transport; found in the cytoplasm and on Go	1	2	2	2	2	0	2	0	2	0	0	0	0	226.35	2004	2004	9.25									3	1			1	-2	By MS/MS		4169600	3913400	3681300	3056000	3655100	3202400	3859700	3637900	3857800	1941700	0
REV__YDR186C	REV__YDR186C	1	1	1	sp|YDR186C|dubious205_YEAST NCSL01000006.1 134027-136660 ORF Verified Protein of unknown function; may interact with ribosomes, based on co-purification experiments; green fluorescent protein (GFP)-fusion protein localizes to the cytoplasm GN=dubious205 PE	1	1	1	1	1	0	1	0	1	0	0	0	0	98.377	877	877	11											1		1	-2	By MS/MS		0	0	0	0	0	0	0	0	0	0	0
REV__YDR206W	REV__YDR206W	1	1	1	sp|YDR206W|EBS1_YEAST NCSL01000006.1 104815-107469 ORF Verified Protein involved in translation inhibition and nonsense-mediated decay; interacts with cap binding protein Cdc33p and with Nam7p; localizes to P-bodies upon glucose starvation; mRNA abundance	1	1	1	1	1	1	1	1	1	1	0	0	0	99.973	884	884	7							3						1	-2	By MS/MS	By MS/MS	0	0	0	0	0	0	0	0	0	0	0
REV__YDR261C	REV__YDR261C	1	1	1	sp|YDR261C|EXG2_YEAST NCSL01000006.1 1836-3524 ORF Verified Exo-1,3-beta-glucanase; involved in cell wall beta-glucan assembly; may be anchored to the plasma membrane via a glycosylphosphatidylinositol (GPI) anchor GN=EXG2 PE=1 SV=1	1	1	1	1	1	0	1	0	1	0	0	0	0	63.597	562	562	6.67						1	2						1	-2	By MS/MS		0	0	0	0	0	0	0	0	0	0	0
REV__YDR270W	REV__YDR270W	2	2	2	sp|YDR270W|CCC2_YEAST NCSL01000037.1 12845-15856 ORF Verified Cu(+2)-transporting P-type ATPase; required for export of copper from the cytosol into an extracytosolic compartment; similar to human proteins involved in Menkes and Wilsons diseases; protein a	1	2	2	2	2	1	2	1	2	1	0	0	0	109.68	1003	1003	2.43	3		2	2									0.0028222	2.7738	By MS/MS	By matching	6259000	5573000	8236200	2982400	3584500	1951800	2916300	3939100	3534900	1027500	0
REV__YDR285W	REV__YDR285W	1	1	1	sp|YDR285W|ZIP1_YEAST NCSL01000037.1 39332-41959 ORF Verified Transverse filament protein of the synaptonemal complex; required for normal levels of meiotic recombination and pairing between homologous chromosome during meiosis; required for meiotic recomb	1	1	1	1	1	0	1	0	1	0	0	0	0	100.05	875	875	1	1												1	-2	By MS/MS		0	0	0	0	0	0	0	0	0	0	0
REV__YDR303C	REV__YDR303C	1	1	1	sp|YDR303C|RSC3_YEAST NCSL01000037.1 75601-78258 ORF Verified Component of the RSC chromatin remodeling complex; essential gene required for maintenance of proper ploidy and regulation of ribosomal protein genes and the cell wall/stress response; RSC3 has	1	1	1	1	1	0	1	0	1	0	0	0	0	101.69	885	885	1	1												0.0074229	2.2867	By MS/MS		736290	741760	833350	545970	722430	537620	543760	803910	748080	572340	0
REV__YDR351W	REV__YDR351W	1	1	1	sp|YDR351W|SBE2_YEAST NCSL01000044.1 17711-20305 ORF Verified Protein required for bud growth; involved in transport of cell wall components from the Golgi to the cell surface; SBE2 has a paralog, SBE22, that arose from the whole genome duplication GN=SBE2	1	1	1	1	0	1	0	1	0	1	0	0	0	98.933	864	864	3.33			2	1									1	-2		By MS/MS	0	0	0	0	0	0	0	0	0	0	0
REV__YDR356W	REV__YDR356W	2	2	2	sp|YDR356W|SPC110_YEAST NCSL01000044.1 25152-27986 ORF Verified Inner plaque spindle pole body (SPB) component; ortholog of human kendrin; gamma-tubulin small complex (gamma-TuSC) receptor that interacts with Spc98p to recruit the complex to the nuclear si	1	2	2	2	2	2	2	2	2	2	0	0	0	111.75	944	944	6.3					2	4	3	1					1	-2	By MS/MS	By MS/MS	39783000	41544000	48735000	38093000	30646000	27222000	39163000	40461000	26107000	27585000	589810
REV__YDR444W	REV__YDR444W	2	2	2	sp|YDR444W|dubious245_YEAST NCSL01000015.1 170664-172727 ORF Uncharacterized Putative hydrolase acting on ester bonds GN=dubious245 PE=1 SV=1	1	2	2	2	1	1	1	1	1	1	0	0	0	78.046	687	687	3.88		3	1	1	1	1	1						0.0049157	2.5605	By MS/MS	By MS/MS	7191100	6566700	7739600	4827700	5786800	4358500	4199100	5275300	5168000	3254200	0
REV__YDR457W	REV__YDR457W	1	1	1	sp|YDR457W|TOM1_YEAST NCSL01000015.1 143744-153550 ORF Verified E3 ubiquitin ligase of the hect-domain class; has a role in mRNA export from the nucleus and may regulate transcriptional coactivators; involved in degradation of excess histones; interacts wi	1	1	1	1	1	0	1	0	1	0	0	0	0	374.09	3268	3268	8								2					0.0078758	2.2304	By MS/MS		0	0	0	180070	215790	170160	0	114500	0	0	0
REV__YDR466W	REV__YDR466W	2	2	2	sp|YDR466W|PKH3_YEAST NCSL01000015.1 125508-128204 ORF Verified Protein kinase with similarity to mammalian PDK1 and yeast Pkh1p/Phk2p; yeast Pkh1p and Pkh2p are two redundant upstream activators of Pkc1p; identified as a multicopy suppressor of a pkh1 pkh	1	2	2	2	2	0	2	0	2	0	0	0	0	100.5	898	898	3.83			3	1	2								0.0039869	2.6565	By MS/MS		2835200	3220000	3268800	2422000	2220500	2525300	2309400	2741800	2225000	2598200	0
REV__YDR490C	REV__YDR490C	2	2	2	sp|YDR490C|PKH1_YEAST NCSL01000015.1 89045-91345 ORF Verified Serine/threonine protein kinase; involved in sphingolipid-mediated signaling pathway that controls endocytosis; activates Ypk1p and Ykr2p, components of signaling cascade required for maintenanc	1	2	2	2	2	1	2	1	2	1	0	0	0	86.057	766	766	7.5			1		1						2		0.002377	3.1975	By MS/MS	By MS/MS	99022	124690	140650	4007500	126190	208260	3747200	118700	725980	128440	102840
REV__YDR497C	REV__YDR497C	1	1	1	sp|YDR497C|ITR1_YEAST NCSL01000015.1 77844-79598 ORF Verified Myo-inositol transporter; member of the sugar transporter superfamily; expression is repressed by inositol and choline via Opi1p and derepressed via Ino2p and Ino4p; relative distribution to the	1	1	1	1	0	1	0	1	0	1	0	0	0	63.629	584	584	8								1					1	-2		By MS/MS	0	0	0	0	0	0	0	0	0	0	0
REV__YEL003W	REV__YEL003W	1	1	1	sp|YEL003W|GIM4_YEAST NCSL01000008.1 292588-292959 ORF Verified Subunit of the heterohexameric cochaperone prefoldin complex; complex binds specifically to cytosolic chaperonin and transfers target proteins to it GN=GIM4 PE=1 SV=1	1	1	1	1	1	0	1	0	1	0	0	0	0	14.285	123	123	2.33		2	1										1	-2	By MS/MS		0	0	0	0	0	0	0	0	0	0	0
REV__YEL055C	REV__YEL055C	1	1	1	sp|YEL055C|POL5_YEAST NCSL01000055.1 25376-28444 ORF Verified DNA Polymerase phi; has sequence similarity to the human MybBP1A and weak sequence similarity to B-type DNA polymerases, not required for chromosomal DNA replication; required for the synthesis	1	1	1	1	1	0	1	0	1	0	0	0	0	115.87	1022	1022	6						1							1	-2	By MS/MS		0	0	0	0	0	0	0	0	0	0	0
REV__YER024W	REV__YER024W	1	1	1	sp|YER024W|YAT2_YEAST NCSL01000008.1 236103-238874 ORF Verified Carnitine acetyltransferase; has similarity to Yat1p, which is a carnitine acetyltransferase associated with the mitochondrial outer membrane GN=YAT2 PE=1 SV=1	1	1	1	1	1	0	1	0	1	0	0	0	0	103.41	923	923	5.33					2	1							1	-2	By MS/MS		0	0	0	0	0	0	0	0	0	0	0
REV__YER052C	REV__YER052C	2	2	2	sp|YER052C|HOM3_YEAST NCSL01000008.1 183522-185105 ORF Verified Aspartate kinase (L-aspartate 4-P-transferase); cytoplasmic enzyme that catalyzes the first step in the common pathway for methionine and threonine biosynthesis; expression regulated by Gcn4p	1	2	2	2	2	0	2	0	2	0	0	0	0	58.109	527	527	9.33								2				1	0.0062908	2.4335	By MS/MS		2459100	2893400	2821200	2178300	2334400	2460900	2335400	2283300	1775800	1389900	0
REV__YER053C	REV__YER053C	1	1	1	sp|YER053C|PIC2_YEAST NCSL01000008.1 181840-182742 ORF Verified Mitochondrial copper and phosphate carrier; imports copper and inorganic phosphate into mitochondria; functionally redundant with Mir1p but less abundant than Mir1p under normal conditions; ex	1	1	1	1	0	1	0	1	0	1	0	0	0	33.528	300	300	6.67						1	2						1	-2		By MS/MS	0	0	0	0	0	0	0	0	0	0	0
REV__YER077C	REV__YER077C	2	2	2	sp|YER077C|MRX1_YEAST NCSL01000008.1 124980-127046 ORF Uncharacterized Protein that associates with mitochondrial ribosome; green fluorescent protein (GFP)-fusion protein localizes to the mitochondrion; null mutation results in a decrease in plasma membran	1	2	2	2	1	1	1	1	1	1	0	0	0	79.451	688	688	7.86				1	1	2					2	1	1	-2	By MS/MS	By MS/MS	325710	260660	274270	297520	217950	205500	235970	243990	227870	174270	0
REV__YER091C	REV__YER091C	1	1	1	sp|YER091C|MET6_YEAST NCSL01000008.1 99416-101719 ORF Verified Cobalamin-independent methionine synthase; involved in methionine biosynthesis and regeneration; requires a minimum of two glutamates on the methyltetrahydrofolate substrate, similar to bacteri	1	1	1	1	0	1	0	1	0	1	0	0	0	85.829	767	767	2		1											1	-2		By MS/MS	0	0	0	0	0	0	0	0	0	0	0
REV__YER114C	REV__YER114C	2	1	1	sp|YER114C|BOI2_YEAST NCSL01000008.1 48446-51568 ORF Verified Protein implicated in polar growth, functionally redundant with Boi1p; interacts with bud-emergence protein Bem1p; contains an SH3 (src homology 3) domain and a PH (pleckstrin homology) domain;	1	2	1	1	0	2	0	1	0	1	0	0	0	115.77	1040	1040	3.75			2	1	1								1	-2		By MS/MS	0	0	0	0	0	0	0	0	0	0	0
REV__YER136W	REV__YER136W	1	1	1	sp|YER136W|GDI1_YEAST NCSL01000008.1 2305-3660 ORF Verified GDP dissociation inhibitor; regulates vesicle traffic in secretory pathways by regulating the dissociation of GDP from the Sec4/Ypt/rab family of GTP binding proteins GN=GDI1 PE=1 SV=1	1	1	1	1	0	1	0	1	0	1	0	0	0	51.206	451	451	4.33				2	1								1	-2		By MS/MS	0	0	0	0	0	0	0	0	0	0	0
REV__YER151C	REV__YER151C	2	2	2	sp|YER151C|UBP3_YEAST NCSL01000034.1 20173-22911 ORF Verified Ubiquitin-specific protease involved in transport and osmotic response; negatively regulates Ras/PKA signaling; interacts with Bre5p to coregulate anterograde, retrograde transport between ER an	1	2	2	2	2	1	2	1	2	1	0	0	0	101.9	912	912	8.33							3		2		1		0.002149	3.3531	By MS/MS	By MS/MS	5757400	6299100	7709400	6792900	5437100	6004500	4884400	5846500	5756500	5328200	332400
REV__YER161C	REV__YER161C	3	3	3	sp|YER161C|SPT2_YEAST NCSL01000034.1 43577-44578 ORF Verified Protein involved in negative regulation of transcription; required for RNA polyadenylation; exhibits regulated interactions with both histones and SWI-SNF components; relocalizes to the cytosol	1	3	3	3	2	1	2	1	2	1	0	0	0	38.509	333	333	8.2					1			1	2	1			0.0067395	2.3403	By MS/MS	By MS/MS	1532300	3729500	1926200	5667300	7171500	10047000	3957000	6287900	5868000	8352600	37774
REV__YER171W	REV__YER171W	1	1	1	sp|YER171W|RAD3_YEAST NCSL01000034.1 71341-73677 ORF Verified 5 to 3 DNA helicase; involved in nucleotide excision repair and transcription; subunit of RNA polII initiation factor TFIIH and of Nucleotide Excision Repair Factor 3 (NEF3); homolog of human	1	1	1	1	0	1	0	1	0	1	0	0	0	89.785	778	778	10										1			1	-2		By MS/MS	0	0	0	0	0	0	0	0	0	0	0
REV__YFL003C	REV__YFL003C	1	1	1	sp|YFL003C|MSH4_YEAST NCSL01000070.1 723-3359 ORF Verified Protein involved in meiotic recombination; required for normal levels of crossing over, colocalizes with Zip2p to discrete foci on meiotic chromosomes, has homology to bacterial MutS protein GN=MSH	1	1	1	1	1	1	1	1	1	1	0	0	0	99.238	878	878	4				3									1	-2	By MS/MS	By MS/MS	0	0	0	0	0	0	0	0	0	0	0
REV__YFL041W	REV__YFL041W	1	1	1	sp|YFL041W|FET5_YEAST NCSL01000033.1 52286-54154 ORF Verified Multicopper oxidase; integral membrane protein with similarity to Fet3p; may have a role in iron transport GN=FET5 PE=1 SV=1	1	1	1	1	1	0	1	0	1	0	0	0	0	70.867	622	622	8.5								2	2				1	-2	By MS/MS		0	0	0	0	0	0	0	0	0	0	0
REV__YFR019W	REV__YFR019W	3	3	3	sp|YFR019W|FAB1_YEAST NCSL01000031.1 41184-47999 ORF Verified 1-phosphatidylinositol-3-phosphate 5-kinase; vacuolar membrane kinase that generates phosphatidylinositol (3,5)P2, which is involved in vacuolar sorting and homeostasis GN=FAB1 PE=1 SV=1	1	3	3	3	2	2	2	2	2	2	0	0	0	256.59	2271	2271	5.29				3	1	1	2						0.0014423	3.6017	By MS/MS	By MS/MS	3619500	2986700	3129900	2702300	8803900	6293900	9406300	8886300	2416200	757350	381150
REV__YFR030W	REV__YFR030W	2	2	2	sp|YFR030W|MET10_YEAST NCSL01000031.1 69846-72953 ORF Verified Subunit alpha of assimilatory sulfite reductase; complex converts sulfite into sulfide GN=MET10 PE=1 SV=1	1	2	2	2	2	0	2	0	2	0	0	0	0	114.89	1035	1035	3.25		1	1	2									0.0030567	2.7681	By MS/MS		1730000	1981000	1969300	1330100	1816200	1607500	955670	1850200	1534800	924750	0
REV__YGL005C	REV__YGL005C	1	1	1	sp|YGL005C|COG7_YEAST NCSL01000040.1 48764-49603 ORF Verified Component of the conserved oligomeric Golgi complex; a cytosolic tethering complex (Cog1p through Cog8p) that functions in protein trafficking to mediate fusion of transport vesicles to Golgi co	1	1	1	1	0	1	0	1	0	1	0	0	0	31.74	279	279	11											1		1	-2		By MS/MS	0	0	0	0	0	0	0	0	0	0	0
REV__YGL038C	REV__YGL038C	2	2	2	sp|YGL038C|OCH1_YEAST NCSL01000035.1 14248-15690 ORF Verified Mannosyltransferase of the cis-Golgi apparatus; initiates the polymannose outer chain elongation of N-linked oligosaccharides of glycoproteins GN=OCH1 PE=1 SV=1	1	2	2	2	2	0	2	0	2	0	0	0	0	55.125	480	480	3.25	3	3	2	3								1	0.00049237	4.6975	By MS/MS		2816600	2939800	3406100	2632300	2850100	2799600	2295800	2673300	2791900	1930200	0
REV__YGL099W	REV__YGL099W	1	1	1	sp|YGL099W|LSG1_YEAST NCSL01000045.1 11498-13420 ORF Verified Putative GTPase involved in 60S ribosomal subunit biogenesis; required for the release of Nmd3p from 60S subunits in the cytoplasm GN=LSG1 PE=1 SV=1	1	1	1	1	1	0	1	0	1	0	0	0	0	72.698	640	640	9									1				1	-2	By MS/MS		0	0	0	0	0	0	0	0	0	0	0
REV__YGL170C	REV__YGL170C	3	3	3	sp|YGL170C|SPO74_YEAST NCSL01000029.1 69333-70574 ORF Verified Component of the meiotic outer plaque of the spindle pole body; involved in modifying the meiotic outer plaque that is required prior to prospore membrane formation GN=SPO74 PE=1 SV=1	1	3	3	3	2	2	2	2	2	2	0	0	0	47.668	413	413	8.4		1							1	2	1		0.0060663	2.4741	By MS/MS	By MS/MS	98205	0	0	0	0	0	0	0	0	0	0
REV__YGL253W	REV__YGL253W	1	1	1	sp|YGL253W|HXK2_YEAST NCSL01000049.1 15365-16825 ORF Verified Hexokinase isoenzyme 2; phosphorylates glucose in cytosol; predominant hexokinase during growth on glucose; represses expression of HXK1, GLK1, induces expression of its own gene; antiapoptotic;	1	1	1	1	0	1	0	1	0	1	0	0	0	53.942	486	486	4				1									1	-2		By MS/MS	0	0	0	0	0	0	0	0	0	0	0
REV__YGR058W	REV__YGR058W	1	1	1	sp|YGR058W|PEF1_YEAST NCSL01000028.1 49691-50698 ORF Verified Penta-EF-hand protein; required for polar bud growth and cell wall abscission; binds calcium and zinc with different affinity; localizes to bud site in G1, bud neck in G2; binds to Sec31p and mo	1	1	1	1	0	1	0	1	0	1	0	0	0	38.416	335	335	9.33									2	1			1	-2		By MS/MS	0	0	0	0	0	0	0	0	0	0	0
REV__YGR125W	REV__YGR125W	2	2	2	sp|YGR125W|dubious401_YEAST NCSL01000041.1 35788-38898 ORF Uncharacterized Putative protein of unknown function; deletion mutant has decreased rapamycin resistance but normal wormannin resistance; green fluorescent protein (GFP)-fusion protein localizes to	1	2	2	2	2	0	2	0	2	0	0	0	0	117.04	1036	1036	3	1				1								0.0096819	2.1061	By MS/MS		61828	275540	72857	582690	892290	3413000	1209900	1213500	1750700	6791100	0
REV__YGR140W	REV__YGR140W	1	1	1	sp|YGR140W|CBF2_YEAST NCSL01000041.1 60273-63110 ORF Verified Essential kinetochore protein; component of the CBF3 multisubunit complex that binds to the CDEIII region of the centromere; Cbf2p also binds to the CDEII region possibly forming a different mul	1	1	1	1	1	0	1	0	1	0	0	0	0	110.6	945	945	11.3											2	1	1	-2	By MS/MS		0	0	0	0	0	0	0	0	0	0	0
REV__YGR184C	REV__YGR184C	2	2	2	sp|YGR184C|UBR1_YEAST NCSL01000017.1 53870-59722 ORF Verified E3 ubiquitin ligase (N-recognin); heterodimerizes with Rad6p to recognize and ubiquitinate substrates of the N-end rule pathway; role in endoplasmic reticulum-associated protein degradation (ERA	1	2	2	2	2	0	2	0	2	0	0	0	0	224.71	1950	1950	4		1			2								0.0081019	2.215	By MS/MS		988030	1249400	992290	757040	1133300	1187800	883400	778190	930010	585740	0
REV__YGR186W	REV__YGR186W	1	1	1	sp|YGR186W|TFG1_YEAST NCSL01000017.1 61743-63950 ORF Verified TFIIF (Transcription Factor II) largest subunit; involved in both transcription initiation and elongation of RNA polymerase II; homologous to human RAP74 GN=TFG1 PE=1 SV=1	1	1	1	1	0	1	0	1	0	1	0	0	0	82.222	735	735	10										2			1	-2		By MS/MS	0	0	0	0	0	0	0	0	0	0	0
REV__YGR238C	REV__YGR238C	1	1	1	sp|YGR238C|KEL2_YEAST NCSL01000017.1 160146-162794 ORF Verified Protein that negatively regulates mitotic exit; forms a complex with Kel1p and Bud14p that regulates Bnr1p (formin) to affect actin cable assembly, cytokinesis, and polarized growth; functions	1	1	1	1	1	1	1	1	1	1	0	0	0	100.05	882	882	3.5			2	2									1	-2	By MS/MS	By MS/MS	692170	439220	641530	280970	308220	173720	312390	283430	344650	159240	1560700
REV__YGR240C	REV__YGR240C	1	1	1	sp|YGR240C|PFK1_YEAST NCSL01000017.1 164875-167838 ORF Verified Alpha subunit of heterooctameric phosphofructokinase; involved in glycolysis, indispensable for anaerobic growth, activated by fructose-2,6-bisphosphate and AMP, mutation inhibits glucose indu	1	1	1	1	0	1	0	1	0	1	0	0	0	108.04	987	987	1.33	2	1											1	-2		By MS/MS	0	0	0	0	0	0	0	0	0	0	0
REV__YGR266W	REV__YGR266W	1	1	1	sp|YGR266W|dubious424_YEAST NCSL01000017.1 216503-218608 ORF Verified Protein of unknown function; predicted to contain a single transmembrane domain; mutant has increased aneuploidy tolerance; localized to both the mitochondrial outer membrane and the pla	1	1	1	1	1	0	1	0	1	0	0	0	0	81.244	701	701	12												1	1	-2	By MS/MS		0	0	0	0	0	0	0	0	0	0	0
REV__YGR274C	REV__YGR274C	1	1	1	sp|YGR274C|TAF1_YEAST NCSL01000017.1 233739-236939 ORF Verified TFIID subunit, involved in RNA pol II transcription initiation; possesses in vitro histone acetyltransferase activity but its role in vivo appears to be minor; involved in promoter binding and	1	1	1	1	1	1	1	1	1	1	0	0	0	120.65	1066	1066	10.6									1	3	2	2	0.008776	2.1561	By MS/MS	By MS/MS	36682000	38503000	43053000	25115000	32617000	27683000	25802000	31573000	25097000	28264000	506100
REV__YGR282C	REV__YGR282C	1	1	1	sp|YGR282C|BGL2_YEAST NCSL01000017.1 251761-252702 ORF Verified Endo-beta-1,3-glucanase; major protein of the cell wall, involved in cell wall maintenance; involved in incorporation of newly synthesized mannoprotein molecules into the cell wall GN=BGL2 PE=	1	1	1	1	1	1	1	1	1	1	0	0	0	34.118	313	313	9							1				1		1	-2	By MS/MS	By MS/MS	0	0	0	0	0	0	0	0	0	0	0
REV__YHR061C	REV__YHR061C	1	1	1	sp|YHR061C|GIC1_YEAST NCSL01000007.1 302547-303491 ORF Verified Protein involved in initiation of budding and cellular polarization; interacts with Cdc42p via the Cdc42/Rac-interactive binding (CRIB) domain; relocalizes from bud neck to nucleus upon DNA re	1	1	1	1	1	0	1	0	1	0	0	0	0	35.208	314	314	11											1		1	-2	By MS/MS		1615600	1929100	2376600	1072000	1319300	1456200	2383000	1396200	1338300	0	0
REV__YHR102W	REV__YHR102W	1	1	1	sp|YHR102W|KIC1_YEAST NCSL01000007.1 205461-208706 ORF Verified Protein kinase of the PAK/Ste20 family, required for cell integrity; physically interacts with Cdc31p (centrin), which is a component of the spindle pole body; part of the RAM network that reg	1	1	1	1	1	0	1	0	1	0	0	0	0	117.1	1081	1081	11.7											1	2	1	-2	By MS/MS		0	0	0	0	0	0	0	0	0	0	0
REV__YHR121W	REV__YHR121W	2	2	2	sp|YHR121W|LSM12_YEAST NCSL01000007.1 171985-172548 ORF Verified Protein of unknown function that may function in RNA processing; interacts with Pbp1p and Pbp4p and associates with ribosomes; contains an RNA-binding LSM domain and an AD domain; GFP-fusion	1	2	2	2	2	1	2	1	2	1	0	0	0	21.313	187	187	7.4				3	1	1	1			1	2	1	1	-2	By MS/MS	By MS/MS	0	0	0	0	0	0	0	0	0	0	0
REV__YHR149C	REV__YHR149C	1	1	1	sp|YHR149C|SKG6_YEAST NCSL01000007.1 128739-130940 ORF Verified Integral membrane protein; localizes primarily to growing sites such as the bud tip or the cell periphery; potential Cdc28p substrate; Skg6p interacts with Zds1p and Zds2p; SKG6 has a paralog,	1	1	1	1	0	1	0	1	0	1	0	0	0	81.75	733	733	12												1	1	-2		By MS/MS	0	0	0	0	0	0	0	0	0	0	0
REV__YHR158C	REV__YHR158C	2	2	2	sp|YHR158C|KEL1_YEAST NCSL01000007.1 108213-111707 ORF Verified Protein required for proper cell fusion and cell morphology; forms a complex with Bud14p and Kel2p that regulates Bnr1p (formin) to affect actin cable assembly, cytokinesis, and polarized grow	1	2	2	2	2	0	2	0	2	0	0	0	0	131.08	1164	1164	6					1	2	1						0.0032872	2.7108	By MS/MS		9246700	6711800	12551000	3295900	3966100	2747900	4895700	5751000	5110100	1465700	0
REV__YHR194W	REV__YHR194W	1	1	1	sp|YHR194W|MDM31_YEAST NCSL01000007.1 35375-37114 ORF Verified Mitochondrial protein that may have a role in phospholipid metabolism; inner membrane protein with similarity to Mdm32p; required for normal mitochondrial morphology and inheritance; interacts	1	1	1	1	0	1	0	1	0	1	0	0	0	66.702	579	579	4				1									1	-2		By MS/MS	0	0	0	0	0	0	0	0	0	0	0
REV__YHR196W	REV__YHR196W	1	1	1	sp|YHR196W|UTP9_YEAST NCSL01000007.1 32111-33838 ORF Verified Nucleolar protein; component of the small subunit (SSU) processome containing the U3 snoRNA that is involved in processing of pre-18S rRNA GN=UTP9 PE=1 SV=1	1	1	1	1	0	1	0	1	0	1	0	0	0	65.227	575	575	12												1	1	-2		By MS/MS	0	0	0	0	0	0	0	0	0	0	0
REV__YIL014W	REV__YIL014W	2	2	2	sp|YIL014W|MNT3_YEAST NCSL01000061.1 27166-29058 ORF Verified Alpha-1,3-mannosyltransferase; adds the fourth and fifth alpha-1,3-linked mannose residues to O-linked glycans during protein O-glycosylation GN=MNT3 PE=1 SV=1	1	2	2	2	1	1	1	1	1	1	0	0	0	72.423	630	630	6.8					1	2	1			1			1	-2	By MS/MS	By MS/MS	43873	48455	29076	40903	43374	49810	63344	47266	48654	10102	0
REV__YIL043C	REV__YIL043C	1	1	1	sp|YIL043C|CBR1_YEAST NCSL01000016.1 25384-26238 ORF Verified Cytochrome b reductase; not essential for viability; also detected in mitochondria; mutation in conserved NADH binding domain of the human ortholog results in type I methemoglobinemia GN=CBR1 PE	1	1	1	1	1	0	1	0	1	0	0	0	0	31.421	284	284	5					1								1	-2	By MS/MS		0	0	0	0	0	0	0	0	0	0	0
REV__YIL073C	REV__YIL073C	2	2	2	sp|YIL073C|SPO22_YEAST NCSL01000016.1 74089-77106 ORF Verified Meiosis-specific protein essential for chromosome synapsis; involved in completion of nuclear divisions during meiosis; induced early in meiosis GN=SPO22 PE=1 SV=1	1	2	2	2	2	0	2	0	2	0	0	0	0	112.53	975	975	10.3									3	2	2	2	0.00096618	3.7838	By MS/MS		8632700	9883000	12649000	6881400	8227400	4384400	6560600	8718900	8183200	3233700	0
REV__YIR003W	REV__YIR003W	1	1	1	sp|YIR003W|AIM21_YEAST NCSL01000058.1 26909-28948 ORF Verified Protein of unknown function; involved in mitochondrial migration along actin filament; may interact with ribosomes; GFP-fusion protein colocalizes with Sac1p to the actin cytoskeleton GN=AIM21	1	1	1	1	1	0	1	0	1	0	0	0	0	74.72	679	679	11											1		1	-2	By MS/MS		0	0	0	0	0	0	0	0	0	0	0
REV__YIR027C	REV__YIR027C	1	1	1	sp|YIR027C|DAL1_YEAST NCSL01000060.1 13191-14573 ORF Verified Allantoinase; converts allantoin to allantoate in the first step of allantoin degradation; expression sensitive to nitrogen catabolite repression GN=DAL1 PE=1 SV=1	1	1	1	1	1	0	1	0	1	0	0	0	0	50.055	460	460	6.67						1	2						1	-2	By MS/MS		0	0	0	0	0	0	0	0	0	0	0
REV__YJL008C	REV__YJL008C	1	1	1	sp|YJL008C|CCT8_YEAST NCSL01000002.1 215705-217411 ORF Verified Subunit of the cytosolic chaperonin Cct ring complex; related to Tcp1p, required for the assembly of actin and tubulins in vivo GN=CCT8 PE=1 SV=1	1	1	1	1	1	0	1	0	1	0	0	0	0	61.662	568	568	2.67		1	2										0.0094514	2.1125	By MS/MS		2133200	2218700	2367800	1263000	1460900	1407000	1231500	1575700	1682000	812720	0
REV__YJL050W	REV__YJL050W	2	2	2	sp|YJL050W|MTR4_YEAST NCSL01000002.1 137781-141002 ORF Verified ATP-dependent 3-5 RNA helicase of the DExD/H family; involved in nuclear RNA processing and degradation both as a component of TRAMP complex and in TRAMP-independent processes; TRAMP unwinds	1	2	2	2	2	0	2	0	2	0	0	0	0	122	1073	1073	2.75	1		2	1									0.0035186	2.6887	By MS/MS		617130	379020	505910	361110	285560	256590	344310	367250	353230	144640	0
REV__YJL109C	REV__YJL109C	1	1	1	sp|YJL109C|UTP10_YEAST NCSL01000002.1 7253-12562 ORF Verified Nucleolar protein; component of the small subunit (SSU) processome containing the U3 snoRNA that is involved in processing of pre-18S rRNA; mutant has increased aneuploidy tolerance GN=UTP10 PE=	1	1	1	1	0	1	0	1	0	1	0	0	0	199.98	1769	1769	9									1				1	-2		By MS/MS	0	0	0	0	0	0	0	0	0	0	0
REV__YJL139C	REV__YJL139C	1	1	1	sp|YJL139C|YUR1_YEAST NCSL01000023.1 43942-45228 ORF Verified Mannosyltransferase involved in protein N-glycosylation; member of the KTR1 family; located in the Golgi apparatus; YUR1 has a paralog, KTR2, that arose from the whole genome duplication GN=YUR1	1	1	1	1	1	0	1	0	1	0	0	0	0	50.807	428	428	9									1				1	-2	By MS/MS		14788	30340	29826	54979	67894	70784	34976	41496	75951	61640	0
REV__YJL140W	REV__YJL140W	1	1	1	sp|YJL140W|RPB4_YEAST NCSL01000023.1 45315-45980 ORF Verified RNA polymerase II subunit B32; forms dissociable heterodimer with Rpb7p; Rpb4/7 dissociates from RNAPII as Ser2 CTD phosphorylation increases; Rpb4/7 regulates cellular lifespan via mRNA decay p	1	1	1	1	0	1	0	1	0	1	0	0	0	25.414	221	221	11.3											2	1	1	-2		By MS/MS	0	0	0	0	0	0	0	0	0	0	0
REV__YJL192C	REV__YJL192C	2	2	2	sp|YJL192C|SOP4_YEAST NCSL01000023.1 123741-124445 ORF Verified ER-membrane protein; subunit of evolutionarily conserved EMC (Endoplasmic Reticulum Membrane Complex) implicated in ERAD (ER-associated degradation) and proper assembly of multi-pass transmemb	1	2	2	2	1	2	1	2	1	2	0	0	0	26.625	234	234	4		1	1	3			1						1	-2	By MS/MS	By MS/MS	5760900	5307100	8487000	15292000	7399000	5934700	14715000	6554800	9798400	2366300	118990
REV__YJR041C	REV__YJR041C	3	3	3	sp|YJR041C|URB2_YEAST NCSL01000002.1 294693-298217 ORF Verified Protein required for normal metabolism of the rRNA primary transcript; nucleolar protein; proposed to be involved in ribosome biogenesis GN=URB2 PE=1 SV=1	1	3	3	3	2	1	2	1	2	1	0	0	0	135.15	1174	1174	2.75	1	1		2									0.0076477	2.2576	By MS/MS	By MS/MS	3925600	4137400	4492100	3843700	3902800	3986800	3448400	4484500	4180700	2878400	0
REV__YJR080C;REV__YJR079W	REV__YJR080C;REV__YJR079W	1;1	1;1	1;1	sp|YJR080C|AIM24_YEAST NCSL01000002.1 365221-366405 ORF Verified Protein with a role in determining mitochondrial architecture; inner membrane protein that interacts physically and genetically with the MICOS complex and is required for its integrity GN=AIM	2	1	1	1	1	0	1	0	1	0	0	0	0	44.414	394	394;394	10.4									1	2	1	1	1	-2	By MS/MS		0	0	0	0	0	0	0	0	0	0	0
REV__YJR124C	REV__YJR124C	1	1	1	sp|YJR124C|dubious585_YEAST NCSL01000002.1 437592-438938 ORF Uncharacterized Putative protein of unknown function; expression induced under calcium shortage GN=dubious585 PE=1 SV=1	1	1	1	1	1	0	1	0	1	0	0	0	0	49.619	448	448	3			1										1	-2	By MS/MS		0	0	0	0	0	0	0	0	0	0	0
REV__YJR137C	REV__YJR137C	3	3	3	sp|YJR137C|MET5_YEAST NCSL01000002.1 463667-467995 ORF Verified Sulfite reductase beta subunit; involved in amino acid biosynthesis, transcription repressed by methionine GN=MET5 PE=1 SV=1	1	3	3	3	1	3	1	3	1	3	0	0	0	161.17	1442	1442	9.83					1		1				1	3	0.0090028	2.1457	By MS/MS	By MS/MS	0	16598	394650	1075100	239510	362010	1255800	6788.6	579290	0	32409
REV__YKL028W	REV__YKL028W	2	2	2	sp|YKL028W|TFA1_YEAST NCSL01000024.1 132684-134135 ORF Verified TFIIE large subunit; involved in recruitment of RNA polymerase II to the promoter, activation of TFIIH, and promoter opening GN=TFA1 PE=1 SV=1	1	2	2	2	1	1	1	1	1	1	0	0	0	54.856	483	483	5.5	1									1			0.0092272	2.132	By MS/MS	By MS/MS	716990	696330	633770	461840	580000	727610	628320	651220	526130	662990	0
REV__YKL059C	REV__YKL059C	1	1	1	sp|YKL059C|MPE1_YEAST NCSL01000057.1 26196-27521 ORF Verified Essential conserved subunit of CPF cleavage and polyadenylation factor; plays a role in 3 end formation of mRNA via the specific cleavage and polyadenylation of pre-mRNA; contains a ubiquitin-l	1	1	1	1	1	0	1	0	1	0	0	0	0	49.646	441	441	7.67							1	2					1	-2	By MS/MS		0	0	0	0	0	0	0	0	0	0	0
REV__YKL064W	REV__YKL064W	1	1	1	sp|YKL064W|MNR2_YEAST NCSL01000057.1 34954-37863 ORF Verified Vacuolar membrane protein required for magnesium homeostasis; putative magnesium transporter; has similarity to Alr1p and Alr2p, which mediate influx of Mg2+ and other divalent cations; localize	1	1	1	1	1	0	1	0	1	0	0	0	0	109.81	969	969	1.67	2		1										1	-2	By MS/MS		0	0	0	0	0	0	0	0	0	0	0
REV__YKL073W	REV__YKL073W	1	1	1	sp|YKL073W|LHS1_YEAST NCSL01000010.1 297538-300183 ORF Verified Molecular chaperone of the endoplasmic reticulum lumen; involved in polypeptide translocation and folding; nucleotide exchange factor for the ER lumenal Hsp70 chaperone Kar2p; regulated by the	1	1	1	1	0	1	0	1	0	1	0	0	0	99.712	881	881	10										1			1	-2		By MS/MS	0	0	0	0	0	0	0	0	0	0	0
REV__YKL107W	REV__YKL107W	1	1	1	sp|YKL107W|dubious613_YEAST NCSL01000010.1 237496-238425 ORF Uncharacterized Putative short-chain dehydrogenase/reductase; proposed to be a palmitoylated membrane protein GN=dubious613 PE=1 SV=1	1	1	1	1	0	1	0	1	0	1	0	0	0	34.524	309	309	2.67		1	2										1	-2		By MS/MS	0	0	0	0	0	0	0	0	0	0	2696500
REV__YKL110C	REV__YKL110C	2	2	2	sp|YKL110C|KTI12_YEAST NCSL01000010.1 230293-231234 ORF Verified Protein that plays a role in modification of tRNA wobble nucleosides; protein plays role in tRNA wobble nucleoside modification with Elongator complex; involved in sensitivity to G1 arrest in	1	2	2	2	1	1	1	1	1	1	0	0	0	35.349	313	313	5.67	1							2					0.0065238	2.4327	By MS/MS	By MS/MS	23530	24183	35360	22795	23183	21158	20812	33886	27498	32499	0
REV__YKL217W	REV__YKL217W	1	1	1	sp|YKL217W|JEN1_YEAST NCSL01000010.1 24332-26182 ORF Verified Monocarboxylate/proton symporter of the plasma membrane; transport activity is dependent on the pH gradient across the membrane; mediates high-affinity uptake of carbon sources lactate, pyuvate,	1	1	1	1	1	0	1	0	1	0	0	0	0	69.375	616	616	12												1	1	-2	By MS/MS		0	0	0	0	0	0	0	0	0	0	0
REV__YKR011C	REV__YKR011C	1	1	1	sp|YKR011C|dubious634_YEAST NCSL01000024.1 57552-58613 ORF Verified Protein of unknown function; green fluorescent protein (GFP)-fusion protein localizes to the nucleus; protein abundance increases in response to DNA replication stress GN=dubious634 PE=1 S	1	1	1	1	0	1	0	1	0	1	0	0	0	41.299	353	353	1.33	2	1											1	-2		By MS/MS	0	0	0	0	0	0	0	0	0	0	0
REV__YKR029C	REV__YKR029C	2	2	2	sp|YKR029C|SET3_YEAST NCSL01000024.1 20178-22433 ORF Verified Defining member of the SET3 histone deacetylase complex; which is a meiosis-specific repressor of sporulation genes; necessary for efficient transcription by RNAPII; one of two yeast proteins th	1	2	2	2	0	2	0	2	0	2	0	0	0	85.523	751	751	8.12					1	1	2	1		1	2		1	-2		By MS/MS	0	0	0	0	0	0	0	0	0	0	0
REV__YKR036C	REV__YKR036C	1	1	1	sp|YKR036C|CAF4_YEAST NCSL01000024.1 9374-11302 ORF Verified WD40 repeat-containing protein associated with the CCR4-NOT complex; interacts in a Ccr4p-dependent manner with Ssn2p; also interacts with Fis1p, Mdv1p and Dnm1p and plays a role in mitochondrial	1	1	1	1	1	0	1	0	1	0	0	0	0	72.852	642	642	10.3										2	1		1	-2	By MS/MS		0	0	0	0	0	0	0	0	0	0	0
REV__YKR088C	REV__YKR088C	1	1	1	sp|YKR088C|TVP38_YEAST NCSL01000042.1 52680-53693 ORF Verified Integral membrane protein; localized to late Golgi vesicles along with the v-SNARE Tlg2p; required for asymmetric localization of Kar9p during mitosis; GFP-fusion protein localizes to the cytop	1	1	1	1	0	1	0	1	0	1	0	0	0	38.311	337	337	5.67					1	2							1	-2		By MS/MS	0	0	0	0	0	0	0	0	0	0	0
REV__YKR095W	REV__YKR095W	2	2	2	sp|YKR095W|MLP1_YEAST NCSL01000042.1 32843-38470 ORF Verified Myosin-like protein associated with the nuclear envelope; nuclear basket protein that connects the nuclear pore complex with the nuclear interior; involved with Tel1p in telomere length control;	1	2	2	2	2	1	2	1	2	1	0	0	0	218.45	1875	1875	6.43	3					1						3	1	-2	By MS/MS	By MS/MS	209170	214090	250080	214500	151690	185380	219670	220290	195850	181450	0
REV__YLL054C	REV__YLL054C	1	1	1	sp|YLL054C|dubious650_YEAST NCSL01000004.1 25253-27784 ORF Uncharacterized Putative protein of unknown function with similarity to Pip2p; an oleate-specific transcriptional activator of peroxisome proliferation; YLL054C is not an essential gene GN=dubious6	1	1	1	1	1	0	1	0	1	0	0	0	0	97.475	843	843	1	2												1	-2	By MS/MS		0	0	0	0	0	0	0	0	0	0	0
REV__YLR084C	REV__YLR084C	1	1	1	sp|YLR084C|RAX2_YEAST NCSL01000004.1 282773-286435 ORF Verified N-glycosylated protein; involved in the maintenance of bud site selection during bipolar budding; localization requires Rax1p; RAX2 mRNA stability is regulated by Mpt5p GN=RAX2 PE=1 SV=1	1	1	1	1	1	1	1	1	1	1	0	0	0	134	1220	1220	3		2	2	2									1	-2	By MS/MS	By matching	0	0	0	0	0	0	0	0	0	0	0
REV__YLR106C	REV__YLR106C	1	1	1	sp|YLR106C|MDN1_YEAST NCSL01000004.1 335214-349946 ORF Verified Huge dynein-related AAA-type ATPase (midasin); forms extended pre-60S particle with the Rix1 complex (Rix1p-Ipi1p-Ipi3p); acts in removal of ribosomal biogenesis factors at successive steps of	1	1	1	1	1	0	1	0	1	0	0	0	0	559.39	4910	4910	2		1											1	-2	By MS/MS		0	0	0	0	0	0	0	0	0	0	0
REV__YLR115W	REV__YLR115W	3	3	3	sp|YLR115W|CFT2_YEAST NCSL01000004.1 363908-366487 ORF Verified Subunit of the mRNA cleavage and polyadenlylation factor (CPF); required for pre-mRNA cleavage, polyadenylation and poly(A) site recognition, 43% similarity with the mammalian CPSF-100 protein	1	3	3	3	3	1	3	1	3	1	0	0	0	96.206	859	859	6.22			1	3	2					2	1		0.0012042	3.6453	By MS/MS	By matching	4210800	4605900	3699800	3050200	3494500	3140400	2853200	4482800	2786400	3056800	0
REV__YLR131C	REV__YLR131C	1	1	1	sp|YLR131C|ACE2_YEAST NCSL01000004.1 390431-392743 ORF Verified Transcription factor required for septum destruction after cytokinesis; phosphorylation by Cbk1p blocks nuclear exit during M/G1 transition, causing localization to daughter cell nuclei, and a	1	1	1	1	1	0	1	0	1	0	0	0	0	86.628	770	770	6						1							1	-2	By MS/MS		0	0	0	0	0	0	0	0	0	0	0
REV__YLR274W	REV__YLR274W	2	2	2	sp|YLR274W|MCM5_YEAST NCSL01000012.1 190032-192359 ORF Verified Component of the Mcm2-7 hexameric helicase complex; MCM complex is important for priming origins of DNA replication in G1 and becomes an active ATP-dependent helicase that promotes DNA melting	1	2	2	2	2	0	2	0	2	0	0	0	0	86.41	775	775	8				1								1	0.0051486	2.5526	By MS/MS		318940	402170	452990	265840	268390	530600	251450	317220	275720	277630	0
REV__YLR336C	REV__YLR336C	2	2	2	sp|YLR336C|SGD1_YEAST NCSL01000018.1 239194-241893 ORF Verified Essential nuclear protein; required for biogenesis of the small ribosomal subunit; has a possible role in the osmoregulatory glycerol response; putative homolog of human NOM1 which is implicat	1	2	2	2	0	2	0	2	0	2	0	0	0	102.81	899	899	10								1				1	1	-2		By MS/MS	0	0	0	0	0	0	0	0	0	0	0
REV__YLR358C	REV__YLR358C	1	1	1	sp|YLR358C|dubious718_YEAST NCSL01000018.1 197559-198122 ORF Uncharacterized Protein of unknown function; expressed at both mRNA and protein levels; partially overlaps ORF RSC2/YLR357W GN=dubious718 PE=1 SV=1	1	1	1	1	0	1	0	1	0	1	0	0	0	20.283	187	187	2.6	1	1	2	1									1	-2		By MS/MS	0	0	0	0	0	0	0	0	0	0	0
REV__YLR371W	REV__YLR371W	2	2	2	sp|YLR371W|ROM2_YEAST NCSL01000018.1 174814-178893 ORF Verified Guanine nucleotide exchange factor (GEF) for Rho1p and Rho2p; mutations are synthetically lethal with mutations in rom1, which also encodes a GEF; Rom2p localization to the bud surface is depe	1	2	2	2	2	0	2	0	2	0	0	0	0	152.94	1359	1359	10.8										2	2	1	1	-2	By MS/MS		1269100	1068200	1510200	709320	499380	176180	763950	620360	709660	196710	0
REV__YLR419W	REV__YLR419W	2	2	2	sp|YLR419W|dubious729_YEAST NCSL01000018.1 84898-89205 ORF Uncharacterized Putative helicase with limited sequence similarity to human Rb protein; the authentic, non-tagged protein is detected in highly purified mitochondria in high-throughput studies; YLR	1	2	2	2	2	0	2	0	2	0	0	0	0	163.13	1435	1435	6	1				1	2						1	1	-2	By MS/MS		45019	36184	59618	154310	96371	114400	200220	42651	132320	66855	0
REV__YML114C	REV__YML114C	1	1	1	sp|YML114C|TAF8_YEAST NCSL01000001.1 533259-534791 ORF Verified TFIID subunit (65 kDa); involved in RNA polymerase II transcription initiation GN=TAF8 PE=1 SV=1	1	1	1	1	0	1	0	1	0	1	0	0	0	57.985	510	510	11											1		1	-2		By MS/MS	0	0	0	0	0	0	0	0	0	0	0
REV__YMR018W	REV__YMR018W	1	1	1	sp|YMR018W|dubious765_YEAST NCSL01000001.1 277140-278684 ORF Uncharacterized Putative protein of unknown function with similarity to human PEX5Rp; transcription increases during colony development similar to genes involved in peroxisome biogenesis; YMR018W	1	1	1	1	1	0	1	0	1	0	0	0	0	59.108	514	514	6.33						2	1						1	-2	By MS/MS		0	0	0	0	0	0	0	0	0	0	0
REV__YMR032W	REV__YMR032W	1	1	1	sp|YMR032W|HOF1_YEAST NCSL01000001.1 250967-252976 ORF Verified Protein that regulates actin cytoskeleton organization; required for cytokinesis, actin cable organization, and secretory vesicle trafficking; localized to bud neck; phosphorylated by Dbf2p; r	1	1	1	1	0	1	0	1	0	1	0	0	0	76.361	669	669	8								2					1	-2		By MS/MS	0	0	0	0	0	0	0	0	0	0	0
REV__YMR071C	REV__YMR071C	1	1	1	sp|YMR071C|TVP18_YEAST NCSL01000001.1 188654-189157 ORF Verified Integral membrane protein; localized to late Golgi vesicles along with the v-SNARE Tlg2p; may interact with ribosomes, based on co-purification experiments; may have a role in intracellular s	1	1	1	1	1	0	1	0	1	0	0	0	0	18.693	167	167	8.5								2	2				0.0042164	2.5962	By MS/MS		31363	15352	74327	167650	45894	113110	193700	9957.6	78279	37153	0
REV__YMR109W	REV__YMR109W	1	1	1	sp|YMR109W|MYO5_YEAST NCSL01000001.1 109344-113003 ORF Verified One of two type I myosin motors; contains proline-rich tail homology 2 (TH2) and SH3 domains; MYO5 deletion has little effect on growth, but myo3 myo5 double deletion causes severe defects in	1	1	1	1	1	0	1	0	1	0	0	0	0	137.02	1219	1219	8								1					1	-2	By MS/MS		0	0	0	0	0	0	0	0	0	0	0
REV__YMR140W	REV__YMR140W	1	1	1	sp|YMR140W|SIP5_YEAST NCSL01000001.1 50654-52123 ORF Verified Protein of unknown function; interacts with both the Reg1p/Glc7p phosphatase and the Snf1p kinase; forms cytoplasmic foci upon DNA replication stress GN=SIP5 PE=1 SV=1	1	1	1	1	0	1	0	1	0	1	0	0	0	55.761	489	489	7.67							1	2					1	-2		By MS/MS	0	0	0	0	0	0	0	0	0	0	0
REV__YMR306W	REV__YMR306W	1	1	1	sp|YMR306W|FKS3_YEAST NCSL01000014.1 245995-251352 ORF Verified Protein involved in spore wall assembly; has similarity to 1,3-beta-D-glucan synthase catalytic subunits Fks1p and Gsc2p; the authentic, non-tagged protein is detected in highly purified mitoc	1	1	1	1	1	0	1	0	1	0	0	0	0	207.48	1785	1785	1.33	2	1											1	-2	By MS/MS		0	0	0	0	0	0	0	0	0	0	0
REV__YNL038W	REV__YNL038W	1	1	1	sp|YNL038W|GPI15_YEAST NCSL01000011.1 297316-298079 ORF Verified Protein involved in the synthesis of GlcNAc-PI; GlcNAc-PI is the first intermediate in the synthesis of glycosylphosphatidylinositol (GPI) anchors; homologous to the human PIG-H protein; GlcN	1	1	1	1	1	0	1	0	1	0	0	0	0	26.843	229	229	7						1	3	1					1	-2	By MS/MS		0	0	0	0	0	0	0	0	0	0	0
REV__YNL079C	REV__YNL079C	1	1	1	sp|YNL079C|TPM1_YEAST NCSL01000011.1 225036-225635 ORF Verified Major isoform of tropomyosin; binds to and stabilizes actin cables and filaments, which direct polarized cell growth and the distribution of several organelles; acetylated by the NatB complex	1	1	1	1	1	0	1	0	1	0	0	0	0	23.54	199	199	10.5										2	2		0.0069703	2.3234	By MS/MS		1987700	3539100	3869200	18520000	4909900	6867900	19005000	4441200	9695100	5277000	0
REV__YNL212W	REV__YNL212W	1	1	1	sp|YNL212W|VID27_YEAST NCSL01000026.1 145231-147579 ORF Verified Cytoplasmic protein of unknown function; possibly involved in vacuolar protein degradation; not essential for proteasome-dependent degradation of fructose-1,6-bisphosphatase (FBPase); null mu	1	1	1	1	1	1	1	1	1	1	0	0	0	88.774	782	782	2.71		4	2		1								0.0058343	2.4814	By MS/MS	By MS/MS	0	0	0	0	0	0	0	0	0	0	0
REV__YNL250W	REV__YNL250W	3	3	3	sp|YNL250W|RAD50_YEAST NCSL01000026.1 73209-77147 ORF Verified Subunit of MRX complex with Mre11p and Xrs2p; complex is involved in processing double-strand DNA breaks in vegetative cells, initiation of meiotic DSBs, telomere maintenance, and nonhomologous	1	3	3	3	3	0	3	0	3	0	0	0	0	152.5	1312	1312	6	1					1					1		0.0019203	3.5487	By MS/MS		366500	324310	359200	297320	251020	172470	320430	233560	284480	167850	0
REV__YNL313C	REV__YNL313C	3	3	3	sp|YNL313C|EMW1_YEAST NCSL01000043.1 28388-31102 ORF Verified Essential conserved protein with a role in cell wall integrity; contains six TPR (tetratricopeptide repeat) domains clustered in the C-terminal region; conditional mutant is suppressed by overex	1	3	3	3	2	2	2	2	2	2	0	0	0	102.29	904	904	4.5			1	4				1					0.0053763	2.5309	By MS/MS	By MS/MS	48004000	1378700	29460000	28904000	2748800	23551000	1868500	20682000	34743000	6305900	482450
REV__YNR032W	REV__YNR032W	2	2	2	sp|YNR032W|PPG1_YEAST NCSL01000022.1 84195-85301 ORF Verified Putative serine/threonine protein phosphatase; putative phosphatase of the type 2A-like phosphatase family, required for glycogen accumulation; interacts with Tap42p, which binds to and regulate	1	2	2	2	1	1	1	1	1	1	0	0	0	42.432	368	368	8.75							1	2				1	1	-2	By MS/MS	By MS/MS	8957300	2840900	3106400	2344600	3392000	2606500	2214200	2444000	2705600	2083100	0
REV__YNR045W	REV__YNR045W	1	1	1	sp|YNR045W|PET494_YEAST NCSL01000022.1 63746-65215 ORF Verified Mitochondrial translational activator specific for the COX3 mRNA; acts together with Pet54p and Pet122p; located in the mitochondrial inner membrane GN=PET494 PE=1 SV=1	1	1	1	1	1	1	1	1	1	1	0	0	0	57.457	489	489	8								2					1	-2	By MS/MS	By MS/MS	0	0	0	0	0	0	0	0	0	0	0
REV__YOL021C	REV__YOL021C	1	1	1	sp|YOL021C|DIS3_YEAST NCSL01000009.1 290170-293175 ORF Verified Exosome core complex catalytic subunit; has both endonuclease and 3-5 exonuclease activity; involved in 3-5 RNA processing and degradation in both the nucleus and the cytoplasm; role in de	1	1	1	1	1	0	1	0	1	0	0	0	0	113.7	1001	1001	12												1	1	-2	By MS/MS		0	0	0	0	0	0	0	0	0	0	0
REV__YOL034W	REV__YOL034W	1	1	1	sp|YOL034W|SMC5_YEAST NCSL01000009.1 312432-315713 ORF Verified Component of the SMC5-SMC6 complex; this complex plays a key role in the removal of X-shaped DNA structures that arise between sister chromatids during DNA replication and repair; binds single	1	1	1	1	0	1	0	1	0	1	0	0	0	126	1093	1093	1	1												1	-2		By MS/MS	0	0	0	0	0	0	0	0	0	0	0
REV__YOL118C	REV__YOL118C	1	1	1	sp|YOL118C|dubious904_YEAST NCSL01000056.1 36372-36680 ORF Dubious Dubious open reading frame; unlikely to encode a functional protein, based on available experimental and comparative sequence data GN=dubious904 PE=1 SV=1	1	1	1	1	0	1	0	1	0	1	0	0	0	12.256	102	102	2.33		2	1										1	-2		By MS/MS	0	0	0	0	0	0	0	0	0	0	0
REV__YOL141W	REV__YOL141W	2	2	2	sp|YOL141W|PPM2_YEAST NCSL01000069.1 17283-19370 ORF Verified AdoMet-dependent tRNA methyltransferase; also involved in methoxycarbonylation; required for the synthesis of wybutosine (yW), a modified guanosine found at the 3-position adjacent to the antic	1	2	2	2	2	0	2	0	2	0	0	0	0	78.813	695	695	7	2								1	2	1		0.0016807	3.5757	By MS/MS		10850000	9626800	10246000	9871200	10088000	11218000	12041000	10252000	10896000	9307900	0
REV__YOR070C	REV__YOR070C	3	3	3	sp|YOR070C|GYP1_YEAST NCSL01000009.1 118249-120162 ORF Verified Cis-golgi GTPase-activating protein (GAP) for yeast Rabs; the Rab family members are Ypt1p (in vivo) and for Ypt1p, Sec4p, Ypt7p, and Ypt51p (in vitro); involved in vesicle docking and fusion	1	3	3	3	1	2	1	2	1	2	0	0	0	73.257	637	637	9.6			1					1	1	2	4	1	0.008549	2.1589	By MS/MS	By MS/MS	0	0	0	0	0	0	0	0	0	0	45318
REV__YOR081C	REV__YOR081C	2	2	2	sp|YOR081C|TGL5_YEAST NCSL01000009.1 96582-98831 ORF Verified Bifunctional triacylglycerol lipase and LPA acyltransferase; lipid particle-localized triacylglycerol (TAG) lipase involved in triacylglycerol mobilization; catalyzes acylation of lysophosphatid	1	2	2	2	1	1	1	1	1	1	0	0	0	84.714	749	749	1.75	2	1	1										1	-2	By MS/MS	By MS/MS	0	0	0	0	0	0	0	0	0	0	0
REV__YOR093C	REV__YOR093C	1	1	1	sp|YOR093C|CMR2_YEAST NCSL01000009.1 73305-78251 ORF Uncharacterized Putative protein of unknown function; deletion causes sensitivity to unfolded protein response-inducing agents GN=CMR2 PE=1 SV=1	1	1	1	1	1	0	1	0	1	0	0	0	0	186.96	1648	1648	8.67								1	2				1	-2	By MS/MS		0	0	0	0	0	0	0	0	0	0	0
REV__YOR160W	REV__YOR160W	2	2	2	sp|YOR160W|MTR10_YEAST NCSL01000003.1 420338-423256 ORF Verified Nuclear import receptor; mediates the nuclear localization of proteins involved in mRNA-nucleus export; promotes dissociation of mRNAs from the nucleus-cytoplasm mRNA shuttling protein Npl3p;	1	2	2	2	1	1	1	1	1	1	0	0	0	110.74	972	972	6.5		2	1							1	2		1	-2	By MS/MS	By MS/MS	1978000	1941600	2400100	1966600	1501400	1506700	1990000	1374700	1812700	1353400	0
REV__YOR171C	REV__YOR171C	1	1	1	sp|YOR171C|LCB4_YEAST NCSL01000003.1 403210-405084 ORF Verified Sphingoid long-chain base kinase; responsible for synthesis of long-chain base phosphates, which function as signaling molecules, regulates synthesis of ceramide from exogenous long-chain base	1	1	1	1	0	1	0	1	0	1	0	0	0	69.697	624	624	9									1				1	-2		By MS/MS	0	0	0	0	0	0	0	0	0	0	0
REV__YOR365C	REV__YOR365C	3	3	3	sp|YOR365C|dubious986_YEAST NCSL01000003.1 43962-46073 ORF Uncharacterized Putative protein of unknown function; not an essential protein; YOR365C has a paralog, FLC2, that arose from the whole genome duplication GN=dubious986 PE=1 SV=1	1	3	3	3	2	1	2	1	2	1	0	0	0	80.382	703	703	8.4	1						1				2	1	0.0044507	2.5949	By MS/MS	By MS/MS	188100	214510	422960	943060	491800	626660	1217800	147080	709370	228030	0
REV__YPL030W	REV__YPL030W	1	1	1	sp|YPL030W|TRM44_YEAST NCSL01000005.1 282158-283861 ORF Verified tRNA(Ser) Um(44) 2-O-methyltransferase; involved in maintaining levels of the tRNA-Ser species tS(CGA) and tS(UGA); conserved among metazoans and fungi but there does not appear to be a homo	1	1	1	1	1	0	1	0	1	0	0	0	0	64.888	567	567	3			1										1	-2	By MS/MS		0	0	0	0	0	0	0	0	0	0	0
REV__YPL040C	REV__YPL040C	1	1	1	sp|YPL040C|ISM1_YEAST NCSL01000005.1 298418-301426 ORF Verified Mitochondrial isoleucyl-tRNA synthetase; null mutant is deficient in respiratory growth; human homolog IARS2 implicated in mitochondrial diseases, can partially complement yeast null mutant GN	1	1	1	1	0	1	0	1	0	1	0	0	0	115.92	1002	1002	5					1								1	-2		By MS/MS	0	0	0	0	0	0	0	0	0	0	0
REV__YPL070W	REV__YPL070W	2	2	2	sp|YPL070W|MUK1_YEAST NCSL01000005.1 348411-350249 ORF Verified Guanine nucleotide exchange factor (GEF); involved in vesicle-mediated vacuolar transport, including Golgi-endosome trafficking and sorting through the multivesicular body (MVB); specifically	1	2	2	2	0	2	0	2	0	2	0	0	0	69.51	612	612	6.43					2	2	1	2					1	-2		By MS/MS	0	0	0	0	0	0	0	0	0	0	0
REV__YPL082C	REV__YPL082C	1	1	1	sp|YPL082C|MOT1_YEAST NCSL01000005.1 367117-372720 ORF Verified Essential protein involved in regulation of transcription; removes Spt15p (TBP) from DNA via its C-terminal ATPase activity; may have a role in ensuring that soluble TBP is available to bind T	1	1	1	1	1	0	1	0	1	0	0	0	0	210.09	1867	1867	4.67				1	2								1	-2	By MS/MS		0	0	0	0	0	0	0	0	0	0	0
REV__YPL122C	REV__YPL122C	1	1	1	sp|YPL122C|TFB2_YEAST NCSL01000039.1 74941-76482 ORF Verified Subunit of TFIIH and nucleotide excision repair factor 3 complexes; involved in transcription initiation, required for nucleotide excision repair, similar to 52 kDa subunit of human TFIIH GN=TFB	1	1	1	1	1	0	1	0	1	0	0	0	0	58.518	513	513	5.67					1	2							1	-2	By MS/MS		0	0	0	0	0	0	0	0	0	0	0
REV__YPL150W	REV__YPL150W	2	2	2	sp|YPL150W|dubious1013_YEAST NCSL01000039.1 23913-26618 ORF Uncharacterized Protein kinase of unknown cellular role; binds phosphatidylinositols and cardiolipin in a large-scale study GN=dubious1013 PE=1 SV=1	1	2	2	2	1	1	1	1	1	1	0	0	0	100.61	901	901	4.67		2	2						2				1	-2	By MS/MS	By MS/MS	141010	142900	75863	137710	120720	137870	131460	225270	143570	129360	0
REV__YPL174C	REV__YPL174C	1	1	1	sp|YPL174C|NIP100_YEAST NCSL01000047.1 21479-24085 ORF Verified Large subunit of the dynactin complex; dynactin is involved in partitioning the mitotic spindle between mother and daughter cells; putative ortholog of mammalian p150(glued) GN=NIP100 PE=1 SV=	1	1	1	1	1	0	1	0	1	0	0	0	0	100.32	868	868	7.67							1	2					1	-2	By MS/MS		0	0	0	0	0	0	0	0	0	0	0
REV__YPL240C	REV__YPL240C	2	2	2	sp|YPL240C|HSP82_YEAST NCSL01000036.1 67574-69703 ORF Verified Hsp90 chaperone; redundant in function with Hsc82p; required for pheromone signaling, negative regulation of Hsf1p; docks with Tom70p for mitochondrial preprotein delivery; promotes telomerase	1	2	2	2	2	0	2	0	2	0	0	0	0	81.405	709	709	4.75			1	2				1					0.0046849	2.5794	By MS/MS		4265500	4696300	4559600	3134000	3588700	3253100	3156500	4349400	3366300	1981500	0
REV__YPR026W	REV__YPR026W	1	1	1	sp|YPR026W|ATH1_YEAST NCSL01000005.1 158190-161825 ORF Verified Acid trehalase required for utilization of extracellular trehalose; involved in intracellular trehalose degradation during growth recovery after saline stress GN=ATH1 PE=1 SV=1	1	1	1	1	0	1	0	1	0	1	0	0	0	137.11	1211	1211	9.33									2	1			1	-2		By MS/MS	0	0	0	0	0	0	0	0	0	0	0
REV__YPR105C	REV__YPR105C	1	1	1	sp|YPR105C|COG4_YEAST NCSL01000005.1 37006-39591 ORF Verified Essential component of the conserved oligomeric Golgi complex; a cytosolic tethering complex (Cog1p through Cog8p) that functions in protein trafficking to mediate fusion of transport vesicles t	1	1	1	1	0	1	0	1	0	1	0	0	0	98.618	861	861	5.33					2	1							1	-2		By MS/MS	0	0	0	0	0	0	0	0	0	0	0
REV__YPR106W	REV__YPR106W	1	1	1	sp|YPR106W|ISR1_YEAST NCSL01000005.1 35183-36514 ORF Verified Predicted protein kinase; overexpression causes sensitivity to staurosporine, which is a potent inhibitor of protein kinase C GN=ISR1 PE=1 SV=1	1	1	1	1	1	0	1	0	1	0	0	0	0	49.874	443	443	6.67						1	2						1	-2	By MS/MS		0	0	0	0	0	0	0	0	0	0	0
REV__YPR117W	REV__YPR117W	5	5	5	sp|YPR117W|dubious1061_YEAST NCSL01000005.1 8361-15830 ORF Uncharacterized Putative protein of unknown function GN=dubious1061 PE=1 SV=1	1	5	5	5	2	4	2	4	2	4	0	0	0	285.85	2489	2489	7.1			1	1	3	1				1	3		0.00024673	4.788	By MS/MS	By MS/MS	6533200	6849000	9309800	6911200	4663800	4213100	5450100	4194000	4797200	4687500	80912
REV__YPR188C	REV__YPR188C	2	2	2	sp|YPR188C|MLC2_YEAST NCSL01000050.1 12752-13243 ORF Verified Regulatory light chain for the type II myosin Myo1p; binds to an IQ motif of Myo1p, localization to the bud neck depends on Myo1p; involved in the disassembly of the Myo1p ring GN=MLC2 PE=1 SV=1	1	2	2	2	2	0	2	0	2	0	0	0	0	18.52	163	163	4.67	1		1							1			0.0083218	2.1734	By MS/MS		242540	178170	146730	384670	255700	405250	608440	296840	328780	252270	0
YAL001C	YAL001C	15	15	15	sp|YAL001C|TFC3_YEAST NCSL01000027.1 119354-122926 ORF Verified Subunit of RNA polymerase III transcription initiation factor complex; part of the TauB domain of TFIIIC that binds DNA at the BoxB promoter sites of tRNA and similar genes; cooperates with Tf	1	15	15	15	13	2	13	2	13	2	15.8	15.8	15.8	132.07	1160	1160	5.71	4	4			1		1		2	2	1	2	0	27.271	By MS/MS	By MS/MS	2241000	2269000	2873500	2134800	1803100	1773100	1733100	1911900	1956100	1116900	0
YAL002W	YAL002W	4	4	4	sp|YAL002W|VPS8_YEAST NCSL01000027.1 115467-119291 ORF Verified Membrane-binding component of the CORVET complex; involved in endosomal vesicle tethering and fusion in the endosome to vacuole protein targeting pathway; interacts with Vps21p; contains RING	1	4	4	4	4	0	4	0	4	0	4.1	4.1	4.1	144.98	1274	1274	5.2			1	1	2				1				0	5.0904	By MS/MS		124400	161140	119460	188750	143100	144730	178480	149970	143810	86561	0
YAL003W	YAL003W	12	12	11	sp|YAL003W|EFB1_YEAST NCSL01000027.1 113931-114920 ORF Verified Translation elongation factor 1 beta; stimulates nucleotide exchange to regenerate EF-1 alpha-GTP for the next elongation cycle; part of the EF-1 complex, which facilitates binding of aminoacy	1	12	12	11	12	5	12	5	11	5	58.9	58.9	56.5	22.742	207	207	7	1	2	1	3	10	13	10	5	6	9	2	2	0	63.972	By MS/MS	By MS/MS	65122000	63629000	71000000	61845000	62562000	70215000	58004000	61373000	67812000	72697000	470160
YAL007C	YAL007C	6	6	4	sp|YAL007C|ERP2_YEAST NCSL01000027.1 110514-111161 ORF Verified Member of the p24 family involved in ER to Golgi transport; similar to Emp24p and Erv25p; role in misfolded protein quality control; forms a heterotrimeric complex with Erp1p, Emp24p, and Erv2	1	6	6	4	6	0	6	0	4	0	26.5	26.5	22.8	24.063	215	215	7.62			2				2	1		1	1	1	0	49.037	By MS/MS		5856200	5448600	6816100	5493200	4762200	4188500	5255900	4999500	4920800	2184700	0
YAL008W	YAL008W	2	2	2	sp|YAL008W|FUN14_YEAST NCSL01000027.1 109730-110326 ORF Verified Integral mitochondrial outer membrane (MOM) protein; dosage suppressor of an MDM10 null that reduces ERMES-related phenotypes, such as alterations in mitochondrial morphology, protein complex	1	2	2	2	2	0	2	0	2	0	10.1	10.1	10.1	22.066	198	198	5.5					1	1							0	13.798	By MS/MS		1278200	1428100	1411500	1300100	990540	1529700	1373700	1371300	1659000	1142500	0
YAL010C	YAL010C	6	6	6	sp|YAL010C|MDM10_YEAST NCSL01000027.1 107000-108481 ORF Verified Subunit of both the ERMES and the SAM complex; component of ERMES complex which acts as a molecular tether between the mitochondria and the ER, necessary for efficient phospholipid exchange b	1	6	6	6	6	0	6	0	6	0	16.4	16.4	16.4	56.252	493	493	7.43		1		1	1	1					1	2	0	29.843	By MS/MS		429400	359430	642890	669620	475860	607620	556290	394950	579900	295170	0
YAL011W	YAL011W	5	5	5	sp|YAL011W|SWC3_YEAST NCSL01000027.1 105015-106892 ORF Verified Protein of unknown function; component of the SWR1 complex, which exchanges histone variant H2AZ (Htz1p) for chromatin-bound histone H2A; required for formation of nuclear-associated array of	1	5	5	5	4	1	4	1	4	1	9.4	9.4	9.4	72.514	625	625	10.3								1	2		2	2	0	9.8106	By MS/MS	By MS/MS	690610	719200	761490	518970	458390	436970	389420	562770	567520	376700	0
YAL012W	YAL012W	15	15	15	sp|YAL012W|CYS3_YEAST NCSL01000027.1 103615-104799 ORF Verified Cystathionine gamma-lyase; catalyzes one of the two reactions involved in the transsulfuration pathway that yields cysteine from homocysteine with the intermediary formation of cystathionine;	1	15	15	15	15	3	15	3	15	3	49.7	49.7	49.7	42.558	394	394	7.76		4	5	3	1	4	1		4	7	7	6	0	106.21	By MS/MS	By MS/MS	33476000	34216000	43654000	35015000	35142000	28494000	29311000	32096000	34782000	27128000	195000
YAL013W	YAL013W	6	6	6	sp|YAL013W|DEP1_YEAST NCSL01000027.1 102086-103303 ORF Verified Component of the Rpd3L histone deacetylase complex; required for diauxic shift-induced histone H2B deposition onto rDNA genes; transcriptional modulator involved in regulation of structural ph	1	6	6	6	4	3	4	3	4	3	18.8	18.8	18.8	47.048	405	405	5.14			5	2	2	1	1	2		1			0	49.954	By MS/MS	By MS/MS	2293600	2674900	2652200	2201200	2272200	2099500	2209500	2496400	2309400	1730300	0
YAL014C	YAL014C	3	3	3	sp|YAL014C|SYN8_YEAST NCSL01000027.1 101068-101835 ORF Verified Endosomal SNARE related to mammalian syntaxin 8 GN=SYN8 PE=1 SV=1	1	3	3	3	3	0	3	0	3	0	15.7	15.7	15.7	29.009	255	255	3.4	1	1		1	2								0	7.311	By MS/MS		1110400	1267100	1192800	981200	1244500	1330100	1062100	1317600	1295800	1286200	0
YAL015C	YAL015C	3	3	3	sp|YAL015C|NTG1_YEAST NCSL01000027.1 99720-100919 ORF Verified DNA N-glycosylase and apurinic/apyrimidinic (AP) lyase; involved in base excision repair; acts in both nucleus and mitochondrion; creates a double-strand break at mtDNA origins that stimulates	1	3	3	3	3	0	3	0	3	0	13.5	13.5	13.5	45.576	399	399	5.2	1	1				1	1			1			0	10.428	By MS/MS		434920	504550	617880	488680	412300	406100	398930	476070	445610	320030	0
YAL016W	YAL016W	27	27	27	sp|YAL016W|TPD3_YEAST NCSL01000027.1 97694-99601 ORF Verified Regulatory subunit A of the heterotrimeric PP2A complex; the heterotrimeric protein phosphatase 2A (PP2A) complex also contains regulatory subunit Cdc55p and either catalytic subunit Pph21p or P	1	27	27	27	27	2	27	2	27	2	39.4	39.4	39.4	70.907	635	635	6.96		1	8	8	5	3	3	3	7	6	3	5	0	93.957	By MS/MS	By MS/MS	29648000	31367000	32559000	32815000	28091000	30940000	30269000	31713000	29223000	19109000	49908
YAL017W	YAL017W	10	10	9	sp|YAL017W|PSK1_YEAST NCSL01000027.1 93040-97110 ORF Verified PAS domain-containing serine/threonine protein kinase; coordinately regulates protein synthesis and carbohydrate metabolism and storage in response to a unknown metabolite that reflects nutritio	1	10	10	9	3	7	3	7	3	6	13.1	13.1	11.8	152.33	1356	1356	6.14	2	3	2	1	1	1	3	3	2	2	1	1	0	24.396	By MS/MS	By MS/MS	799040	912080	932820	570990	661890	647550	417440	686650	686290	593710	0
YAL018C	YAL018C	6	6	5	sp|YAL018C|LDS1_YEAST NCSL01000027.1 91379-92356 ORF Verified Protein Involved in spore wall assembly; localizes to lipid droplets found on or outside of the prospore membrane; shares similarity with Lds2p and Rrt8p, and a strain mutant for all 3 genes exh	1	6	6	5	6	1	6	1	5	1	21.8	21.8	16.6	37.078	325	325	7.64	2					1		2	2	2	2		0	19.389	By MS/MS	By matching	5640200	5684300	5382300	4710100	5490700	7125800	4728400	3680000	5155100	1845700	0
YAL019W	YAL019W	17	17	17	sp|YAL019W|FUN30_YEAST NCSL01000027.1 87734-91129 ORF Verified Snf2p family member with ATP-dependent chromatin remodeling activity; has a role in silencing at the mating type locus, telomeres and centromeres; enriched at centromeres and is required for co	1	17	17	17	17	1	17	1	17	1	15.5	15.5	15.5	128.52	1131	1131	7.82	2	3	2	1		2	1	6	7	8	3	3	0	73.208	By MS/MS	By MS/MS	2861200	3227600	3418000	2832600	2893500	2635100	2699900	2911500	2919900	2335100	0
YAL021C	YAL021C	25	25	24	sp|YAL021C|CCR4_YEAST NCSL01000027.1 83661-86174 ORF Verified Component of the CCR4-NOT transcriptional complex; CCR4-NOT is involved in regulation of gene expression; component of the major cytoplasmic deadenylase, which is involved in mRNA poly(A) tail s	1	25	25	24	22	4	22	4	22	4	37.5	37.5	33.8	94.678	837	837	6.6	4	5	7	3	6	6	4	6	6	7	5	4	0	313.5	By MS/MS	By MS/MS	15808000	16292000	17626000	14870000	14001000	13458000	14347000	15900000	15503000	9530500	0
YAL022C	YAL022C	2	2	2	sp|YAL022C|FUN26_YEAST NCSL01000027.1 81695-83248 ORF Verified High affinity, broad selectivity, nucleoside/nucleobase transporter; vacuolar membrane localized transporter which may regulate the balance of nicotinamide riboside (NmR) levels between the cyt	1	2	2	2	0	2	0	2	0	2	7	7	7	58.317	517	517	9.8									2	2	1		0	10.322		By MS/MS	0	0	0	0	0	0	0	0	0	0	0
YAL023C	YAL023C	19	19	16	sp|YAL023C|PMT2_YEAST NCSL01000027.1 79091-81370 ORF Verified Protein O-mannosyltransferase of the ER membrane; transfers mannose residues from dolichyl phosphate-D-mannose to protein serine/threonine residues; involved in ER quality control; acts in a com	1	19	19	16	15	4	15	4	14	3	28.7	28.7	24.8	86.854	759	759	6.6	3	5	7	4	3	3	8	11	8	3	4	3	0	59.086	By MS/MS	By MS/MS	14821000	13438000	17440000	12034000	10507000	9403400	10550000	11037000	10863000	5991200	0
YAL024C	YAL024C	6	6	6	sp|YAL024C|LTE1_YEAST NCSL01000027.1 74384-78691 ORF Verified Protein similar to GDP/GTP exchange factors; without detectable GEF activity; required for asymmetric localization of Bfa1p at daughter-directed spindle pole bodies and for mitotic exit at low t	1	6	6	6	3	3	3	3	3	3	5	5	5	163.19	1435	1435	8					1	3				1	1	1	0	10.659	By MS/MS	By MS/MS	166930	207720	220350	148760	155110	97459	159660	155320	168470	86535	0
YAL025C	YAL025C	5	5	4	sp|YAL025C|MAK16_YEAST NCSL01000027.1 73020-73940 ORF Verified Essential nuclear protein; constituent of 66S pre-ribosomal particles; required for maturation of 25S and 5.8S rRNAs; required for maintenance of M1 satellite double-stranded RNA of the L-A vir	1	5	5	4	5	0	5	0	4	0	17.3	17.3	11.8	35.695	306	306	7		1	1		1		2		1		1	1	0	11.478	By MS/MS		458660	508950	582220	615040	464950	324610	426730	598800	473900	545180	0
YAL026C	YAL026C	19	19	17	sp|YAL026C|DRS2_YEAST NCSL01000027.1 68426-72493 ORF Verified Trans-golgi network aminophospholipid translocase (flippase); maintains membrane lipid asymmetry in post-Golgi secretory vesicles; contributes to clathrin-coated vesicle formation, endocytosis,	1	19	19	17	14	6	14	6	13	5	17.3	17.3	16.6	153.82	1355	1355	5.4	2	3	3	4	2	3	1	2	2		3		0	58.783	By MS/MS	By MS/MS	1654900	1775700	1697800	1609100	1572200	1545600	1681800	1614700	1798700	1294500	0
YAL027W	YAL027W	3	3	3	sp|YAL027W|SAW1_YEAST NCSL01000027.1 67483-68268 ORF Verified 5- and 3-flap DNA binding protein; recruits Rad1p-Rad10p to single-strand annealing intermediates with 3 non-homologous tails for removal during double-strand break repair; complexes with Rad	1	3	3	3	3	0	3	0	3	0	13.4	13.4	13.4	29.773	261	261	8							2			1			0	8.937	By MS/MS		347330	377820	427530	419210	387630	336200	365410	387930	431970	339610	0
YAL028W	YAL028W	2	2	2	sp|YAL028W|FRT2_YEAST NCSL01000027.1 65696-67282 ORF Verified Tail-anchored ER membrane protein of unknown function; interacts with homolog Frt1p; promotes growth in conditions of high Na+, alkaline pH, or cell wall stress, possibly via a role in posttrans	1	2	2	2	1	1	1	1	1	1	4	4	4	58.793	528	528	6.5					1	2	2	1					0.0019111	3.3662	By MS/MS	By MS/MS	0	0	0	0	0	0	0	0	0	0	0
YAL029C	YAL029C	14	12	12	sp|YAL029C|MYO4_YEAST NCSL01000027.1 60651-65066 ORF Verified Type V myosin motor involved in actin-based transport of cargos; required for mRNA transport, including ASH1 mRNA, and facilitating the growth and movement of ER tubules into the growing bud alo	1	14	12	12	14	0	12	0	12	0	11.6	10.3	10.3	169.31	1471	1471	5.93	1	4			2	1	2	2			2	1	0	31.231	By MS/MS		5327800	6281500	5225500	4367700	6211300	4972200	3748400	6191100	4765600	4608800	0
YAL030W	YAL030W	6	6	5	sp|YAL030W|SNC1_YEAST NCSL01000027.1 60082-60548 ORF Verified Vesicle membrane receptor protein (v-SNARE); involved in the fusion between Golgi-derived secretory vesicles with the plasma membrane; proposed to be involved in endocytosis; member of the synap	1	6	6	5	6	2	6	2	5	2	52.1	52.1	52.1	13.201	117	117	7.33	1		2		1	1	2	2	2	1	2	1	0	37.667	By MS/MS	By MS/MS	10848000	8761400	12605000	5519400	5865700	4468900	5867800	6336000	6110900	3334600	0
YAL031C	YAL031C	16	16	16	sp|YAL031C|GIP4_YEAST NCSL01000027.1 57545-59827 ORF Verified Cytoplasmic protein that regulates protein phosphatase 1 Glc7p; protein overexpression relocalizes Glc7p from the nucleus and prevents chromosome segregation; potential Cdc28p substrate GN=GIP4	1	16	16	16	13	5	13	5	13	5	26.7	26.7	26.7	86.594	760	760	6.67	10	10	5	4	7	1	2		2	8	10	13	0	106.27	By MS/MS	By MS/MS	4519700	4982300	4866800	3877500	4150900	3969800	3257200	4269300	3998700	2724600	0
YAL032C	YAL032C	7	7	7	sp|YAL032C|PRP45_YEAST NCSL01000027.1 56130-57269 ORF Verified Protein required for pre-mRNA splicing; associates with the spliceosome and interacts with splicing factors Prp22p and Prp46p; orthologous to human transcriptional coactivator SKIP and can acti	1	7	7	7	6	3	6	3	6	3	21.4	21.4	21.4	42.468	379	379	5.5	1		2	2	1	2					1	1	0	18.824	By MS/MS	By MS/MS	6897000	7776400	7960000	6147900	7431100	6714500	7105500	7338800	7818100	6165000	184680
YAL034C	YAL034C	5	4	4	sp|YAL034C|FUN19_YEAST NCSL01000027.1 53505-54746 ORF Verified Non-essential protein of unknown function; expression induced in response to heat stress; FUN19 has a paralog, YOR338W, that arose from the whole genome duplication GN=FUN19 PE=1 SV=1	1	5	4	4	2	3	1	3	1	3	12.3	9.9	9.9	47.041	413	413	8							2	2		1			0	5.7235	By MS/MS	By MS/MS	387880	308450	457820	427090	428610	366930	440190	362530	448710	253360	0
YAL034W-A	YAL034W-A	1	1	1	sp|YAL034W-A|MTW1_YEAST NCSL01000027.1 52513-53382 ORF Verified Essential component of the MIND kinetochore complex; joins kinetochore subunits contacting DNA to those contacting microtubules; critical to kinetochore assembly; complex consists of Mtw1p Inc	1	1	1	1	1	0	1	0	1	0	6.9	6.9	6.9	33.243	289	289	9									1				0.00024649	4.7757	By MS/MS		33196	40191	43636	37274	38973	29653	31581	38022	36199	22108	0
YAL035W	YAL035W	45	45	45	sp|YAL035W|FUN12_YEAST NCSL01000027.1 49227-52229 ORF Verified Translation initiation factor eIF5B; GTPase that promotes Met-tRNAiMet binding to ribosomes and ribosomal subunit joining; promotes GTP-dependent maturation of 18S rRNA by Nob1p; protein abunda	1	45	45	45	43	10	43	10	43	10	42.5	42.5	42.5	111.99	1000	1000	6.21	8	12	12	14	9	8	9	10	6	12	12	5	0	266.37	By MS/MS	By MS/MS	42073000	45376000	47874000	41583000	40003000	37711000	38740000	46992000	41760000	31765000	39141
YAL036C	YAL036C	14	14	14	sp|YAL036C|RBG1_YEAST NCSL01000027.1 47843-48952 ORF Verified Member of the DRG family of GTP-binding proteins; associates with translating ribosomes; interacts with Tma46p, Ygr250cp, Gir2p and Yap1p via two-hybrid GN=RBG1 PE=1 SV=1	1	14	14	14	13	1	13	1	13	1	46.1	46.1	46.1	40.701	369	369	6.45	1		1	3	2	3	2	4	3			1	0	39.525	By MS/MS	By MS/MS	5624900	5569000	7509500	6894500	6127200	5801300	6928400	5351500	6248200	3906800	0
YAL037W	YAL037W	2	2	2	sp|YAL037W|dubious11_YEAST NCSL01000027.1 46824-47627 ORF Uncharacterized Putative protein of unknown function; YAL037W has a paralog, YOR342C, that arose from the whole genome duplication GN=dubious11 PE=1 SV=1	1	2	2	2	1	2	1	2	1	2	13.9	13.9	13.9	30.456	267	267	11.3										1		2	0.008547	2.1583	By matching	By MS/MS	0	0	0	0	0	0	0	0	0	0	23190
YAL038W	YAL038W	50	50	47	sp|YAL038W|CDC19_YEAST NCSL01000027.1 44590-46092 ORF Verified Pyruvate kinase; functions as a homotetramer in glycolysis to convert phosphoenolpyruvate to pyruvate, the input for aerobic (TCA cycle) or anaerobic (glucose fermentation) respiration; regulat	1	50	50	47	50	28	50	28	47	27	84.4	84.4	82.4	54.544	500	500	6.39	17	16	17	25	19	20	12	9	12	24	22	13	0	323.31	By MS/MS	By MS/MS	284730000	304810000	314450000	267220000	236300000	282250000	232080000	271370000	247520000	212390000	10029000
YAL039C	YAL039C	6	6	6	sp|YAL039C|CYC3_YEAST NCSL01000027.1 41519-42328 ORF Verified Cytochrome c heme lyase (holocytochrome c synthase); attaches heme to apo-cytochrome c (Cyc1p or Cyc7p) in mitochondrial intermembrane space; human homolog HCCS implicated in microphthalmia with	1	6	6	6	6	0	6	0	6	0	26.8	26.8	26.8	30.091	269	269	5	2		1	1			1	1			1		0	18.932	By MS/MS		2577300	3028200	3955300	2616000	2294500	2350300	2335500	2686900	2492900	2338100	0
YAL041W	YAL041W	19	19	19	sp|YAL041W|CDC24_YEAST NCSL01000027.1 35643-38207 ORF Verified Guanine nucleotide exchange factor (GEF) for Cdc42p; required for polarity establishment and maintenance, and mutants have morphological defects in bud formation and shmooing; relocalizes from	1	19	19	19	16	4	16	4	16	4	26	26	26	96.985	854	854	5.59	1	3	8	5	9	3	2	2	1	3	2	2	0	56.082	By MS/MS	By MS/MS	3447000	3535200	4263500	3527200	3424100	2870100	3448900	2993300	3240300	1897300	0
YAL042W	YAL042W	8	8	8	sp|YAL042W|ERV46_YEAST NCSL01000027.1 34121-35368 ORF Verified Protein localized to COPII-coated vesicles; forms a complex with Erv41p; involved in the membrane fusion stage of transport GN=ERV46 PE=1 SV=1	1	8	8	8	8	1	8	1	8	1	20	20	20	46.306	415	415	7.47	2		1	2			1	1	2	2	2	2	0	16.565	By MS/MS	By matching	4639600	4881100	5611600	4977200	4426200	4595800	3464200	4802200	4755700	3615300	0
YAL043C	YAL043C	19	19	19	sp|YAL043C|PTA1_YEAST NCSL01000027.1 31500-33857 ORF Verified Subunit of holo-CPF; holo-CPF is a multiprotein complex and functional homolog of mammalian CPSF, required for the cleavage and polyadenylation of mRNA and snoRNA 3 ends; involved in pre-tRNA p	1	19	19	19	16	4	16	4	16	4	28.7	28.7	28.7	88.532	785	785	6.72	3	4	3	4	6	3	3	5	5	1	4	6	0	60.326	By MS/MS	By MS/MS	7685800	6721400	8327300	6708700	6879900	6299600	6371800	6037200	7190300	3682800	291660
YAL044C	YAL044C	6	6	6	sp|YAL044C|GCV3_YEAST NCSL01000027.1 30755-31267 ORF Verified H subunit of the mitochondrial glycine decarboxylase complex; glycine decarboxylase is required for the catabolism of glycine to 5,10-methylene-THF; also required for all protein lipoylation; ex	1	6	6	6	6	1	6	1	6	1	35.9	35.9	35.9	18.793	170	170	5.89	1	1	1	3	4	2	3				1	2	0	64.413	By MS/MS	By MS/MS	18476000	19628000	26093000	17390000	18843000	15738000	14792000	16019000	17673000	14964000	0
YAL044W-A	YAL044W-A	3	3	3	sp|YAL044W-A|dubious7_YEAST NCSL01000027.1 30323-30655 ORF Uncharacterized Putative protein of unknown function; similar to S. pombe uvi31 which is a putative DNA repair protein GN=dubious7 PE=1 SV=1	1	3	3	3	3	0	3	0	3	0	26.4	26.4	26.4	12.537	110	110	7						2			1				0	6.9797	By MS/MS		702150	670180	836310	614910	728330	433590	530480	515220	618240	304310	0
YAL046C	YAL046C	3	3	3	sp|YAL046C|AIM1_YEAST NCSL01000027.1 29834-30190 ORF Verified Protein involved in mitochondrial function or organization; null mutant displays elevated frequency of mitochondrial genome loss GN=AIM1 PE=1 SV=1	1	3	3	3	3	0	3	0	3	0	21.2	21.2	21.2	13.356	118	118	8		1								1		1	0	5.5363	By MS/MS		2373000	2364900	2594200	2255300	1907600	1733500	1942000	2353000	2214200	1968100	0
YAL047C	YAL047C	5	5	5	sp|YAL047C|SPC72_YEAST NCSL01000027.1 27794-29662 ORF Verified Gamma-tubulin small complex (gamma-TuSC) receptor; recruits the gamma-TuSC complex to the cytoplasmic side of the SPB, connecting nuclear microtubules to the SPB; involved in astral microtubule	1	5	5	5	4	1	4	1	4	1	10.3	10.3	10.3	72.051	622	622	6.33	1	1	1					1				2	0	11.387	By MS/MS	By MS/MS	389510	481170	430180	368050	404980	329760	400270	427420	446630	298690	0
YAL048C	YAL048C	6	6	6	sp|YAL048C|GEM1_YEAST NCSL01000027.1 25606-27594 ORF Verified Outer mitochondrial membrane GTPase, subunit of the ERMES complex; potential regulatory subunit of the ERMES complex that links the ER to mitochondria and may promote inter-organellar calcium an	1	6	6	6	6	0	6	0	6	0	11	11	11	75.121	662	662	6.38					3	2	1	1	1				0	16.813	By MS/MS		937900	870840	1039000	998180	828870	789420	810050	974880	912480	685530	0
YAL049C	YAL049C	14	14	13	sp|YAL049C|AIM2_YEAST NCSL01000027.1 24660-25400 ORF Verified Cytoplasmic protein involved in mitochondrial function or organization; null mutant displays reduced frequency of mitochondrial genome loss; potential Hsp82p interactor GN=AIM2 PE=1 SV=1	1	14	14	13	13	1	13	1	13	1	65.4	65.4	62.6	27.089	246	246	5.8	3	1	2	2	3		2	1	3	1	1	1	0	53.155	By MS/MS	By matching	17858000	17030000	19562000	16699000	16002000	17113000	15819000	17794000	16183000	11822000	0
YAL051W	YAL051W	17	17	17	sp|YAL051W|OAF1_YEAST NCSL01000027.1 21369-24512 ORF Verified Oleate-activated transcription factor; subunit of a heterodimeric complex with Pip2p, which binds to oleate-response elements (ORE) in the promoter of genes involved in beta-oxidation of fatty a	1	17	17	17	14	4	14	4	14	4	18.1	18.1	18.1	118.8	1047	1047	6.1	5	5	4	2	4	3	2	2	2	6	3	3	0	274.35	By MS/MS	By MS/MS	1934800	2115000	2172600	2163300	2477600	2621700	2385500	2296800	2438700	2064200	0
YAL053W	YAL053W	16	16	16	sp|YAL053W|FLC2_YEAST NCSL01000027.1 18704-21055 ORF Verified Putative calcium channel involved in calcium release under hypotonic stress; required for uptake of FAD into endoplasmic reticulum; involved in cell wall maintenance; FLC2 has a paralog, YOR365C	1	16	16	16	13	6	13	6	13	6	28.6	28.6	28.6	87.454	783	783	6.23		3	12	6	3	2	3	5	2	2	7	2	0	60.294	By MS/MS	By MS/MS	5010800	5106900	5693500	4840300	4106800	2886500	3286300	4958500	4613200	3221400	6376.7
YAL054C	YAL054C	65	65	64	sp|YAL054C|ACS1_YEAST NCSL01000027.1 15661-17802 ORF Verified Acetyl-coA synthetase isoform; along with Acs2p, acetyl-coA synthetase isoform is the nuclear source of acetyl-coA for histone acetylation; expressed during growth on nonfermentable carbon sourc	1	65	65	64	63	47	63	47	62	46	69.1	69.1	67.6	79.173	713	713	6.49	44	34	42	53	56	55	57	63	43	43	42	38	0	323.31	By MS/MS	By MS/MS	734050000	747170000	884810000	681940000	714250000	770670000	640510000	749160000	716340000	661590000	17193000
YAL056W	YAL056W	2	2	2	sp|YAL056W|GPB2_YEAST NCSL01000027.1 12039-14681 ORF Verified Multistep regulator of cAMP-PKA signaling; inhibits PKA downstream of Gpa2p and Cyr1p, thereby increasing cAMP dependency; inhibits Ras activity through direct interactions with Ira1p/2p; regula	1	2	2	2	0	2	0	2	0	2	3.2	3.2	3.2	98.727	880	880	8							1	3	1				0	13.389		By MS/MS	0	0	0	0	0	0	0	0	0	0	0
YAL058W	YAL058W	6	6	6	sp|YAL058W|CNE1_YEAST NCSL01000027.1 10244-11752 ORF Verified Calnexin; integral membrane ER chaperone involved in folding and quality control of glycoproteins; chaperone activity is inhibited by Mpd1p, with which Cne1p interacts; 24% identical to mammalia	1	6	6	6	6	0	6	0	6	0	14.1	14.1	14.1	56.96	502	502	1.83	4	1			1								0	35.605	By MS/MS		3540800	3475300	3577300	2763100	2667100	2474200	2930900	2949000	2738500	1623500	0
YAL059W	YAL059W	8	8	8	sp|YAL059W|ECM1_YEAST NCSL01000027.1 9361-9927 ORF Verified Pre-ribosomal factor involved in 60S ribosomal protein subunit export; associates with the pre-60S particle; shuttles between the nucleus and cytoplasm GN=ECM1 PE=1 SV=1	1	8	8	8	7	2	7	2	7	2	54.8	54.8	54.8	20.813	188	188	6.45	1	1	1	2	1				1	2	1	1	0	24.388	By MS/MS	By MS/MS	2066900	1999700	2209700	1984500	2116900	1645500	1899100	1913600	2481800	1784900	0
YAL060W	YAL060W	16	16	16	sp|YAL060W|BDH1_YEAST NCSL01000027.1 7936-9084 ORF Verified NAD-dependent (R,R)-butanediol dehydrogenase; catalyzes oxidation of (R,R)-2,3-butanediol to (3R)-acetoin, oxidation of meso-butanediol to (3S)-acetoin, and reduction of acetoin; enhances use of 2	1	16	16	16	16	1	16	1	16	1	41.9	41.9	41.9	41.64	382	382	7.81			2	4	2	2	4	4	4	3	4	3	0	82.352	By MS/MS	By matching	55238000	60013000	68435000	49768000	51321000	72781000	53405000	59241000	53179000	43658000	0
YAL062W	YAL062W	26	17	17	sp|YAL062W|GDH3_YEAST NCSL01000027.1 4348-5721 ORF Verified NADP(+)-dependent glutamate dehydrogenase; synthesizes glutamate from ammonia and alpha-ketoglutarate; rate of alpha-ketoglutarate utilization differs from Gdh1p; expression regulated by nitrogen	1	26	17	17	26	0	17	0	17	0	68.3	50.3	50.3	49.627	457	457	6.32	3	2	2	3	3	3	2	1	1	3	2	3	0	90.3	By MS/MS		12763000	13789000	19927000	16131000	22800000	6187500	17901000	21459000	13976000	13128000	0
YAL067C	YAL067C	1	1	1	sp|YAL067C|SEO1_YEAST NCSL01000081.1 2819-4600 ORF Verified Putative permease; member of the allantoate transporter subfamily of the major facilitator superfamily; mutation confers resistance to ethionine sulfoxide GN=SEO1 PE=1 SV=1	1	1	1	1	0	1	0	1	0	1	1.9	1.9	1.9	68.841	593	593	10										1			1	-2		By MS/MS	0	0	0	0	0	0	0	0	0	0	0
YAR002C-A	YAR002C-A	8	8	8	sp|YAR002C-A|ERP1_YEAST NCSL01000027.1 125827-126486 ORF Verified Member of the p24 family involved in ER to Golgi transport; role in misfolded protein quality control; forms heterotrimeric complex with Erp2p, Emp24p, and Erv25p; localized to COPII-coated	1	8	8	8	8	0	8	0	8	0	47.5	47.5	47.5	24.723	219	219	8.92	1	1						3		2	3	3	0	56.814	By MS/MS		11548000	10995000	12730000	10389000	10056000	9286600	10429000	11147000	10911000	7946700	0
YAR002W	YAR002W	30	30	30	sp|YAR002W|NUP60_YEAST NCSL01000027.1 124019-125638 ORF Verified FG-nucleoporin component of central core of the nuclear pore complex; contributes directly to nucleocytoplasmic transport and maintenance of the nuclear pore complex (NPC) permeability barrie	1	30	30	30	20	17	20	17	20	17	58.6	58.6	58.6	59.185	539	539	7.07	5	3	6	9	5	10	11	6	10	8	8	8	0	219.87	By MS/MS	By MS/MS	5021400	5259900	5454300	4604200	5239100	5426600	4766100	5433300	4701200	4892400	0
YAR003W	YAR003W	3	3	3	sp|YAR003W|SWD1_YEAST NCSL01000027.1 126767-128047 ORF Verified Subunit of the COMPASS (Set1C) complex; COMPASS methylates histone H3 on lysine 4 and is required in transcriptional silencing near telomeres; WD40 beta propeller superfamily member with simil	1	3	3	3	3	0	3	0	3	0	7.3	7.3	7.3	48.654	426	426	5.4		1	1			1	1		1				0	6.594	By MS/MS		478280	459060	567250	551470	532580	381900	448300	502000	491850	372350	0
YAR007C	YAR007C	35	35	35	sp|YAR007C|RFA1_YEAST NCSL01000027.1 128516-130381 ORF Verified Subunit of heterotrimeric Replication Protein A (RPA); RPA is a highly conserved single-stranded DNA binding protein involved in DNA replication, repair, and recombination; RPA protects agains	1	35	35	35	35	10	35	10	35	10	59.9	59.9	59.9	70.347	621	621	6.58	8	4	8	11	9	5	5	6	7	3	9	11	0	187.2	By MS/MS	By MS/MS	57411000	61586000	62459000	55483000	58474000	55979000	52539000	58209000	59336000	40555000	801470
YAR008W	YAR008W	3	3	3	sp|YAR008W|SEN34_YEAST NCSL01000027.1 130728-131555 ORF Verified Subunit of the tRNA splicing endonuclease; tRNA splicing endonuclease (Sen complex) is composed of Sen2p, Sen15p, Sen34p, and Sen54p; Sen complex also cleaves the CBP1 mRNA at the mitochondri	1	3	3	3	3	1	3	1	3	1	12	12	12	31.313	275	275	4.33		2	2	1								1	0	6.3909	By MS/MS	By MS/MS	113660	125420	122500	97836	136190	150990	79200	172000	173340	102270	0
YAR014C	YAR014C	17	17	17	sp|YAR014C|BUD14_YEAST NCSL01000027.1 132572-134701 ORF Verified Protein involved in bud-site selection; Bud14p-Glc7p complex is a cortical regulator of dynein; forms a complex with Kel1p and Kel2p that regulates Bnr1p (formin) to affect actin cable assemb	1	17	17	17	5	12	5	12	5	12	35.3	35.3	35.3	79.009	709	709	6.27	4	5	4	4		2	6	7	5	4	3	1	0	47.964	By MS/MS	By MS/MS	1214200	1076400	1238200	821280	1001900	733380	862660	1110700	829190	933980	0
YAR015W	YAR015W	27	27	27	sp|YAR015W|ADE1_YEAST NCSL01000027.1 135205-136125 ORF Verified N-succinyl-5-aminoimidazole-4-carboxamide ribotide synthetase; required for de novo purine nucleotide biosynthesis; red pigment accumulates in mutant cells deprived of adenine; protein abund	1	27	27	27	27	5	27	5	27	5	82	82	82	34.603	306	306	6.6	6	8	4	1	3	3		4	8	7	3	6	0	105.14	By MS/MS	By MS/MS	58856000	60772000	70112000	50340000	48096000	44527000	47209000	55796000	48567000	35437000	30264
YAR019C	YAR019C	9	9	9	sp|YAR019C|CDC15_YEAST NCSL01000027.1 138042-140966 ORF Verified Protein kinase of the Mitotic Exit Network; localized to the spindle pole bodies at late anaphase; promotes mitotic exit by directly switching on the kinase activity of Dbf2p; required for sp	1	9	9	9	6	4	6	4	6	4	11.1	11.1	11.1	110.25	974	974	6.08	1	3	5	3	1	1	1	3	3	1	3	1	0	24.399	By MS/MS	By MS/MS	378260	356660	384430	286900	296080	251500	230910	329490	296310	178050	0
YAR028W	YAR028W	1	1	1	sp|YAR028W|dubious17_YEAST NCSL01000080.1 4824-5528 ORF Uncharacterized Putative integral membrane protein; member of DUP240 gene family; GFP-fusion protein is induced in response to the DNA-damaging agent MMS GN=dubious17 PE=1 SV=1	1	1	1	1	0	1	0	1	0	1	11.1	11.1	11.1	26.346	234	234	11										1	1	1	0	16.025		By MS/MS	0	0	0	0	0	0	0	0	0	0	0
YAR033W	YAR033W	6	6	6	sp|YAR033W|MST28_YEAST NCSL01000080.1 8015-8719 ORF Verified Putative integral membrane protein, involved in vesicle formation; forms complex with Mst27p; member of DUP240 gene family; binds COPI and COPII vesicles; MST28 has a paralog, MST27, that arose f	1	6	6	6	4	2	4	2	4	2	25.2	25.2	25.2	27.091	234	234	7.67			1		2					1	1	1	0	10.265	By MS/MS	By MS/MS	930480	1084500	1013200	872980	809960	623380	856230	1083400	913430	739480	0
YAR042W	YAR042W	46	46	45	sp|YAR042W|SWH1_YEAST NCSL01000074.1 2881-6444 ORF Verified Protein similar to mammalian oxysterol-binding protein; contains ankyrin repeats and FFAT motif; interacts with ER anchor Scs2p at the nucleus-vacuole junction; regulated by sterol binding; SWH1 h	1	46	46	45	34	15	34	15	34	15	46.4	46.4	45	134.93	1187	1187	6.07	7	12	12	17	11	14	13	11	7	9	9	6	0	233.8	By MS/MS	By MS/MS	14685000	16206000	16783000	16027000	14905000	18483000	14104000	14226000	15887000	11590000	29992
YBL001C	YBL001C	3	3	3	sp|YBL001C|ECM15_YEAST NCSL01000019.1 185516-185830 ORF Verified Non-essential protein of unknown function; likely exists as tetramer, may be regulated by the binding of small-molecule ligands (possibly sulfate ions), may have a role in yeast cell-wall bio	1	3	3	3	3	1	3	1	3	1	16.3	16.3	16.3	11.518	104	104	5.33	1	1		2						1	1		0.0021423	3.2534	By MS/MS	By matching	1755500	1194100	2451200	1574500	1868700	2348200	1446800	1669600	1979500	1975800	0
YBL002W	YBL002W	14	14	2	sp|YBL002W|HTB2_YEAST NCSL01000019.1 186096-186491 ORF Verified Histone H2B; core histone protein required for chromatin assembly and chromosome function; nearly identical to HTB1; Rad6p-Bre1p-Lge1p mediated ubiquitination regulates reassembly after DNA re	1	14	14	2	14	11	14	11	2	2	74	74	6.9	14.237	131	131	6.64	7	5	6	6	4	6	6	9	6	10	5	5	0	60.864	By MS/MS	By MS/MS	112450000	129430000	108290000	141490000	110930000	131450000	119260000	124720000	112320000	107280000	2470600
YDR225W;YBL003C	YDR225W;YBL003C	5;5	5;5	5;5	sp|YDR225W|HTA1_YEAST NCSL01000006.1 64816-65214 ORF Verified Histone H2A; core histone protein required for chromatin assembly and chromosome function; one of two nearly identical subtypes (see also HTA2); DNA damage-dependent phosphorylation by Mec1p fac	2	5	5	5	5	3	5	3	5	3	34.8	34.8	34.8	13.989	132	132;132	3.21	3	4	4	5	1	1	1						0	43.745	By MS/MS	By MS/MS	20522000	19605000	22483000	14659000	13882000	12312000	12030000	16612000	15072000	8442100	1088500
YBL004W	YBL004W	25	25	25	sp|YBL004W|UTP20_YEAST NCSL01000019.1 187865-195346 ORF Verified Component of the small-subunit (SSU) processome; SSU processome is involved in the biogenesis of the 18S rRNA GN=UTP20 PE=1 SV=1	1	25	25	25	23	2	23	2	23	2	11.2	11.2	11.2	287.57	2493	2493	6.3	4	1	3	4	2	1	3	3	2	1	3	3	0	67.317	By MS/MS	By MS/MS	4721700	4946600	5443100	4709300	4732200	4077300	3995000	4502200	4438900	2424500	0
YBL006C	YBL006C	5	5	4	sp|YBL006C|LDB7_YEAST NCSL01000019.1 200052-200594 ORF Verified Component of the RSC chromatin remodeling complex; interacts with Rsc3p, Rsc30p, Npl6p, and Htl1p to form a module important for a broad range of RSC functions GN=LDB7 PE=1 SV=1	1	5	5	4	4	2	4	2	3	1	50	50	39.4	19.78	180	180	7			1			1	3	3	1				0	48.898	By MS/MS	By MS/MS	1126800	796810	1290500	822870	800250	674270	931130	697570	824510	338630	0
YBL007C	YBL007C	45	45	45	sp|YBL007C|SLA1_YEAST NCSL01000019.1 200815-204549 ORF Verified Cytoskeletal protein binding protein; required for assembly of the cortical actin cytoskeleton; interacts with proteins regulating actin dynamics and proteins required for endocytosis; found i	1	45	45	45	34	20	34	20	34	20	45	45	45	135.71	1244	1244	6.11	9	13	14	17	18	12	15	12	6	12	12	7	0	257.54	By MS/MS	By MS/MS	28997000	28604000	33138000	69413000	30027000	25694000	60150000	27969000	40346000	19047000	134380
YBL008W	YBL008W	6	6	6	sp|YBL008W|HIR1_YEAST NCSL01000019.1 205008-207530 ORF Verified Subunit of the HIR complex; HIR is a nucleosome assembly complex involved in regulation of histone gene transcription; contributes to nucleosome formation, heterochromatic gene silencing, and	1	6	6	6	4	3	4	3	4	3	11.4	11.4	11.4	93.831	840	840	6.1	2	1		1	1	1		1			2	1	0	29.204	By MS/MS	By MS/MS	296750	282040	313630	320900	385280	329780	263730	316340	335920	451350	0
YBL011W	YBL011W	5	5	5	sp|YBL011W|SCT1_YEAST NCSL01000019.1 211365-213641 ORF Verified Glycerol 3-phosphate/dihydroxyacetone phosphate sn-1 acyltransferase; dual substrate-specific acyltransferase of the glycerolipid biosynthesis pathway; prefers 16-carbon fatty acids; similar t	1	5	5	5	3	2	3	2	3	2	11.5	11.5	11.5	85.468	758	758	5	1	2	2		1	1					1	1	0	14.478	By MS/MS	By MS/MS	88143	86298	131870	60729	62587	58829	38787	83304	78725	18785	0
YBL013W	YBL013W	7	7	7	sp|YBL013W|FMT1_YEAST NCSL01000019.1 213918-215123 ORF Verified Methionyl-tRNA formyltransferase; catalyzes the formylation of initiator Met-tRNA in mitochondria; potential Cdc28p substrate GN=FMT1 PE=1 SV=1	1	7	7	7	7	0	7	0	7	0	18.5	18.5	18.5	44.584	401	401	7.8	1				1	1	1	3			1	2	0	9.1739	By MS/MS		3957800	4820000	4983800	5099300	4039800	4903500	3853700	5093400	4033500	3619500	0
YBL014C	YBL014C	1	1	1	sp|YBL014C|RRN6_YEAST NCSL01000019.1 215431-218118 ORF Verified Component of the core factor (CF) rDNA transcription factor complex; CF is required for transcription of 35S rRNA genes by RNA polymerase I and is composed of Rrn6p, Rrn7p, and Rrn11p GN=RRN6	1	1	1	1	0	1	0	1	0	1	2.2	2.2	2.2	102.1	895	895	9								1	1	1			1	-2		By MS/MS	0	0	0	0	0	0	0	0	0	0	0
YBL015W	YBL015W	47	47	46	sp|YBL015W|ACH1_YEAST NCSL01000021.1 178196-179776 ORF Verified Protein with CoA transferase activity; particularly for CoASH transfer from succinyl-CoA to acetate; has minor acetyl-CoA-hydrolase activity; phosphorylated; required for acetate utilization a	1	47	47	46	46	21	46	21	46	21	85.2	85.2	85	58.711	526	526	6.54	21	27	26	26	17	14	29	20	21	24	26	25	0	278.56	By MS/MS	By MS/MS	608490000	608630000	770670000	649910000	549160000	532220000	559950000	590340000	605740000	569830000	12488000
YBL016W	YBL016W	1	1	1	sp|YBL016W|FUS3_YEAST NCSL01000021.1 176527-177588 ORF Verified Mitogen-activated serine/threonine protein kinase involved in mating; phosphoactivated by Ste7p; substrates include Ste12p, Far1p, Bni1p, Sst2p; inhibits invasive growth during mating by phosp	1	1	1	1	1	0	1	0	1	0	4.5	4.5	4.5	40.772	353	353	3			1										0	5.4841	By MS/MS		109140	90663	182630	151850	151690	210740	69695	142430	143920	70000	0
YBL017C	YBL017C	40	40	40	sp|YBL017C|PEP1_YEAST NCSL01000021.1 170920-175659 ORF Verified Type I transmembrane sorting receptor for multiple vacuolar hydrolases; cycles between the late-Golgi and prevacuolar endosome-like compartments GN=PEP1 PE=1 SV=1	1	40	40	40	40	0	40	0	40	0	32.9	32.9	32.9	177.63	1579	1579	6.31	4	6	2	5	4	6	6	6	7	5	2	2	0	140.54	By MS/MS		21809000	23197000	26392000	25100000	21289000	19617000	19831000	23616000	22114000	16483000	0
YBL018C	YBL018C	3	3	3	sp|YBL018C|POP8_YEAST NCSL01000021.1 170074-170550 ORF Verified Subunit of both RNase MRP and nuclear RNase P; RNase MRP cleaves pre-rRNA, while nuclear RNase P cleaves tRNA precursors to generate mature 5 ends and facilitates turnover of nuclear RNAs; re	1	3	3	3	3	0	3	0	3	0	24.8	24.8	24.8	15.512	133	133	6.75		1	1							1		1	0	19.765	By MS/MS		316400	313200	341020	315260	315420	338590	294110	374770	283890	250120	0
YBL019W	YBL019W	2	2	2	sp|YBL019W|APN2_YEAST NCSL01000021.1 168429-169991 ORF Verified Class II abasic (AP) endonuclease involved in repair of DNA damage; homolog of human HAP1 and E. coli exoIII GN=APN2 PE=1 SV=1	1	2	2	2	2	0	2	0	2	0	5	5	5	59.4	520	520	8						1				1			0	6.9762	By MS/MS		259670	239360	268650	171050	165680	157880	178760	207360	180690	127050	0
YBL020W	YBL020W	1	1	1	sp|YBL020W|RFT1_YEAST NCSL01000021.1 166477-168201 ORF Verified Membrane protein required for translocation of Man5GlcNac2-PP-Dol; required for translocation of Man5GlcNac2-PP-Dol from the cytoplasmic side to the lumenal side of the ER membrane but is not	1	1	1	1	1	0	1	0	1	0	2.4	2.4	2.4	66.21	574	574	7							1						0	17.713	By MS/MS		27777	28001	36995	18811	19410	16695	12269	29316	21176	14839	0
YBL021C	YBL021C	3	3	3	sp|YBL021C|HAP3_YEAST NCSL01000021.1 165736-166170 ORF Verified Subunit of the Hap2p/3p/4p/5p CCAAT-binding complex; complex is heme-activated and glucose-repressed; complex is a transcriptional activator and global regulator of respiratory gene expression	1	3	3	3	2	1	2	1	2	1	40.3	40.3	40.3	16.154	144	144	6.67	1	1					1		2			1	0	17.421	By MS/MS	By MS/MS	528360	525430	588600	475870	503000	525620	567510	535230	551970	326600	0
YBL022C	YBL022C	47	47	47	sp|YBL022C|PIM1_YEAST NCSL01000021.1 161950-165351 ORF Verified ATP-dependent Lon protease; involved in degradation of misfolded proteins in mitochondria; required for biogenesis and maintenance of mitochondria GN=PIM1 PE=1 SV=1	1	47	47	47	47	4	47	4	47	4	46.8	46.8	46.8	127.13	1133	1133	6.48	6	7	6	7	12	13	7	5	4	4	8	10	0	235.61	By MS/MS	By MS/MS	40949000	42478000	49336000	41401000	38243000	38581000	38041000	40547000	41238000	33423000	253150
YBL023C	YBL023C	21	20	20	sp|YBL023C|MCM2_YEAST NCSL01000021.1 158996-161602 ORF Verified Protein involved in DNA replication; component of the Mcm2-7 hexameric helicase complex that binds chromatin as a part of the pre-replicative complex; relative distribution to the nucleus incr	1	21	20	20	19	2	18	2	18	2	32.3	30.5	30.5	98.764	868	868	6.33	2	4	1		3	7	4	2	1	2	1	3	0	161.54	By MS/MS	By MS/MS	7102200	7605000	7688300	6608500	6824200	6333400	5619500	7170300	7151400	5581000	0
YBL024W	YBL024W	48	48	48	sp|YBL024W|NCL1_YEAST NCSL01000021.1 156617-158665 ORF Verified S-adenosyl-L-methionine-dependent tRNA: m5C-methyltransferase; methylates cytosine to m5C at several positions in tRNAs and intron-containing pre-tRNAs; increases proportion of tRNALeu(CAA) wi	1	48	48	48	46	4	46	4	46	4	71.8	71.8	71.8	77.619	682	682	6.85	8	5	10	10	9	6	3	6	8	9	12	11	0	234.51	By MS/MS	By MS/MS	39073000	39914000	42227000	34016000	34158000	29400000	32675000	39965000	32985000	23592000	0
YBL026W	YBL026W	3	3	3	sp|YBL026W|LSM2_YEAST NCSL01000021.1 154707-155122 ORF Verified Lsm (Like Sm) protein; part of heteroheptameric complexes (Lsm2p-7p and either Lsm1p or 8p): cytoplasmic Lsm1p complex involved in mRNA decay; nuclear Lsm8p complex part of U6 snRNP and possib	1	3	3	3	3	0	3	0	3	0	37.9	37.9	37.9	11.163	95	95	5.5			1	2							1		0	17.444	By MS/MS		1413700	1234200	1411100	1056100	884200	693100	821070	986390	763970	238630	0
YBR084C-A;YBL027W	YBR084C-A;YBL027W	17;17	17;17	17;17	sp|YBR084C-A|RPL19A_YEAST NCSL01000019.1 13960-15035 ORF Verified Ribosomal 60S subunit protein L19A; rpl19a and rpl19b single null mutations result in slow growth, while the double null mutation is lethal; homologous to mammalian ribosomal protein L19, no	2	17	17	17	17	9	17	9	17	9	46.6	46.6	46.6	21.704	189	189;189	5.81	11	11	9	6	5	1	2	1		4	10	10	0	119.35	By MS/MS	By MS/MS	117620000	132050000	132550000	148860000	121850000	131310000	133570000	131220000	126030000	136640000	2420100
YBL029C-A	YBL029C-A	4	4	4	sp|YBL029C-A|dubious37_YEAST NCSL01000021.1 148527-148811 ORF Verified Protein of unknown function; green fluorescent protein (GFP)-fusion protein localizes to the cell periphery; protein abundance increases in response to DNA replication stress; has poten	1	4	4	4	4	1	4	1	4	1	38.3	38.3	38.3	11.161	94	94	6		2	1			2					1	1	0	7.5728	By MS/MS	By matching	4014000	4305300	3998600	4610800	2771800	3124800	3365500	3530800	3013800	2100200	0
YBL030C;YBR085W	YBL030C	34;7	34;7	31;4	sp|YBL030C|PET9_YEAST NCSL01000021.1 147080-148036 ORF Verified Major ADP/ATP carrier of the mitochondrial inner membrane; exchanges cytosolic ADP for mitochondrially synthesized ATP; also imports heme and ATP; required for viability in many lab strains th	2	34	34	31	33	14	33	14	30	13	62.3	62.3	57.2	34.426	318	318;307	6.18	14	15	8	8	14	17	12	11	20	13	8	4	0	131.27	By MS/MS	By MS/MS	202930000	214650000	260030000	280650000	216560000	264180000	205350000	264680000	218530000	205070000	4715700
YBL031W	YBL031W	1	1	1	sp|YBL031W|SHE1_YEAST NCSL01000021.1 145738-146754 ORF Verified Mitotic spindle protein; interacts with components of the Dam1 (DASH) complex, its effector Sli15p, and microtubule-associated protein Bim1p; also localizes to nuclear microtubules and to the	1	1	1	1	1	1	1	1	1	1	4.1	4.1	4.1	38.017	338	338	2.33		2	1										0.0046838	2.5737	By matching	By MS/MS	0	0	0	0	0	0	0	0	0	0	0
YBL033C	YBL033C	4	4	4	sp|YBL033C|RIB1_YEAST NCSL01000021.1 142700-143737 ORF Verified GTP cyclohydrolase II; catalyzes the first step of the riboflavin biosynthesis pathway GN=RIB1 PE=1 SV=1	1	4	4	4	4	0	4	0	4	0	14.8	14.8	14.8	38.332	345	345	10									2		2		0	20.01	By MS/MS		265870	304690	354050	351730	306870	318600	275900	375010	301560	240800	0
YBL034C	YBL034C	43	43	42	sp|YBL034C|STU1_YEAST NCSL01000021.1 137892-142433 ORF Verified Component of the mitotic spindle; binds to interpolar microtubules via its association with beta-tubulin (Tub2p); required for interpolar microtubules to provide an outward force on the spindl	1	43	43	42	24	24	24	24	24	24	33.1	33.1	31.3	174.34	1513	1513	6.49	4	6	8	9	10	10	8	11	8	7	7	4	0	102.86	By MS/MS	By MS/MS	4850800	4704700	5027400	4383400	4015900	3990600	4140100	4521700	4882700	2356600	0
YBL035C	YBL035C	23	23	23	sp|YBL035C|POL12_YEAST NCSL01000021.1 135538-137655 ORF Verified B subunit of DNA polymerase alpha-primase complex; required for initiation of DNA replication during mitotic and premeiotic DNA synthesis; also functions in telomere capping and length regula	1	23	23	23	23	2	23	2	23	2	33.9	33.9	33.9	78.762	705	705	5.88	3	5	6	9	4	3	1	5	5	4	3	2	0	132.44	By MS/MS	By MS/MS	8299600	8918100	9187100	7483500	7865300	5718600	7723400	8350700	7859000	5250700	0
YBL036C	YBL036C	11	11	11	sp|YBL036C|dubious36_YEAST NCSL01000021.1 134491-135264 ORF Verified Putative non-specific single-domain racemase; based on structural similarity; binds pyridoxal 5-phosphate; expression of GFP-fusion protein induced in response to the DNA-damaging agent	1	11	11	11	11	1	11	1	11	1	49	49	49	29.109	257	257	7.41	3				1	4		1	2	1	2	3	0	60.813	By MS/MS	By matching	6728500	6057500	8085000	6907100	6650100	6239800	6278100	6393400	6897800	3461100	0
YBL037W	YBL037W	3	3	3	sp|YBL037W|APL3_YEAST NCSL01000021.1 131248-134325 ORF Verified Alpha-adaptin; large subunit of the clathrin associated protein complex (AP-2); involved in vesicle mediated transport GN=APL3 PE=1 SV=1	1	3	3	3	3	0	3	0	3	0	3.1	3.1	3.1	114.99	1025	1025	6.5	1						1	1		1			0	5.0923	By MS/MS		1288600	1422400	1433800	2656000	1683700	1576200	3547100	1733800	1985300	677280	0
YBL038W	YBL038W	6	6	6	sp|YBL038W|MRPL16_YEAST NCSL01000021.1 130226-130924 ORF Verified Mitochondrial ribosomal protein of the large subunit; homologous to bacterial L16 ribosomal protein; synthetic lethality with hac1 mutation suggests a possible role in synthesis of precursor	1	6	6	6	6	1	6	1	6	1	25.4	25.4	25.4	26.43	232	232	5.67		2	2	2	1			2	2		1		0	16.715	By MS/MS	By MS/MS	4408200	4632900	5494800	4744800	3750400	4033100	4371500	3918100	3862800	4151300	259960
YBL039C	YBL039C	21	17	17	sp|YBL039C|URA7_YEAST NCSL01000021.1 128028-129767 ORF Verified Major CTP synthase isozyme (see also URA8); catalyzes the ATP-dependent transfer of the amide nitrogen from glutamine to UTP, forming CTP, the final step in de novo biosynthesis of pyrimidines	1	21	17	17	21	1	17	1	17	1	47.5	35.6	35.6	64.722	579	579	6	2	2	3	3	3	3	5	2	1	2	2	1	0	153.91	By MS/MS	By MS/MS	11423000	10507000	15299000	14278000	11552000	9905300	12751000	9532000	12561000	7381100	0
YBL040C	YBL040C	1	1	1	sp|YBL040C|ERD2_YEAST NCSL01000021.1 126145-126901 ORF Verified HDEL receptor; an integral membrane protein that binds to the HDEL motif in proteins destined for retention in the endoplasmic reticulum; has a role in maintenance of normal levels of ER-resid	1	1	1	1	0	1	0	1	0	1	5	5	5	25.762	219	219	11											1		1	-2		By MS/MS	0	0	0	0	0	0	0	0	0	0	0
YBL041W	YBL041W	14	14	14	sp|YBL041W|PRE7_YEAST NCSL01000021.1 125279-126004 ORF Verified Beta 6 subunit of the 20S proteasome GN=PRE7 PE=1 SV=1	1	14	14	14	14	1	14	1	14	1	58.5	58.5	58.5	26.871	241	241	6.07	4	1	2	3	3	5	3	2	1	1	3	2	0	76.807	By MS/MS	By MS/MS	33348000	32193000	36322000	27920000	28757000	29682000	28025000	28502000	30117000	25647000	82338
YBL045C	YBL045C	30	30	30	sp|YBL045C|COR1_YEAST NCSL01000021.1 118189-119562 ORF Verified Core subunit of the ubiquinol-cytochrome c reductase complex; the ubiquinol-cytochrome c reductase complex (bc1 complex) is a component of the mitochondrial inner membrane electron transport c	1	30	30	30	30	14	30	14	30	14	67.8	67.8	67.8	50.227	457	457	6.88	14	14	6	3	2	11	12	7	9	10	12	17	0	275.25	By MS/MS	By MS/MS	201260000	190700000	265820000	205230000	156190000	107400000	163000000	183300000	166990000	122180000	2425700
YBL046W	YBL046W	5	5	4	sp|YBL046W|PSY4_YEAST NCSL01000021.1 116489-117802 ORF Verified Regulatory subunit of protein phosphatase PP4; presence of Psy4p in the PP4 complex (along with catalytic subunit Pph3p and Psy2p) is required for dephosphorylation of the histone variant H2AX	1	5	5	4	5	0	5	0	4	0	19.5	19.5	15.6	50.109	437	437	7		1	1					1	2		1		0	11.762	By MS/MS		486410	511880	558280	504560	516300	530790	529510	437360	538460	318280	0
YBL047C	YBL047C	68	68	68	sp|YBL047C|EDE1_YEAST NCSL01000021.1 111921-116066 ORF Verified Scaffold protein involved in the formation of early endocytic sites; putative regulator of cytokinesis; homo-oligomerization is required for localization to and organization of endocytic sites	1	68	68	68	54	31	54	31	54	31	51.9	51.9	51.9	150.77	1381	1381	6.71	23	23	23	20	21	28	24	23	29	28	26	24	0	323.31	By MS/MS	By MS/MS	64872000	64800000	71515000	55907000	59600000	59524000	57752000	56850000	67608000	51947000	89349
YBL049W	YBL049W	5	5	5	sp|YBL049W|MOH1_YEAST NCSL01000021.1 110855-111271 ORF Verified Protein of unknown function, essential for stationary phase survival; not required for growth on nonfermentable carbon sources; possibly linked with vacuolar transport GN=MOH1 PE=1 SV=1	1	5	5	5	4	1	4	1	4	1	37.7	37.7	37.7	16.111	138	138	6.29	1	1	1	1	1	3	2	1		1	1	1	0	12.423	By MS/MS	By MS/MS	1827100	1469600	2122000	1871600	1999700	1787300	1791700	1275600	2050100	1247800	0
YBL050W	YBL050W	15	15	14	sp|YBL050W|SEC17_YEAST NCSL01000021.1 109153-110147 ORF Verified Alpha-SNAP cochaperone; SNARE-complex adaptor for Sec18 (NSF) during the disassembly of postfusion cis-SNARE complexes; stimulates the ATPase activity of Sec18p; peripheral membrane protein r	1	15	15	14	15	1	15	1	14	1	65.1	65.1	62.3	32.802	292	292	5.72	4	3	3	2	2		1	3	2	1	1	3	0	128.31	By MS/MS	By MS/MS	9472300	10307000	11884000	11109000	11505000	12225000	10575000	9703000	10974000	7883500	0
YBL051C	YBL051C	14	14	14	sp|YBL051C|PIN4_YEAST NCSL01000021.1 106781-108787 ORF Verified Protein involved in G2/M phase progression and response to DNA damage; interacts with Rad53p; contains an RNA recognition motif, a nuclear localization signal, and several SQ/TQ cluster domain	1	14	14	14	10	9	10	9	10	9	36.5	36.5	36.5	73.785	668	668	5.82	5	8	3	4	6	6	11	7	5	3	1	2	0	57.106	By MS/MS	By MS/MS	2313000	2543600	2299200	1775100	2315400	2805500	1747200	2658500	2464700	2708700	0
YBL052C	YBL052C	3	3	2	sp|YBL052C|SAS3_YEAST NCSL01000021.1 103410-105905 ORF Verified Histone acetyltransferase catalytic subunit of NuA3 complex; acetylates histone H3, involved in transcriptional silencing; homolog of the mammalian MOZ proto-oncogene; mutant has aneuploidy to	1	3	3	2	2	0	2	0	2	0	4	4	2.5	97.531	831	831	7		1										1	0	35.017	By MS/MS		514340	559480	516660	374030	691850	692030	557770	539780	396360	248490	0
YBL054W	YBL054W	12	11	11	sp|YBL054W|TOD6_YEAST NCSL01000021.1 101620-103197 ORF Verified PAC motif binding protein involved in rRNA and ribosome biogenesis; subunit of the RPD3L histone deacetylase complex; Myb-like HTH transcription factor; hypophosphorylated by rapamycin treatme	1	12	11	11	3	9	2	9	2	9	23.6	22.1	22.1	59.173	525	525	6.34	3	2	2	2	4	4	4	2	3	2	1	3	0	32.942	By MS/MS	By MS/MS	323260	330460	325110	236810	200320	151190	228880	318070	230050	140890	0
YBL055C	YBL055C	13	13	13	sp|YBL055C|dubious32_YEAST NCSL01000021.1 99606-100862 ORF Verified 3-- GN=dubious32 PE=1 SV=1	1	13	13	13	13	0	13	0	13	0	35.9	35.9	35.9	47.333	418	418	7.42	1		2	2	2	1	2	2		1	2	4	0	61.947	By MS/MS		4786900	4948600	6108100	5855700	5018100	5113600	5417400	4635500	5956200	4110800	0
YBL056W	YBL056W	14	11	11	sp|YBL056W|PTC3_YEAST NCSL01000021.1 97798-99204 ORF Verified Type 2C protein phosphatase (PP2C); dephosphorylates Hog1p (see also Ptc2p) to limit maximal kinase activity induced by osmotic stress; dephosphorylates T169 phosphorylated Cdc28p (see also Ptc2	1	14	11	11	12	5	9	5	9	5	30.6	26.1	26.1	51.331	468	468	5.09	5	4	4	5	3	2		1	2	3	1	2	0	105.15	By MS/MS	By MS/MS	6589900	7280600	7463700	6617400	7791800	7985000	6633100	7864600	7708900	6443300	0
YBL057C	YBL057C	7	7	7	sp|YBL057C|PTH2_YEAST NCSL01000021.1 96837-97463 ORF Verified One of two mitochondrially-localized peptidyl-tRNA hydrolases; negatively regulates the ubiquitin-proteasome pathway via interactions with ubiquitin-like ubiquitin-associated proteins; dispensab	1	7	7	7	7	0	7	0	7	0	36.1	36.1	36.1	22.465	208	208	8.5					1	2	1	2	1	2	3		0	23.165	By MS/MS		7061000	7414200	6993500	6300100	7739900	7544900	5855200	7679400	7072300	5752300	0
YBL058W	YBL058W	29	29	29	sp|YBL058W|SHP1_YEAST NCSL01000021.1 95470-96744 ORF Verified UBX (ubiquitin regulatory X) domain-containing protein; regulates Glc7p phosphatase activity; shp1 mutants are impaired in growth and mitotic progression; functions in growth and mitotic progres	1	29	29	29	23	18	23	18	23	18	67.5	67.5	67.5	47.05	424	424	6.52	5	14	15	13	14	11	6	11	9	5	15	14	0	194.51	By MS/MS	By MS/MS	11204000	10739000	12298000	8879600	9816600	9494300	8374900	8062000	10701000	8277100	98258
YBL059C-A	YBL059C-A	6	6	6	sp|YBL059C-A|CMC2_YEAST NCSL01000021.1 94160-94574 ORF Verified Protein involved in respiratory chain complex assembly or maintenance; protein of the mitochondrial intermembrane space; contains twin Cx9C motifs that can form coiled coil-helix-coiled-coil h	1	6	6	6	6	1	6	1	6	1	37.6	37.6	37.6	12.889	109	109	5.55	2	1			3	1	1	1		1	1		0	16.016	By MS/MS	By MS/MS	4422200	4449300	4790400	4160000	4781200	3553800	3685800	4680800	4207700	3673700	31632
YBL059W	YBL059W	2	2	2	sp|YBL059W|dubious31_YEAST NCSL01000021.1 94629-95279 ORF Uncharacterized Putative protein of unknown function; the authentic, non-tagged protein is detected in highly purified mitochondria in high-throughput studies; YBL059W has a paralog, YER093C-A, that	1	2	2	2	2	0	2	0	2	0	11.9	11.9	11.9	22.329	193	193	7							3						0.00048579	4.0143	By MS/MS		329260	342680	278760	305600	252410	318020	244150	325680	224030	242120	0
YBL060W	YBL060W	3	3	3	sp|YBL060W|YEL1_YEAST NCSL01000021.1 91968-94031 ORF Verified Guanine nucleotide exchange factor specific for Arf3p; localized to the bud neck and tip; required for localization of Arf3p to the bud neck and tip GN=YEL1 PE=1 SV=1	1	3	3	3	2	1	2	1	2	1	6.3	6.3	6.3	78.812	687	687	7.75			1		1						1	1	0	6.1077	By MS/MS	By MS/MS	67790	64983	71006	51466	32133	53271	26103	61048	42220	50549	0
YBL061C	YBL061C	14	14	13	sp|YBL061C|SKT5_YEAST NCSL01000021.1 89352-91442 ORF Verified Activator of Chs3p (chitin synthase III) during vegetative growth; recruits Chs3p to the bud neck via interaction with Bni4p; SKT5 has a paralog, SHC1, that arose from the whole genome duplicati	1	14	14	13	5	10	5	10	5	9	26.1	26.1	26	77.042	696	696	7	3	2	4	2	1	1	3	1	1	3	4	5	0	49.144	By MS/MS	By MS/MS	717990	866740	842310	733390	706370	949210	818110	990630	927640	916020	0
YBL063W	YBL063W	13	13	13	sp|YBL063W|KIP1_YEAST NCSL01000021.1 85922-89257 ORF Verified Kinesin-related motor protein; required for mitotic spindle assembly, chromosome segregation, and 2 micron plasmid partitioning; functionally redundant with Cin8p for chromosomal but not plasmid	1	13	13	13	10	5	10	5	10	5	14.1	14.1	14.1	125.8	1111	1111	5.32	3	3	1	1	3		2	2	2	1		1	0	26.908	By MS/MS	By MS/MS	1072600	1078900	1129800	895240	1083300	1078500	924190	1062000	1063300	644450	0
YBL064C	YBL064C	14	14	14	sp|YBL064C|PRX1_YEAST NCSL01000021.1 84405-85190 ORF Verified Mitochondrial peroxiredoxin with thioredoxin peroxidase activity; has a role in reduction of hydroperoxides; reactivation requires Trr2p and glutathione; induced during respiratory growth and ox	1	14	14	14	14	6	14	6	14	6	56.7	56.7	56.7	29.495	261	261	7.92	1		1	1	5	8	4	2	3	2	7	5	0	68.117	By MS/MS	By MS/MS	69028000	71058000	82779000	55867000	53905000	61797000	49870000	67139000	58309000	53177000	1524700
YBL066C	YBL066C	23	23	23	sp|YBL066C|SEF1_YEAST NCSL01000021.1 80703-84149 ORF Verified Putative transcription factor; has homolog in Kluyveromyces lactis GN=SEF1 PE=1 SV=1	1	23	23	23	10	14	10	14	10	14	31.1	31.1	31.1	127.9	1148	1148	6.38	1	2	5	8	6	6	5	1	5	2	4	3	0	93.447	By MS/MS	By MS/MS	2419700	2568500	2747900	2833000	2194400	1875200	2641800	2562600	2848200	1649200	0
YBL067C	YBL067C	12	12	10	sp|YBL067C|UBP13_YEAST NCSL01000021.1 77675-79918 ORF Verified Ubiquitin-specific protease that cleaves Ub-protein fusions; UBP13 has a paralog, UBP9, that arose from the whole genome duplication GN=UBP13 PE=1 SV=1	1	12	12	10	8	4	8	4	6	4	21.2	21.2	18.6	83.914	747	747	6.32	2	1		5	4	3	1	2	2	2	1	2	0	66.232	By MS/MS	By MS/MS	1094300	869540	1154200	927400	876770	694850	795420	766960	856690	435760	0
YBL068W	YBL068W	13	12	8	sp|YBL068W|PRS4_YEAST NCSL01000021.1 76450-77430 ORF Verified 5-phospho-ribosyl-1(alpha)-pyrophosphate synthetase, synthesizes PRPP; which is required for nucleotide, histidine, and tryptophan biosynthesis; one of five related enzymes, which are active as	1	13	12	8	12	0	11	0	8	0	45.4	45.4	28.2	35.72	326	326	7.43	1		1	1	2	1	1		2	1	3	1	0	30.649	By MS/MS		5494100	6150200	6835900	7636100	7405500	7136500	6542800	6299100	7104300	5758100	0
YBL069W	YBL069W	5	4	4	sp|YBL069W|AST1_YEAST NCSL01000021.1 74777-76066 ORF Verified Lipid raft associated protein; interacts with the plasma membrane ATPase Pma1p and has a role in its targeting to the plasma membrane by influencing its incorporation into lipid rafts; sometimes	1	5	4	4	5	0	4	0	4	0	12.4	10	10	48.348	429	429	5.2			2	1	1						1		0	6.4434	By MS/MS		1541900	1512300	1962700	1863200	1582200	1678500	1779200	1527500	1742100	1208500	0
YBL072C	YBL072C	15	15	15	sp|YBL072C|RPS8A_YEAST NCSL01000021.1 72560-73162 ORF Verified Protein component of the small (40S) ribosomal subunit; homologous to mammalian ribosomal protein S8, no bacterial homolog; RPS8A has a paralog, RPS8B, that arose from the whole genome duplicat	1	15	15	15	15	8	15	8	15	8	64.5	64.5	64.5	22.489	200	200	6.6	9	8	6	5	3	2	2	5	5	11	5	9	0	283.08	By MS/MS	By MS/MS	38865000	39971000	45201000	39952000	36332000	36071000	29907000	38449000	36442000	36709000	1459200
YBL074C	YBL074C	1	1	1	sp|YBL074C|AAR2_YEAST NCSL01000021.1 70760-71827 ORF Verified Component of the U5 snRNP complex; required for splicing of U3 precursors; originally described as a splicing factor specifically required for splicing pre-mRNA of the MATa1 cistron GN=AAR2 PE=1	1	1	1	1	0	1	0	1	0	1	2.8	2.8	2.8	41.739	355	355	12												1	1	-2		By MS/MS	0	0	0	0	0	0	0	0	0	0	0
YBL075C	YBL075C	51	51	27	sp|YBL075C|SSA3_YEAST NCSL01000021.1 68537-70486 ORF Verified ATPase involved in protein folding and the response to stress; plays a role in SRP-dependent cotranslational protein-membrane targeting and translocation; member of the heat shock protein 70 (HS	1	51	51	27	51	14	51	14	27	5	74.3	74.3	51.5	70.56	649	649	6.19	20	20	19	14	17	18	17	13	13	17	16	15	0	323.31	By MS/MS	By MS/MS	387680000	364020000	327920000	257780000	284650000	300410000	243100000	305460000	298220000	217990000	15622000
YBL076C	YBL076C	55	55	55	sp|YBL076C|ILS1_YEAST NCSL01000021.1 65082-68300 ORF Verified Cytoplasmic isoleucine-tRNA synthetase; target of the G1-specific inhibitor reveromycin A GN=ILS1 PE=1 SV=1	1	55	55	55	55	2	55	2	55	2	53.2	53.2	53.2	122.98	1072	1072	6.46	11	8	7	9	7	7	7	11	9	8	5	11	0	323.31	By MS/MS	By MS/MS	68479000	72601000	81664000	67050000	63412000	50202000	60133000	68527000	63026000	35556000	0
YBL078C	YBL078C	11	11	11	sp|YBL078C|ATG8_YEAST NCSL01000021.1 64417-64770 ORF Verified Component of autophagosomes and Cvt vesicles; regulator of Atg1p, targets it to autophagosomes; binds the Atg1p-Atg13p complex, triggering its vacuolar degradation; unique ubiquitin-like protein	1	11	11	11	11	4	11	4	11	4	47	47	47	13.627	117	117	5.46	4	4	1	1	3	4	3	1		1	3	1	0	26.494	By MS/MS	By MS/MS	53590000	51190000	53922000	46766000	45880000	37157000	46827000	48069000	45571000	35451000	1089000
YBL079W	YBL079W	30	30	29	sp|YBL079W|NUP170_YEAST NCSL01000021.1 59299-63807 ORF Verified Subunit of inner ring of nuclear pore complex (NPC); contributes to NPC assembly and nucleocytoplasmic transport; interacts with genomic regions that contain ribosomal protein and subtelomeric	1	30	30	29	30	1	30	1	29	1	27.3	27.3	25.8	169.44	1502	1502	6.89	1	1	6	5	4	4	2	8	4	2	5	3	0	119.82	By MS/MS	By MS/MS	8439300	8605000	10219000	8561200	8076100	8331000	7897200	8073100	8398800	6301200	0
YBL080C	YBL080C	13	13	13	sp|YBL080C|PET112_YEAST NCSL01000021.1 57109-58734 ORF Verified Subunit of the trimeric GatFAB AmidoTransferase(AdT) complex; involved in the formation of Q-tRNAQ; mutation is functionally complemented by the bacterial GatB ortholog GN=PET112 PE=1 SV=1	1	13	13	13	13	0	13	0	13	0	28.5	28.5	28.5	61.858	541	541	7.06		1	2	1	2	3	1		2	1	3	1	0	34.255	By MS/MS		3779200	3576400	4536600	3335400	2988200	2644400	3120000	3257900	3124800	1943900	0
YBL082C	YBL082C	4	4	4	sp|YBL082C|ALG3_YEAST NCSL01000021.1 53779-55155 ORF Verified Dolichol-P-Man dependent alpha(1-3) mannosyltransferase; involved in synthesis of dolichol-linked oligosaccharide donor for N-linked glycosylation of proteins; G353A missense mutation in human o	1	4	4	4	4	1	4	1	4	1	9.2	9.2	9.2	52.89	458	458	7.17	1		1			1				1	1	1	0	11.934	By MS/MS	By MS/MS	711420	697990	734420	407690	472230	565960	437080	647260	430430	343160	0
YBL084C	YBL084C	3	3	3	sp|YBL084C|CDC27_YEAST NCSL01000021.1 51239-53473 ORF Verified Subunit of the Anaphase-Promoting Complex/Cyclosome (APC/C); APC/C is a ubiquitin-protein ligase required for degradation of anaphase inhibitors, including mitotic cyclins, during the metaphase	1	3	3	3	1	3	1	3	1	3	6.3	6.3	6.3	83.786	744	744	7				1		2	2					1	0	15.105	By MS/MS	By MS/MS	0	0	0	0	0	0	0	0	0	0	66252
YBL085W	YBL085W	16	14	13	sp|YBL085W|BOI1_YEAST NCSL01000021.1 47946-50888 ORF Verified Protein implicated in polar growth; functionally redundant with Boi2p; interacts with bud-emergence protein Bem1p; contains an SH3 (src homology 3) domain and a PH (pleckstrin homology) domain;	1	16	14	13	3	12	1	12	1	12	18.9	17.1	16.2	109.28	980	980	6.2	1	2	5	4	1	2		1	1	3	5		0	32.203	By MS/MS	By MS/MS	129210	155310	208570	170500	145280	178670	145590	168420	121970	123480	0
YBL086C	YBL086C	2	2	2	sp|YBL086C|dubious22_YEAST NCSL01000021.1 45273-46673 ORF Uncharacterized Protein of unknown function; green fluorescent protein (GFP)-fusion protein localizes to the cell periphery GN=dubious22 PE=1 SV=1	1	2	2	2	2	0	2	0	2	0	6.2	6.2	6.2	52.028	466	466	7				1				1	1				0.0004896	4.4794	By MS/MS		107670	84082	163940	173980	211210	105300	128500	55399	121970	58789	0
YER117W;YBL087C	YER117W;YBL087C	13;13	13;13	13;13	sp|YER117W|RPL23B_YEAST NCSL01000008.1 44507-45391 ORF Verified Ribosomal 60S subunit protein L23B; homologous to mammalian ribosomal protein L23 and bacterial L14; RPL23B has a paralog, RPL23A, that arose from the whole genome duplication GN=RPL23B PE=1 S	2	13	13	13	13	4	13	4	13	4	68.6	68.6	68.6	14.473	137	137;137	6.36	8	8	5	6	6	2	5	2	2	6	12	5	0	71.998	By MS/MS	By MS/MS	43112000	46626000	51421000	48480000	38229000	41867000	42951000	47604000	43150000	40834000	954430
YBL088C	YBL088C	2	2	2	sp|YBL088C|TEL1_YEAST NCSL01000021.1 35087-43450 ORF Verified Protein kinase primarily involved in telomere length regulation; contributes to cell cycle checkpoint control in response to DNA damage; acts with Red1p and Mec1p to promote interhomolog recombi	1	2	2	2	2	0	2	0	2	0	0.7	0.7	0.7	321.63	2787	2787	7.5			1									1	1	-2	By MS/MS		0	14460	36250	10561	26748	36905	43749	53532	16597	22654	0
YBL090W	YBL090W	8	8	8	sp|YBL090W|MRP21_YEAST NCSL01000021.1 32893-33426 ORF Verified Mitochondrial ribosomal protein of the small subunit; MRP21 exhibits genetic interactions with mutations in the COX2 and COX3 mRNA 5-untranslated leader sequences GN=MRP21 PE=1 SV=1	1	8	8	8	8	1	8	1	8	1	43.5	43.5	43.5	20.394	177	177	6.93		1	2		1	2	1	3	2		1	1	0	37.514	By MS/MS	By MS/MS	4214800	4601200	4828200	4406000	3965700	3352600	3767600	3749300	3932200	3981500	13843
YBL091C	YBL091C	17	17	17	sp|YBL091C|MAP2_YEAST NCSL01000021.1 31431-32696 ORF Verified Methionine aminopeptidase; catalyzes the cotranslational removal of N-terminal methionine from nascent polypeptides; function is partially redundant with that of Map1p GN=MAP2 PE=1 SV=1	1	17	17	17	16	6	16	6	16	6	43.5	43.5	43.5	47.518	421	421	6.8	6	3	6	7	7	6	8	8	10	9	5	5	0	135.46	By MS/MS	By MS/MS	14119000	13929000	15659000	14650000	13379000	14219000	13406000	12681000	13755000	10346000	14454
YBL091C-A	YBL091C-A	4	4	4	sp|YBL091C-A|SCS22_YEAST NCSL01000021.1 30633-31248 ORF Verified Protein involved in regulation of phospholipid metabolism; one of 6 proteins (Ist2p, Scs2p, Scs22p, Tcb1p, Tcb2p, Tcb3p) that connect the ER and plasma membrane (PM); regulates PM PI4P levels	1	4	4	4	4	0	4	0	4	0	25.7	25.7	25.7	18.794	167	167	5.25	1		1			1					1		0	9.0343	By MS/MS		2500800	2528800	2709800	2391600	2120300	1639800	2211600	2159200	2247000	1061000	0
YBL092W	YBL092W	11	11	11	sp|YBL092W|RPL32_YEAST NCSL01000021.1 30046-30438 ORF Verified Ribosomal 60S subunit protein L32; overexpression disrupts telomeric silencing; homologous to mammalian ribosomal protein L32, no bacterial homolog GN=RPL32 PE=1 SV=1	1	11	11	11	11	5	11	5	11	5	56.9	56.9	56.9	14.771	130	130	6.29	5	4	5	5	2	1	4	5	4	1	3	6	0	24.407	By MS/MS	By MS/MS	153470000	160580000	169530000	164660000	132470000	141690000	149050000	149470000	140110000	134720000	4937200
YBL093C	YBL093C	5	5	5	sp|YBL093C|ROX3_YEAST NCSL01000021.1 28327-28989 ORF Verified Subunit of the RNA polymerase II mediator complex; associates with core polymerase subunits to form the RNA polymerase II holoenzyme GN=ROX3 PE=1 SV=1	1	5	5	5	3	4	3	4	3	4	34.1	34.1	34.1	24.857	220	220	6.62	3	1	1	1	1	1		1	1	2	2	2	0	20.712	By MS/MS	By MS/MS	340190	367600	356670	283930	223440	290040	174470	260770	329610	296460	0
YBL095W	YBL095W	5	5	5	sp|YBL095W|MRX3_YEAST NCSL01000021.1 27348-28160 ORF Uncharacterized Protein that associates with mitochondrial ribosome; likely functions in cristae junction formation; the authentic, non-tagged protein is detected in highly purified mitochondria in high-	1	5	5	5	5	0	5	0	5	0	26.3	26.3	26.3	30.527	270	270	3.5	1		2	1	2								0	27.77	By MS/MS		1819200	2097000	2803700	3087100	2424400	1899300	2870100	2097300	2799400	1410800	0
YBL097W	YBL097W	11	11	11	sp|YBL097W|BRN1_YEAST NCSL01000021.1 24897-27161 ORF Verified Subunit of the condensin complex; required for chromosome condensation and for clustering of tRNA genes at the nucleolus; may influence multiple aspects of chromosome transmission GN=BRN1 PE=1 S	1	11	11	11	7	5	7	5	7	5	14.5	14.5	14.5	86.149	754	754	6.8	3	3	2		1		5	1	2	2	3	3	0	37.964	By MS/MS	By MS/MS	915830	914370	930890	864320	742140	617160	781330	745930	822030	512730	0
YBL098W	YBL098W	18	18	17	sp|YBL098W|BNA4_YEAST NCSL01000021.1 23220-24602 ORF Verified Kynurenine 3-monooxygenase; required for the de novo biosynthesis of NAD from tryptophan via kynurenine; expression regulated by Hst1p; putative therapeutic target for Huntington disease GN=BNA4	1	18	18	17	18	0	18	0	17	0	48.3	48.3	43.5	52.399	460	460	7.25	2	2	2	2	2	5	4	5	4	7	4	1	0	152.86	By MS/MS		12005000	12983000	15959000	13196000	10398000	11111000	10795000	11924000	12537000	8867700	0
YBL099W	YBL099W	40	40	39	sp|YBL099W|ATP1_YEAST NCSL01000021.1 21127-22764 ORF Verified Alpha subunit of the F1 sector of mitochondrial F1F0 ATP synthase; which is a large, evolutionarily conserved enzyme complex required for ATP synthesis; F1 translationally regulates ATP6 and ATP	1	40	40	39	39	26	39	26	39	26	69.4	69.4	67.7	58.607	545	545	6.37	21	18	15	33	18	15	14	14	6	10	15	35	0	323.31	By MS/MS	By MS/MS	340400000	330940000	429010000	343640000	277600000	305750000	298750000	303480000	284350000	246400000	9047100
YBL101C	YBL101C	37	37	37	sp|YBL101C|ECM21_YEAST NCSL01000021.1 15377-18715 ORF Verified Protein involved in regulating endocytosis of plasma membrane proteins; identified as a substrate for ubiquitination by Rsp5p and deubiquitination by Ubp2p; promoter contains several Gcn4p bind	1	37	37	37	30	17	30	17	30	17	44.2	44.2	44.2	123.05	1112	1112	6.61	9	9	10	9	9	10	12	12	8	6	7	15	0	323.31	By MS/MS	By MS/MS	11724000	11217000	13245000	10048000	9639300	9032600	9769300	10371000	10184000	6970400	0
YBL102W	YBL102W	6	6	6	sp|YBL102W|SFT2_YEAST NCSL01000021.1 14524-15171 ORF Verified Tetra-spanning membrane protein found mostly in the late Golgi; non-essential; can suppress some sed5 alleles; may be part of the transport machinery, but precise function is unknown; similar to	1	6	6	6	6	3	6	3	6	3	35.8	35.8	35.8	24.274	215	215	5.68	5	3	1	2	2	1	1	3	1	3	2	1	0	87.929	By MS/MS	By MS/MS	1089900	1201200	1129800	955130	1124100	845040	895660	1045600	1003400	757980	0
YBL103C	YBL103C	12	12	12	sp|YBL103C|RTG3_YEAST NCSL01000021.1 12492-13952 ORF Verified bHLH/Zip transcription factor for retrograde (RTG) and TOR pathways; forms a complex with another bHLH/Zip protein, Rtg1p, to activate the pathways; target of Hog1p GN=RTG3 PE=1 SV=1	1	12	12	12	6	8	6	8	6	8	38.3	38.3	38.3	54.163	486	486	6.75	6	7	6	5	4	5	6	2	9	7	6	8	0	67.902	By MS/MS	By MS/MS	1411500	1470200	1712300	1311000	1186700	952740	1242500	1239700	1240400	1119800	0
YBL104C	YBL104C	23	23	23	sp|YBL104C|SEA4_YEAST NCSL01000021.1 8593-11709 ORF Verified Subunit of SEACAT, a subcomplex of the SEA complex; Sea4p, along with Rtc1p and Mtc5p, redundantly inhibit the TORC1 inhibitory role of the Iml1p/SEACIT (Iml1p-Npr2p-Npr3p) subcomplex, a GAP for	1	23	23	23	19	5	19	5	19	5	29.1	29.1	29.1	117.57	1038	1038	7.65	4	3	1	2	2	2	5	4	6	6	4	7	0	163.87	By MS/MS	By MS/MS	3828600	4006500	4006700	3545500	3400400	3150100	3624400	3607500	3930200	2542900	0
YBL105C	YBL105C	43	43	42	sp|YBL105C|PKC1_YEAST NCSL01000021.1 4657-8112 ORF Verified Protein serine/threonine kinase; essential for cell wall remodeling during growth; localized to sites of polarized growth and the mother-daughter bud neck; homolog of the alpha, beta, and gamma is	1	43	43	42	34	16	34	16	34	16	42.6	42.6	41.7	131.53	1151	1151	6.42	8	12	8	15	10	10	12	7	8	8	6	15	0	173.79	By MS/MS	By MS/MS	9802600	9562900	10237000	7412300	8457200	7135600	7106600	8715400	8326000	5932100	0
YBL107C	YBL107C	7	7	7	sp|YBL107C|MIX23_YEAST NCSL01000021.1 378-968 ORF Verified Mitochondrial intermembrane space protein of unknown function; imported via the MIA import machinery; contains an unusual twin cysteine motif (CX13C CX14C) GN=MIX23 PE=1 SV=1	1	7	7	7	7	0	7	0	7	0	48	48	48	23.082	196	196	9.67							1	2	2	1		3	0	38.322	By MS/MS		2657400	3059800	2659600	2757100	2575500	2411400	2484000	2914000	2517500	2976100	0
YBR001C	YBR001C	34	30	30	sp|YBR001C|NTH2_YEAST NCSL01000019.1 181701-184043 ORF Verified Putative neutral trehalase, required for thermotolerance; may mediate resistance to other cellular stresses; NTH2 has a paralog, NTH1, that arose from the whole genome duplication GN=NTH2 PE=1	1	34	30	30	27	10	23	9	23	9	52.7	47.3	47.3	89.672	780	780	5.76	5	7	7	6	3	5	2	5	2	4	6	2	0	144.73	By MS/MS	By MS/MS	10421000	10933000	11142000	9871100	9825900	8507600	9159400	10262000	9757200	6461900	0
YBR003W	YBR003W	12	12	12	sp|YBR003W|COQ1_YEAST NCSL01000019.1 178754-180175 ORF Verified Hexaprenyl pyrophosphate synthetase; catalyzes the first step in ubiquinone (coenzyme Q) biosynthesis GN=COQ1 PE=1 SV=1	1	12	12	12	12	0	12	0	12	0	26.2	26.2	26.2	52.61	473	473	7.09	1	2	2	2	1		3	2	1	4	2	2	0	68.104	By MS/MS		5203600	5077600	7478000	5588500	4691800	4505800	5267500	4817900	4851900	2837900	0
YBR005W	YBR005W	7	7	7	sp|YBR005W|RCR1_YEAST NCSL01000019.1 176435-177076 ORF Verified Protein of the ER membrane involved in cell wall chitin deposition; may function in the endosomal-vacuolar trafficking pathway, helping determine whether plasma membrane proteins are degraded	1	7	7	7	6	3	6	3	6	3	39	39	39	23.929	213	213	6.56	1	1	2	1	2	1	2	3	1	2	2		0	76.105	By MS/MS	By MS/MS	3673900	4307500	4211500	4286500	3974100	2474500	3306900	4170700	4086300	2399400	0
YBR006W	YBR006W	18	18	17	sp|YBR006W|UGA2_YEAST NCSL01000019.1 174479-175972 ORF Verified Succinate semialdehyde dehydrogenase; involved in the utilization of gamma-aminobutyrate (GABA) as a nitrogen source; part of the 4-aminobutyrate and glutamate degradation pathways; localized	1	18	18	17	17	0	17	0	17	0	45.5	45.5	44.7	54.203	497	497	7.03	1	3	2	2	2	4	4	4	5	3	4	1	0	68.667	By MS/MS		17280000	18569000	21689000	19593000	17545000	19028000	17740000	19802000	18893000	13438000	0
YBR007C	YBR007C	9	9	9	sp|YBR007C|DSF2_YEAST NCSL01000019.1 171966-174176 ORF Verified Deletion suppressor of mpt5 mutation; relocalizes from bud neck to cytoplasm upon DNA replication stress GN=DSF2 PE=1 SV=1	1	9	9	9	3	7	3	7	3	7	16.6	16.6	16.6	82.319	736	736	6.63	1		1	2	5	3	1	1		1	2	2	0	39.229	By MS/MS	By MS/MS	95670	157610	203380	214220	168240	195850	272470	104150	236880	139310	0
YNL030W;YBR009C	YNL030W;YBR009C	13;13	13;13	13;13	sp|YNL030W|HHF2_YEAST NCSL01000067.1 21204-21515 ORF Verified Histone H4; core histone protein required for chromatin assembly and chromosome function; one of two identical histone proteins (see also HHF1); contributes to telomeric silencing; N-terminal do	2	13	13	13	13	5	13	5	13	5	64.1	64.1	64.1	11.368	103	103;103	7.19	3	2	2	4	3	4	6	4	5	5	7	2	0	44.202	By MS/MS	By MS/MS	73234000	70694000	84743000	68661000	68897000	68777000	56829000	63282000	67874000	51238000	754170
YNL031C;YBR010W	YNL031C;YBR010W	5;5	5;5	5;5	sp|YNL031C|HHT2_YEAST NCSL01000067.1 22191-22601 ORF Verified Histone H3; core histone protein required for chromatin assembly, part of heterochromatin-mediated telomeric and HM silencing; one of two identical histone H3 proteins (see HHT1); regulated by a	2	5	5	5	5	4	5	4	5	4	24.3	24.3	24.3	15.356	136	136;136	7.28	2				1	3	4	1	3	2	1	1	0	11.211	By MS/MS	By MS/MS	50564000	48381000	57508000	60895000	47154000	50033000	54718000	49968000	47803000	39465000	808810
YBR011C	YBR011C	27	27	27	sp|YBR011C|IPP1_YEAST NCSL01000019.1 164996-165859 ORF Verified Cytoplasmic inorganic pyrophosphatase (PPase); homodimer that catalyzes the rapid exchange of oxygens from Pi with water, highly expressed and essential for viability, active-site residues sho	1	27	27	27	26	12	26	12	26	12	75.6	75.6	75.6	32.299	287	287	6.42	15	11	10	9	3	4	13	11	9	14	7	11	0	186.63	By MS/MS	By MS/MS	167950000	163050000	193130000	176070000	169800000	174570000	176980000	161300000	192040000	154660000	2426700
YBR014C	YBR014C	5	5	5	sp|YBR014C|GRX7_YEAST NCSL01000019.1 161552-162163 ORF Verified Cis-golgi localized monothiol glutaredoxin; more similar in activity to dithiol than other monothiol glutaredoxins; involved in the oxidative stress response; does not bind metal ions; GRX7 ha	1	5	5	5	5	0	5	0	5	0	29.6	29.6	29.6	22.591	203	203	4		2	2				2						0	17.471	By MS/MS		1302100	1681100	1645000	1519500	1366900	855220	1243500	1477600	1475800	1556100	0
YBR015C	YBR015C	16	16	16	sp|YBR015C|MNN2_YEAST NCSL01000019.1 159385-161178 ORF Verified Alpha-1,2-mannosyltransferase; responsible for addition of the first alpha-1,2-linked mannose to form the branches on the mannan backbone of oligosaccharides, localizes to an early Golgi compa	1	16	16	16	16	0	16	0	16	0	30.8	30.8	30.8	67.872	597	597	4.25	4	3	3	2	2	3			2			1	0	54.006	By MS/MS		4262400	3970000	5333200	4401500	4173800	3667000	3451900	4275000	4373000	2957400	0
YBR016W	YBR016W	6	6	5	sp|YBR016W|dubious44_YEAST NCSL01000019.1 158258-158641 ORF Verified Tail-anchored plasma membrane protein with a conserved CYSTM module; predicted to be palmitoylated; has similarity to hydrophilins, which are involved in the adaptive response to hyperosm	1	6	6	5	4	5	4	5	4	5	27.6	27.6	27.6	14.488	127	127	7.09	2	2	5	5	7	6	6	9	10	7	2	5	0	36.118	By MS/MS	By MS/MS	0	0	0	0	0	0	0	0	0	0	0
YBR017C	YBR017C	10	10	10	sp|YBR017C|KAP104_YEAST NCSL01000019.1 155195-157945 ORF Verified Transportin or cytosolic karyopherin beta 2; functions in the rg-nuclear localization signal-mediated nuclear import/reimport of mRNA-binding proteins Nab2p and Hrp1p; regulates asymmetric p	1	10	10	10	10	0	10	0	10	0	14.4	14.4	14.4	103.45	916	916	7.69	2	1			1	1	1		2	5	3		0	30.956	By MS/MS		3275400	3206300	3258400	3617200	3018500	2557600	2969200	3451700	2970700	1819300	0
YBR018C	YBR018C	16	16	16	sp|YBR018C|GAL7_YEAST NCSL01000019.1 153383-154483 ORF Verified Galactose-1-phosphate uridyl transferase; synthesizes glucose-1-phosphate and UDP-galactose from UDP-D-glucose and alpha-D-galactose-1-phosphate in the second step of galactose catabolism; hum	1	16	16	16	16	2	16	2	16	2	54.1	54.1	54.1	42.385	366	366	6.37	1	2	5	5	4	2	3	3	3	1	3	3	0	83.167	By MS/MS	By MS/MS	7811200	10854000	11885000	9524200	12040000	35808000	6812500	5872200	14598000	8297600	0
YBR019C	YBR019C	1	1	1	sp|YBR019C|GAL10_YEAST NCSL01000019.1 150558-152657 ORF Verified UDP-glucose-4-epimerase; catalyzes interconversion of UDP-galactose and UDP-D-glucose in galactose metabolism; also catalyzes conversion of alpha-D-glucose or alpha-D-galactose to their beta-	1	1	1	1	0	1	0	1	0	1	2.4	2.4	2.4	78.113	699	699	1	1												1	-2		By MS/MS	0	0	0	0	0	0	0	0	0	0	0
YBR022W	YBR022W	6	6	5	sp|YBR022W|POA1_YEAST NCSL01000019.1 144639-145172 ORF Verified Phosphatase that is highly specific for ADP-ribose 1-phosphate; a tRNA splicing metabolite; may have a role in regulation of tRNA splicing GN=POA1 PE=1 SV=1	1	6	6	5	6	1	6	1	5	0	34.5	34.5	30.5	19.982	177	177	4.11	2	1		1	2	2	1						0	58.341	By MS/MS	By matching	1581100	1403900	13786000	13457000	11802000	13701000	2412100	1507400	10083000	7665000	0
YBR023C	YBR023C	20	20	20	sp|YBR023C|CHS3_YEAST NCSL01000019.1 140985-144482 ORF Verified Chitin synthase III; catalyzes the transfer of N-acetylglucosamine (GlcNAc) to chitin; required for synthesis of the majority of cell wall chitin, the chitin ring during bud emergence, and spo	1	20	20	20	16	7	16	7	16	7	22.3	22.3	22.3	131.58	1165	1165	7	3	2	4	2	8	4	3	2	4	3	4	7	0	76.114	By MS/MS	By MS/MS	4713200	4197900	6316300	5864000	4489500	3597400	4633400	4455200	5600100	3802900	0
YBR024W	YBR024W	9	9	9	sp|YBR024W|SCO2_YEAST NCSL01000019.1 138560-139465 ORF Verified Protein anchored to mitochondrial inner membrane; may have a redundant function with Sco1p in delivery of copper to cytochrome c oxidase; interacts with Cox2p; SCO2 has a paralog, SCO1, that a	1	9	9	9	9	0	9	0	9	0	43.9	43.9	43.9	34.902	301	301	6.36	1	1	2		1	1	2	2	2	1	1		0	88.646	By MS/MS		4116700	4432600	4861400	3698200	3349700	3267400	3231900	3457700	3299400	2606000	0
YBR025C	YBR025C	29	29	29	sp|YBR025C|OLA1_YEAST NCSL01000019.1 137045-138229 ORF Verified P-loop ATPase with similarity to human OLA1 and bacterial YchF; identified as specifically interacting with the proteasome; null mutant displays increased translation rate and increased readth	1	29	29	29	29	7	29	7	29	7	75.9	75.9	75.9	44.174	394	394	7.01	2	4	4	6	9	6	5	5	8	6	8	4	0	185.58	By MS/MS	By MS/MS	54488000	55546000	66202000	53385000	50420000	50896000	46454000	53331000	50280000	37170000	98138
YBR026C	YBR026C	24	24	24	sp|YBR026C|ETR1_YEAST NCSL01000019.1 134890-136032 ORF Verified 2-enoyl thioester reductase; member of the medium chain dehydrogenase/reductase family; localized to mitochondria, where it has a probable role in fatty acid synthesis; human MECR functionally	1	24	24	24	23	14	23	14	23	14	69.5	69.5	69.5	42.031	380	380	6.11	14	8	6	5	7	7	5	7	8	8	6	7	0	136.54	By MS/MS	By MS/MS	90173000	89215000	113770000	106400000	89333000	85927000	90192000	89882000	91295000	67332000	369550
YBR028C	YBR028C	2	2	2	sp|YBR028C|YPK3_YEAST NCSL01000019.1 132907-134484 ORF Verified AGC kinase; phosphorylated by cAMP-dependent protein kinase (PKA) in a TORC1-dependent manner; directly phosphorylated by TORC1; phosphorylates ribosomal protein Rps6a/b (S6), in a TORC-depend	1	2	2	2	1	2	1	2	1	2	6.9	6.9	6.9	59.547	525	525	7.8	1							1	1	1	1		0	7.7569	By MS/MS	By MS/MS	0	0	0	0	0	0	0	0	0	0	0
YBR029C	YBR029C	8	8	8	sp|YBR029C|CDS1_YEAST NCSL01000019.1 131171-132544 ORF Verified Phosphatidate cytidylyltransferase (CDP-diglyceride synthetase); an enzyme that catalyzes that conversion of CTP + phosphate into diphosphate + CDP-diaclglyerol, a critical step in the synthes	1	8	8	8	8	1	8	1	8	1	14.9	14.9	14.9	51.822	457	457	7.44	2	1			2	1	1	1	2	2	2	2	0	17.38	By MS/MS	By MS/MS	5033900	5342200	5962000	4188900	4018800	3197900	4118200	4995700	4110000	2735400	0
YBR030W	YBR030W	3	3	3	sp|YBR030W|RKM3_YEAST NCSL01000019.1 128969-130621 ORF Verified Ribosomal lysine methyltransferase; specific for monomethylation of Rpl42ap and Rpl42bp (lysine 40); nuclear SET domain containing protein; relocalizes to the cytosol in response to hypoxia GN	1	3	3	3	3	0	3	0	3	0	6.2	6.2	6.2	62.255	550	550	5.33	1		1									1	0	5.3551	By MS/MS		577560	685940	677120	587020	540970	519380	513540	655750	598420	496410	0
YBR033W	YBR033W	4	4	4	sp|YBR033W|EDS1_YEAST NCSL01000019.1 124661-127420 ORF Uncharacterized Putative zinc cluster protein, predicted to be a transcription factor; not an essential gene; EDS1 has a paralog, RGT1, that arose from the whole genome duplication GN=EDS1 PE=1 SV=1	1	4	4	4	1	3	1	3	1	3	8.8	8.8	8.8	103.35	919	919	7.5				1				2		1			0	17.143	By MS/MS	By MS/MS	41216	9880.6	123210	117220	120580	156560	113860	5862.5	147800	53977	0
YBR034C	YBR034C	13	13	13	sp|YBR034C|HMT1_YEAST NCSL01000019.1 123388-124434 ORF Verified Nuclear SAM-dependent mono- and asymmetric methyltransferase; modifies hnRNPs, including Npl3p and Hrp1p, affecting their activity and nuclear export; methylates U1 snRNP protein Snp1p, riboso	1	13	13	13	13	1	13	1	13	1	41.4	41.4	41.4	39.728	348	348	5.95		4	4	4			1		2	3	2	1	0	50.234	By MS/MS	By MS/MS	12726000	13141000	15464000	11498000	11228000	8247800	9858400	11383000	10186000	4889800	39364
YBR035C	YBR035C	15	15	15	sp|YBR035C|PDX3_YEAST NCSL01000019.1 122409-123095 ORF Verified Pyridoxine (pyridoxamine) phosphate oxidase; has homologs in E. coli and Myxococcus xanthus; transcription is under the general control of nitrogen metabolism GN=PDX3 PE=1 SV=1	1	15	15	15	15	0	15	0	15	0	66.7	66.7	66.7	26.908	228	228	7.89		1		1	2	4	6	2	4	4	1	3	0	90.246	By MS/MS		25829000	25638000	29062000	22474000	25377000	19003000	20743000	25906000	23043000	22011000	0
YBR036C	YBR036C	3	3	3	sp|YBR036C|CSG2_YEAST NCSL01000019.1 119041-120273 ORF Verified Endoplasmic reticulum membrane protein; required for mannosylation of inositolphosphorylceramide and for growth at high calcium concentrations; protein abundance increases in response to DNA r	1	3	3	3	3	1	3	1	3	1	12.4	12.4	12.4	45.51	410	410	4	2	1										1	0	20.736	By MS/MS	By MS/MS	353460	247710	210790	311770	267670	298720	240700	330740	325760	189990	48324
YBR039W	YBR039W	25	25	25	sp|YBR039W|ATP3_YEAST NCSL01000019.1 112844-113779 ORF Verified Gamma subunit of the F1 sector of mitochondrial F1F0 ATP synthase; F1F0 ATP synthase is a large, evolutionarily conserved enzyme complex required for ATP synthesis GN=ATP3 PE=1 SV=1	1	25	25	25	25	10	25	10	25	10	69.1	69.1	69.1	34.35	311	311	6.62	7	8	6	10	6	5	6	8	8	10	10	5	0	137.09	By MS/MS	By MS/MS	198270000	191390000	244250000	185550000	162260000	179380000	163370000	183670000	173120000	139620000	1664700
YBR041W	YBR041W	25	25	25	sp|YBR041W|FAT1_YEAST NCSL01000019.1 109079-111088 ORF Verified Very long chain fatty acyl-CoA synthetase and fatty acid transporter; activates imported fatty acids with a preference for very long lengths (C20-C26); has a separate function in the transport	1	25	25	25	25	0	25	0	25	0	43.8	43.8	43.8	77.141	669	669	5.87	2	4	6	6	6	5	3	3	2	2	3	3	0	181.33	By MS/MS		19353000	19305000	20866000	17947000	18286000	15511000	17911000	18831000	18575000	11126000	0
YBR042C	YBR042C	5	5	5	sp|YBR042C|CST26_YEAST NCSL01000019.1 107745-108938 ORF Verified Putative transferase involved in phospholipid biosynthesis; required for incorporation of stearic acid into phosphatidylinositol; affects chromosome stability when overexpressed; CST26 has a	1	5	5	5	5	0	5	0	5	0	17.6	17.6	17.6	45.541	397	397	9		1						1	1		1	2	0	13.662	By MS/MS		956060	1045900	1225300	759280	836150	668730	849100	935860	918030	652190	0
YBR044C	YBR044C	8	8	8	sp|YBR044C|TCM62_YEAST NCSL01000019.1 103295-105013 ORF Verified Protein involved in assembly of the succinate dehydrogenase complex; mitochondrial; putative chaperone GN=TCM62 PE=1 SV=1	1	8	8	8	7	1	7	1	7	1	20.1	20.1	20.1	64.279	572	572	8.12				1		1		3	1		2		0	38.105	By MS/MS	By MS/MS	1355400	1435900	1864700	1734200	1362700	1164200	1474000	1519800	1438200	946460	0
YBR046C	YBR046C	21	21	21	sp|YBR046C|ZTA1_YEAST NCSL01000019.1 97840-98844 ORF Verified NADPH-dependent quinone reductase; GFP-tagged protein localizes to the cytoplasm and nucleus; has similarity to E. coli quinone oxidoreductase and to human zeta-crystallin GN=ZTA1 PE=1 SV=1	1	21	21	21	20	6	20	6	20	6	71.6	71.6	71.6	37.018	334	334	5.48	6	8	6	3	2	1	2	3	4	3	3	3	0	86.306	By MS/MS	By MS/MS	27732000	25081000	35293000	24584000	21188000	17110000	23819000	24390000	21868000	15066000	254570
YDR025W;YBR048W	YDR025W;YBR048W	17;17	17;17	16;16	sp|YDR025W|RPS11A_YEAST NCSL01000013.1 21008-21817 ORF Verified Protein component of the small (40S) ribosomal subunit; homologous to mammalian ribosomal protein S11 and bacterial S17; N-terminally propionylated in vivo; RPS11A has a paralog, RPS11B, that	2	17	17	16	16	8	16	8	16	8	73.7	73.7	73.1	17.749	156	156;156	5.02	6	7	9	7	2	3	1	1	4	3	3	2	0	56.656	By MS/MS	By MS/MS	110130000	120900000	134670000	119650000	100940000	110480000	108050000	103750000	117250000	106010000	2950700
YBR049C	YBR049C	33	33	32	sp|YBR049C|REB1_YEAST NCSL01000019.1 92535-94967 ORF Verified RNA polymerase I enhancer binding protein; DNA binding protein that binds to genes transcribed by both RNA polymerase I and RNA polymerase II; required for termination of RNA polymerase I transc	1	33	33	32	30	12	30	12	29	12	43.7	43.7	42.7	91.854	810	810	6.65	6	8	9	7	4	12	11	6	7	9	7	9	0	323.31	By MS/MS	By MS/MS	16426000	16564000	17755000	29316000	19329000	23160000	31390000	19452000	23684000	16024000	321610
YBR050C	YBR050C	2	2	2	sp|YBR050C|REG2_YEAST NCSL01000019.1 91154-92170 ORF Verified Regulatory subunit of the Glc7p type-1 protein phosphatase; involved with Reg1p, Glc7p, and Snf1p in regulation of glucose-repressible genes, also involved in glucose-induced proteolysis of malt	1	2	2	2	0	2	0	2	0	2	8.6	8.6	8.6	38.69	338	338	4.8	1	2							1	1			0	26.191		By MS/MS	0	0	0	0	0	0	0	0	0	0	0
YBR052C	YBR052C	10	10	10	sp|YBR052C|RFS1_YEAST NCSL01000019.1 90001-90633 ORF Verified Protein of unknown function; member of a flavodoxin-like fold protein family that includes Pst2p and Ycp4p; green fluorescent protein (GFP)-fusion protein localizes to the cytoplasm in a punctat	1	10	10	10	10	1	10	1	10	1	63.3	63.3	63.3	22.921	210	210	6.64			6	1		2	4	4	1	2	1	1	0	70.522	By MS/MS	By MS/MS	11567000	11731000	14097000	9360600	9120600	7453400	8261000	10378000	9128600	4896200	17734
YBR053C	YBR053C	14	14	14	sp|YBR053C|dubious48_YEAST NCSL01000019.1 88602-89678 ORF Uncharacterized Putative protein of unknown function; induced by cell wall perturbation GN=dubious48 PE=1 SV=1	1	14	14	14	14	1	14	1	14	1	52.8	52.8	52.8	40.421	358	358	4.92	4	2	5	4	2		1	3	1	1		2	0	80.788	By MS/MS	By MS/MS	12897000	12954000	12807000	9972700	10516000	9448300	9201100	10183000	10970000	4954700	25198
YBR054W	YBR054W	6	2	2	sp|YBR054W|YRO2_YEAST NCSL01000019.1 85225-86250 ORF Verified Protein with a putative role in response to acid stress; null mutant is sensitive to acetic acid; transcription is regulated by Haa1p and induced in the presence of acetic acid; protein observed	1	6	2	2	4	3	0	2	0	2	17	7.3	7.3	38.364	341	341	4.67	2											1	0	6.5219	By matching	By MS/MS	0	0	0	0	0	0	0	0	0	0	0
YBR055C	YBR055C	10	10	10	sp|YBR055C|PRP6_YEAST NCSL01000019.1 82064-84763 ORF Verified Splicing factor; component of the U4/U6-U5 snRNP complex GN=PRP6 PE=1 SV=1	1	10	10	10	10	0	10	0	10	0	14.6	14.6	14.6	104.18	899	899	6.92	1	2	1	1				2	1	1		3	0	28.796	By MS/MS		1261600	1125200	1364500	1070000	1168100	916850	1094500	1106900	1176900	745010	0
YBR056W	YBR056W	27	27	27	sp|YBR056W|dubious49_YEAST NCSL01000019.1 79981-81486 ORF Verified Putative glycoside hydrolase of the mitochondrial intermembrane space GN=dubious49 PE=1 SV=1	1	27	27	27	27	2	27	2	27	2	45.5	45.5	45.5	57.821	501	501	6.23	3	5	4	5	3	6	6	2	2	4	3	4	0	89.459	By MS/MS	By MS/MS	32755000	34297000	44309000	33372000	31121000	30882000	29005000	28537000	34404000	18076000	693400
YBR057C	YBR057C	17	17	17	sp|YBR057C|MUM2_YEAST NCSL01000019.1 75901-77001 ORF Verified Protein essential for meiotic DNA replication and sporulation; cytoplasmic protein; subunit of the MIS complex which controls mRNA methylation during during the induction of sporulation; also in	1	17	17	17	17	2	17	2	17	2	51.6	51.6	51.6	41.433	366	366	6.21	3	2	3	3	6	2	3	2	1	2	3	3	0	140.51	By MS/MS	By MS/MS	18901000	18383000	25388000	22971000	26902000	24701000	25062000	20275000	26104000	18553000	58997
YBR058C	YBR058C	20	20	20	sp|YBR058C|UBP14_YEAST NCSL01000019.1 73206-75551 ORF Verified Ubiquitin-specific protease; specifically disassembles unanchored ubiquitin chains; involved in fructose-1,6-bisphosphatase (Fbp1p) degradation; similar to human isopeptidase T GN=UBP14 PE=1 SV	1	20	20	20	20	1	20	1	20	1	38.4	38.4	38.4	88.591	781	781	7.27	1		5	1	1	3	3	4	5	3	1	3	0	119.75	By MS/MS	By MS/MS	5041500	4692100	6398200	5095300	5199100	5088200	5360700	4388500	5596000	3520700	0
YBR059C	YBR059C	32	32	32	sp|YBR059C|AKL1_YEAST NCSL01000019.1 69036-72362 ORF Verified Ser-Thr protein kinase; member (with Ark1p and Prk1p) of the Ark kinase family; involved in endocytosis and actin cytoskeleton organization GN=AKL1 PE=1 SV=1	1	32	32	32	22	18	22	18	22	18	41.6	41.6	41.6	124.01	1108	1108	6.35	11	7	9	7	5	10	9	9	12	7	5	8	0	323.31	By MS/MS	By MS/MS	3218800	4209300	3222100	2099200	2504600	2648200	2171600	3386400	2513300	2320100	0
YBR060C	YBR060C	6	6	6	sp|YBR060C|ORC2_YEAST NCSL01000019.1 66709-68571 ORF Verified Subunit of the origin recognition complex (ORC); ORC directs DNA replication by binding to replication origins and is also involved in transcriptional silencing; interacts with Spp1p and with tr	1	6	6	6	3	3	3	3	3	3	15.2	15.2	15.2	71.15	620	620	5.11	1	2	1			2	1	1			1		0	11.628	By MS/MS	By MS/MS	96948	74851	86626	69005	86372	49511	63893	77120	75071	32575	0
YBR061C	YBR061C	5	5	4	sp|YBR061C|TRM7_YEAST NCSL01000019.1 63508-64440 ORF Verified 2-O-ribose methyltransferase; methylates the 2-O-ribose of tRNA-Phe, tRNA-Trp, and tRNA-Leu at positions C32 and N34 of tRNA anticodon loop; crucial biological role likely modification of tRNA	1	5	5	4	4	0	4	0	4	0	19.7	19.7	17.1	34.714	310	310	5.5		1	1		1							1	0	30.787	By MS/MS		971880	1087500	994620	1143700	913840	1088300	809310	1088500	984830	931860	0
YBR062C	YBR062C	10	10	9	sp|YBR062C|dubious52_YEAST NCSL01000019.1 62627-63251 ORF Uncharacterized Protein of unknown function that interacts with Msb2p; may play a role in activation of the filamentous growth pathway GN=dubious52 PE=1 SV=1	1	10	10	9	6	8	6	8	6	8	67.2	67.2	67.2	20.578	180	180	6.28	2	3	2	2	3	1	1	3	3	1	2	2	0	172.44	By MS/MS	By MS/MS	661120	768690	589200	526040	888430	872600	645080	903910	765490	896610	0
YBR065C	YBR065C	2	2	2	sp|YBR065C|ECM2_YEAST NCSL01000019.1 59549-60643 ORF Verified Pre-mRNA splicing factor; facilitates the cooperative formation of U2/U6 helix II in association with stem II in the spliceosome, function may be regulated by Slu7p GN=ECM2 PE=1 SV=1	1	2	2	2	2	0	2	0	2	0	7.1	7.1	7.1	40.85	364	364	7				1						1			0.0025913	2.8147	By MS/MS		266260	268270	326890	264380	239620	219770	252090	250510	249210	199120	0
YBR066C	YBR066C	4	4	3	sp|YBR066C|NRG2_YEAST NCSL01000019.1 58526-59188 ORF Verified Transcriptional repressor; mediates glucose repression and negatively regulates filamentous growth; activated in stochastic pulses of nuclear localization in response to low glucose GN=NRG2 PE=1	1	4	4	3	2	2	2	2	2	1	11.4	11.4	11.4	25.009	220	220	4.5	3	1								1		1	0.002148	3.3409	By MS/MS	By MS/MS	0	0	0	0	0	0	0	0	0	0	0
YBR068C	YBR068C	10	10	9	sp|YBR068C|BAP2_YEAST NCSL01000019.1 53517-55346 ORF Verified High-affinity leucine permease; functions as a branched-chain amino acid permease involved in uptake of leucine, isoleucine and valine; contains 12 predicted transmembrane domains; BAP2 has a pa	1	10	10	9	3	8	3	8	2	8	12.3	12.3	11.2	67.593	609	609	7	2	1		2	1	4	5	3	4	3	1	1	0	30.645	By MS/MS	By MS/MS	475680	458330	579350	305510	261940	361910	206120	425910	339260	181560	0
YBR069C	YBR069C	4	4	3	sp|YBR069C|TAT1_YEAST NCSL01000019.1 50774-52633 ORF Verified Amino acid transporter for valine, leucine, isoleucine, and tyrosine; low-affinity tryptophan and histidine transporter; overexpression confers FK506 and FTY720 resistance; protein abundance inc	1	4	4	3	2	2	2	2	2	1	7.9	7.9	6.3	68.743	619	619	7.1		1	1			1	2	2	1	1	1		0	8.9096	By MS/MS	By MS/MS	95725	129010	135370	99224	101700	278070	73599	82280	138200	80350	0
YBR070C	YBR070C	4	4	4	sp|YBR070C|ALG14_YEAST NCSL01000019.1 49275-49988 ORF Verified Component of UDP-GlcNAc transferase; required for second step of dolichyl-linked oligosaccharide synthesis; anchors catalytic subunit Alg13p to ER membrane; similar to bacterial and human glyco	1	4	4	4	4	0	4	0	4	0	17.7	17.7	17.7	27.012	237	237	4.8		1	1	1		1			1				0	8.9438	By MS/MS		823220	709330	826240	705540	635820	676250	638620	737640	731960	297310	0
YBR071W	YBR071W	4	4	4	sp|YBR071W|dubious55_YEAST NCSL01000019.1 48161-48799 ORF Verified Protein of unknown function found in the cytoplasm and bud neck; mRNA expression may be regulated by the cell cycle and/or cell wall stress; overexpression of YBR071W affects endocytic prot	1	4	4	4	3	1	3	1	3	1	19.3	19.3	19.3	23.649	212	212	5.6				2		1	2						0	16.389	By MS/MS	By MS/MS	100710	119260	114330	90245	110150	232300	72648	60679	127810	121170	0
YBR072W	YBR072W	11	11	11	sp|YBR072W|HSP26_YEAST NCSL01000019.1 46552-47196 ORF Verified Small heat shock protein (sHSP) with chaperone activity; forms hollow, sphere-shaped oligomers that suppress unfolded proteins aggregation; long-lived protein that is preferentially retained in	1	11	11	11	11	1	11	1	11	1	53.3	53.3	53.3	23.852	214	214	6.77	1	1	2	4	2	1	2	2	1		3	3	0	45.533	By MS/MS	By matching	18130000	17759000	14607000	12349000	17793000	33945000	17556000	15235000	19276000	12426000	0
YBR073W	YBR073W	11	11	11	sp|YBR073W|RDH54_YEAST NCSL01000019.1 43235-46009 ORF Verified DNA-dependent ATPase; DNA recombination/repair translocase, supercoils DNA and promotes DNA strand opening; stimulates strand exchange by modifying dsDNA topology; involved in recombinational r	1	11	11	11	8	3	8	3	8	3	16.1	16.1	16.1	104.12	924	924	7.85	1	1			1	3	4	3		2	1	4	0	26.688	By MS/MS	By MS/MS	698770	735430	709350	598270	603790	550220	625950	799930	695790	480690	0
YBR074W	YBR074W	14	14	14	sp|YBR074W|PFF1_YEAST NCSL01000019.1 40008-42938 ORF Verified Multi-spanning vacuolar membrane protease; glycosylated transmembrane protein bearing homology to the M28 family of metalloproteases; has a lumenal-facing protease domain; proposed role in vacuo	1	14	14	14	14	1	14	1	14	1	17	17	17	111.07	976	976	6.72	1	2	4	3	3		4	6	2	2	3	2	0	46.21	By MS/MS	By MS/MS	5945900	5308900	7025800	6119200	5927400	5124800	5337500	5365600	6767400	3328700	0
YBR077C	YBR077C	6	6	5	sp|YBR077C|SLM4_YEAST NCSL01000019.1 36931-37419 ORF Verified Component of the EGO and GSE complexes; essential for integrity and function of EGO; EGO is involved in the regulation of microautophagy and GSE is required for proper sorting of amino acid perm	1	6	6	5	5	1	5	1	5	0	43.8	43.8	43.8	18.33	162	162	6.38	1	1		1		1	1		1		2		0	12.025	By MS/MS	By MS/MS	2687500	3175700	3377900	2776700	3156800	3119800	2927500	3183200	3148400	2553500	0
YBR078W	YBR078W	6	6	6	sp|YBR078W|ECM33_YEAST NCSL01000019.1 34483-36099 ORF Verified GPI-anchored protein of unknown function; possible role in apical bud growth; GPI-anchoring on the plasma membrane crucial to function; phosphorylated in mitochondria; similar to Sps2p; ECM33 h	1	6	6	6	6	2	6	2	6	2	11.4	11.4	11.4	43.858	429	429	5.89	2	2	2	1	1	1	2	4	2	1	1		0	41.956	By MS/MS	By MS/MS	21301000	23581000	23119000	26170000	21425000	26116000	22723000	24725000	21445000	19526000	1795100
YBR079C	YBR079C	62	62	62	sp|YBR079C|RPG1_YEAST NCSL01000019.1 30943-33846 ORF Verified eIF3a subunit of the eukaryotic translation initiation factor 3 (eIF3); subunit of the core complex of eIF3; essential for translation; part of a Prt1p-Rpg1p-Nip1p subcomplex that stimulates bin	1	62	62	62	62	12	62	12	62	12	57.5	57.5	57.5	110.61	967	967	6.05	14	16	13	12	10	7	11	14	4	3	11	16	0	206.31	By MS/MS	By MS/MS	94554000	96237000	110590000	92737000	88307000	84107000	86757000	89421000	94167000	68185000	679860
YBR080C	YBR080C	32	32	32	sp|YBR080C|SEC18_YEAST NCSL01000019.1 28330-30606 ORF Verified AAA ATPase and SNARE disassembly chaperone; required for vesicular transport between ER and Golgi, the priming step in homotypic vacuole fusion, autophagy, and protein secretion; releases Sec	1	32	32	32	32	4	32	4	32	4	47.5	47.5	47.5	84.023	758	758	6.56	2	7	6	8	9	8	9	5	2	5	6	8	0	188.74	By MS/MS	By MS/MS	36656000	38236000	40091000	35207000	37580000	37738000	36583000	35915000	38573000	23587000	0
YBR081C	YBR081C	14	14	14	sp|YBR081C|SPT7_YEAST NCSL01000019.1 23969-27967 ORF Verified Subunit of the SAGA transcriptional regulatory complex; involved in proper assembly of the complex; also present as a C-terminally truncated form in the SLIK/SALSA transcriptional regulatory com	1	14	14	14	11	4	11	4	11	4	13.7	13.7	13.7	152.51	1332	1332	6.32	3	1	2	1	3	3	3	3	1	1	2	2	0	45.748	By MS/MS	By MS/MS	3226400	3893700	3024500	1999800	2366100	2113100	2158900	2981200	2321100	1798900	0
YBR082C	YBR082C	3	2	2	sp|YBR082C|UBC4_YEAST NCSL01000019.1 22053-22594 ORF Verified Ubiquitin-conjugating enzyme (E2); key E2 partner with Ubc1p for the anaphase-promoting complex (APC); mediates degradation of abnormal or excess proteins, including calmodulin and histone H3; r	1	3	2	2	3	1	2	1	2	1	24.3	16.9	16.9	16.456	148	148	3.75			2	1	1								0	5.0678	By MS/MS	By matching	6849400	6106700	10386000	9353800	6694200	4187600	7967000	4356300	4619600	4024300	0
YBR084W	YBR084W	37	32	32	sp|YBR084W|MIS1_YEAST NCSL01000019.1 15240-18167 ORF Verified Mitochondrial C1-tetrahydrofolate synthase; involved in interconversion between different oxidation states of tetrahydrofolate (THF); provides activities of formyl-THF synthetase, methenyl-THF c	1	37	32	32	37	2	32	0	32	0	42.9	40.1	40.1	106.16	975	975	5.52	5	9	4	3	4	5	3	1	1	5	3	3	0	131.9	By MS/MS	By matching	21458000	20806000	26037000	19065000	18560000	15634000	17899000	19556000	18110000	14041000	0
YBR085C-A	YBR085C-A	9	9	9	sp|YBR085C-A|dubious56_YEAST NCSL01000019.1 10303-10560 ORF Verified Protein of unknown function; green fluorescent protein (GFP)-fusion protein localizes to the cytoplasm and to the nucleus; protein abundance increases in response to DNA replication stres	1	9	9	9	9	4	9	4	9	4	88.2	88.2	88.2	9.4314	85	85	6.2	6	5	6	7	3	2	3	6	3	4	4	6	0	35.016	By MS/MS	By MS/MS	49863000	42486000	59689000	32268000	38701000	34086000	33572000	37161000	34502000	16373000	409990
YBR086C	YBR086C	32	32	32	sp|YBR086C|IST2_YEAST NCSL01000019.1 6430-9267 ORF Verified Cortical ER protein involved in ER-plasma membrane tethering; one of 6 proteins (Ist2p, Scs2p, Scs22p, Tcb1p, Tcb2p, Tcb3p) that connect ER to the plasma membrane (PM) and regulate PM phosphatidyl	1	32	32	32	27	15	27	15	27	15	32.1	32.1	32.1	105.78	945	945	6.5	13	11	10	9	12	9	13	12	13	7	13	11	0	253.38	By MS/MS	By MS/MS	15722000	15722000	18358000	12315000	14169000	13363000	12110000	15134000	11782000	9216000	0
YBR087W	YBR087W	15	15	15	sp|YBR087W|RFC5_YEAST NCSL01000019.1 4643-5707 ORF Verified Subunit of heteropentameric Replication factor C (RF-C); RF-C is a DNA binding protein and ATPase that acts as a clamp loader of the proliferating cell nuclear antigen (PCNA) processivity factor f	1	15	15	15	15	0	15	0	15	0	54.2	54.2	54.2	39.941	354	354	6.71	3	2	2		1	3	2	2	2	3	1	3	0	48.963	By MS/MS		4858100	5067100	5480600	4626200	4645500	4325400	4215800	4984600	4972400	2948400	0
YBR088C	YBR088C	16	16	15	sp|YBR088C|POL30_YEAST NCSL01000019.1 3707-4483 ORF Verified Proliferating cell nuclear antigen (PCNA); functions as the sliding replication clamp for DNA polymerase delta; may function as a docking site for other proteins required for mitotic and meiotic	1	16	16	15	15	3	15	3	15	3	71.7	71.7	69.8	28.916	258	258	6.76	5	2	2	2	1	2		5	7	1	2	4	0	65.768	By MS/MS	By MS/MS	22222000	22200000	26220000	19096000	18131000	17845000	18589000	19591000	18309000	10654000	255230
YBR089C-A	YBR089C-A	7	7	7	sp|YBR089C-A|NHP6B_YEAST NCSL01000019.1 2985-3284 ORF Verified High-mobility group (HMG) protein; binds to and remodels nucleosomes; involved in recruiting FACT and other chromatin remodelling complexes to the chromosomes; functionally redundant with Nhp6A	1	7	7	7	7	4	7	4	7	4	52.5	52.5	52.5	11.448	99	99	5.29	4	4	2	4			2	2	2	1	1	2	0	23.99	By MS/MS	By MS/MS	21589000	22346000	24540000	20651000	22852000	24371000	23450000	22520000	22393000	21421000	373970
YBR091C	YBR091C	5	5	5	sp|YBR091C|TIM12_YEAST NCSL01000019.1 1993-2322 ORF Verified Essential protein of the inner mitochondrial membrane; peripherally localized; component of the TIM22 complex, which is a twin-pore translocase that mediates insertion of numerous multispanning i	1	5	5	5	5	0	5	0	5	0	39.4	39.4	39.4	12.284	109	109	5.73	1	1	1	2	2	1				1	1	1	0	11.68	By MS/MS		3695500	4099800	3998000	2862600	3581100	2758000	2707100	3601900	3249700	3200900	0
YBR092C	YBR092C	3	3	3	sp|YBR092C|PHO3_YEAST NCSL01000019.1 376-1779 ORF Verified Constitutively expressed acid phosphatase similar to Pho5p; brought to the cell surface by transport vesicles; hydrolyzes thiamin phosphates in the periplasmic space, increasing cellular thiamin up	1	3	3	3	3	0	3	0	3	0	5.4	5.4	5.4	52.818	467	467	6.5			1	1			1					1	0	4.9812	By MS/MS		567350	664210	609430	413970	471950	742590	466710	481210	536470	499500	0
YBR094W	YBR094W	18	18	18	sp|YBR094W|PBY1_YEAST NCSL01000025.1 2275-4536 ORF Verified Putative tubulin tyrosine ligase associated with P-bodies; may have a role in mRNA metabolism; yeast knockout collection strain identified as a pby1 null mutant is actually wild-type for PBY1 and	1	18	18	18	18	0	18	0	18	0	32.1	32.1	32.1	86.338	753	753	6.5	1	2	2	3	5	2	1	6	2	4	2		0	91.807	By MS/MS		9406500	10277000	10501000	7885800	8621100	8436700	7334400	8865600	9110400	6520300	0
YBR095C	YBR095C	11	11	11	sp|YBR095C|RXT2_YEAST NCSL01000025.1 4643-5935 ORF Verified Component of the histone deacetylase Rpd3L complex; possibly involved in cell fusion and invasive growth; relocalizes to the cytosol in response to hypoxia GN=RXT2 PE=1 SV=1	1	11	11	11	8	4	8	4	8	4	41.9	41.9	41.9	48.598	430	430	5.21	4	2			2		1	1	2	1		1	0	60.961	By MS/MS	By MS/MS	1954600	2039100	2100400	1887400	2187300	2207900	1945900	1927700	2309300	1548200	0
YBR096W	YBR096W	6	6	6	sp|YBR096W|dubious58_YEAST NCSL01000025.1 6258-6950 ORF Uncharacterized Putative protein of unknown function; green fluorescent protein (GFP)-fusion protein localizes to the ER GN=dubious58 PE=1 SV=1	1	6	6	6	6	0	6	0	6	0	28.7	28.7	28.7	27.092	230	230	5.8	2	2				2	1			1	1	1	0	22.381	By MS/MS		7763200	8773400	9557000	7863000	8075500	6323300	6824100	7519800	7653000	4807800	0
YBR097W	YBR097W	3	3	3	sp|YBR097W|VPS15_YEAST NCSL01000025.1 7187-11551 ORF Verified Serine/threonine protein kinase involved in vacuolar protein sorting; functions as a membrane-associated complex with Vps34p; active form recruits Vps34p to the Golgi membrane; interacts with th	1	3	3	3	3	0	3	0	3	0	3	3	3	166.45	1454	1454	6			1		1					1			0	5.6526	By MS/MS		254920	229180	248880	311370	183090	222410	230900	189650	253930	105410	0
YBR098W	YBR098W	6	6	5	sp|YBR098W|MMS4_YEAST NCSL01000025.1 11751-13826 ORF Verified Subunit of structure-specific Mms4p-Mus81p endonuclease; cleaves branched DNA; involved in recombination, DNA repair, and joint molecule formation/resolution during meiotic recombination; phosph	1	6	6	5	1	4	1	4	1	4	8.2	8.2	8.1	78.853	691	691	8.5	1							1	3	2		1	0	11.109	By MS/MS	By MS/MS	0	0	0	0	0	0	0	0	0	0	0
YBR101C	YBR101C	12	12	12	sp|YBR101C|FES1_YEAST NCSL01000025.1 14057-14929 ORF Verified Hsp70 (Ssa1p) nucleotide exchange factor; required for the release of misfolded proteins from the Hsp70 system to the Ub-proteasome machinery for destruction; cytosolic homolog of Sil1p, which i	1	12	12	12	12	0	12	0	12	0	49	49	49	32.638	290	290	7.52	2	2	1	2	1			1	3	2	3	4	0	73.339	By MS/MS		8656200	8530500	8945100	5646100	6534100	4736300	5705500	7391500	6298000	3643500	0
YBR102C	YBR102C	18	18	18	sp|YBR102C|EXO84_YEAST NCSL01000025.1 15297-17558 ORF Verified Exocyst subunit with dual roles in exocytosis and spliceosome assembly; subunit of the the exocyst complex which mediates polarized targeting and tethering of post-Golgi secretory vesicles to a	1	18	18	18	17	4	17	4	17	4	24.7	24.7	24.7	85.58	753	753	6.57	3	2	3	1	3	4	5	4	4	1	2	3	0	92.388	By MS/MS	By MS/MS	3154900	2734400	2718200	2421700	2525800	2455100	2526800	2755500	2601900	1733700	0
YBR103C-A	YBR103C-A	1	1	1	sp|YBR103C-A|dubious60_YEAST NCSL01000025.1 19555-19698 ORF Dubious Dubious open reading frame; unlikely to encode a functional protein, based on available experimental and comparative sequence data; identified by homology to related yeast GN=dubious60 PE=	1	1	1	1	0	1	0	1	0	1	25.5	25.5	25.5	5.6025	47	47	12												1	1	-2		By MS/MS	0	0	0	0	0	0	0	0	0	0	0
YBR103W	YBR103W	16	16	16	sp|YBR103W|SIF2_YEAST NCSL01000025.1 17944-19551 ORF Verified WD40 repeat-containing subunit of Set3C histone deacetylase complex; complex represses early/middle sporulation genes; antagonizes telomeric silencing; binds specifically to the Sir4p N-terminus	1	16	16	16	14	4	14	4	14	4	31.6	31.6	31.6	59.08	535	535	6.6	2	2	3	3	1		11	8	9	1			0	43.006	By MS/MS	By MS/MS	4102900	4017700	4733300	4018600	3926500	3760000	4104800	4197100	3875000	2093700	0
YBR104W	YBR104W	7	7	7	sp|YBR104W|YMC2_YEAST NCSL01000025.1 19902-20891 ORF Verified Putative mitochondrial inner membrane transporter; proposed role in oleate metabolism and glutamate biosynthesis; member of the mitochondrial carrier (MCF) family; YMC2 has a paralog, YMC1, that	1	7	7	7	7	0	7	0	7	0	21.9	21.9	21.9	36.555	329	329	3.29	2	2			2		1						0	11.861	By MS/MS		654570	717230	811860	503360	464650	314350	555430	452600	471360	310840	0
YBR105C	YBR105C	1	1	1	sp|YBR105C|VID24_YEAST NCSL01000025.1 21115-22203 ORF Verified GID Complex regulatory subunit; binds GID Complex in response to glucose through interactions with complex member Vid28p; regulates fructose-1,6-bisphosphatase (FBPase) targeting to the vacuole	1	1	1	1	0	1	0	1	0	1	5	5	5	41.211	362	362	8							1	1	1				0.00072464	3.7925		By MS/MS	0	0	0	0	0	0	0	0	0	0	0
YBR106W	YBR106W	16	16	16	sp|YBR106W|PHO88_YEAST NCSL01000025.1 22896-23462 ORF Verified Probable membrane protein; involved in phosphate transport; role in the maturation of secretory proteins; pho88 pho86 double null mutant exhibits enhanced synthesis of repressible acid phosphat	1	16	16	16	16	4	16	4	16	4	64.4	64.4	64.4	21.137	188	188	7.26	4	4	4	1	1	2	1	3	2	5	5	7	0	63.036	By MS/MS	By MS/MS	61336000	67640000	68470000	55619000	61221000	53494000	56922000	66521000	60885000	38106000	208090
YBR107C	YBR107C	1	1	1	sp|YBR107C|IML3_YEAST NCSL01000025.1 24031-24768 ORF Verified Outer kinetochore protein and component of the Ctf19 complex; involved in the establishment of pericentromeric cohesion during mitosis; prevents non-disjunction of sister chromatids during meios	1	1	1	1	1	0	1	0	1	0	4.1	4.1	4.1	28.036	245	245	6.5	1											1	1	-2	By MS/MS		0	0	0	0	0	0	0	0	0	0	0
YBR108W	YBR108W	28	28	28	sp|YBR108W|AIM3_YEAST NCSL01000025.1 25261-28008 ORF Verified Protein that inhibits barbed-end actin filament elongation; interacts with Rvs167p; null mutant is viable and displays elevated frequency of mitochondrial genome loss GN=AIM3 PE=1 SV=1	1	28	28	28	18	18	18	18	18	18	31.1	31.1	31.1	100.19	915	915	6.71	5	4	10	4	6	12	11	11	8	5	7	6	0	158.27	By MS/MS	By MS/MS	5410800	5403000	5279000	4399700	4878800	4749100	4469800	5630100	4792600	4438100	0
YBR109C	YBR109C	10	10	9	sp|YBR109C|CMD1_YEAST NCSL01000025.1 28262-28705 ORF Verified Calmodulin; Ca2+ binding protein that regulates Ca2+ independent processes (mitosis, bud growth, actin organization, endocytosis, etc.) and Ca2+ dependent processes (stress-activated pathways),	1	10	10	9	10	6	10	6	9	6	72.1	72.1	72.1	16.135	147	147	6.03	1	5	6	3	5	2	2	4	4	3	3	1	0	83.951	By MS/MS	By MS/MS	35671000	34812000	37104000	32105000	37055000	35896000	33364000	35297000	37178000	26631000	717360
YBR110W	YBR110W	8	8	8	sp|YBR110W|ALG1_YEAST NCSL01000025.1 29215-30564 ORF Verified Mannosyltransferase; involved in asparagine-linked glycosylation in the endoplasmic reticulum (ER); essential for viability; human homolog ALG1 complements yeast null mutant GN=ALG1 PE=1 SV=1	1	8	8	8	8	1	8	1	8	1	17.4	17.4	17.4	51.956	449	449	8.08			1	2			1		3	3	2		0	24.867	By MS/MS	By matching	4730200	4482500	5397400	4653100	5165100	5084500	4575800	4651800	4965000	2238300	0
YBR111C	YBR111C	11	11	11	sp|YBR111C|YSA1_YEAST NCSL01000025.1 31536-32231 ORF Verified Nudix hydrolase family member with ADP-ribose pyrophosphatase activity; shown to metabolize O-acetyl-ADP-ribose to AMP and acetylated ribose 5-phosphate GN=YSA1 PE=1 SV=1	1	11	11	11	10	3	10	3	10	3	61.5	61.5	61.5	26.1	231	231	6.41	3	2	1	1		4	6	3	4	1	1	1	0	46.708	By MS/MS	By MS/MS	19477000	19164000	20187000	17394000	16708000	16308000	17536000	19719000	18585000	17243000	58620
YBR111W-A	YBR111W-A	2	2	2	sp|YBR111W-A|SUS1_YEAST NCSL01000025.1 32497-32939 ORF Verified Component of both the SAGA histone acetylase and TREX-2 complexes; interacts with RNA polymerase II; involved in mRNA export coupled transcription activation and elongation; involved in post-t	1	2	2	2	2	0	2	0	2	0	32.3	32.3	32.3	11.083	96	96	3	1	1				1							0	6.4955	By MS/MS		365870	533270	457260	509340	388900	477400	588370	500290	544900	464850	0
YBR112C	YBR112C	23	23	23	sp|YBR112C|CYC8_YEAST NCSL01000025.1 33230-35986 ORF Verified General transcriptional co-repressor; acts together with Tup1p; also acts as part of a transcriptional co-activator complex that recruits the SWI/SNF and SAGA complexes to promoters; can form th	1	23	23	23	18	13	18	13	18	13	39	39	39	101.95	918	918	6.06	9	8	9	12	5	3	4	6	4	7	8	7	0	154.25	By MS/MS	By MS/MS	9258600	10383000	12217000	10569000	9437300	9629800	9942600	9591800	11224000	7414200	0
YBR114W	YBR114W	5	5	5	sp|YBR114W|RAD16_YEAST NCSL01000025.1 37462-39834 ORF Verified Nucleotide excision repair (NER) protein; binds damaged DNA during NER; binds DNA in an ATP-dependent manner (with Rad7p) during NER; required for NER of non-transcribed chromatin; subunit of N	1	5	5	5	1	4	1	4	1	4	9.1	9.1	9.1	91.425	790	790	5.57	1	2				1			2	1			0	10.497	By MS/MS	By MS/MS	964120	1914200	539020	164410	589060	298710	81320	1910600	261780	851260	351990
YBR115C	YBR115C	47	47	47	sp|YBR115C|LYS2_YEAST NCSL01000025.1 39962-44140 ORF Verified Alpha aminoadipate reductase; catalyzes the reduction of alpha-aminoadipate to alpha-aminoadipate 6-semialdehyde, which is the fifth step in biosynthesis of lysine; activation requires posttrans	1	47	47	47	46	5	46	5	46	5	41.6	41.6	41.6	155.28	1392	1392	6.75	9	5	4	8	4	4	5	7	8	7	7	8	0	229.67	By MS/MS	By MS/MS	37192000	37591000	49030000	42008000	36826000	27674000	36813000	39295000	40089000	27012000	0
YBR117C	YBR117C	21	21	21	sp|YBR117C|TKL2_YEAST NCSL01000025.1 44606-46651 ORF Verified Transketolase; catalyzes conversion of xylulose-5-phosphate and ribose-5-phosphate to sedoheptulose-7-phosphate and glyceraldehyde-3-phosphate in the pentose phosphate pathway; needed for synthe	1	21	21	21	21	1	21	1	21	1	36	36	36	74.985	681	681	7.16			3	8	3	2	1	2	2	2	3	5	0	155.33	By MS/MS	By MS/MS	21347000	18735000	20466000	15337000	11082000	10930000	16280000	14589000	15679000	9461100	105620
YBR119W	YBR119W	4	4	4	sp|YBR119W|MUD1_YEAST NCSL01000025.1 48742-49727 ORF Verified U1 snRNP A protein; homolog of human U1-A; involved in nuclear mRNA splicing GN=MUD1 PE=1 SV=1	1	4	4	4	4	0	4	0	4	0	9.7	9.7	9.7	34.45	298	298	8.75			1							1	2		0	7.5463	By MS/MS		348840	313760	352240	331680	247610	304610	258410	297760	278870	206840	0
YBR120C	YBR120C	13	13	13	sp|YBR120C|CBP6_YEAST NCSL01000025.1 49839-50327 ORF Verified Mitochondrial protein required for translation of the COB mRNA; forms a complex with Cbp3p that binds to mt ribosomes near the polypeptide tunnel exit and promotes efficient translation of the C	1	13	13	13	13	1	13	1	13	1	57.4	57.4	57.4	18.678	162	162	6.8	4	1		1	1	2	2	1	1	2	2	3	0	45.129	By MS/MS	By matching	16822000	17304000	19950000	15092000	13689000	9518500	12481000	16537000	13552000	13264000	0
YBR121C	YBR121C	48	48	47	sp|YBR121C|GRS1_YEAST NCSL01000025.1 50768-52771 ORF Verified Cytoplasmic and mitochondrial glycyl-tRNA synthase; ligates glycine to the cognate anticodon-bearing tRNA; transcription termination factor that may interact with the 3-end of pre-mRNA to promo	1	48	48	47	48	12	48	12	47	11	64.9	64.9	63.9	75.396	667	667	6.86	10	8	8	12	13	10	7	7	16	20	13	7	0	323.31	By MS/MS	By MS/MS	125870000	129560000	149200000	123110000	116790000	112960000	119270000	122830000	119610000	81647000	472930
YBR122C	YBR122C	6	6	6	sp|YBR122C|MRPL36_YEAST NCSL01000025.1 53374-53907 ORF Verified Mitochondrial ribosomal protein of the large subunit; overproduction suppresses mutations in the COX2 leader peptide-encoding region GN=MRPL36 PE=1 SV=1	1	6	6	6	6	0	6	0	6	0	58.8	58.8	58.8	20.091	177	177	5.25	1	2	2	2	2						2	1	0	27.306	By MS/MS		2594400	2515500	3369500	2448700	2266200	2171800	1992600	2319800	2442100	2227400	0
YBR123C	YBR123C	15	15	15	sp|YBR123C|TFC1_YEAST NCSL01000025.1 54146-56095 ORF Verified Subunit of RNA polymerase III transcription initiation factor complex; one of six subunits of the RNA polymerase III transcription initiation factor complex (TFIIIC); part of the TauA globular d	1	15	15	15	14	1	14	1	14	1	30.7	30.7	30.7	73.574	649	649	5.95	2	3	4	2	1			1	1	3	3	1	0	53.163	By MS/MS	By MS/MS	3996200	4022900	4560300	3753500	3867100	3281300	3347400	3765300	4019900	2619000	0
YBR125C	YBR125C	7	7	7	sp|YBR125C|PTC4_YEAST NCSL01000025.1 56616-57797 ORF Verified Cytoplasmic type 2C protein phosphatase (PP2C); identified as a high-copy number suppressor of cnb1 mpk1 synthetic lethality; overexpression decreases high-osmolarity induced Hog1p phosphorylati	1	7	7	7	6	1	6	1	6	1	19.6	19.6	19.6	44.175	393	393	6.9	1	2	1					2		1	1	2	0	27.522	By MS/MS	By MS/MS	1173600	1217900	1389700	991220	947560	673460	945390	1005700	908620	390800	0
YBR126C	YBR126C	25	25	25	sp|YBR126C|TPS1_YEAST NCSL01000025.1 58322-59809 ORF Verified Synthase subunit of trehalose-6-P synthase/phosphatase complex; synthesizes the storage carbohydrate trehalose, which is critically important for survival of long-term desiccation; also found in	1	25	25	25	25	3	25	3	25	3	54.3	54.3	54.3	56.147	495	495	5.92	8	9	7	5	2	4	3	5	5	4	6	5	0	215.42	By MS/MS	By MS/MS	39015000	42564000	46974000	42706000	45911000	39300000	45843000	47427000	42742000	20848000	36030
YBR126W-A	YBR126W-A	1	1	1	sp|YBR126W-A|MEO1_YEAST NCSL01000025.1 60288-60494 ORF Verified Putative protein of unknown function; identified by gene-trapping, microarray analysis, and genome-wide homology searches; mRNA identified as translated by ribosome profiling data; SWAT-GFP, s	1	1	1	1	1	0	1	0	1	0	14.7	14.7	14.7	7.759	68	68	6						1							0.0019175	3.4854	By MS/MS		1606600	2043200	2342100	1590600	1728800	1291700	1346900	1697100	1686900	944630	0
YBR127C	YBR127C	44	44	44	sp|YBR127C|VMA2_YEAST NCSL01000025.1 60742-62295 ORF Verified Subunit B of V1 peripheral membrane domain of vacuolar H+-ATPase; electrogenic proton pump found throughout the endomembrane system; contains nucleotide binding sites; also detected in the cytop	1	44	44	44	42	18	42	18	42	18	81	81	81	57.749	517	517	6.67	15	15	6	10	18	14	13	12	13	16	20	10	0	278.36	By MS/MS	By MS/MS	99870000	100920000	115040000	97749000	89744000	82875000	95125000	93874000	102690000	86848000	417580
YBR129C	YBR129C	8	8	7	sp|YBR129C|OPY1_YEAST NCSL01000025.1 63825-64811 ORF Verified Protein of unknown function; overproduction blocks cell cycle arrest in the presence of mating pheromone; the authentic, non-tagged protein is detected in highly purified mitochondria in high-th	1	8	8	7	7	1	7	1	7	1	34.8	34.8	28	37.746	328	328	5.68	1	2	1	1	2	4	4	2	2				0	30.984	By MS/MS	By MS/MS	2395200	2434300	2969400	2210800	2083600	1759000	1972000	2007200	1929200	1187100	0
YBR130C	YBR130C	21	21	21	sp|YBR130C|SHE3_YEAST NCSL01000025.1 65064-66341 ORF Verified Protein adaptor between Myo4p and the She2p-mRNA complex; part of the mRNA localization machinery that restricts accumulation of certain proteins to the bud; also required for cortical ER inheri	1	21	21	21	19	8	19	8	19	8	56.2	56.2	56.2	47.545	425	425	7.32	2	3	2	5	6	6	6	6	8	5	5	6	0	167.73	By MS/MS	By MS/MS	3282900	3596500	3953400	4571700	4355500	4636300	4051000	3513000	4522300	3791000	9599.8
YBR131W	YBR131W	2	2	2	sp|YBR131W|CCZ1_YEAST NCSL01000025.1 66635-68749 ORF Verified Subunit of a heterodimeric guanine nucleotide exchange factor (GEF); subunit of the Mon1-Ccz1 GEF complex, which stimulates nucleotide exchange and activation of Ypt7p, a Rab family GTPase invol	1	2	2	2	2	0	2	0	2	0	3.6	3.6	3.6	80.758	704	704	9.67								1	1			1	0	6.015	By MS/MS		277510	350750	359080	225940	281120	270360	233190	277010	282540	270850	0
YBR132C	YBR132C	3	3	3	sp|YBR132C|AGP2_YEAST NCSL01000025.1 69138-70928 ORF Verified Plasma membrane regulator of polyamine and carnitine transport; has similarity to transporters but lacks transport activity; may act as a sensor that transduces environmental signals; has a posi	1	3	3	3	3	0	3	0	3	0	7	7	7	67.201	596	596	5			2	1						1			0	9.0385	By MS/MS		982370	934730	1343900	797350	644430	414690	470550	698740	608660	319020	0
YBR133C	YBR133C	5	5	5	sp|YBR133C|HSL7_YEAST NCSL01000025.1 71294-73777 ORF Verified Protein arginine N-methyltransferase; exhibits septin and Hsl1p-dependent localization to the bud neck in budded cells and periodic Hsl1p-dependent phosphorylation; required with Hsl1p, and Elm1	1	5	5	5	3	2	3	2	3	2	9.3	9.3	9.3	95.148	827	827	5.6	1					3			1				0	9.6851	By MS/MS	By MS/MS	139210	132950	227810	217770	187100	129690	160110	155540	203900	220200	0
YBR135W	YBR135W	5	5	5	sp|YBR135W|CKS1_YEAST NCSL01000025.1 74356-74817 ORF Verified Cyclin-dependent protein kinase regulatory subunit and adaptor; interacts with Cdc28p (aka Cdk1p); required for G1/S and G2/M phase transitions and budding; mediates phosphorylation and degradat	1	5	5	5	5	0	5	0	5	0	35.9	35.9	35.9	18.165	153	153	6	2	2				1			1	1	1	1	0	41.699	By MS/MS		5054900	5094300	5553600	6030300	6014000	6165600	7259400	5926800	5776500	4987100	0
YBR136W	YBR136W	8	8	8	sp|YBR136W|MEC1_YEAST NCSL01000025.1 75181-82287 ORF Verified Genome integrity checkpoint protein and PI kinase superfamily member; Mec1p and Dun1p function in same pathway to regulate dNTP pools and telomere length; signal transducer required for cell cyc	1	8	8	8	7	2	7	2	7	2	3.6	3.6	3.6	273.3	2368	2368	6.42	1		2	1	1		2	1	2	1	1		0	12.701	By MS/MS	By MS/MS	707270	689130	699430	567330	640310	531340	596130	748630	582540	498630	0
YBR137W	YBR137W	4	4	4	sp|YBR137W|dubious67_YEAST NCSL01000025.1 82557-83096 ORF Verified Protein with a role in ER delivery of tail-anchored membrane proteins; interacts with Sgt2p; binds to the TRC complex, which inserts proteins into the ER membrane; interacts with Msn5p kary	1	4	4	4	4	0	4	0	4	0	24.6	24.6	24.6	20.454	179	179	4.75	1		1	2	1	1	1	1					0	32.503	By MS/MS		5317900	6509700	5873900	4794900	5356500	6020300	4135400	5883100	6005700	5076700	0
YBR139W	YBR139W	11	11	11	sp|YBR139W|dubious69_YEAST NCSL01000025.1 85177-86703 ORF Verified Putative serine type carboxypeptidase; role in phytochelatin synthesis; green fluorescent protein (GFP)-fusion protein localizes to the vacuole; expression induced by nitrogen limitation in	1	11	11	11	11	1	11	1	11	1	28	28	28	57.698	508	508	6.73	2	3	1	3	1		1	2	1	3	2	3	0	67.678	By MS/MS	By MS/MS	6347600	5915700	7224300	6071900	6365300	5926300	6076000	6173100	6522100	4143800	92244
YBR140C	YBR140C	13	13	13	sp|YBR140C|IRA1_YEAST NCSL01000025.1 86863-96141 ORF Verified GTPase-activating protein; negatively regulates RAS by converting it from GTP- to the GDP-bound inactive form, required for reducing cAMP levels under nutrient limiting conditions, mediates memb	1	13	13	13	7	7	7	7	7	7	6.7	6.7	6.7	350.96	3092	3092	8.52			1	2	1	3		1	3	4	2	4	0	19.999	By MS/MS	By MS/MS	1624800	1884600	1776900	2957600	2125100	3235600	3564900	2649400	2570400	1857400	72947
YBR142W	YBR142W	18	18	18	sp|YBR142W|MAK5_YEAST NCSL01000025.1 97829-100159 ORF Verified Essential nucleolar protein; putative DEAD-box RNA helicase required for maintenance of M1 dsRNA virus; involved in biogenesis of large (60S) ribosomal subunits GN=MAK5 PE=1 SV=1	1	18	18	18	16	4	16	4	16	4	26.8	26.8	26.8	87.406	776	776	6	1	1	3	3	3	3	5	4	2	2			0	68.817	By MS/MS	By MS/MS	3406100	3676600	4088800	3003900	3148200	2863000	2555200	3617300	3073700	2814600	0
YBR143C	YBR143C	28	28	27	sp|YBR143C|SUP45_YEAST NCSL01000025.1 100391-101704 ORF Verified Polypeptide release factor (eRF1) in translation termination; mutant form acts as a recessive omnipotent suppressor; methylated by Mtq2p-Trm112p in ternary complex eRF1-eRF3-GTP; mutation of	1	28	28	27	27	3	27	3	27	3	63.8	63.8	62.5	49.005	437	437	6.29	3	6	8	2	10	6	4	6	5	4	6	3	0	150.29	By MS/MS	By MS/MS	59547000	62748000	66660000	52488000	52039000	48593000	52910000	57006000	55766000	33135000	183920
YBR145W	YBR145W	5	4	4	sp|YBR145W|ADH5_YEAST NCSL01000025.1 103290-104345 ORF Verified Alcohol dehydrogenase isoenzyme V; involved in ethanol production; ADH5 has a paralog, ADH1, that arose from the whole genome duplication GN=ADH5 PE=1 SV=1	1	5	4	4	5	1	4	0	4	0	18.8	16.5	16.5	37.724	351	351	6		2		1				1		2			0	11.284	By MS/MS	By matching	3684500	3188200	5896100	3120200	2699400	1864300	2930400	2658700	2334700	1293900	0
YBR146W	YBR146W	14	14	14	sp|YBR146W|MRPS9_YEAST NCSL01000025.1 104786-105622 ORF Verified Mitochondrial ribosomal protein of the small subunit GN=MRPS9 PE=1 SV=1	1	14	14	14	14	1	14	1	14	1	58.3	58.3	58.3	31.953	278	278	6.41	2	1	1	4	1	4	3			1	2	3	0	49.078	By MS/MS	By MS/MS	9308800	9103600	10534000	9813700	7981100	7619900	8428900	8951900	8268200	5821400	91159
YBR147W	YBR147W	2	2	2	sp|YBR147W|RTC2_YEAST NCSL01000025.1 106146-107024 ORF Verified Putative vacuolar membrane transporter for cationic amino acids; likely contributes to amino acid homeostasis by exporting cationic amino acids from the vacuole; positive regulation by Lys14p	1	2	2	2	1	1	1	1	1	1	7.9	7.9	7.9	33.137	292	292	5.33			1	1					1				0.00049225	4.6846	By MS/MS	By MS/MS	0	0	0	0	0	0	0	0	0	0	0
YBR148W	YBR148W	30	30	30	sp|YBR148W|YSW1_YEAST NCSL01000025.1 107435-109264 ORF Verified Protein required for normal prospore membrane formation; interacts with Gip1p, which is the meiosis-specific regulatory subunit of the Glc7p protein phosphatase; expressed specifically in spor	1	30	30	30	28	6	28	6	28	6	56.3	56.3	56.3	70.209	609	609	6.1	9	10	9	7	6	8	6	8	5	4	8	8	0	229.65	By MS/MS	By MS/MS	11916000	14850000	12862000	11426000	13541000	19809000	11102000	11806000	16019000	12802000	0
YBR149W	YBR149W	26	26	26	sp|YBR149W|ARA1_YEAST NCSL01000025.1 109547-110581 ORF Verified NADP+ dependent arabinose dehydrogenase; involved in carbohydrate metabolism; purified as homodimer; naturally occurs with a N-terminus degradation product GN=ARA1 PE=1 SV=1	1	26	26	26	26	7	26	7	26	7	77.9	77.9	77.9	38.855	344	344	7.13	8	4	3	7	6	8	11	10	16	10	8	6	0	235.53	By MS/MS	By MS/MS	65597000	61643000	81414000	61888000	56215000	46140000	64486000	55468000	54058000	32236000	312560
YBR151W	YBR151W	20	20	20	sp|YBR151W|APD1_YEAST NCSL01000025.1 114570-115520 ORF Verified Protein of unknown function; required for normal localization of actin patches and for normal tolerance of sodium ions and hydrogen peroxide; localizes to both cytoplasm and nucleus GN=APD1 PE	1	20	20	20	20	4	20	4	20	4	69	69	69	35.758	316	316	5.41	7	2	2	5	7	2		4	3		3	2	0	53.554	By MS/MS	By MS/MS	14653000	14459000	16310000	16455000	15917000	18157000	16047000	14605000	16157000	12985000	10962
YBR152W	YBR152W	6	6	6	sp|YBR152W|SPP381_YEAST NCSL01000025.1 115918-116793 ORF Verified mRNA splicing factor, component of U4/U6.U5 tri-snRNP; interacts genetically and physically with Prp38p; relocalizes to the cytosol in response to hypoxia GN=SPP381 PE=1 SV=1	1	6	6	6	4	2	4	2	4	2	23	23	23	33.829	291	291	6.38	1			1	1	1	1		2	1			0	17.354	By MS/MS	By MS/MS	1044100	901740	1038200	658730	940570	828840	741650	874290	719080	748200	0
YBR154C	YBR154C	11	11	11	sp|YBR154C|RPB5_YEAST NCSL01000025.1 117904-118551 ORF Verified RNA polymerase subunit ABC27; common to RNA polymerases I, II, and III; contacts DNA and affects transactivation GN=RPB5 PE=1 SV=1	1	11	11	11	11	1	11	1	11	1	62.8	62.8	62.8	25.079	215	215	5.58	2	3	2	2	3	1	3	4	2	2			0	97.256	By MS/MS	By matching	10352000	12054000	12002000	10925000	10835000	10572000	9055600	11783000	10444000	10157000	0
YBR155W	YBR155W	18	18	17	sp|YBR155W|CNS1_YEAST NCSL01000025.1 119312-120469 ORF Verified TPR-containing co-chaperone; binds both Hsp82p (Hsp90) and Ssa1p (Hsp70); stimulates ATPase activity of Ssa1p; ts mutants reduce Hsp82p function, overexpression suppresses phenotypes of HSP82	1	18	18	17	17	0	17	0	17	0	40.8	40.8	37.1	44.127	385	385	6.48	2	1	2	4	2	2		1	2	3	3	1	0	43.736	By MS/MS		5309000	5595400	5796300	5024900	5221400	5949700	4592000	5219300	5211800	4255800	0
YBR156C	YBR156C	54	54	54	sp|YBR156C|SLI15_YEAST NCSL01000025.1 120645-122741 ORF Verified Subunit of the conserved chromosomal passenger complex (CPC); complex regulates kinetochore-microtubule attachments, activation of the spindle tension checkpoint, and mitotic spindle disassem	1	54	54	54	28	41	28	41	28	41	63.9	63.9	63.9	79.225	698	698	6.16	10	8	9	8	12	17	17	14	11	9	5	3	0	175.47	By MS/MS	By MS/MS	7123600	6989000	6875400	5192700	5815300	4771700	6384500	6309000	5420000	4084200	0
YBR159W	YBR159W	10	10	10	sp|YBR159W|IFA38_YEAST NCSL01000025.1 128224-129267 ORF Verified Microsomal beta-keto-reductase; contains oleate response element (ORE) sequence in the promoter region; mutants exhibit reduced VLCFA synthesis, accumulate high levels of dihydrosphingosine,	1	10	10	10	10	0	10	0	10	0	39.8	39.8	39.8	38.752	347	347	7.89	1	3					2	1	3	4	2	2	0	50.407	By MS/MS		11518000	10184000	13007000	10149000	9465200	8005500	8678000	10661000	9444900	4155500	0
YBR160W	YBR160W	21	21	20	sp|YBR160W|CDC28_YEAST NCSL01000025.1 129619-130515 ORF Verified Cyclin-dependent kinase (CDK) catalytic subunit; master regulator of mitotic and meiotic cell cycles; alternately associates with G1, S, G2/M phase cyclins, which provide substrate specificit	1	21	21	20	21	4	21	4	20	4	71.1	71.1	68.5	34.061	298	298	8.29	1		3	3	1	2	3	6	6	6	6	5	0	78.633	By MS/MS	By MS/MS	46030000	44877000	48361000	45244000	44189000	40895000	45747000	41922000	46438000	26601000	0
YBR162C	YBR162C	3	3	3	sp|YBR162C|TOS1_YEAST NCSL01000025.1 132764-134131 ORF Verified Covalently-bound cell wall protein of unknown function; identified as a cell cycle regulated SBF target gene; deletion mutants are highly resistant to treatment with beta-1,3-glucanase; has se	1	3	3	3	3	0	3	0	3	0	9.7	9.7	9.7	47.978	455	455	6.5				1		1	1		1				0	14.782	By MS/MS		1001400	1032600	896770	1189600	988540	905650	895660	945910	1001900	892040	0
YBR164C	YBR164C	7	7	7	sp|YBR164C|ARL1_YEAST NCSL01000025.1 137436-137987 ORF Verified Soluble GTPase with a role in regulation of membrane traffic; regulates potassium influx; role in membrane organization at trans-Golgi network; G protein of the Ras superfamily, similar to ADP	1	7	7	7	7	0	7	0	7	0	46.4	46.4	46.4	20.434	183	183	7.5	1					3	4	3			2	1	0	21.47	By MS/MS		4478800	4923100	4654000	4141300	6287400	6590100	4864100	6207700	5718800	4748300	0
YBR166C	YBR166C	10	10	10	sp|YBR166C|TYR1_YEAST NCSL01000025.1 139390-140748 ORF Verified Prephenate dehydrogenase involved in tyrosine biosynthesis; expression is dependent on phenylalanine levels GN=TYR1 PE=1 SV=1	1	10	10	10	10	0	10	0	10	0	28.8	28.8	28.8	51.017	452	452	6.18	2	2	1	1		2	3	2	1	1		2	0	28.64	By MS/MS		5675500	7090900	7233100	5815400	6392600	4920900	4917400	6571000	6628500	4292100	0
YBR167C	YBR167C	2	2	2	sp|YBR167C|POP7_YEAST NCSL01000025.1 141014-141436 ORF Verified Subunit of RNase MRP, nuclear RNase P and telomerase; forms a soluble heterodimer with Pop6p that binds P3 domain of RNase MRP and RNase P RNAs; RNase MRP cleaves pre-rRNA, nuclear RNase P cle	1	2	2	2	1	1	1	1	1	1	28.6	28.6	28.6	15.823	140	140	2.33		2	1										0	6.4633	By MS/MS	By MS/MS	486490	561670	543930	490760	386890	361090	591560	532470	520710	375800	0
YBR168W	YBR168W	2	2	2	sp|YBR168W|PEX32_YEAST NCSL01000025.1 141916-143157 ORF Verified Peroxisomal integral membrane protein; involved in negative regulation of peroxisome size; partially functionally redundant with Pex31p; genetic interactions suggest action at a step downstre	1	2	2	2	2	0	2	0	2	0	6.1	6.1	6.1	48.696	413	413	5.5		1							1				0.0025888	2.8017	By MS/MS		233890	210970	274980	235700	198940	226380	190690	242410	255510	167240	0
YBR169C	YBR169C	56	56	48	sp|YBR169C|SSE2_YEAST NCSL01000025.1 143460-145541 ORF Verified Member of Hsp110 subclass of the heat shock protein 70 (HSP70) family; serves as nucleotide exchange factor to load ATP onto the SSA class of cytosolic Hsp70s; may be involved in protein foldi	1	56	56	48	55	14	55	14	47	8	75.9	75.9	66.5	77.606	693	693	6.68	6	10	12	8	11	11	15	18	18	14	8	4	0	323.31	By MS/MS	By MS/MS	149450000	153390000	147950000	113480000	131670000	128840000	118100000	134440000	130670000	95766000	1062200
YBR170C	YBR170C	25	25	25	sp|YBR170C|NPL4_YEAST NCSL01000025.1 145886-147628 ORF Verified Substrate-recruiting cofactor of the Cdc48p-Npl4p-Ufd1p segregase; assists Cdc48p in the dislocation of misfolded, polyubiquitinated ERAD substrates that are subsequently delivered to the prot	1	25	25	25	25	1	25	1	25	1	56.6	56.6	56.6	65.777	580	580	7.16	2	5	3	2	4	2	3	4	4	7	6	3	0	142.59	By MS/MS	By matching	18417000	18026000	19985000	17546000	17247000	19645000	14735000	17436000	19390000	14692000	0
YBR171W	YBR171W	8	8	8	sp|YBR171W|SEC66_YEAST NCSL01000025.1 147905-148525 ORF Verified Non-essential subunit of Sec63 complex; with Sec61 complex, Kar2p/BiP and Lhs1p forms a channel competent for SRP-dependent and post-translational SRP-independent protein targeting and import	1	8	8	8	8	2	8	2	8	2	33.5	33.5	33.5	24.231	206	206	5.36		1	1	2	3	3	3	1					0	25.946	By MS/MS	By MS/MS	9316400	11188000	7282500	5904900	6395600	5348200	5207400	10517000	5895200	4668300	59474
YBR172C	YBR172C	16	16	15	sp|YBR172C|SMY2_YEAST NCSL01000025.1 148692-150914 ORF Verified GYF domain protein; involved in COPII vesicle formation; interacts with the Sec23p/Sec24p subcomplex; overexpression suppresses the temperature sensitivity of a myo2 mutant; similar to S. pomb	1	16	16	15	12	7	12	7	12	7	26.1	26.1	25	81.336	740	740	5.24	7	5	1	3	4	3		2	2		3	3	0	57.817	By MS/MS	By MS/MS	2579300	2923200	3258000	2712200	2597300	2470200	2344400	3157800	2678800	2897600	0
YBR173C	YBR173C	12	12	12	sp|YBR173C|UMP1_YEAST NCSL01000025.1 151269-151715 ORF Verified Chaperone required for correct maturation of the 20S proteasome; short-lived chaperone; may inhibit premature dimerization of proteasome half-mers; degraded by proteasome upon completion of it	1	12	12	12	12	2	12	2	12	2	85.8	85.8	85.8	16.76	148	148	5.71	1	3	4	1	3	1	4	3	1	1	2		0	53.786	By MS/MS	By MS/MS	12767000	11001000	11657000	10162000	11953000	14614000	11692000	10344000	13245000	10050000	0
YBR175W	YBR175W	2	2	2	sp|YBR175W|SWD3_YEAST NCSL01000025.1 151951-152898 ORF Verified Essential subunit of the COMPASS (Set1C) complex; COMPASS methylates histone H3 on lysine 4 and is required in transcriptional silencing near telomeres; WD40 beta propeller superfamily member	1	2	2	2	2	0	2	0	2	0	8.3	8.3	8.3	34.753	315	315	6.33					1	1		1					0	5.5045	By MS/MS		542370	691390	559790	652540	529470	703830	408470	560570	540760	606050	0
YBR176W	YBR176W	3	3	3	sp|YBR176W|ECM31_YEAST NCSL01000025.1 153262-154200 ORF Verified Ketopantoate hydroxymethyltransferase; required for pantothenic acid biosynthesis, converts 2-oxoisovalerate into 2-dehydropantoate GN=ECM31 PE=1 SV=1	1	3	3	3	3	0	3	0	3	0	12.5	12.5	12.5	34.433	312	312	8.25							1	1	2				0	6.5277	By MS/MS		392540	433410	454720	488700	469230	398630	382540	433130	450710	158170	0
YBR177C	YBR177C	23	23	23	sp|YBR177C|EHT1_YEAST NCSL01000025.1 154349-155704 ORF Verified Acyl-coenzymeA:ethanol O-acyltransferase; plays a minor role in medium-chain fatty acid ethyl ester biosynthesis; possesses short-chain esterase activity; localizes to lipid particles and the	1	23	23	23	23	2	23	2	23	2	59.6	59.6	59.6	51.283	451	451	6.96	2	2	4	4	5	7	5	2	4	5	5	4	0	75.596	By MS/MS	By MS/MS	23156000	23381000	26656000	20160000	21269000	12266000	18454000	23361000	21333000	13183000	124090
YBR179C	YBR179C	7	7	7	sp|YBR179C|FZO1_YEAST NCSL01000025.1 156088-158655 ORF Verified Mitofusin; integral membrane protein involved in mitochondrial outer membrane tethering and fusion; role in mitochondrial genome maintenance; efficient tethering and degradation of Fzo1p requi	1	7	7	7	6	1	6	1	6	1	13.8	13.8	13.8	97.692	855	855	7.44			1	2	1			1		2	1	1	0	19.576	By MS/MS	By MS/MS	748350	837880	802480	649050	722550	770680	549580	658770	714410	494570	0
YBR180W	YBR180W	6	6	6	sp|YBR180W|DTR1_YEAST NCSL01000025.1 159279-160997 ORF Verified Putative dityrosine transporter of the major facilitator superfamily; member of the 12-spanner drug:H(+) antiporter DHA1 family; required for spore wall synthesis; sequence similarity to QDR1	1	6	6	6	3	3	3	3	3	3	10.7	10.7	10.7	63.379	572	572	7.79	3	1						1	1	3	3	2	0	15.334	By MS/MS	By MS/MS	1841800	1664500	2027500	1782500	1670600	2212700	1661300	1367100	2225900	1888800	0
YBR182C	YBR182C	2	2	2	sp|YBR182C|SMP1_YEAST NCSL01000020.1 209462-210820 ORF Verified MADS-box transcription factor involved in osmotic stress response; SMP1 has a paralog, RLM1, that arose from the whole genome duplication GN=SMP1 PE=1 SV=1	1	2	2	2	0	2	0	2	0	2	8.8	8.8	8.8	49.444	452	452	8.8								2	2	1			0	19.161		By MS/MS	0	0	0	0	0	0	0	0	0	0	0
YBR183W	YBR183W	3	3	3	sp|YBR183W|YPC1_YEAST NCSL01000020.1 207260-208210 ORF Verified Alkaline ceramidase; also has reverse (CoA-independent) ceramide synthase activity; catalyzes both breakdown and synthesis of phytoceramide; overexpression confers fumonisin B1 resistance; YPC	1	3	3	3	3	0	3	0	3	0	8.5	8.5	8.5	36.419	316	316	5	1	1				1	1		1				0	10.142	By MS/MS		324020	316060	378690	290470	220700	192880	231790	240070	295480	159440	0
YBR185C	YBR185C	9	9	8	sp|YBR185C|MBA1_YEAST NCSL01000020.1 204367-205203 ORF Verified Membrane-associated mitochondrial ribosome receptor; forms a complex with Mdm38p that may facilitate recruitment of mRNA-specific translational activators to ribosomes; possible role in protei	1	9	9	8	8	1	8	1	8	0	41.7	41.7	36.7	31.811	278	278	4.82	2		4	2			1					2	0	40.364	By MS/MS	By matching	3175000	3199200	4399600	3324500	2414000	2333900	2891300	3105500	2641500	2163900	0
YBR186W	YBR186W	10	10	10	sp|YBR186W|PCH2_YEAST NCSL01000020.1 202163-203773 ORF Verified Hexameric ring ATPase that remodels chromosome axis protein Hop1p; nucleolar component of the pachytene checkpoint, which prevents chromosome segregation when recombination and chromosome syna	1	10	10	10	10	0	10	0	10	0	20.3	20.3	20.3	60.401	536	536	7	1	1	2	2	2		1	1		2	3	2	0	30.55	By MS/MS		5986400	5706000	6071600	4284700	5833600	4708500	5305400	5506900	5251500	2696300	0
YBR188C	YBR188C	4	4	4	sp|YBR188C|NTC20_YEAST NCSL01000020.1 200219-200641 ORF Verified Member of the NineTeen Complex (NTC); this complex contains Prp19p and stabilizes U6 snRNA in catalytic forms of the spliceosome containing U2, U5, and U6 snRNAs GN=NTC20 PE=1 SV=1	1	4	4	4	4	1	4	1	4	1	31.4	31.4	31.4	15.935	140	140	3.88	1	1	2	1	1	1	1						0	11.986	By MS/MS	By MS/MS	537340	674500	531290	551340	609910	609240	552030	695720	604510	389400	0
YBR189W	YBR189W	18	1	1	sp|YBR189W|RPS9B_YEAST NCSL01000020.1 198818-199818 ORF Verified Protein component of the small (40S) ribosomal subunit; homologous to mammalian ribosomal protein S9 and bacterial S4; RPS9B has a paralog, RPS9A, that arose from the whole genome duplication	1	18	1	1	18	12	1	1	1	1	55.9	8.2	8.2	22.27	195	195	5.67		1	3								1	1	0.00096548	3.7697	By MS/MS	By MS/MS	0	0	0	0	0	0	0	0	0	0	0
YBR191W;YPL079W	YBR191W;YPL079W	11;10	11;10	11;10	sp|YBR191W|RPL21A_YEAST NCSL01000020.1 197187-198057 ORF Verified Ribosomal 60S subunit protein L21A; homologous to mammalian ribosomal protein L21, no bacterial homolog; RPL21A has a paralog, RPL21B, that arose from the whole genome duplication GN=RPL21A	2	11	11	11	11	8	11	8	11	8	60	60	60	18.242	160	160;160	6.65	1	3	2	5	7	8	4	6	5	2	3	3	0	33.384	By MS/MS	By MS/MS	59398000	56758000	77340000	55555000	40607000	39204000	50108000	48211000	52187000	38777000	524940
YBR192W	YBR192W	9	9	9	sp|YBR192W|RIM2_YEAST NCSL01000020.1 195542-196675 ORF Verified Mitochondrial pyrimidine nucleotide transporter; imports pyrimidine nucleoside triphosphates and exports pyrimidine nucleoside monophosphates; member of the mitochondrial carrier family GN=RIM	1	9	9	9	9	0	9	0	9	0	26	26	26	42.101	377	377	6.93		2	2		1	1	1	1	2	2	1	1	0	35.312	By MS/MS		3195300	3321100	3988500	3110300	2690700	2459100	2521400	3283400	2616200	1719900	0
YBR193C	YBR193C	4	4	4	sp|YBR193C|MED8_YEAST NCSL01000020.1 194574-195245 ORF Verified Subunit of the RNA polymerase II mediator complex; associates with core polymerase subunits to form the RNA polymerase II holoenzyme; essential for transcriptional regulation GN=MED8 PE=1 SV=1	1	4	4	4	4	1	4	1	4	1	24.2	24.2	24.2	25.298	223	223	6.64	1	1	2	1	1	2			1	2	2	1	0	12.895	By MS/MS	By MS/MS	829290	847570	985030	742260	914270	895020	727210	872680	886500	483510	0
YBR194W	YBR194W	3	3	3	sp|YBR194W|AIM4_YEAST NCSL01000020.1 193919-194290 ORF Verified Protein proposed to be associated with the nuclear pore complex; null mutant is viable, displays elevated frequency of mitochondrial genome loss and is sensitive to freeze-thaw stress GN=AIM4	1	3	3	3	3	0	3	0	3	0	24.4	24.4	24.4	14.289	123	123	8						1	1	1	1	1			0	5.6958	By MS/MS		425820	402400	385450	453170	452150	447870	429570	484400	485180	579450	0
YBR195C	YBR195C	8	8	8	sp|YBR195C|MSI1_YEAST NCSL01000020.1 192446-193714 ORF Verified Subunit of chromatin assembly factor I (CAF-1); chromatin assembly by CAF-1 affects multiple processes including silencing at telomeres, mating type loci, and rDNA; maintenance of kinetochore	1	8	8	8	8	1	8	1	8	1	30.1	30.1	30.1	47.388	422	422	6.63	1	2	2	2	2	2	1			2	2	3	0	37.315	By MS/MS	By MS/MS	3496100	3576000	4039500	4300000	4220300	4576400	4180600	3553900	4572700	3498300	0
YBR196C	YBR196C	28	28	28	sp|YBR196C|PGI1_YEAST NCSL01000020.1 190428-192092 ORF Verified Glycolytic enzyme phosphoglucose isomerase; catalyzes the interconversion of glucose-6-phosphate and fructose-6-phosphate; required for cell cycle progression and completion of the gluconeogen	1	28	28	28	28	10	28	10	28	10	63.7	63.7	63.7	61.298	554	554	7.64	2	5	3	4	11	13	6	12	13	14	9	9	0	196.95	By MS/MS	By MS/MS	126060000	138700000	164080000	140030000	131380000	151230000	143400000	140680000	130510000	101320000	780640
YBR197C	YBR197C	6	6	6	sp|YBR197C|dubious75_YEAST NCSL01000020.1 188473-189126 ORF Verified Protein of unknown function; green fluorescent protein (GFP)-fusion protein localizes to the cytoplasm and nucleus; YBR197C is not an essential gene; relative distribution to the nucleus	1	6	6	6	2	4	2	4	2	4	23	23	23	24.189	217	217	6.78			2		1	1	1	1	2		1		0	14.859	By MS/MS	By MS/MS	495990	507880	549220	523950	579250	571990	529130	646190	514010	672600	0
YBR198C	YBR198C	30	30	30	sp|YBR198C|TAF5_YEAST NCSL01000020.1 185806-188202 ORF Verified Subunit (90 kDa) of TFIID and SAGA complexes; involved in RNA polymerase II transcription initiation and in chromatin modification GN=TAF5 PE=1 SV=1	1	30	30	30	28	6	28	6	28	6	44.6	44.6	44.6	88.966	798	798	5.53	4	9	8	7	8	9	4	3	3	6	2	3	0	323.31	By MS/MS	By MS/MS	9466900	9130200	11769000	9594300	9282900	8885400	9582800	9054100	10233000	6843200	7448.5
YBR199W	YBR199W	13	13	13	sp|YBR199W|KTR4_YEAST NCSL01000020.1 184026-185420 ORF Verified Glycosyltransferase involved in protein glycosylation; transfers GDP-mannose to methyl-alpha-mannoside in vitro; member of the KRE2/MNT1 mannosyltransferase family of type II membrane proteins	1	13	13	13	13	0	13	0	13	0	37.7	37.7	37.7	54.613	464	464	7.17	2	1	2		2		1	2	2	1	2	3	0	43.527	By MS/MS		3374000	3311000	4042600	3547000	3713200	3453800	3257900	3295000	3635100	2119300	0
YBR200W	YBR200W	13	13	13	sp|YBR200W|BEM1_YEAST NCSL01000020.1 181802-183457 ORF Verified Protein containing SH3-domains; involved in establishing cell polarity and morphogenesis; functions as a scaffold protein for complexes that include Cdc24p, Ste5p, Ste20p, and Rsr1p GN=BEM1 PE	1	13	13	13	10	6	10	6	10	6	27	27	27	61.635	551	551	6.05	1	2	7	8	4	2	1		3	5	4	1	0	31.279	By MS/MS	By MS/MS	3292400	3689000	3709000	3021000	2972300	3005200	2719300	3476900	3212300	2308200	0
YBR202W	YBR202W	15	15	15	sp|YBR202W|MCM7_YEAST NCSL01000020.1 176020-178557 ORF Verified Component of the Mcm2-7 hexameric helicase complex; MCM2-7 primes origins of DNA replication in G1 and becomes an active ATP-dependent helicase that promotes DNA melting and elongation in S-ph	1	15	15	15	12	3	12	3	12	3	24.1	24.1	24.1	94.941	845	845	6.8	7	4	4	2	1	1	2	3	2	6	7	5	0	44.486	By MS/MS	By MS/MS	2980200	3005700	3098000	2443800	2981600	2616600	2653600	3311100	2682300	1789900	0
YBR203W	YBR203W	5	5	4	sp|YBR203W|COS111_YEAST NCSL01000020.1 172391-175165 ORF Verified Protein required for antifungal drug ciclopirox olamine resistance; not related to the subtelomerically-encoded COS family; the authentic, non-tagged protein is detected in highly purified m	1	5	5	4	1	3	1	3	1	3	9.4	9.4	7.4	104.65	924	924	7.25			2								1	1	0.0056035	2.4913	By MS/MS	By MS/MS	0	0	0	0	0	0	0	0	0	0	0
YBR204C	YBR204C	8	8	8	sp|YBR204C|LDH1_YEAST NCSL01000020.1 170952-172079 ORF Verified Serine hydrolase; exhibits active esterase plus weak triacylglycerol lipase activities; proposed role in lipid homeostasis, regulating phospholipid and non-polar lipid levels and required for	1	8	8	8	8	1	8	1	8	1	26.4	26.4	26.4	43.316	375	375	6.6		1		1	1	2	2	1	1			1	0	24.07	By MS/MS	By MS/MS	13629000	13175000	13688000	13144000	12075000	12323000	12285000	12477000	13289000	9095400	0
YBR205W	YBR205W	13	13	13	sp|YBR205W|KTR3_YEAST NCSL01000020.1 169497-170711 ORF Verified Putative alpha-1,2-mannosyltransferase; involved in O- and N-linked protein glycosylation; member of the KRE2/MNT1 mannosyltransferase family; Svp26p mediates uptake of Ktr3p into COPII vesicl	1	13	13	13	13	0	13	0	13	0	38.6	38.6	38.6	47.482	404	404	8.38	1			1	2	2	4	2	1	3	5	3	0	70.024	By MS/MS		14856000	15044000	15015000	9980200	12689000	12576000	9797400	14121000	13228000	8305700	0
YBR207W	YBR207W	12	12	12	sp|YBR207W|FTH1_YEAST NCSL01000020.1 167790-169187 ORF Verified Putative high affinity iron transporter; involved in transport of intravacuolar stores of iron; forms complex with Fet5p; expression is regulated by iron; proposed to play indirect role in end	1	12	12	12	12	5	12	5	12	5	24.1	24.1	24.1	51.419	465	465	6.09	8	6	12	12	5	9	10	8	9	9	5	4	0	72.395	By MS/MS	By MS/MS	4241000	3820000	5122000	2972400	3085000	3975800	2947600	3174000	3173800	1249600	0
YBR208C	YBR208C	23	23	23	sp|YBR208C|DUR1,2_YEAST NCSL01000020.1 162123-167630 ORF Verified Urea amidolyase; contains both urea carboxylase and allophanate hydrolase activities, degrades urea to CO2 and NH3; expression sensitive to nitrogen catabolite repression and induced by allo	1	23	23	23	23	0	23	0	23	0	15.5	15.5	15.5	201.88	1835	1835	7.23			2	5	4	4	2	4		1	5	3	0	58.202	By MS/MS		3804600	4030000	5517700	4309300	5627900	2353400	5323600	5116000	4004800	2680900	0
YBR211C	YBR211C	5	5	5	sp|YBR211C|AME1_YEAST NCSL01000020.1 155280-156254 ORF Verified Essential kinetochore protein associated with microtubules and SPBs; component of the kinetochore sub-complex COMA (Ctf19p, Okp1p, Mcm21p, Ame1p); involved in spindle checkpoint maintenance; o	1	5	5	5	1	4	1	4	1	4	21	21	21	37.47	324	324	8.2		1						3	4	2			0	17.806	By MS/MS	By MS/MS	150490	329950	142300	137560	110290	118610	177880	157060	98219	154910	0
YBR212W	YBR212W	10	10	10	sp|YBR212W|NGR1_YEAST NCSL01000020.1 152511-154526 ORF Verified RNA binding protein that negatively regulates growth rate; interacts with the 3 UTR of the mitochondrial porin (POR1) mRNA and enhances its degradation; overexpression impairs mitochondrial f	1	10	10	10	9	4	9	4	9	4	26.7	26.7	26.7	74.952	671	671	4.76	2	2	2	4	3			1	1	1	1		0	34.268	By MS/MS	By MS/MS	539030	559450	789050	557690	610950	511800	462580	481320	571820	414980	498580
YBR213W	YBR213W	2	2	2	sp|YBR213W|MET8_YEAST NCSL01000020.1 151205-152029 ORF Verified Bifunctional dehydrogenase and ferrochelatase; involved in the biosynthesis of siroheme, a prosthetic group used by sulfite reductase; required for sulfate assimilation and methionine biosynth	1	2	2	2	2	0	2	0	2	0	10.2	10.2	10.2	31.945	274	274	6.5				1					1				0	6.0131	By MS/MS		401370	425600	413990	362910	379360	442220	286320	467270	365480	289390	0
YBR214W	YBR214W	17	17	17	sp|YBR214W|SDS24_YEAST NCSL01000020.1 149399-150982 ORF Verified Protein involved in cell separation during budding; one of two S. cerevisiae homologs (Sds23p and Sds24p) of the S. pombe Sds23 protein, which is implicated in APC/cyclosome regulation; may p	1	17	17	17	16	6	16	6	16	6	51.4	51.4	51.4	57.152	527	527	6.23	12	8	6	12	15	8	10	13	9	5	10	7	0	150.63	By MS/MS	By MS/MS	14072000	15297000	19260000	16921000	14493000	13154000	14605000	13513000	15088000	7334100	0
YBR215W	YBR215W	23	23	23	sp|YBR215W|HPC2_YEAST NCSL01000020.1 147081-149042 ORF Verified Subunit of the HIR complex; HIR is a nucleosome assembly complex involved in regulation of histone gene transcription; mutants display synthetic defects with subunits of FACT, a complex that a	1	23	23	23	15	10	15	10	15	10	43.5	43.5	43.5	67.817	625	625	6.45	8	5	3	7	3	2	1	4	6	6	6	5	0	83.284	By MS/MS	By MS/MS	1773400	2130900	1918500	1982100	1994500	2284100	1721900	2133600	2159300	2118800	0
YBR216C	YBR216C	9	9	9	sp|YBR216C|YBP1_YEAST NCSL01000020.1 144794-146818 ORF Verified Protein involved in cellular response to oxidative stress; required for oxidation of specific cysteine residues of transcription factor Yap1p, resulting in nuclear localization of Yap1p in res	1	9	9	9	9	1	9	1	9	1	16.2	16.2	16.2	77.768	674	674	6	2	1	1		1		1	2	1	1		1	0	20.872	By MS/MS	By MS/MS	25198000	23864000	37683000	28536000	29562000	24412000	24802000	21551000	26327000	11347000	0
YBR217W	YBR217W	4	4	4	sp|YBR217W|ATG12_YEAST NCSL01000020.1 144002-144562 ORF Verified Ubiquitin-like modifier involved in autophagy and the Cvt pathway; conserved; conjugated to Atg5p to form a complex involved in Atg8p lipidation; Atg5p-Atg12p conjugate enhances E2 activity o	1	4	4	4	0	4	0	4	0	4	39.2	39.2	39.2	21.105	186	186	8.71	1						1		1	1	2	1	0	16.453		By MS/MS	0	0	0	0	0	0	0	0	0	0	0
YBR218C	YBR218C	52	18	18	sp|YBR218C|PYC2_YEAST NCSL01000020.1 140145-143687 ORF Verified Pyruvate carboxylase isoform; cytoplasmic enzyme that converts pyruvate to oxaloacetate; differentially regulated than isoform Pyc1p; mutations in the human homolog are associated with lactic	1	52	18	18	51	16	17	3	17	3	49.4	19.2	19.2	130.2	1180	1180	6.24	2	2	1	4	4	3	5	2	1		2	3	0	83.824	By MS/MS	By MS/MS	17639000	19886000	23925000	17631000	18032000	15979000	15597000	20296000	16673000	13191000	0
YBR221C	YBR221C	16	16	16	sp|YBR221C|PDB1_YEAST NCSL01000020.1 136141-137241 ORF Verified E1 beta subunit of the pyruvate dehydrogenase (PDH) complex; PDH is an evolutionarily conserved multi-protein complex found in mitochondria GN=PDB1 PE=1 SV=1	1	16	16	16	16	4	16	4	16	4	56.6	56.6	56.6	40.053	366	366	6.57	1	9	5	3	3	5	3	4	4	5	3	6	0	80.592	By MS/MS	By MS/MS	60918000	64187000	71020000	63268000	57363000	58354000	62086000	64626000	62691000	54765000	401630
YBR222C	YBR222C	34	34	34	sp|YBR222C|PCS60_YEAST NCSL01000020.1 134043-135674 ORF Verified Oxalyl-CoA synthetase; capable of catalyzing conversion of oxalate to oxalyl-CoA; catalyzes first step in pathway of oxalate degradation that functions to protect yeast from inhibitory effect	1	34	34	34	34	7	34	7	34	7	64.6	64.6	64.6	60.488	543	543	6.22	5	7	9	15	5	5	6	5	5	8	8	5	0	134	By MS/MS	By MS/MS	93231000	91302000	108220000	84063000	83353000	38749000	77445000	94317000	86992000	67427000	906330
YBR223C	YBR223C	3	3	2	sp|YBR223C|TDP1_YEAST NCSL01000020.1 132097-133731 ORF Verified Tyrosyl-DNA phosphodiesterase I; hydrolyzes 3 and 5-phosphotyrosyl bonds; involved in the repair of DNA lesions created by topoisomerase I and topoisomerase II; mutations in human homolog re	1	3	3	2	1	2	1	2	1	1	8.6	8.6	6.4	62.298	544	544	6.33		1				1					1		0	7.6796	By MS/MS	By MS/MS	66297	91744	10392	14031	58002	77390	54991	55897	80439	98540	0
YBR225W	YBR225W	23	23	23	sp|YBR225W|dubious84_YEAST NCSL01000020.1 129062-131764 ORF Uncharacterized Putative protein of unknown function; non-essential gene identified in a screen for mutants affected in mannosylphophorylation of cell wall components GN=dubious84 PE=1 SV=1	1	23	23	23	15	13	15	13	15	13	29.9	29.9	29.9	101.23	900	900	6.71	5	5	6	5	5	8	6	5	8	10	5	4	0	71.87	By MS/MS	By MS/MS	2612300	2587100	3152400	2540000	2246100	1570600	2375000	2480900	2546600	1345000	0
YBR227C	YBR227C	19	19	19	sp|YBR227C|MCX1_YEAST NCSL01000020.1 127258-128820 ORF Verified Non-proteolytic ATPase of the AAA family; stimulates incorporation of the pyridoxal phosphate cofactor into Hem1p (5-aminolevulinic acid synthase); localized to the mitochondrial matrix; ortho	1	19	19	19	18	1	18	1	18	1	33.3	33.3	33.3	57.901	520	520	5.96	3	4	2		1	3	7	1			2	3	0	66.877	By MS/MS	By MS/MS	8147200	8780300	9309200	6233400	6507800	6782900	5911900	7610300	6850300	5262200	0
YBR229C	YBR229C	17	17	17	sp|YBR229C|ROT2_YEAST NCSL01000020.1 123171-126035 ORF Verified Glucosidase II catalytic subunit; required to trim the final glucose in N-linked glycans; required for normal cell wall synthesis; mutations in rot2 suppress tor2 mutations, and are synthetica	1	17	17	17	17	0	17	0	17	0	22.1	22.1	22.1	110.29	954	954	6.83	2	1		2	3	2	3	4	3		3	1	0	77.271	By MS/MS		4678200	4957400	5293300	4534200	4476300	5495000	4266200	4766800	5303100	3292300	0
YBR230C	YBR230C	8	8	8	sp|YBR230C|OM14_YEAST NCSL01000020.1 122427-122843 ORF Verified Mitochondrial outer membrane receptor for cytosolic ribosomes; integral protein of the outer membrane that interacts with the nascent chain-associated complex (NAC) bound to ribosomes, contrib	1	8	8	8	8	3	8	3	8	3	60.1	60.1	60.1	15.156	138	138	7.27	5	6	3	2	8	4	7	9	7	6	8	9	0	25.977	By MS/MS	By MS/MS	11062000	11869000	13708000	14721000	12511000	10270000	12303000	13053000	11571000	7831700	113500
YBR231C	YBR231C	5	5	5	sp|YBR231C|SWC5_YEAST NCSL01000020.1 119304-120215 ORF Verified Component of the SWR1 complex; complex exchanges histone variant H2AZ (Htz1p) for chromatin-bound histone H2A; protein abundance increases in response to DNA replication stress; relocalizes to	1	5	5	5	5	0	5	0	5	0	18.2	18.2	18.2	34.343	303	303	5.83		1	1			1	1	1	1				0	10.347	By MS/MS		630530	706050	539500	472260	654870	720430	528360	560390	564810	556770	0
YBR233W	YBR233W	14	14	14	sp|YBR233W|PBP2_YEAST NCSL01000020.1 117725-118966 ORF Verified RNA binding protein; has similarity to mammalian heterogeneous nuclear RNP K protein, involved in the regulation of telomere position effect and telomere length; relative distribution to the n	1	14	14	14	10	5	10	5	10	5	39.2	39.2	39.2	45.782	413	413	6.43	3	7	4		2	2	1	2	3	2	4	5	0	57.854	By MS/MS	By MS/MS	2698600	3458300	3246800	3371300	3630400	4079700	3232700	3714700	3604300	3442300	0
YBR233W-A	YBR233W-A	3	3	3	sp|YBR233W-A|DAD3_YEAST NCSL01000020.1 117133-117417 ORF Verified Essential subunit of the Dam1 complex (aka DASH complex); complex couples kinetochores to the force produced by MT depolymerization thereby aiding in chromosome segregation; is transferred t	1	3	3	3	3	1	3	1	3	1	51.1	51.1	51.1	10.848	94	94	6			2	1	1					1	1		0	21.223	By MS/MS	By MS/MS	748750	681410	752370	556810	820130	900540	689460	906640	951860	889550	0
YBR234C	YBR234C	20	20	19	sp|YBR234C|ARC40_YEAST NCSL01000020.1 115800-116954 ORF Verified Subunit of the ARP2/3 complex; ARP2/3 is required for the motility and integrity of cortical actin patches GN=ARC40 PE=1 SV=1	1	20	20	19	19	1	19	1	19	1	59.4	59.4	57.8	42.446	384	384	7.43	1	1	2	4	1	5	9	5	3	3	4	4	0	143.79	By MS/MS	By matching	29437000	28579000	35157000	32208000	28504000	25624000	28576000	27377000	30166000	16303000	0
YBR235W	YBR235W	14	14	14	sp|YBR235W|VHC1_YEAST NCSL01000020.1 112129-115491 ORF Verified Vacuolar membrane cation-chloride cotransporter (CCC); likely mediates K+ and Cl- cotransport into the vacuole; has a role in potassium homeostasis and salt tolerance; localizes to sites of co	1	14	14	14	11	8	11	8	11	8	13.9	13.9	13.9	124	1120	1120	6.9	1	2	3	8	2	3	3	2	5	4	4	3	0	42.107	By MS/MS	By MS/MS	1711800	1745200	1576700	1509500	1491100	1459100	1274600	1607400	1782100	1173600	0
YBR236C	YBR236C	13	13	12	sp|YBR236C|ABD1_YEAST NCSL01000020.1 110699-112009 ORF Verified Methyltransferase; catalyzes the transfer of a methyl group from S-adenosylmethionine to the GpppN terminus of capped mRNA; nuclear protein that relocalizes to the cytosol in response to hypox	1	13	13	12	12	1	12	1	12	1	39.2	39.2	35.3	50.286	436	436	5.95	4	3	1	1		1	2	2	3	1	1	2	0	50.715	By MS/MS	By MS/MS	6030100	6406600	7054700	5754900	6062000	6303800	6218500	6694000	6881400	4177300	0
YBR237W	YBR237W	11	11	11	sp|YBR237W|PRP5_YEAST NCSL01000020.1 107874-110423 ORF Verified RNA helicase in the DEAD-box family; necessary for prespliceosome formation, bridges U1 and U2 snRNPs and enables stable U2 snRNP association with intron RNA GN=PRP5 PE=1 SV=1	1	11	11	11	11	1	11	1	11	1	14.6	14.6	14.6	96.425	849	849	8.5		2	2	1				6	7	5	4	3	0	37.521	By MS/MS	By MS/MS	9081100	10116000	10973000	8731200	7909000	7096400	6722700	9267300	7063700	4849500	0
YBR240C	YBR240C	1	1	1	sp|YBR240C|THI2_YEAST NCSL01000020.1 100558-101910 ORF Verified Transcriptional activator of thiamine biosynthetic genes; interacts with regulatory factor Thi3p to control expression of thiamine biosynthetic genes with respect to thiamine availability; act	1	1	1	1	0	1	0	1	0	1	4.7	4.7	4.7	51.822	450	450	6						1							1	-2		By MS/MS	0	0	0	0	0	0	0	0	0	0	0
YBR241C	YBR241C	3	3	3	sp|YBR241C|dubious89_YEAST NCSL01000020.1 98345-99811 ORF Uncharacterized Putative transporter, member of the sugar porter family; green fluorescent protein (GFP)-fusion protein localizes to the vacuolar membrane; YBR241C is not an essential gene; YBR241C	1	3	3	3	3	0	3	0	3	0	9.4	9.4	9.4	53.569	488	488	9							1	1		1	1		0	17.517	By MS/MS		1035300	1265000	1434500	1523400	1078700	1228300	1021600	1203500	1188200	882500	0
YBR242W	YBR242W	6	6	6	sp|YBR242W|dubious90_YEAST NCSL01000020.1 97010-97726 ORF Uncharacterized Putative protein of unknown function; green fluorescent protein (GFP)-fusion protein localizes to the cytoplasm and nucleus; YBR242W is not an essential gene; YBR242W has a paralog,	1	6	6	6	6	0	6	0	6	0	31.1	31.1	31.1	27.546	238	238	9.89							1	1	2	1	2	2	0	16.061	By MS/MS		1248900	1186300	1368200	1159400	1071600	867760	1232700	1236300	1200200	940200	0
YBR245C	YBR245C	40	40	38	sp|YBR245C|ISW1_YEAST NCSL01000020.1 90942-94247 ORF Verified ATPase subunit of imitation-switch (ISWI) class chromatin remodelers; with Ioc3p forms Isw1a complex involved in repression of transcription initiation; with Ioc2p and Ioc4p forms Isw1b complex	1	40	40	38	37	8	37	8	35	8	41.3	41.3	39.4	127.72	1101	1101	5.9	4	9	12	7	5	4	4	3	4	6	8	3	0	122.77	By MS/MS	By MS/MS	16165000	16386000	18720000	16645000	15730000	15720000	17463000	16613000	16323000	10874000	0
YBR246W	YBR246W	3	3	3	sp|YBR246W|RRT2_YEAST NCSL01000020.1 89642-90805 ORF Verified Methylesterase performing penultimate step of diphthamide biosynthesis; hydrolyzes methylated diphthine to produce diphthine and allows Dph6-catalyzed amidation reaction to occur; deletion leads	1	3	3	3	2	1	2	1	2	1	15.8	15.8	15.8	43.339	387	387	6.75						2	1	1					0	33.256	By MS/MS	By MS/MS	13078	14966	17216	19763	22620	11881	21800	17951	26983	17951	0
YBR247C	YBR247C	12	12	12	sp|YBR247C|ENP1_YEAST NCSL01000020.1 87951-89402 ORF Verified Protein associated with U3 and U14 snoRNAs; required for pre-rRNA processing and 40S ribosomal subunit synthesis; localized in the nucleus and concentrated in the nucleolus; human BYSL functiona	1	12	12	12	10	2	10	2	10	2	30	30	30	55.05	483	483	6.52	1	1	1	1	4	2	1	4	4	2			0	37.24	By MS/MS	By MS/MS	5591000	5062000	5952300	5399900	5225400	4405100	4867000	5438000	5059100	3843500	0
YBR248C	YBR248C	35	35	35	sp|YBR248C|HIS7_YEAST NCSL01000020.1 85943-87601 ORF Verified Imidazole glycerol phosphate synthase; glutamine amidotransferase:cyclase that catalyzes the fifth step of histidine biosynthesis and also produces 5-aminoimidazole-4-carboxamide ribotide (AICAR	1	35	35	35	35	1	35	1	35	1	69.9	69.9	69.9	61.067	552	552	6.03	7	6	1	4	12	7	3	5	3	6	4	3	0	177.82	By MS/MS	By matching	25069000	24978000	31896000	23966000	20502000	15390000	20942000	22903000	20706000	12646000	0
YBR249C	YBR249C	19	17	17	sp|YBR249C|ARO4_YEAST NCSL01000020.1 84414-85526 ORF Verified 3-deoxy-D-arabino-heptulosonate-7-phosphate (DAHP) synthase; catalyzes the first step in aromatic amino acid biosynthesis and is feedback-inhibited by tyrosine or high concentrations of phenylal	1	19	17	17	19	8	17	7	17	7	57.3	53.2	53.2	39.763	370	370	7.4	7	6	1	4	5	3	6	7	19	12	3	8	0	260.9	By MS/MS	By MS/MS	51161000	50942000	66832000	61486000	44853000	31288000	55469000	54109000	52024000	41367000	1133500
YBR250W	YBR250W	15	15	15	sp|YBR250W|SPO23_YEAST NCSL01000020.1 81804-83375 ORF Verified Protein of unknown function; associates with meiosis-specific protein Spo1p GN=SPO23 PE=1 SV=1	1	15	15	15	14	2	14	2	14	2	33.8	33.8	33.8	60.009	523	523	7.86	1	1	1	1		3	3	1	1	3	3	3	0	80.259	By MS/MS	By MS/MS	3479300	4593600	4297800	3240000	4408200	5321300	2644100	2842800	4870600	2787300	0
YBR251W	YBR251W	12	12	12	sp|YBR251W|MRPS5_YEAST NCSL01000020.1 80096-81019 ORF Verified Mitochondrial ribosomal protein of the small subunit GN=MRPS5 PE=1 SV=1	1	12	12	12	12	0	12	0	12	0	40.7	40.7	40.7	34.883	307	307	5.35	2	1	1	5	4	3			1	1	1	1	0	46.36	By MS/MS		10689000	12296000	14365000	12195000	9260000	8658800	9473600	10750000	10060000	9476300	0
YBR252W	YBR252W	7	7	7	sp|YBR252W|DUT1_YEAST NCSL01000020.1 79355-79798 ORF Verified Deoxyuridine triphosphate diphosphatase (dUTPase); catalyzes hydrolysis of dUTP to dUMP and PPi, thereby preventing incorporation of uracil into DNA during replication; critical for the maintena	1	7	7	7	7	0	7	0	7	0	49.7	49.7	49.7	15.337	147	147	7.07	2	1				1	3	3	2	1	1	1	0	25.659	By MS/MS		7355700	7355300	7557400	6471000	6310100	6218700	6177300	6269500	6152100	5651500	0
YBR253W	YBR253W	2	2	2	sp|YBR253W|SRB6_YEAST NCSL01000020.1 78774-79139 ORF Verified Subunit of the RNA polymerase II mediator complex; associates with core polymerase subunits to form the RNA polymerase II holoenzyme; essential for transcriptional regulation GN=SRB6 PE=1 SV=1	1	2	2	2	2	0	2	0	2	0	19	19	19	13.963	121	121	4		1				1							0	6.6802	By MS/MS		551200	598040	571960	422340	425540	534400	422130	500040	504940	257320	0
YBR254C	YBR254C	2	2	2	sp|YBR254C|TRS20_YEAST NCSL01000020.1 78150-78677 ORF Verified Core component of transport protein particle (TRAPP) complexes I-III; TRAPPs are multimeric guanine nucleotide-exchange factors for GTPase Ypt1p, regulating ER-Golgi traffic (TRAPPI), intra-Gol	1	2	2	2	2	0	2	0	2	0	9.1	9.1	9.1	19.645	175	175	3.5	1	1			1	1							0.0019194	3.5325	By MS/MS		445210	508540	451550	484560	341250	341060	435020	493230	384090	222590	0
YBR255C-A	YBR255C-A	2	2	2	sp|YBR255C-A|dubious91_YEAST NCSL01000020.1 75341-75795 ORF Uncharacterized Putative protein of unknown function; may interact with respiratory chain complexes III (ubiquinol-cytochrome c reductase) or IV (cytochrome c oxidase); identified by sequence comp	1	2	2	2	2	0	2	0	2	0	17.5	17.5	17.5	13.741	120	120	5				1		1							0	55.189	By MS/MS		1494800	1653400	1617900	964350	1404600	1318300	1472000	1544900	1358300	1179300	0
YBR255W	YBR255W	11	11	11	sp|YBR255W|MTC4_YEAST NCSL01000020.1 75873-77957 ORF Verified Protein of unknown function; required for normal growth rate at 15 degrees C; green fluorescent protein (GFP)-fusion protein localizes to the cytoplasm in a punctate pattern; mtc4 is synthetical	1	11	11	11	1	10	1	10	1	10	20.7	20.7	20.7	79.053	694	694	6.87	2	1	2			2	5	3	4	3	1		0	36.414	By MS/MS	By MS/MS	0	0	0	0	0	0	0	0	0	0	0
YBR256C	YBR256C	9	9	9	sp|YBR256C|RIB5_YEAST NCSL01000020.1 74314-75030 ORF Verified Riboflavin synthase; catalyzes the last step of the riboflavin biosynthesis pathway GN=RIB5 PE=1 SV=1	1	9	9	9	9	0	9	0	9	0	35.3	35.3	35.3	26.177	238	238	6.71		1	1	2	1	1	1	2	4		1		0	50.176	By MS/MS		22055000	23434000	25684000	20652000	18998000	11920000	18687000	22952000	18897000	14116000	0
YBR257W	YBR257W	1	1	1	sp|YBR257W|POP4_YEAST NCSL01000020.1 72692-73531 ORF Verified Subunit of both RNase MRP and nuclear RNase P; RNase MRP cleaves pre-rRNA, while nuclear RNase P cleaves tRNA precursors to generate mature 5 ends and facilitates turnover of nuclear RNAs; bind	1	1	1	1	1	0	1	0	1	0	6.1	6.1	6.1	32.923	279	279	2.5		1	1										0.0065192	2.4213	By MS/MS		130450	137010	133950	132120	109710	89474	109200	117700	115080	63061	0
YBR258C	YBR258C	4	4	4	sp|YBR258C|SHG1_YEAST NCSL01000020.1 72254-72682 ORF Verified Subunit of the COMPASS (Set1C) complex; COMPASS methylates histone H3 on lysine 4 and is required in transcriptional silencing near telomeres GN=SHG1 PE=1 SV=1	1	4	4	4	3	1	3	1	3	1	44.4	44.4	44.4	16.402	142	142	5.43	2	1			1	1					1	1	0	17.881	By MS/MS	By MS/MS	800570	770510	947870	732270	706010	648490	688280	736950	828940	535990	0
YBR259W	YBR259W	2	2	1	sp|YBR259W|dubious92_YEAST NCSL01000020.1 69963-72029 ORF Verified Protein of unknown function; YBR259W is not an essential gene; forms cytoplasmic foci upon DNA replication stress GN=dubious92 PE=1 SV=1	1	2	2	1	1	0	1	0	1	0	5.7	5.7	2.5	80.329	688	688	7							1						1	-2	By MS/MS		0	0	0	0	0	0	0	0	0	0	0
YBR260C	YBR260C	18	18	18	sp|YBR260C|RGD1_YEAST NCSL01000020.1 67778-69778 ORF Verified GTPase-activating protein (RhoGAP) for Rho3p and Rho4p; possibly involved in control of actin cytoskeleton organization GN=RGD1 PE=1 SV=1	1	18	18	18	18	1	18	1	18	1	25.5	25.5	25.5	74.645	666	666	7.44			1	2	3	3	3	5	2	4	1	1	0	37.297	By MS/MS	By MS/MS	10901000	11017000	12551000	9222100	9023500	10261000	9241400	10474000	10621000	6747400	0
YBR261C	YBR261C	6	6	5	sp|YBR261C|TAE1_YEAST NCSL01000020.1 66887-67585 ORF Verified AdoMet-dependent proline methyltransferase; catalyzes the dimethylation of ribosomal proteins Rpl12 and Rps25 at N-terminal proline residues; has a role in protein synthesis; fusion protein loca	1	6	6	5	5	0	5	0	5	0	37.9	37.9	33.6	26.067	232	232	8.2				1				2	1			1	0	197.8	By MS/MS		2026400	2939400	1701700	1441400	1569300	1451200	1459100	2350000	1435900	1301100	0
YBR262C	YBR262C	8	8	8	sp|YBR262C|MIC12_YEAST NCSL01000020.1 66377-66697 ORF Verified Component of the MICOS complex; MICOS (formerly MINOS or MitOS) is a mitochondrial inner membrane complex that extends into the intermembrane space and has a role in the maintenance of crista j	1	8	8	8	8	0	8	0	8	0	49.1	49.1	49.1	12.388	106	106	6.77	1	1		1	1	2	3	1			1	2	0	17.962	By MS/MS		6570400	6264600	7740100	5202000	5037100	4015900	4191500	6001800	4669900	3484300	0
YBR263W	YBR263W	33	32	31	sp|YBR263W|SHM1_YEAST NCSL01000020.1 64682-66154 ORF Verified Mitochondrial serine hydroxymethyltransferase; converts serine to glycine plus 5,10 methylenetetrahydrofolate; involved in generating precursors for purine, pyrimidine, amino acid, and lipid bio	1	33	32	31	32	9	31	8	31	8	58	56.5	54.5	53.772	490	490	7	5	1	5	9	4	6	6	6	7	8	8	4	0	116.91	By MS/MS	By MS/MS	69609000	69822000	81704000	65243000	65090000	69190000	56892000	69269000	62881000	54666000	351620
YBR264C	YBR264C	4	4	4	sp|YBR264C|YPT10_YEAST NCSL01000020.1 64049-64648 ORF Verified Rab family GTP-binding protein; contains the PEST signal sequence specific for proteolytic enzymes; may be involved in vesicular transport; overexpression leads to accumulation of Golgi-like ci	1	4	4	4	4	0	4	0	4	0	23.6	23.6	23.6	21.736	199	199	7			1	1		1		1		1	1		0	11.462	By MS/MS		836490	896190	863400	726960	837600	768840	654100	803680	787050	662670	0
YBR265W	YBR265W	5	5	5	sp|YBR265W|TSC10_YEAST NCSL01000020.1 62873-63835 ORF Verified 3-ketosphinganine reductase; catalyzes the second step in phytosphingosine synthesis; essential for growth in the absence of exogenous dihydrosphingosine or phytosphingosine; localized to lipid	1	5	5	5	5	0	5	0	5	0	22.5	22.5	22.5	36	320	320	5.5	1		1	1			1		2				0	13.372	By MS/MS		1351100	1257500	1879900	1558900	1322700	1097300	1110400	1147000	1505700	999880	0
YBR267W	YBR267W	3	3	3	sp|YBR267W|REI1_YEAST NCSL01000020.1 61395-62576 ORF Verified Cytoplasmic pre-60S factor; required for the correct recycling of shuttling factors Alb1, Arx1 and Tif6 at the end of the ribosomal large subunit biogenesis; involved in bud growth in the mitoti	1	3	3	3	3	0	3	0	3	0	8.1	8.1	8.1	45.946	393	393	6.8		1	1					1	1			1	0	8.5009	By MS/MS		405400	385930	471610	398430	309070	284200	383340	336120	317010	297270	0
YBR268W	YBR268W	2	2	2	sp|YBR268W|MRPL37_YEAST NCSL01000020.1 60801-61118 ORF Verified Mitochondrial ribosomal protein of the large subunit GN=MRPL37 PE=1 SV=1	1	2	2	2	2	0	2	0	2	0	24.8	24.8	24.8	11.935	105	105	8.5							1	1	1	1			0	7.0545	By MS/MS		3571500	3303100	3833000	3129600	2359200	1873200	2328500	2759800	2415000	2116500	0
YBR269C	YBR269C	9	9	9	sp|YBR269C|SDH8_YEAST NCSL01000020.1 59837-60253 ORF Verified Protein required for assembly of succinate dehydrogenase; interacts with flavinylated Sdh1p and may function as a chaperone for free Sdh1p, protecting its FAD cofactor from redox reactions befor	1	9	9	9	9	1	9	1	9	1	60.1	60.1	60.1	15.504	138	138	7.42	1	1	2	1	1	2	2		1	2	4	2	0	55.614	By MS/MS	By MS/MS	7054200	8113100	8388300	5300000	6576400	7965900	5169000	7676200	6175500	7453300	0
YBR272C	YBR272C	8	8	8	sp|YBR272C|HSM3_YEAST NCSL01000020.1 54618-56066 ORF Verified Proteasome-interacting protein; involved in the assembly of the base subcomplex of the 19S proteasomal regulatory particle (RP); involved in DNA mismatch repair during slow growth; weak similari	1	8	8	8	8	1	8	1	8	1	18.9	18.9	18.9	55.731	482	482	6.5	2	2		1	1	1	2			1	2	2	0	42.898	By MS/MS	By MS/MS	2806000	2876300	2858700	2361700	2595800	2829600	2340800	2401100	2355700	1717200	0
YBR273C	YBR273C	9	9	9	sp|YBR273C|UBX7_YEAST NCSL01000020.1 53050-54360 ORF Verified UBX (ubiquitin regulatory X) domain-containing protein; interacts with Cdc48p; UBX7 has a paralog, UBX6, that arose from the whole genome duplication GN=UBX7 PE=1 SV=1	1	9	9	9	7	2	7	2	7	2	31	31	31	49.958	436	436	6.14	2	1		3	2			1	2	1		2	0	24.427	By MS/MS	By MS/MS	1212900	1460600	1210900	944920	934010	1062400	859500	1026700	897440	925090	0
YBR274W	YBR274W	2	2	1	sp|YBR274W|CHK1_YEAST NCSL01000020.1 51244-52827 ORF Verified Serine/threonine kinase and DNA damage checkpoint effector; mediates cell cycle arrest via phosphorylation of Pds1p; phosphorylated by checkpoint signal transducer Mec1p; homolog of S. pombe and	1	2	2	1	1	0	1	0	1	0	4.2	4.2	1.9	60.016	527	527	4				1									0.0030552	2.7551	By MS/MS		15855	13585	19363	12666	24458	12139	19528	15619	17607	14920	0
YBR275C	YBR275C	30	30	28	sp|YBR275C|RIF1_YEAST NCSL01000020.1 45315-51065 ORF Verified Protein that binds to the Rap1p C-terminus; acts synergistically with Rif2p to help control telomere length and establish telomeric silencing; involved in control of DNA replication; contributes	1	30	30	28	7	22	7	22	7	22	17.5	17.5	17	217.98	1916	1916	6.47	1	4	4	5	5	5	5	4	2	4	2	4	0	66.523	By MS/MS	By MS/MS	320560	413360	387840	228820	310820	354190	260070	306020	355060	166220	0
YBR276C	YBR276C	6	6	6	sp|YBR276C|PPS1_YEAST NCSL01000020.1 42378-44801 ORF Verified Protein phosphatase; has specificity for serine, threonine, and tyrosine residues; has a role in the DNA synthesis phase of the cell cycle GN=PPS1 PE=1 SV=1	1	6	6	6	6	0	6	0	6	0	7.4	7.4	7.4	91.683	807	807	6	2					1	2	1				1	0	21.145	By MS/MS		222320	214580	521650	3640500	487420	584420	3892600	271050	1663100	140010	0
YBR278W	YBR278W	6	6	6	sp|YBR278W|DPB3_YEAST NCSL01000020.1 41522-42127 ORF Verified Third-largest subunit of DNA polymerase II (DNA polymerase epsilon); required to maintain fidelity of chromosomal replication and also for inheritance of telomeric silencing; stabilizes the inte	1	6	6	6	5	2	5	2	5	2	29.9	29.9	29.9	22.665	201	201	8.94	1						2	3	2	4	2	2	0	11.927	By MS/MS	By MS/MS	3424200	4017600	3350800	3055400	3805100	3768300	2989000	4465300	3728800	3216000	0
YBR279W	YBR279W	17	17	17	sp|YBR279W|PAF1_YEAST NCSL01000020.1 39806-41161 ORF Verified Component of the Paf1p complex involved in transcription elongation; binds to and modulates the activity of RNA polymerases I and II; required for expression of a subset of genes, including cell	1	17	17	17	16	5	16	5	16	5	52.5	52.5	52.5	52.544	451	451	6.28	5	6	6	5	4	1	5	5	3	3	6	5	0	143.38	By MS/MS	By MS/MS	11128000	12263000	11683000	10874000	10950000	10783000	9549100	12044000	10898000	9728700	0
YBR280C	YBR280C	30	30	30	sp|YBR280C|SAF1_YEAST NCSL01000020.1 37703-39616 ORF Verified F-Box protein involved in proteasome-dependent degradation of Aah1p; involved in proteasome-dependent degradation of Aah1p during entry of cells into quiescence; interacts with Skp1 GN=SAF1 PE=1	1	30	30	30	24	9	24	9	24	9	58.7	58.7	58.7	70.537	637	637	7.38	2	4	7	10	7	7	6	6	3	7	15	10	0	253.47	By MS/MS	By MS/MS	19044000	20730000	20987000	18912000	19380000	19036000	18820000	19817000	21802000	12960000	35782
YBR281C	YBR281C	17	17	17	sp|YBR281C|DUG2_YEAST NCSL01000020.1 34794-37430 ORF Verified Component of glutamine amidotransferase (GATase II); forms a complex with Dug3p to degrade glutathione (GSH) and other peptides containing a gamma-glu-X bond in an alternative pathway to GSH deg	1	17	17	17	16	1	16	1	16	1	25.2	25.2	25.2	98.044	878	878	8.17	1	1			1	2	3	4	2	4	3	2	0	76.656	By MS/MS	By MS/MS	4207100	4454300	4796100	4053000	4265900	4036100	3923000	4333300	4407400	3001900	0
YBR282W	YBR282W	7	7	6	sp|YBR282W|MRPL27_YEAST NCSL01000020.1 33720-34160 ORF Verified Mitochondrial ribosomal protein of the large subunit; homolog of human Bcl-2 interacting protein BMRP GN=MRPL27 PE=1 SV=1	1	7	7	6	6	0	6	0	6	0	54.1	54.1	47.3	16.492	146	146	6.75		1			3	1			1	1		1	0	17.672	By MS/MS		3129900	3240000	3585200	3487900	2742000	2352200	2505900	2701900	2905800	2154700	0
YBR283C	YBR283C	8	8	8	sp|YBR283C|SSH1_YEAST NCSL01000020.1 31985-33457 ORF Verified Subunit of the Ssh1 translocon complex; Sec61p homolog involved in co-translational pathway of protein translocation; not essential GN=SSH1 PE=1 SV=1	1	8	8	8	8	2	8	2	8	2	15.3	15.3	15.3	53.311	490	490	6.09	2		1	2	1			1	2		1	1	0	80.852	By MS/MS	By matching	8437200	8036200	10079000	8810200	7626800	6567800	6824100	7835200	6951500	3650700	0
YBR284W	YBR284W	1	1	1	sp|YBR284W|dubious94_YEAST NCSL01000020.1 28767-31160 ORF Uncharacterized Putative metallo-dependent hydrolase superfamily protein; similar to AMP deaminases but lacks key catalytic residues and does not rescue purine nucleotide metabolic defect of quadrup	1	1	1	1	1	0	1	0	1	0	1	1	1	92.817	797	797	3			1										1	-2	By MS/MS		0	0	0	0	0	0	0	0	0	0	0
YBR285W	YBR285W	7	7	7	sp|YBR285W|dubious95_YEAST NCSL01000020.1 28039-28473 ORF Uncharacterized Putative protein of unknown function; YBR285W is not an essential gene GN=dubious95 PE=1 SV=1	1	7	7	7	3	4	3	4	3	4	50	50	50	16.811	144	144	7.59	1		1	1	1	3	2	1	2		2	3	0	19.788	By MS/MS	By MS/MS	1210500	1453100	1427300	1542800	1344700	3234600	924910	1026100	1840000	1555500	0
YBR286W	YBR286W	22	22	22	sp|YBR286W|APE3_YEAST NCSL01000020.1 26084-27697 ORF Verified Vacuolar aminopeptidase Y; processed to mature form by Prb1p GN=APE3 PE=1 SV=1	1	22	22	22	22	4	22	4	22	4	46.6	46.6	46.6	60.131	537	537	6.39	3	4	4	7	9	2	10	11	5	4	2	3	0	105.97	By MS/MS	By MS/MS	74595000	71528000	84703000	82275000	85500000	87255000	74537000	77482000	91189000	77959000	533800
YBR287W	YBR287W	6	6	6	sp|YBR287W|dubious96_YEAST NCSL01000020.1 24543-25826 ORF Uncharacterized Protein of unknown function; green fluorescent protein (GFP)-fusion protein localizes to the ER; YBR287W is not an essential gene GN=dubious96 PE=1 SV=1	1	6	6	6	6	3	6	3	6	3	18.3	18.3	18.3	47.476	427	427	6.33		3	3	8	7	7	3	3	3	5	3	1	0	29.288	By MS/MS	By MS/MS	559910	473300	527750	479220	434490	494430	473990	476880	550570	234030	0
YBR288C	YBR288C	11	11	11	sp|YBR288C|APM3_YEAST NCSL01000020.1 22934-24385 ORF Verified Mu3-like subunit of the clathrin associated protein complex (AP-3); functions in transport of alkaline phosphatase to the vacuole via the alternate pathway GN=APM3 PE=1 SV=1	1	11	11	11	11	1	11	1	11	1	34	34	34	54.809	483	483	6.18	2	1	1	3	1	1	1	1	2	2	2		0	58.754	By MS/MS	By MS/MS	3010700	3492200	3443800	3716700	3814400	3433100	3404500	3547400	3731200	2880100	0
YBR289W	YBR289W	17	17	17	sp|YBR289W|SNF5_YEAST NCSL01000020.1 19959-22646 ORF Verified Subunit of the SWI/SNF chromatin remodeling complex; involved in transcriptional regulation; functions interdependently in transcriptional activation with Snf2p and Snf6p; relocates to the cytos	1	17	17	17	16	4	16	4	16	4	23.8	23.8	23.8	101.85	895	895	5.52	5	4	2		7	2	1	3	1	3	1	2	0	121.57	By MS/MS	By MS/MS	2896900	2993600	2724000	2702600	2731100	2567100	2819100	2787700	2745900	2343400	0
YBR290W	YBR290W	6	6	6	sp|YBR290W|BSD2_YEAST NCSL01000020.1 18788-19753 ORF Verified Heavy metal ion homeostasis protein; facilitates trafficking of Smf1p and Smf2p metal transporters to vacuole where they are degraded; acts as an adaptor protein with Rsp5p in the regulated endo	1	6	6	6	3	3	3	3	3	3	29.9	29.9	29.9	35.763	321	321	8.57				2				1		1	2	1	0	38.687	By MS/MS	By MS/MS	237640	291110	330300	255560	258030	263930	299810	307090	257010	193060	0
YBR291C	YBR291C	4	4	3	sp|YBR291C|CTP1_YEAST NCSL01000020.1 17772-18671 ORF Verified Mitochondrial inner membrane citrate transporter; member of the mitochondrial carrier family GN=CTP1 PE=1 SV=1	1	4	4	3	3	1	3	1	3	1	11.7	11.7	9.4	32.224	299	299	6.5	1			1						1	1		0.0012025	3.6109	By MS/MS	By matching	418500	392530	523260	355130	339840	311190	349590	294260	372870	280230	0
YBR296C	YBR296C	4	4	4	sp|YBR296C|PHO89_YEAST NCSL01000020.1 3793-5517 ORF Verified Plasma membrane Na+/Pi cotransporter; active in early growth phase; similar to phosphate transporters of Neurospora crassa; transcription regulated by inorganic phosphate concentrations and Pho4p	1	4	4	4	4	0	4	0	4	0	5.9	5.9	5.9	62.626	574	574	9	1									1	2	1	0	14.644	By MS/MS		331180	321380	402350	196230	390410	2135800	357030	366190	430750	160750	0
YCL001W	YCL001W	4	4	4	sp|YCL001W|RER1_YEAST NCSL01000052.1 21069-21635 ORF Verified Protein involved in retention of membrane proteins; including Sec12p, in the ER; localized to Golgi; functions as a retrieval receptor in returning membrane proteins to the ER GN=RER1 PE=1 SV=1	1	4	4	4	4	1	4	1	4	1	29.8	29.8	29.8	22.27	188	188	7.25					1	2	2	1	1	1			0	16.298	By MS/MS	By MS/MS	5705000	4394200	7317900	6116000	5084000	3786700	6097700	5237900	5750400	2400800	0
YCL004W	YCL004W	5	5	4	sp|YCL004W|PGS1_YEAST NCSL01000052.1 18258-19823 ORF Verified Phosphatidylglycerolphosphate synthase; catalyzes the synthesis of phosphatidylglycerolphosphate from CDP-diacylglycerol and sn-glycerol 3-phosphate in the first committed and rate-limiting step	1	5	5	4	4	0	4	0	4	0	16.3	16.3	13.6	59.355	521	521	7.83			1			1	1			2	1		0	15.937	By MS/MS		165200	162500	220210	156740	142660	164700	143970	143370	157250	78292	0
YCL008C	YCL008C	5	5	5	sp|YCL008C|STP22_YEAST NCSL01000052.1 14849-16006 ORF Verified Component of the ESCRT-I complex; ESCRT-I is involved in ubiquitin-dependent sorting of proteins into the endosome; prevents polyubiquitination of the arrestin-related protein Rim8p, thereby di	1	5	5	5	5	0	5	0	5	0	16.9	16.9	16.9	43.344	385	385	9.8			1								2	2	0	18.587	By MS/MS		671130	781680	790920	717380	871100	584440	770120	663610	861760	514570	0
YCL009C	YCL009C	18	18	18	sp|YCL009C|ILV6_YEAST NCSL01000052.1 13765-14694 ORF Verified Regulatory subunit of acetolactate synthase; acetolactate synthase catalyzes the first step of branched-chain amino acid biosynthesis; enhances activity of the Ilv2p catalytic subunit, localizes	1	18	18	18	18	1	18	1	18	1	66	66	66	34	309	309	8.31	2	1		2	5	1		6	8	6	6	5	0	104.71	By MS/MS	By MS/MS	27621000	31506000	39955000	41549000	33076000	31450000	28742000	36006000	32709000	29636000	38518
YCL010C	YCL010C	4	4	4	sp|YCL010C|SGF29_YEAST NCSL01000052.1 12716-13495 ORF Verified Component of the HAT/Core module of the SAGA, SLIK, and ADA complexes; HAT/Core module also contains Gcn5p, Ngg1p, and Ada2p; binds methylated histone H3K4; involved in transcriptional regulati	1	4	4	4	4	0	4	0	4	0	23.2	23.2	23.2	29.385	259	259	6.17			1	2	1					1	1		0	24.485	By MS/MS		720630	781370	872490	850900	755330	791770	742540	872300	796360	609000	0
YCL011C	YCL011C	15	15	15	sp|YCL011C|GBP2_YEAST NCSL01000052.1 11220-12503 ORF Verified Poly(A+) RNA-binding protein; key surveillance factor for the selective export of spliced mRNAs from the nucleus to the cytoplasm; preference for intron-containing genes; similar to Npl3p; also	1	15	15	15	14	1	14	1	14	1	39.8	39.8	39.8	48.71	427	427	6.92	2	2	1	3	1		2	3	4	5	1	1	0	74.818	By MS/MS	By MS/MS	7326000	7394200	7269600	6535500	6108100	5188100	6256100	6544700	6731000	4316600	56410
YCL012C	YCL012C	4	4	4	sp|YCL012C|dubious106_YEAST NCSL01000052.1 10463-10934 ORF Verified Protein of unknown function; SWAT-GFP and mCherry fusion proteins localize to the endoplasmic reticulum and vacuole respectively; orthologs are present in S. bayanus, S. paradoxus and Ashb	1	4	4	4	3	1	3	1	3	1	41.8	41.8	41.8	15.493	134	134	8.75				1				1			1	1	0	10.251	By MS/MS	By MS/MS	1425500	1705500	1791300	1458400	1339500	1003300	1105100	1560100	1234200	1150400	0
YCL014W	YCL014W	10	10	10	sp|YCL014W|BUD3_YEAST NCSL01000052.1 5423-10333 ORF Verified Guanine nucleotide exchange factor (GEF) for Cdc42p; activates Cdc42p in early G1, accounting for the first stage of biphasic activation, with Cdc24p accounting for the second stage in late G1; i	1	10	10	10	0	10	0	10	0	10	11.4	11.4	11.4	184.7	1636	1636	6.12	2	4		1	2	1				1	2	3	0	25.788		By MS/MS	0	0	0	0	0	0	0	0	0	0	0
YCL016C	YCL016C	2	2	2	sp|YCL016C|DCC1_YEAST NCSL01000052.1 3763-4905 ORF Verified Subunit of a complex with Ctf8p and Ctf18p; shares some components with Replication Factor C; required for sister chromatid cohesion and telomere length maintenance GN=DCC1 PE=1 SV=1	1	2	2	2	2	0	2	0	2	0	8.9	8.9	8.9	44.072	380	380	5.5	1									1			0	16.546	By MS/MS		169090	135390	164440	136790	107680	102530	124160	103760	98319	91536	0
YCL017C	YCL017C	17	17	16	sp|YCL017C|NFS1_YEAST NCSL01000052.1 1921-3414 ORF Verified Cysteine desulfurase; involved in iron-sulfur cluster (Fe/S) biogenesis and in thio-modification of mitochondrial and cytoplasmic tRNAs; essential protein located predominantly in mitochondria GN=	1	17	17	16	16	5	16	5	16	5	42.9	42.9	41.2	54.438	497	497	6.69	2	3	2	4	5	3	2		4	5	4	2	0	61.647	By MS/MS	By MS/MS	17114000	18570000	23804000	20126000	15779000	18342000	16102000	19608000	16411000	11368000	44479
YCL018W	YCL018W	2	2	2	sp|YCL018W|LEU2_YEAST NCSL01000052.1 469-1563 ORF Verified Beta-isopropylmalate dehydrogenase (IMDH); catalyzes the third step in the leucine biosynthesis pathway; can additionally catalyze the conversion of beta-ethylmalate into alpha-ketovalerate GN=LEU2	1	2	2	2	2	1	2	1	2	1	4.1	4.1	4.1	38.952	364	364	7					1		2	2					0.0025925	2.8222	By MS/MS	By MS/MS	19452000	18564000	21736000	19563000	18818000	21522000	22117000	19648000	23115000	17460000	364590
YCL021W-A	YCL021W-A	2	2	2	sp|YCL021W-A|dubious105_YEAST NCSL01000046.1 481-858 ORF Uncharacterized Putative protein of unknown function; SWAT-GFP and mCherry fusion proteins localize to the vacuole GN=dubious105 PE=1 SV=1	1	2	2	2	1	1	1	1	1	1	32	32	32	14.641	125	125	7.5				1							1		0.00072569	3.8303	By MS/MS	By MS/MS	0	0	0	0	0	0	0	0	0	0	0
YCL025C	YCL025C	4	4	4	sp|YCL025C|AGP1_YEAST NCSL01000046.1 6217-8118 ORF Verified Low-affinity amino acid permease with broad substrate range; involved in uptake of asparagine, glutamine, and other amino acids; expression regulated by SPS plasma membrane amino acid sensor syste	1	4	4	4	2	3	2	3	2	3	7.6	7.6	7.6	69.721	633	633	7.25				2	1	2	2	2	1		1	1	0	36.278	By MS/MS	By MS/MS	105740	72359	140260	46347	30099	28101	34654	44537	51316	11853	0
YCL026C-B	YCL026C-B	10	10	9	sp|YCL026C-B|HBN1_YEAST NCSL01000046.1 10148-10729 ORF Verified Protein of unknown function; similar to bacterial nitroreductases; green fluorescent protein (GFP)-fusion protein localizes to the cytoplasm and nucleus; protein becomes insoluble upon intrace	1	10	10	9	9	1	9	1	9	1	49.2	49.2	45.1	20.994	193	193	5.43		1	2	3	2	2	1	1	1	1			0	49.656	By MS/MS	By MS/MS	4590800	5064100	4696000	3549300	3901100	7742400	3751200	4189200	4048000	2771600	36659
YCL028W	YCL028W	7	7	6	sp|YCL028W|RNQ1_YEAST NCSL01000046.1 12766-13989 ORF Verified [PIN(+)] prion; an infectious protein conformation that is generally an ordered protein aggregate GN=RNQ1 PE=1 SV=1	1	7	7	6	6	1	6	1	6	1	22.9	22.9	21.6	42.773	407	407	7.65	1	1	1			6	3	2	2	1	3	3	0	48.134	By MS/MS	By MS/MS	6916200	7511400	8092600	9042600	6528400	6459400	7258400	6723300	7333800	6586600	0
YCL029C	YCL029C	19	19	19	sp|YCL029C|BIK1_YEAST NCSL01000046.1 14218-15540 ORF Verified Microtubule-associated protein; component of the interface between microtubules and kinetochore, involved in sister chromatid separation; essential in polyploid cells but not in haploid or diplo	1	19	19	19	12	7	12	7	12	7	50	50	50	51.065	440	440	6.03	3	3	3	3	3	3	3	4	1	1	2	3	0	50.149	By MS/MS	By MS/MS	4112000	4394200	3589700	3592300	3270400	3328200	4089300	4649900	4093800	3793200	0
YCL030C	YCL030C	38	38	37	sp|YCL030C|HIS4_YEAST NCSL01000046.1 15806-18205 ORF Verified Multifunctional enzyme containing phosphoribosyl-ATP pyrophosphatase; phosphoribosyl-AMP cyclohydrolase, and histidinol dehydrogenase activities; catalyzes the second, third, ninth and tenth ste	1	38	38	37	37	1	37	1	37	1	54.2	54.2	54.1	87.707	799	799	6.81	2	3	4	10	8	4	1	8	11	5	4	4	0	294.63	By MS/MS	By matching	41852000	42158000	63600000	49967000	38669000	32566000	32802000	36690000	32827000	26121000	0
YCL031C	YCL031C	2	2	1	sp|YCL031C|RRP7_YEAST NCSL01000046.1 18571-19464 ORF Verified Essential protein involved in rRNA processing and ribosome biogenesis; protein abundance increases in response to DNA replication stress GN=RRP7 PE=1 SV=1	1	2	2	1	1	0	1	0	1	0	3.4	3.4	3	34.498	297	297	4.5				1	1								0.0089965	2.1334	By MS/MS		564100	635230	595290	626360	575630	551860	557580	494490	552140	524350	0
YCL032W	YCL032W	11	11	11	sp|YCL032W|STE50_YEAST NCSL01000046.1 19658-20698 ORF Verified Adaptor protein for various signaling pathways; involved in mating response, invasive/filamentous growth, osmotolerance; acts as an adaptor that links G protein-associated Cdc42p-Ste20p complex	1	11	11	11	8	4	8	4	8	4	38.7	38.7	38.7	38.984	346	346	7	1	1	1	2	1	1		1	4	2	1	1	0	23.727	By MS/MS	By MS/MS	3986500	3658000	4372400	3047900	3341200	3325300	2686600	3441400	3243600	2358500	0
YCL033C	YCL033C	4	4	4	sp|YCL033C|MXR2_YEAST NCSL01000046.1 20857-21363 ORF Verified Methionine-R-sulfoxide reductase; involved in the response to oxidative stress; protects iron-sulfur clusters from oxidative inactivation along with MXR1; involved in the regulation of lifespan	1	4	4	4	4	0	4	0	4	0	24.4	24.4	24.4	19.251	168	168	3.75	3											1	0	26.289	By MS/MS		2819900	2529000	2854400	2422000	2683800	3124600	2690100	2486400	2779500	2137600	0
YCL034W	YCL034W	12	12	12	sp|YCL034W|LSB5_YEAST NCSL01000046.1 21421-22485 ORF Verified Protein involved in membrane-trafficking events at plasma membrane; interacts with actin regulators Sla1p and Las17p, ubiquitin, Arf3p to couple actin dynamics to membrane trafficking processes;	1	12	12	12	11	2	11	2	11	2	46.9	46.9	46.9	39.929	354	354	5.68	5	3	1	2	1	1	3	1	2	4	2		0	110.44	By MS/MS	By MS/MS	3535800	4043700	4551400	4290100	4971500	5087600	4254500	4268500	4931200	3302500	0
YCL035C	YCL035C	13	13	12	sp|YCL035C|GRX1_YEAST NCSL01000046.1 22970-23302 ORF Verified Glutathione-dependent disulfide oxidoreductase; hydroperoxide and superoxide-radical responsive, heat-stable, with active site cysteine pair; protects cells from oxidative damage; GRX1 has a par	1	13	13	12	13	4	13	4	12	4	93.6	93.6	93.6	12.38	110	110	5.43	2	1	7	1	4	6	2	3	1	2	1		0	110.87	By MS/MS	By MS/MS	23655000	21248000	25959000	22109000	19064000	18559000	24109000	19420000	25676000	15039000	1457500
YCL037C	YCL037C	13	13	13	sp|YCL037C|SRO9_YEAST NCSL01000046.1 25465-26769 ORF Verified Cytoplasmic RNA-binding protein; shuttles between nucleus and cytoplasm and is exported from the nucleus in an mRNA export-dependent manner; associates with translating ribosomes; involved in he	1	13	13	13	11	5	11	5	11	5	41	41	41	48.059	434	434	7.21	1	3	2	3	2	3	3	5	7	4	3	2	0	119.02	By MS/MS	By MS/MS	1012600	1172700	1225000	1157200	985660	917270	1143200	1132600	966950	978150	6952
YCL038C	YCL038C	7	7	7	sp|YCL038C|ATG22_YEAST NCSL01000046.1 27615-29195 ORF Verified Vacuolar integral membrane protein required for efflux of amino acids; required for efflux of amino acids during autophagic body breakdown in the vacuole; null mutation causes a gradual loss of	1	7	7	7	5	4	5	4	5	4	12.9	12.9	12.9	58.63	526	526	8	1	2				1	1	2	2	2	4	1	0	64.296	By MS/MS	By MS/MS	344390	261100	371250	249420	248990	294800	251170	371000	250510	284860	0
YCL039W	YCL039W	19	19	19	sp|YCL039W|GID7_YEAST NCSL01000046.1 29256-31493 ORF Verified Subunit of GID Complex that binds directly to central component Vid30p; GID complex is involved in proteasome-dependent catabolite inactivation of fructose-1,6-bisphosphatase; Gid7p contains six	1	19	19	19	15	4	15	4	15	4	28.7	28.7	28.7	84.482	745	745	6.35	2	3	2	3	4	6	4	4	2	3	3	1	0	78.458	By MS/MS	By MS/MS	6184100	5903300	6904500	5174600	5466800	5363700	5434300	5390900	5945200	2949100	4408.6
YCL040W	YCL040W	36	36	34	sp|YCL040W|GLK1_YEAST NCSL01000046.1 31800-33302 ORF Verified Glucokinase; catalyzes the phosphorylation of glucose at C6 in the first irreversible step of glucose metabolism; one of three glucose phosphorylating enzymes; expression regulated by non-fermen	1	36	36	34	35	8	35	8	33	7	76.2	76.2	72	55.391	500	500	7.04	6	7	10	8	3	7	6	9	11	9	11	10	0	220.06	By MS/MS	By MS/MS	109510000	114670000	163460000	144800000	123100000	143150000	125860000	122390000	133120000	95975000	508140
YCL043C	YCL043C	36	36	36	sp|YCL043C|PDI1_YEAST NCSL01000046.1 33913-35505 ORF Verified Protein disulfide isomerase; multifunctional oxidoreductase of the ER lumen, essential for disulfide bond formation in secretory and cell-surface proteins, processing of non-native disulfide bon	1	36	36	36	36	17	36	17	36	17	67.7	67.7	67.7	59.013	530	530	6.8	6	5	12	15	12	17	11	8	11	13	10	12	0	313.16	By MS/MS	By MS/MS	327260000	320810000	294640000	260150000	294750000	307810000	263950000	294280000	290980000	231170000	6161800
YCL044C	YCL044C	15	15	15	sp|YCL044C|MGR1_YEAST NCSL01000046.1 35795-37048 ORF Verified Subunit of the mitochondrial (mt) i-AAA protease supercomplex; i-AAA degrades misfolded mitochondrial proteins; forms a subcomplex with Mgr3p that binds to substrates to facilitate proteolysis;	1	15	15	15	15	0	15	0	15	0	43.2	43.2	43.2	47.16	417	417	5.86	1	2	2	2	3	4	2	1	1	1		2	0	37.546	By MS/MS		11725000	12872000	15110000	13016000	12171000	13242000	12877000	11733000	14029000	9527000	0
YCL045C	YCL045C	17	17	17	sp|YCL045C|EMC1_YEAST NCSL01000046.1 37256-39538 ORF Verified Member of conserved endoplasmic reticulum membrane complex; involved in efficient folding of proteins in the ER; null mutant displays induction of the unfolded protein response; interacts with G	1	17	17	17	17	0	17	0	17	0	23.7	23.7	23.7	87.182	760	760	7	1	2	2	4	1	2	4	1	4	1	2	4	0	59.102	By MS/MS		33814000	34849000	35714000	24937000	29960000	22357000	21710000	31412000	27119000	18531000	0
YCL047C	YCL047C	5	5	5	sp|YCL047C|POF1_YEAST NCSL01000046.1 39725-40501 ORF Verified Nicotinamide mononucleotide-specific adenylyltransferase (NMNAT); catalyzes the conversion of nicotinamide mononucleotide (NMN) to nicotinamide adenine dinucleotide (NAD+); role in the nicotinam	1	5	5	5	5	0	5	0	5	0	16.3	16.3	16.3	29.673	258	258	6.4		1			1	1		1			1		0	6.5867	By MS/MS		1296100	1326000	1460000	1489000	1282300	1255700	1258400	1313700	1356500	783190	0
YCL048W	YCL048W	12	12	12	sp|YCL048W|SPS22_YEAST NCSL01000046.1 40608-41999 ORF Verified Protein of unknown function; SPS22 has a paralog, SPS2, that arose from the whole genome duplication; redundant with Sps2p for the organization of the beta-glucan layer of the spore wall GN=SPS	1	12	12	12	12	0	12	0	12	0	28.3	28.3	28.3	52.021	463	463	5.57		4	3		1	2				1	2	1	0	74.871	By MS/MS		2981900	3670000	3689200	2866000	2905200	7097200	2136700	1735300	5479900	2689300	0
YCL050C	YCL050C	17	17	16	sp|YCL050C|APA1_YEAST NCSL01000046.1 45409-46374 ORF Verified AP4A phosphorylase; bifunctional diadenosine 5,5-P1,P4-tetraphosphate phosphorylase and ADP sulfurylase involved in catabolism of bis(5-nucleosidyl) tetraphosphates; catalyzes phosphorolysi	1	17	17	16	15	5	15	5	15	4	66.7	66.7	66.7	36.492	321	321	5.19	4	8	6	5	4	5	3	1	5	4	2		0	71.967	By MS/MS	By MS/MS	36555000	41857000	40602000	33906000	33847000	35221000	30429000	38597000	35735000	26618000	136230
YCL051W	YCL051W	7	7	7	sp|YCL051W|LRE1_YEAST NCSL01000046.1 46596-48347 ORF Verified Protein involved in control of cell wall structure and stress response; direct inhibitor of the nuclear Dbf2 related (NDR) kinase Cbk1p-Mob2p; overproduction confers resistance to cell-wall degr	1	7	7	7	3	5	3	5	3	5	13.4	13.4	13.4	64.745	583	583	8.27				1	1	1		2	3	1	1	1	0	16.046	By MS/MS	By MS/MS	137170	151780	156800	104790	121720	119150	101180	143580	120710	125260	0
YCL052C	YCL052C	11	11	11	sp|YCL052C|PBN1_YEAST NCSL01000046.1 48819-50069 ORF Verified Component of glycosylphosphatidylinositol-mannosyltransferase I; essential component; required for the autocatalytic post-translational processing of the protease B precursor Prb1p; localizes to	1	11	11	11	11	1	11	1	11	1	29.6	29.6	29.6	47.939	416	416	7.65	1	1		2	1	2		1	2	3	2	2	0	107.64	By MS/MS	By matching	6086400	5848700	6572200	4838200	5215900	4800400	4411200	4983000	5089300	3116100	0
YCL054W	YCL054W	13	13	13	sp|YCL054W|SPB1_YEAST NCSL01000046.1 50238-52763 ORF Verified AdoMet-dependent methyltransferase; involved in rRNA processing and 60S ribosomal subunit maturation; methylates G2922 in the tRNA docking site of the large subunit rRNA and in the absence of sn	1	13	13	13	11	3	11	3	11	3	23.1	23.1	23.1	96.498	841	841	6.59	1	5	2		1	1	2	1	1	3	4	1	0	45.753	By MS/MS	By MS/MS	3645900	3914100	3974900	3000000	3299800	2628500	2579400	3741700	3079300	2965000	0
YCL055W	YCL055W	5	5	5	sp|YCL055W|KAR4_YEAST NCSL01000046.1 55276-56283 ORF Verified Transcription factor required for response to pheromones; also required during meiosis; exists in two forms, a slower-migrating form more abundant during vegetative growth and a faster-migrating	1	5	5	5	5	0	5	0	5	0	19.1	19.1	19.1	38.672	335	335	7.2		1				2				1		1	0	13.026	By MS/MS		1392600	1445600	1615300	1578300	1692400	1571800	1661900	1276400	1769400	1125500	0
YCL057C-A	YCL057C-A	5	5	5	sp|YCL057C-A|MIC10_YEAST NCSL01000046.1 59887-60180 ORF Verified Conserved component of the MICOS complex; MICOS (formerly MINOS or MitOS) is a mitochondrial inner membrane complex that extends into the intermembrane space and has a role in the maintenance	1	5	5	5	5	1	5	1	5	1	48.5	48.5	48.5	10.408	97	97	7.9	4	1					1	3	1	2	4	4	0	21.753	By MS/MS	By MS/MS	16792000	15936000	22222000	18249000	14222000	13635000	19606000	16769000	15648000	9159400	0
YCL057W	YCL057W	43	43	43	sp|YCL057W|PRD1_YEAST NCSL01000046.1 57306-59444 ORF Verified Zinc metalloendopeptidase; found in the cytoplasm and intermembrane space of mitochondria; with Cym1p, involved in degradation of mitochondrial proteins and of presequence peptides cleaved from	1	43	43	43	43	3	43	3	43	3	56.7	56.7	56.7	81.932	712	712	5.48	10	14	9	9	10	13	5	5	6	7	4	5	0	184.33	By MS/MS	By MS/MS	64491000	61253000	79149000	68535000	71562000	63363000	68663000	59873000	75066000	41985000	310050
YCL059C	YCL059C	13	13	13	sp|YCL059C|KRR1_YEAST NCSL01000046.1 60833-61783 ORF Verified Nucleolar protein required for rRNA synthesis and ribosomal assembly; required for the synthesis of 18S rRNA and for the assembly of 40S ribosomal subunit; essential gene GN=KRR1 PE=1 SV=1	1	13	13	13	13	0	13	0	13	0	41.5	41.5	41.5	37.159	316	316	7.35		1	2	1		1	3	3	2	1	2	1	0	34.237	By MS/MS		7567400	8733900	9586100	8714700	7947300	6824300	8609300	8714300	8816500	6889400	0
YCL061C	YCL061C	8	8	8	sp|YCL061C|MRC1_YEAST NCSL01000046.1 62106-65396 ORF Verified S-phase checkpoint protein required for DNA replication; couples DNA helicase and polymerase; interacts with and stabilizes Pol2p at stalled replication forks during stress, where it forms a pau	1	8	8	8	2	7	2	7	2	7	12	12	12	124.32	1096	1096	6.27	1	1	3	1	1		1	1	3	2	1		0	44.557	By MS/MS	By MS/MS	49087	56258	42589	50302	59729	46525	36480	39546	38944	44383	0
YCL063W	YCL063W	2	2	2	sp|YCL063W|VAC17_YEAST NCSL01000046.1 65652-66923 ORF Verified Phosphoprotein involved in vacuole inheritance; degraded in late M phase of the cell cycle; acts as a vacuole-specific receptor for myosin Myo2p GN=VAC17 PE=1 SV=1	1	2	2	2	0	2	0	2	0	2	7.6	7.6	7.6	47.835	423	423	6.5				1					1				0	4.858		By MS/MS	0	0	0	0	0	0	0	0	0	0	0
YCL064C	YCL064C	2	2	2	sp|YCL064C|CHA1_YEAST NCSL01000046.1 67336-68418 ORF Verified Catabolic L-serine (L-threonine) deaminase; catalyzes the degradation of both L-serine and L-threonine; required to use serine or threonine as the sole nitrogen source, transcriptionally induced	1	2	2	2	2	0	2	0	2	0	10.3	10.3	10.3	39.361	360	360	3		1		1									0	36.259	By MS/MS		493410	372510	712030	337880	262640	32959	312910	317160	247830	165900	0
YCR002C	YCR002C	17	17	17	sp|YCR002C|CDC10_YEAST NCSL01000052.1 26527-27495 ORF Verified Component of the septin ring, required for cytokinesis; septins are GTP-binding proteins that assemble into rod-like hetero-oligomers that can associate to form filaments; septin rings at the m	1	17	17	17	17	6	17	6	17	6	67	67	67	35.677	309	309	6.31	3	7	9	6	1	2	3	2	1	3	7	7	0	323.31	By MS/MS	By MS/MS	19756000	21575000	22823000	19891000	20765000	22367000	17474000	20196000	22590000	12521000	120190
YCR003W	YCR003W	6	6	6	sp|YCR003W|MRPL32_YEAST NCSL01000052.1 27767-28318 ORF Verified Mitochondrial ribosomal protein of the large subunit; protein abundance increases in response to DNA replication stress GN=MRPL32 PE=1 SV=1	1	6	6	6	6	0	6	0	6	0	28.4	28.4	28.4	21.423	183	183	7.58		1	1	1	1		1	1	1	2	3		0	22.679	By MS/MS		9441100	7501500	13036000	8913600	7348000	4859500	7806200	6111100	7707100	4457100	0
YCR004C	YCR004C	19	19	18	sp|YCR004C|YCP4_YEAST NCSL01000052.1 28722-29465 ORF Verified Protein of unknown function; has sequence and structural similarity to flavodoxins; predicted to be palmitoylated; the authentic, non-tagged protein is detected in highly purified mitochondria i	1	19	19	18	19	9	19	9	18	9	61.1	61.1	58.3	26.351	247	247	6.11	3	5	6	10	5	6	3	1	3	5	4	5	0	63.544	By MS/MS	By MS/MS	60835000	70503000	78631000	57228000	56364000	62147000	49025000	65757000	60512000	53878000	424070
YCR005C	YCR005C	31	30	28	sp|YCR005C|CIT2_YEAST NCSL01000052.1 30093-31475 ORF Verified Citrate synthase, peroxisomal isozyme involved in glyoxylate cycle; catalyzes condensation of acetyl coenzyme A and oxaloacetate to form citrate; expression is controlled by Rtg1p and Rtg2p tran	1	31	30	28	29	11	28	11	27	10	65.9	61.5	58.9	51.413	460	460	5.95	7	17	8	9	6	5	8	6	6	8	8	6	0	227.12	By MS/MS	By MS/MS	92309000	95853000	138800000	104320000	80126000	113160000	89717000	82438000	96826000	59605000	1219200
YCR009C	YCR009C	17	17	17	sp|YCR009C|RVS161_YEAST NCSL01000052.1 39557-40354 ORF Verified Amphiphysin-like lipid raft protein; N-BAR domain protein that interacts with Rvs167p and regulates polarization of the actin cytoskeleton, endocytosis, cell polarity, cell fusion and viabilit	1	17	17	17	17	2	17	2	17	2	64.2	64.2	64.2	30.25	265	265	7.23			3	5	3	4	3	2	3		4	4	0	82.366	By MS/MS	By MS/MS	43567000	47210000	50283000	39724000	42271000	41959000	39657000	44911000	42512000	24279000	47610
YCR010C	YCR010C	6	6	6	sp|YCR010C|ADY2_YEAST NCSL01000052.1 41085-41936 ORF Verified Acetate transporter required for normal sporulation; phosphorylated in mitochondria; ADY2 has a paralog, ATO2, that arose from the whole genome duplication GN=ADY2 PE=1 SV=1	1	6	6	6	6	6	6	6	6	6	20.1	20.1	20.1	30.726	283	283	6.22	4	6	7	12	35	37	11	21	9	7	4	5	0	94.471	By MS/MS	By MS/MS	11748000	12107000	12577000	7292100	7015300	5979500	5745500	7829800	6019000	3844300	775000
YCR011C	YCR011C	14	14	14	sp|YCR011C|ADP1_YEAST NCSL01000052.1 42536-45685 ORF Verified Putative ATP-dependent permease of the ABC transporter family GN=ADP1 PE=1 SV=1	1	14	14	14	12	4	12	4	12	4	14.3	14.3	14.3	117.26	1049	1049	5.76	2	3	2	5	2	2	2	1	1	1	1	3	0	40.029	By MS/MS	By MS/MS	8926200	9387400	9534900	8445500	8065200	8625000	7789900	9065900	8810000	5734800	0
YCR012W	YCR012W	48	48	47	sp|YCR012W|PGK1_YEAST NCSL01000052.1 46558-47808 ORF Verified 3-phosphoglycerate kinase; catalyzes transfer of high-energy phosphoryl groups from the acyl phosphate of 1,3-bisphosphoglycerate to ADP to produce ATP; key enzyme in glycolysis and gluconeogene	1	48	48	47	46	27	46	27	46	27	87.5	87.5	87.3	44.738	416	416	6.84	12	15	16	40	27	26	25	17	23	30	28	20	0	323.31	By MS/MS	By MS/MS	418350000	419430000	530820000	476120000	388020000	522640000	460980000	395680000	451680000	336820000	7630400
YCR013C	YCR013C	1	1	1	sp|YCR013C|dubious112_YEAST NCSL01000052.1 47214-47861 ORF Dubious Dubious open reading frame; unlikely to encode a functional protein, based on available experimental and comparative sequence data; transcription of both YCR013C and the overlapping essenti	1	1	1	1	1	0	1	0	1	0	7	7	7	22.779	215	215	3.5			1	1									1	-2	By MS/MS		0	0	0	0	0	0	0	0	0	0	0
YCR015C	YCR015C	7	7	7	sp|YCR015C|CTO1_YEAST NCSL01000052.1 50027-50980 ORF Verified Protein required for cold tolerance; involved in phosphate uptake; YCR015C is not an essential gene GN=CTO1 PE=1 SV=1	1	7	7	7	7	0	7	0	7	0	25.2	25.2	25.2	36.264	317	317	6.55			2	3	1	1		1			1	2	0	41.029	By MS/MS		1047200	1172100	1073300	997460	1064400	1104000	958590	1110600	998050	1094700	0
YCR016W	YCR016W	9	9	9	sp|YCR016W|dubious113_YEAST NCSL01000052.1 52574-53446 ORF Uncharacterized Putative protein of unknown function; green fluorescent protein (GFP)-fusion protein localizes to the nucleolus and nucleus; predicted to be involved in ribosome biogenesis GN=dubio	1	9	9	9	8	2	8	2	8	2	29	29	29	33.632	290	290	6.5	1	2		1	4	2	2		1	3	1	1	0	58.039	By MS/MS	By MS/MS	2536500	2577800	3178000	2211000	2272200	1715400	2117600	2420400	2410900	1481200	0
YCR017C	YCR017C	7	7	7	sp|YCR017C|CWH43_YEAST NCSL01000052.1 53713-56574 ORF Verified Putative sensor/transporter protein involved in cell wall biogenesis; contains 14-16 transmembrane segments and several putative glycosylation and phosphorylation sites; null mutation is synthe	1	7	7	7	7	0	7	0	7	0	8.6	8.6	8.6	107.93	953	953	6.4		1	1	1	2	1			2	1	1		0	30.327	By MS/MS		3671500	3731200	3898100	3589700	3237700	3553200	3302000	4104300	3565800	2062000	0
YCR019W	YCR019W	5	5	5	sp|YCR019W|MAK32_YEAST NCSL01000068.1 18882-19973 ORF Verified Protein necessary for stability of L-A dsRNA-containing particles GN=MAK32 PE=1 SV=1	1	5	5	5	5	0	5	0	5	0	17.1	17.1	17.1	40.768	363	363	3.8	1	1	1		1			1					0	19.353	By MS/MS		753240	744610	879090	652760	635460	472600	584530	653860	599550	305030	0
YCR020C	YCR020C	4	4	4	sp|YCR020C|PET18_YEAST NCSL01000068.1 18153-18800 ORF Verified Protein of unknown function; has weak similarity to proteins involved in thiamin metabolism; expression is induced in the absence of thiamin GN=PET18 PE=1 SV=1	1	4	4	4	4	0	4	0	4	0	26.5	26.5	26.5	25.255	215	215	7.67	1					1		1	1	1		1	0	13.509	By MS/MS		6670600	6588300	6692800	5916200	5990400	6389100	7157400	6350000	8326800	3671100	0
YCR020W-B	YCR020W-B	3	3	3	sp|YCR020W-B|HTL1_YEAST NCSL01000068.1 17257-17493 ORF Verified Component of the RSC chromatin remodeling complex; RSC functions in transcriptional regulation and elongation, chromosome stability, and establishing sister chromatid cohesion; involved in tel	1	3	3	3	3	0	3	0	3	0	46.2	46.2	46.2	9.1794	78	78	4.33		1		1			1						0	83.278	By MS/MS		431420	343090	295220	214720	281830	282160	282190	382170	374140	297360	0
YCR021C	YCR021C	1	1	1	sp|YCR021C|HSP30_YEAST NCSL01000068.1 15706-16704 ORF Verified Negative regulator of the H(+)-ATPase Pma1p; stress-responsive protein; hydrophobic plasma membrane localized; induced by heat shock, ethanol treatment, weak organic acid, glucose limitation, a	1	1	1	1	0	1	0	1	0	1	9	9	9	37.068	332	332	12												1	0.0021413	3.2258		By MS/MS	0	0	0	0	0	0	0	0	0	0	0
YCR023C	YCR023C	9	9	9	sp|YCR023C|dubious115_YEAST NCSL01000068.1 12438-14273 ORF Verified Vacuolar membrane protein of unknown function; member of the multidrug resistance family; YCR023C is not an essential gene GN=dubious115 PE=1 SV=1	1	9	9	9	7	3	7	3	7	3	23.4	23.4	23.4	69.168	611	611	6.11	1	3	4		1	1	2		1	1	1	3	0	56.266	By MS/MS	By MS/MS	395260	392810	571110	416150	459940	400260	386210	444840	355860	317740	0
YCR024C	YCR024C	10	10	9	sp|YCR024C|SLM5_YEAST NCSL01000068.1 10589-12067 ORF Verified Mitochondrial asparaginyl-tRNA synthetase GN=SLM5 PE=1 SV=1	1	10	10	9	9	0	9	0	9	0	24	24	22.2	56.784	492	492	6.5		1		1	1	1	4			2			0	45.773	By MS/MS		3565700	3777100	4379300	3746500	2851700	2620300	2947400	3412200	2975900	2047800	0
YCR026C	YCR026C	4	4	4	sp|YCR026C|NPP1_YEAST NCSL01000068.1 6471-8699 ORF Verified Nucleotide pyrophosphatase/phosphodiesterase; mediates extracellular nucleotide phosphate hydrolysis along with Npp2p and Pho5p; activity and expression enhanced during conditions of phosphate sta	1	4	4	4	4	0	4	0	4	0	7	7	7	84.799	742	742	7	1			1							1	1	0	10.874	By MS/MS		1041000	961800	1009100	677540	716940	490920	677080	842120	742270	368440	0
YCR027C	YCR027C	1	1	1	sp|YCR027C|RHB1_YEAST NCSL01000068.1 4809-5438 ORF Verified Putative Rheb-related GTPase; involved in regulating canavanine resistance and arginine uptake; member of the Ras superfamily of G-proteins GN=RHB1 PE=1 SV=1	1	1	1	1	1	0	1	0	1	0	7.2	7.2	7.2	23.368	209	209	4				1									0.0060578	2.4343	By MS/MS		118230	82419	105390	119450	145830	87260	98825	109990	92628	100040	0
YCR028C-A	YCR028C-A	7	7	7	sp|YCR028C-A|RIM1_YEAST NCSL01000068.1 393-883 ORF Verified ssDNA-binding protein essential for mitochondrial genome maintenance; involved in mitochondrial DNA replication; stimulates utilization by Mip1p DNA polymerase of RNA primers synthesized by Rpo41p	1	7	7	7	7	2	7	2	7	2	67.4	67.4	67.4	15.386	135	135	8.42				1		5	4	3	3	2	3	3	0	31.777	By MS/MS	By MS/MS	16568000	15600000	18529000	18018000	15298000	18003000	16596000	16402000	17034000	11317000	35163
YCR030C	YCR030C	44	44	44	sp|YCR030C|SYP1_YEAST NCSL01000065.1 22337-24949 ORF Verified Negative regulator of WASP-Arp23 complex; involved in endocytic site formation; directly inhibits Las17p stimulation of Arp23 complex-mediated actin assembly in vitro; may regulate assembly and	1	44	44	44	35	20	35	20	35	20	56.3	56.3	56.3	96.147	870	870	6.24	13	18	20	19	15	19	12	13	16	14	15	13	0	231.52	By MS/MS	By MS/MS	17600000	16759000	20566000	19002000	17517000	16651000	16558000	16345000	18845000	12887000	0
YCR032W	YCR032W	6	6	6	sp|YCR032W|BPH1_YEAST NCSL01000065.1 12751-19254 ORF Verified Protein homologous to Chediak-Higashi syndrome and Beige proteins; both of which are implicated in disease syndromes in human and mouse, respectively, due to defective lysosomal trafficking; mut	1	6	6	6	6	0	6	0	6	0	3.8	3.8	3.8	251.02	2167	2167	8	1						1	1		2		1	0	12.07	By MS/MS		527460	452970	552440	420490	371440	340610	362880	336450	387460	159200	0
YCR033W	YCR033W	13	13	13	sp|YCR033W|SNT1_YEAST NCSL01000065.1 8605-12285 ORF Verified Subunit of the Set3C deacetylase complex; interacts directly with the Set3C subunit, Sif2p; putative DNA-binding protein; mutant has increased aneuploidy tolerance; relocalizes to the cytosol in	1	13	13	13	6	7	6	7	6	7	12.6	12.6	12.6	138.51	1226	1226	6.93	4	2		2	1	2	5	4	1	3	3	3	0	32.918	By MS/MS	By MS/MS	1103800	1046600	1328000	749350	962130	764090	813100	899390	903640	485020	0
YCR034W	YCR034W	5	5	5	sp|YCR034W|ELO2_YEAST NCSL01000065.1 7139-8182 ORF Verified Fatty acid elongase, involved in sphingolipid biosynthesis; acts on fatty acids of up to 24 carbons in length; mutations have regulatory effects on 1,3-beta-glucan synthase, vacuolar ATPase, and t	1	5	5	5	4	1	4	1	4	1	13.8	13.8	13.8	40.002	347	347	6.95		1	1	3	3	2	1	2	1	1	2	2	0	13.478	By MS/MS	By MS/MS	4811700	4898500	5102800	4806800	4366200	3382600	4062700	4591000	4280700	3759100	0
YCR035C	YCR035C	9	9	9	sp|YCR035C|RRP43_YEAST NCSL01000065.1 5756-6940 ORF Verified Exosome non-catalytic core component; involved in 3-5 RNA processing and degradation in both the nucleus and the cytoplasm; has similarity to E. coli RNase PH and to human hRrp43p (OIP2, EXOSC8	1	9	9	9	8	1	8	1	8	1	28.7	28.7	28.7	44.059	394	394	6.67	1	1	1	1		2	1	1		1	3		0	49.489	By MS/MS	By MS/MS	3454500	3516900	4098300	2896900	2840700	2760500	2752200	3216200	3175800	2013800	0
YCR036W	YCR036W	9	9	9	sp|YCR036W|RBK1_YEAST NCSL01000065.1 4476-5477 ORF Verified Putative ribokinase GN=RBK1 PE=1 SV=1	1	9	9	9	9	0	9	0	9	0	30.6	30.6	30.6	36.954	333	333	5.42	1	1	1	2	1	2	2		1		1		0	25.124	By MS/MS		11830000	11682000	16210000	15207000	11936000	12166000	13407000	12026000	14354000	9403200	0
YCR037C	YCR037C	4	4	4	sp|YCR037C|PHO87_YEAST NCSL01000065.1 1589-4360 ORF Verified Low-affinity inorganic phosphate (Pi) transporter; acts upstream of Pho81p in regulation of the PHO pathway; expression is independent of Pi concentration and Pho4p activity; contains 12 membrane	1	4	4	4	3	3	3	3	3	3	6.9	6.9	6.9	102.54	923	923	5.5	1	1	1	2			1				1	1	0	16.291	By MS/MS	By MS/MS	43870	41625	42868	30569	40696	30541	22036	30659	26426	16665	0
YCR042C	YCR042C	8	8	8	sp|YCR042C|TAF2_YEAST NCSL01000048.1 63328-67551 ORF Verified TFIID subunit (150 kDa); involved in RNA polymerase II transcription initiation GN=TAF2 PE=1 SV=1	1	8	8	8	5	3	5	3	5	3	6.8	6.8	6.8	161.48	1407	1407	6.35				4	4		4	3	1		1		0	61.621	By MS/MS	By MS/MS	1461700	1537200	1834000	1396100	1393800	1361300	1349400	1624900	1534200	965230	0
YCR043C	YCR043C	1	1	1	sp|YCR043C|dubious117_YEAST NCSL01000048.1 62010-62393 ORF Uncharacterized Putative protein of unknown function; green fluorescent protein (GFP)-fusion protein localizes to the Golgi apparatus; YCR043C is not an essential gene GN=dubious117 PE=1 SV=1	1	1	1	1	1	0	1	0	1	0	9.4	9.4	9.4	14.779	127	127	6.5						1	1						0.0023613	2.9036	By MS/MS		195390	198560	188940	185550	166690	160960	198180	169730	172340	92432	0
YCR044C	YCR044C	2	2	2	sp|YCR044C|PER1_YEAST NCSL01000048.1 60704-61777 ORF Verified Protein of the endoplasmic reticulum; required for GPI-phospholipase A2 activity that remodels the GPI anchor as a prerequisite for association of GPI-anchored proteins with lipid rafts; functio	1	2	2	2	2	0	2	0	2	0	11.8	11.8	11.8	42.442	357	357	3			2										0	6.5296	By MS/MS		4174.2	3544.9	5249.8	6121.4	5149.9	6771.7	3792.4	7367.7	9228.5	6371.6	0
YCR045C	YCR045C	3	3	3	sp|YCR045C|RRT12_YEAST NCSL01000048.1 59048-60523 ORF Verified Probable subtilisin-family protease; role in formation of the dityrosine layer of spore walls; localizes to the spore wall and also the nuclear envelope and ER region in mature spores GN=RRT12	1	3	3	3	3	0	3	0	3	0	6.7	6.7	6.7	55.067	491	491	6.33				1		1			1				0	7.01	By MS/MS		211810	316060	295570	193760	262350	937990	236450	145270	421240	200730	0
YCR046C	YCR046C	8	8	8	sp|YCR046C|IMG1_YEAST NCSL01000048.1 58229-58738 ORF Verified Mitochondrial ribosomal protein of the large subunit; required for respiration and for maintenance of the mitochondrial genome GN=IMG1 PE=1 SV=1	1	8	8	8	8	0	8	0	8	0	46.2	46.2	46.2	19.393	169	169	4.17	3	2	1	1	1	2	1					1	0	23.516	By MS/MS		2591100	2765600	3861200	3553800	2200500	2226900	2796200	2732800	2589000	1937300	0
YCR048W	YCR048W	5	5	5	sp|YCR048W|ARE1_YEAST NCSL01000048.1 54885-56699 ORF Verified Acyl-CoA:sterol acyltransferase; endoplasmic reticulum enzyme that contributes the major sterol esterification activity in the absence of oxygen; ARE1 has a paralog, ARE2, that arose from the wh	1	5	5	5	2	3	2	3	2	3	13.1	13.1	13.1	70.923	604	604	8.5						1	2		1	1		1	0	15.356	By MS/MS	By MS/MS	257670	238310	233090	170230	183330	266350	186740	267610	216340	276440	0
YCR051W	YCR051W	10	10	10	sp|YCR051W|dubious122_YEAST NCSL01000048.1 53908-54576 ORF Uncharacterized Putative protein of unknown function; green fluorescent protein (GFP)-fusion protein localizes to the cytoplasm and nucleus; contains ankyrin (Ank) repeats; YCR051W is not an essent	1	10	10	10	10	0	10	0	10	0	74.3	74.3	74.3	24.699	222	222	7.92		1		1		2	2		1	2	2	1	0	99.968	By MS/MS		3441400	3218200	3563700	3245500	3472600	3202000	2986900	3465500	3116500	3657000	0
YCR052W	YCR052W	13	13	13	sp|YCR052W|RSC6_YEAST NCSL01000048.1 52202-53653 ORF Verified Component of the RSC chromatin remodeling complex; essential for mitotic growth; RSC6 has a paralog, SNF12, that arose from the whole genome duplication GN=RSC6 PE=1 SV=1	1	13	13	13	10	4	10	4	10	4	42	42	42	54.191	483	483	5.95	3	1	1	1	4	3	1	1	1	1	1	2	0	88.654	By MS/MS	By MS/MS	7635000	8306100	9369300	8049600	7757400	7678000	7784500	8157000	8413900	5319900	7786.9
YCR053W	YCR053W	38	38	38	sp|YCR053W|THR4_YEAST NCSL01000048.1 50407-51951 ORF Verified Threonine synthase; conserved protein that catalyzes formation of threonine from O-phosphohomoserine; expression is regulated by the GCN4-mediated general amino acid control pathway GN=THR4 PE=1	1	38	38	38	38	8	38	8	38	8	73.5	73.5	73.5	57.474	514	514	6.82	4	4	10	8	5	7	12	9	11	10	7	4	0	220.74	By MS/MS	By MS/MS	78009000	84514000	93009000	69705000	76328000	69954000	71213000	84709000	80119000	64610000	223420
YCR054C	YCR054C	6	6	6	sp|YCR054C|CTR86_YEAST NCSL01000048.1 48581-50272 ORF Verified Essential protein of unknown function; with orthologs in Ashbya gossypii and Candida albicans; similar to human ATXN10, mutations in which cause spinocerebellar ataxia type 10; codon usage corr	1	6	6	6	5	1	5	1	5	1	12.8	12.8	12.8	65.192	563	563	7.12			1	1		1	1	2		1	1		0	20.503	By MS/MS	By MS/MS	664140	760140	934980	875530	694800	699970	737110	641030	632470	293020	0
YCR057C	YCR057C	14	14	14	sp|YCR057C|PWP2_YEAST NCSL01000048.1 45420-48191 ORF Verified Conserved 90S pre-ribosomal component; essential for proper endonucleolytic cleavage of the 35 S rRNA precursor at A0, A1, and A2 sites; contains eight WD-repeats; PWP2 deletion leads to defects	1	14	14	14	8	7	8	7	8	7	16.3	16.3	16.3	103.99	923	923	5.82	7	4	2	3	3	4	3	2	3	2	1	5	0	76.086	By MS/MS	By MS/MS	1696700	1519900	1943200	1295600	1256000	970270	1281000	1302500	1347400	537930	0
YCR059C	YCR059C	1	1	1	sp|YCR059C|YIH1_YEAST NCSL01000048.1 44418-45194 ORF Verified Negative regulator of eIF2 kinase Gcn2p; competes with Gcn2p for binding to Gcn1p; may contribute to regulation of translation in response to starvation via regulation of Gcn2p; binds to monomer	1	1	1	1	1	0	1	0	1	0	9.3	9.3	9.3	29.047	258	258	11.5											1	1	0	14.198	By MS/MS		79788	103100	144320	106480	150070	123360	104260	132480	112920	101540	0
YCR060W	YCR060W	5	5	5	sp|YCR060W|TAH1_YEAST NCSL01000048.1 43910-44245 ORF Verified Component of conserved R2TP complex (Rvb1-Rvb2-Tah1-Pih1); R2TP complex interacts with Hsp90 (Hsp82p and Hsc82p) to mediate assembly of large protein complexes such as box C/D snoRNPs and RNA po	1	5	5	5	5	0	5	0	5	0	64.9	64.9	64.9	12.453	111	111	4.29		1	3	2							1		0	34.984	By MS/MS		823470	772220	674760	786160	888950	775640	919630	843030	991340	864600	0
YCR061W	YCR061W	10	10	10	sp|YCR061W|dubious123_YEAST NCSL01000048.1 41195-43072 ORF Uncharacterized Protein of unknown function; green fluorescent protein (GFP)-fusion protein localizes to the cytoplasm in a punctate pattern; induced by treatment with 8-methoxypsoralen and UVA irr	1	10	10	10	7	6	7	6	7	6	16.6	16.6	16.6	70.183	625	625	8.27			1	2	2	2	2	3	4	4	4	2	0	99.858	By MS/MS	By MS/MS	1162200	1209000	1113200	894800	942080	508330	947680	1304500	1018200	658640	0
YCR063W	YCR063W	4	4	4	sp|YCR063W|BUD31_YEAST NCSL01000048.1 40131-40604 ORF Verified Component of the SF3b subcomplex of the U2 snRNP; increases efficiency of first and second step pre-mRNA splicing; diploid mutants display a random budding pattern instead of the wild-type bipo	1	4	4	4	4	0	4	0	4	0	24.2	24.2	24.2	18.447	157	157	5.4	1	1		1				1				1	0	15.046	By MS/MS		1563700	1952800	1699500	1308300	1604200	1370300	1375800	1920200	1571000	1506700	0
YCR065W	YCR065W	2	2	2	sp|YCR065W|HCM1_YEAST NCSL01000048.1 37919-39613 ORF Verified Forkhead transcription factor; drives S-phase activation of genes involved in chromosome segregation, spindle dynamics, budding; also activates genes involved in respiration, use of alternative	1	2	2	2	0	2	0	2	0	2	5.5	5.5	5.5	63.647	564	564	6					1		1						0.0019102	3.3589		By MS/MS	0	0	0	0	0	0	0	0	0	0	0
YCR066W	YCR066W	5	5	5	sp|YCR066W|RAD18_YEAST NCSL01000048.1 35959-37422 ORF Verified E3 ubiquitin ligase; forms heterodimer with Rad6p to monoubiquitinate PCNA-K164; heterodimer binds single-stranded DNA and has single-stranded DNA dependent ATPase activity; required for postre	1	5	5	5	1	5	1	5	1	5	15.4	15.4	15.4	55.141	487	487	7.22	2							1	5	1			0	33.338	By MS/MS	By MS/MS	0	0	0	0	0	0	0	0	0	0	0
YCR067C	YCR067C	10	10	10	sp|YCR067C|SED4_YEAST NCSL01000048.1 32516-35797 ORF Verified Integral ER membrane protein that stimulates Sar1p GTPase activity; involved in COPII vesicle budding through disassociation of coat proteins from membranes onto liposomes; binds Sec16p; SED4 ha	1	10	10	10	9	1	9	1	9	1	12.3	12.3	12.3	116.78	1093	1093	8.36			1	1	1	2	1	1		2	2	3	0	153.33	By MS/MS	By MS/MS	5238500	6222500	6340700	5953700	5293800	5203100	5461300	5112900	6099300	2826600	0
YCR068W	YCR068W	8	8	7	sp|YCR068W|ATG15_YEAST NCSL01000048.1 30064-31626 ORF Verified Putative lipase required for lysis of autophagic and Cvt bodies; targeted to intravacuolar vesicles during autophagy via the multivesicular body (MVB) pathway; required for the maintenance of l	1	8	8	7	7	0	7	0	7	0	23.1	23.1	21.5	58.422	520	520	7.38				1	2		1	1	1	1	1		0	34.633	By MS/MS		1192500	1227100	1607700	1138900	1190900	1057500	1019500	1165100	1167400	699330	0
YCR069W	YCR069W	6	6	6	sp|YCR069W|CPR4_YEAST NCSL01000048.1 28829-29785 ORF Verified Peptidyl-prolyl cis-trans isomerase (cyclophilin); catalyzes the cis-trans isomerization of peptide bonds N-terminal to proline residues; has a potential role in the secretory pathway; CPR4 has	1	6	6	6	6	0	6	0	6	0	26.7	26.7	26.7	35.736	318	318	6		1	1		1	1			1		1		0	16.147	By MS/MS		1569400	1911200	2168500	1814200	1962300	1395300	1591900	2032200	2079200	1646600	0
YCR071C	YCR071C	5	5	5	sp|YCR071C|IMG2_YEAST NCSL01000048.1 28297-28737 ORF Verified Mitochondrial ribosomal protein of the large subunit; conserved in metazoa, with similarity to human mitochondrial ribosomal protein MRPL49 GN=IMG2 PE=1 SV=1	1	5	5	5	5	0	5	0	5	0	29.5	29.5	29.5	16.38	146	146	6.22		1	1	1		1	2	1	1	1			0	13.894	By MS/MS		8849000	8205200	9738300	6156200	5813900	4936200	5753500	7212400	5495900	4235100	0
YCR072C	YCR072C	7	7	6	sp|YCR072C|RSA4_YEAST NCSL01000048.1 26488-28035 ORF Verified WD-repeat protein involved in ribosome biogenesis; may interact with ribosomes; required for maturation and efficient intra-nuclear transport or pre-60S ribosomal subunits, localizes to the nucl	1	7	7	6	6	0	6	0	6	0	16.9	16.9	14.8	57.025	515	515	6.78	1	1		1		1	1			3	1		0	17.127	By MS/MS		1799700	1811900	1754000	1604100	1577500	1410700	1652000	1833900	1582500	1364300	0
YCR073C	YCR073C	4	4	4	sp|YCR073C|SSK22_YEAST NCSL01000048.1 22260-26252 ORF Verified MAP kinase kinase kinase of HOG1 mitogen-activated signaling pathway; functionally redundant with Ssk2p; interacts with and is activated by Ssk1p; phosphorylates Pbs2p; SSK22 has a paralog, SSK	1	4	4	4	2	2	2	2	2	2	3.8	3.8	3.8	152.67	1330	1330	10							1			2	1	1	0	6.0019	By MS/MS	By MS/MS	204210	176450	192420	191290	189120	81382	175170	219930	248140	126600	0
YCR073W-A	YCR073W-A	15	15	13	sp|YCR073W-A|SOL2_YEAST NCSL01000048.1 20930-21877 ORF Verified Protein with a possible role in tRNA export; shows similarity to 6-phosphogluconolactonase non-catalytic domains but does not exhibit this enzymatic activity; homologous to Sol3p and Sol4p; SO	1	15	15	13	12	6	12	6	10	6	49.5	49.5	41.9	34.575	315	315	7	1	1	2	2	8	6	6	9	5	2	3	2	0	99.323	By MS/MS	By MS/MS	5979200	6650700	6528100	6106600	5332600	5221600	5381300	6323200	5628100	4990300	0
YCR075W-A	YCR075W-A	2	2	2	sp|YCR075W-A|EGO2_YEAST NCSL01000048.1 19616-19843 ORF Verified Component of the EGO and GSE complexes; identified by homology to Ashbya gossypii; YCR075W-A has a paralog, YNR034W-A, that arose from the whole genome duplication GN=EGO2 PE=1 SV=1	1	2	2	2	2	0	2	0	2	0	40	40	40	8.0969	75	75	1.5	1	1											0	9.5835	By MS/MS		1862400	1737600	1591400	1583600	1439800	1868700	1494700	2026600	1541300	1118700	0
YCR076C	YCR076C	11	11	11	sp|YCR076C|FUB1_YEAST NCSL01000048.1 18798-19526 ORF Verified Proteasome-binding protein; interacts physically with multiple subunits of the 20S proteasome and genetically with genes encoding 20S core particle and 19S regulatory particle subunits; exhibits	1	11	11	11	10	4	10	4	10	4	51.7	51.7	51.7	26.403	242	242	5.87	3	4	3	3	2	3	4	1	2	2		4	0	131.68	By MS/MS	By MS/MS	2911900	3351700	3138400	2559600	2421200	2283400	2621100	2971700	2696800	1700700	0
YCR077C	YCR077C	25	25	25	sp|YCR077C|PAT1_YEAST NCSL01000048.1 16215-18605 ORF Verified Deadenylation-dependent mRNA-decapping factor; also required for faithful chromosome transmission, maintenance of rDNA locus stability, and protection of mRNA 3-UTRs from trimming; associated w	1	25	25	25	23	10	23	10	23	10	32.3	32.3	32.3	88.55	796	796	5.86	6	7	12	8	8	8	4	2	6	5	5	6	0	108.93	By MS/MS	By MS/MS	15638000	15415000	16953000	14343000	13516000	13046000	12336000	15018000	14149000	10249000	78906
YCR079W	YCR079W	5	5	5	sp|YCR079W|PTC6_YEAST NCSL01000048.1 14670-15998 ORF Verified Mitochondrial type 2C protein phosphatase (PP2C); has similarity to mammalian PP1Ks; involved in mitophagy; null mutant is sensitive to rapamycin and has decreased phosphorylation of the Pda1 su	1	5	5	5	4	1	4	1	4	1	9	9	9	49.42	442	442	3.67	1	2		1	1			1					0	9.7061	By MS/MS	By MS/MS	329580	406370	359450	400990	452640	508040	374360	452820	455650	429080	0
YCR081W	YCR081W	2	2	2	sp|YCR081W|SRB8_YEAST NCSL01000048.1 10189-14472 ORF Verified Subunit of the RNA polymerase II mediator complex; associates with core polymerase subunits to form the RNA polymerase II holoenzyme; essential for transcriptional regulation; involved in glucos	1	2	2	2	2	0	2	0	2	0	2.2	2.2	2.2	166.81	1427	1427	10.5										2	2		0	4.8015	By MS/MS		49475	46919	60608	47265	37720	38659	36497	43766	37166	31379	0
YCR083W	YCR083W	6	6	6	sp|YCR083W|TRX3_YEAST NCSL01000048.1 8882-9265 ORF Verified Mitochondrial thioredoxin; highly conserved oxidoreductase required to maintain the redox homeostasis of the cell, forms the mitochondrial thioredoxin system with Trr2p, redox state is maintained	1	6	6	6	6	2	6	2	6	2	48	48	48	14.432	127	127	3.75	3	2	2	2			1	1	1				0	19.322	By MS/MS	By MS/MS	19857000	20334000	26020000	24918000	20353000	21644000	21143000	19083000	21568000	16544000	149160
YCR084C	YCR084C	35	35	35	sp|YCR084C|TUP1_YEAST NCSL01000048.1 6369-8525 ORF Verified General repressor of transcription; forms complex with Cyc8p, involved in the establishment of repressive chromatin structure through interactions with histones H3 and H4, appears to enhance expre	1	35	35	35	35	3	35	3	35	3	59.6	59.6	59.6	78.919	718	718	6.61	3	3	6	7	7	6	7	11	4	3	6	4	0	254.42	By MS/MS	By MS/MS	33144000	33617000	39190000	34368000	30992000	29451000	32055000	32738000	33639000	23531000	0
YCR086W	YCR086W	4	4	4	sp|YCR086W|CSM1_YEAST NCSL01000048.1 4857-5429 ORF Verified Nucleolar protein that mediates homolog segregation during meiosis I; forms a complex with Lrs4p and then Mam1p at kinetochores; required for condensin recruitment to the replication fork barrier	1	4	4	4	4	0	4	0	4	0	23.2	23.2	23.2	21.751	190	190	5		3	3			2	1			1	1		0	19.404	By MS/MS		3287200	3107900	2880300	2859800	3025500	3749200	3318300	3154700	3950500	2762300	0
YCR087C-A	YCR087C-A	2	2	2	sp|YCR087C-A|dubious128_YEAST NCSL01000048.1 4354-4815 ORF Uncharacterized Putative protein of unknown function; green fluorescent protein (GFP)-fusion protein localizes to the nucleolus; YCR087C-A is not an essential gene GN=dubious128 PE=1 SV=1	1	2	2	2	2	0	2	0	2	0	15	15	15	17.738	153	153	2.5	1	1	1	1									0	8.699	By MS/MS		319100	388860	334630	328490	247980	204800	227200	342220	267570	339760	0
YCR088W	YCR088W	46	46	46	sp|YCR088W|ABP1_YEAST NCSL01000048.1 1975-3753 ORF Verified Actin-binding protein of the cortical actin cytoskeleton; important for activation of the Arp2/3 complex that plays a key role actin in cytoskeleton organization; inhibits barbed-end actin filamen	1	46	46	46	43	20	43	20	43	20	73.5	73.5	73.5	65.534	592	592	7.21	12	12	9	4	11	12	9	16	28	22	15	10	0	234.11	By MS/MS	By MS/MS	58711000	57301000	60204000	49873000	51474000	50255000	47222000	56223000	50584000	50833000	17658
YCR090C	YCR090C	5	5	5	sp|YCR090C|dubious129_YEAST NCSL01000064.1 2440-2988 ORF Uncharacterized Putative protein of unknown function; green fluorescent protein (GFP)-fusion protein localizes to the cytoplasm and nucleus; YCR090C is not an essential gene GN=dubious129 PE=1 SV=1	1	5	5	5	5	0	5	0	5	0	30.8	30.8	30.8	20.703	182	182	8.36			1	1		1			3	3	2		0	14.415	By MS/MS		3813200	4009500	4301200	4289000	4128600	3767900	4286100	4147100	3852300	2836800	0
YCR091W	YCR091W	6	5	4	sp|YCR091W|KIN82_YEAST NCSL01000064.1 4529-6691 ORF Verified Putative serine/threonine protein kinase; implicated in the regulation of phospholipid asymmetry through the activation of phospholipid translocases (flippases); involved in the phosphorylation o	1	6	5	4	2	3	1	3	1	3	7.8	6.5	4.9	81.42	720	720	5.33	1	2						1	1	1			0	7.0492	By MS/MS	By MS/MS	157650	163850	176890	298670	202860	131760	353720	143970	219070	139600	0
YCR093W	YCR093W	54	54	54	sp|YCR093W|CDC39_YEAST NCSL01000064.1 10242-16571 ORF Verified Component of the CCR4-NOT1 core complex; this complex has multiple roles in regulating mRNA levels including regulation of transcription and destabilizing mRNAs by deadenylation; basal transcri	1	54	54	54	54	4	54	4	54	4	28.7	28.7	28.7	240.51	2109	2109	5.51	9	12	14	11	8	2	10	9	7	2	5	6	0	314.53	By MS/MS	By MS/MS	20354000	19461000	21997000	17900000	17176000	15496000	16298000	18358000	17061000	10449000	1243000
YCR094W	YCR094W	5	5	4	sp|YCR094W|CDC50_YEAST NCSL01000064.1 16890-18065 ORF Verified Endosomal protein that interacts with phospholipid flippase Drs2p; interaction with Cdc50p is essential for Drs2p catalytic activity; mutations affect cell polarity and polarized growth; simila	1	5	5	4	4	0	4	0	4	0	10.5	10.5	8.7	44.952	391	391	8.6							2	1	1			1	0	5.7984	By MS/MS		1711500	1870900	1744700	1801800	1651400	1660500	1831000	2016800	1860000	1604500	0
YCR095C	YCR095C	5	5	5	sp|YCR095C|OCA4_YEAST NCSL01000064.1 18298-19386 ORF Uncharacterized Cytoplasmic protein required for replication of Brome mosaic virus; S. cerevisiae is a model system for studying replication of positive-strand RNA viruses in their natural hosts GN=OCA4	1	5	5	5	4	2	4	2	4	2	19.1	19.1	19.1	41.619	362	362	7.29	1	1		1	1	1	2	3			2	2	0	17.246	By MS/MS	By MS/MS	853640	1094400	1030100	1206800	1030200	1040800	1041300	1151900	970740	868860	0
YDL001W	YDL001W	7	7	7	sp|YDL001W|RMD1_YEAST NCSL01000013.1 63546-64838 ORF Verified Cytoplasmic protein required for sporulation GN=RMD1 PE=1 SV=1	1	7	7	7	7	0	7	0	7	0	16.7	16.7	16.7	49.931	430	430	7		1	1			1	3	1			1	1	0	22.759	By MS/MS		1684100	1717800	1814600	1763200	1813200	1713300	1607400	1751500	1639000	1357200	0
YDL002C	YDL002C	10	10	10	sp|YDL002C|NHP10_YEAST NCSL01000013.1 65244-65855 ORF Verified Non-essential INO80 chromatin remodeling complex subunit; preferentially binds DNA ends, protecting them from exonucleatic cleavage; deletion affects telomere maintenance via recombination; rel	1	10	10	10	10	2	10	2	10	2	51.7	51.7	51.7	23.869	203	203	7.42			1	4	4			2	1	2	3	2	0	46.433	By MS/MS	By MS/MS	5859800	6251200	6225600	4944100	4613300	4644500	4046100	6176300	4753100	3832800	0
YDL004W	YDL004W	5	5	5	sp|YDL004W|ATP16_YEAST NCSL01000013.1 69328-69810 ORF Verified Delta subunit of the central stalk of mitochondrial F1F0 ATP synthase; F1F0 ATP synthase is a large, evolutionarily conserved enzyme complex required for ATP synthesis; F1 translationally regul	1	5	5	5	5	3	5	3	5	3	50.6	50.6	50.6	17.02	160	160	6.52	1	2	2	4	4	3	3	2		3	3	2	0	21.337	By MS/MS	By MS/MS	3785900	2171900	6706000	7111100	4343900	5987300	5696800	2069600	5204300	3705000	271920
YDL005C	YDL005C	16	16	16	sp|YDL005C|MED2_YEAST NCSL01000013.1 70530-71819 ORF Verified Subunit of the RNA polymerase II mediator complex; associates with core polymerase subunits to form the RNA polymerase II holoenzyme; essential for transcriptional regulation; relocalizes to the	1	16	16	16	12	7	12	7	12	7	49.9	49.9	49.9	47.422	429	429	6.73	5	2	6	3	1	2	3	3	1	6	2	7	0	167.64	By MS/MS	By MS/MS	961430	862160	882130	668280	739360	716690	634420	868080	654540	551460	163480
YDL006W	YDL006W	7	7	7	sp|YDL006W|PTC1_YEAST NCSL01000013.1 72079-72924 ORF Verified Type 2C protein phosphatase (PP2C); dephosphorylates Hog1p, inactivating osmosensing MAPK cascade; involved in Fus3p activation during pheromone response; deletion affects precursor tRNA splicin	1	7	7	7	6	2	6	2	6	2	33.1	33.1	33.1	31.549	281	281	6.19			3	1	4	2	2	1	1		1	1	0	87.261	By MS/MS	By MS/MS	2997200	2968000	3090700	3288700	2850700	3642900	3481200	3460100	3547400	2669200	0
YDL007W	YDL007W	31	31	31	sp|YDL007W|RPT2_YEAST NCSL01000013.1 73473-74786 ORF Verified ATPase of the 19S regulatory particle of the 26S proteasome; one of six ATPases of the regulatory particle; involved in the degradation of ubiquitinated substrates; required for normal peptide h	1	31	31	31	31	9	31	9	31	9	64.1	64.1	64.1	48.828	437	437	6.34	6	8	8	9	10	7	4	6	8	9	4	8	0	257.19	By MS/MS	By MS/MS	58651000	57644000	61863000	52990000	52817000	54637000	54903000	53971000	60261000	48625000	778790
YDL008W	YDL008W	7	7	7	sp|YDL008W|APC11_YEAST NCSL01000013.1 78230-78727 ORF Verified Catalytic core subunit, Anaphase-Promoting Complex/Cyclosome (APC/C); which is a ubiquitin-protein ligase required for degradation of anaphase inhibitors, including mitotic cyclins, during the	1	7	7	7	7	1	7	1	7	1	40	40	40	18.822	165	165	6	1	1	2	1		2		1	2	1	1		0	17.811	By MS/MS	By MS/MS	4104700	3807500	3760000	4028700	3537100	4557600	3407900	2980000	3741900	2834600	0
YDL010W	YDL010W	4	4	4	sp|YDL010W|GRX6_YEAST NCSL01000013.1 79200-79895 ORF Verified Cis-golgi localized monothiol glutaredoxin, binds Fe-S cluster; more similar in activity to dithiol than other monothiol glutaredoxins; involved in the oxidative stress response; GRX6 has a para	1	4	4	4	4	0	4	0	4	0	19.9	19.9	19.9	25.797	231	231	7.6			1				2			1	1		0	20.9	By MS/MS		687340	818140	694050	648840	709890	682070	609380	852870	824740	606330	0
YDL012C	YDL012C	4	4	3	sp|YDL012C|dubious175_YEAST NCSL01000013.1 80706-81115 ORF Verified Tail-anchored plasma membrane protein with a conserved CYSTM module; possibly involved in response to stress; may contribute to non-homologous end-joining (NHEJ) based on ydl012c htz1 doub	1	4	4	3	3	3	3	3	3	3	28	28	28	12.175	107	107	7.53			1	3	3	1	1	1	2	4	2	1	0	31.327	By MS/MS	By MS/MS	0	0	0	0	0	0	0	0	0	0	0
YDL013W	YDL013W	3	3	3	sp|YDL013W|SLX5_YEAST NCSL01000013.1 81297-83156 ORF Verified Subunit of the Slx5-Slx8 SUMO-targeted Ub ligase (STUbL) complex; role in Ub-mediated degradation of histone variant Cse4p preventing mislocalization to euchromatin; role in proteolysis of spind	1	3	3	3	0	3	0	3	0	3	13.7	13.7	13.7	71.07	619	619	6.67				1		1				1			0	33.209		By MS/MS	0	0	0	0	0	0	0	0	0	0	0
YDL014W	YDL014W	17	17	17	sp|YDL014W|NOP1_YEAST NCSL01000013.1 83874-84803 ORF Verified Histone glutamine methyltransferase, modifies H2A at Q105 in nucleolus; component of the small subunit processome complex, which is required for processing of pre-18S rRNA; ortholog of mammalian	1	17	17	17	17	2	17	2	17	2	54	54	54	32.877	309	309	5.88	3	5	5	4			2	5	2	2	2	3	0	92.619	By MS/MS	By matching	61276000	62127000	72610000	68005000	53204000	49027000	55560000	61650000	55870000	51253000	0
YDL015C	YDL015C	7	7	7	sp|YDL015C|TSC13_YEAST NCSL01000013.1 85232-86164 ORF Verified Enoyl reductase; catalyzes last step in each cycle of very long chain fatty acid elongation; localizes to ER, highly enriched in a structure marking nuclear-vacuolar junctions; coimmunoprecipit	1	7	7	7	7	1	7	1	7	1	15.2	15.2	15.2	36.781	310	310	6.73		1	1	2		1	2	1		1	1	1	0	16.106	By MS/MS	By MS/MS	21906000	19148000	26177000	19548000	18127000	15407000	16924000	17808000	20108000	10301000	265840
YDL017W	YDL017W	5	5	5	sp|YDL017W|CDC7_YEAST NCSL01000013.1 86433-87956 ORF Verified DDK (Dbf4-dependent kinase) catalytic subunit; required for origin firing and replication fork progression in mitotic S phase through phosphorylation of Mcm2-7p complexes and Cdc45p; kinase acti	1	5	5	5	4	2	4	2	4	2	10.8	10.8	10.8	58.37	507	507	5.33	1		1	1		1		1		1			0	10.509	By MS/MS	By MS/MS	1685900	1525600	1363700	866890	1718000	1630800	1079100	1759600	1524100	1130000	0
YDL018C	YDL018C	3	3	3	sp|YDL018C|ERP3_YEAST NCSL01000013.1 88654-89331 ORF Verified Protein with similarity to Emp24p and Erv25p; member of the p24 family involved in ER to Golgi transport GN=ERP3 PE=1 SV=1	1	3	3	3	3	0	3	0	3	0	16	16	16	26.497	225	225	10.8									1	1		2	0	6.2593	By MS/MS		712690	718820	878180	1211700	808830	773780	847150	802710	913030	497100	0
YDL019C	YDL019C	48	48	47	sp|YDL019C|OSH2_YEAST NCSL01000013.1 90658-94509 ORF Verified Member of an oxysterol-binding protein family with seven members; in S. cerevisiae, family members have overlapping, redundant functions in sterol metabolism and collectively perform a function	1	48	48	47	40	16	40	16	40	15	40.8	40.8	40.8	145.9	1283	1283	6.91	6	11	4	10	14	8	5	6	8	6	11	16	0	323.31	By MS/MS	By MS/MS	15184000	15179000	18074000	14732000	14285000	15538000	13583000	15108000	14227000	9926400	24894
YDL020C	YDL020C	2	2	1	sp|YDL020C|RPN4_YEAST NCSL01000013.1 95463-97058 ORF Verified Transcription factor that stimulates expression of proteasome genes; Rpn4p levels are in turn regulated by the 26S proteasome in a negative feedback control mechanism; RPN4 is transcriptionally	1	2	2	1	1	1	1	1	0	1	4.5	4.5	2.6	60.095	531	531	7				1				1	1				1	-2	By MS/MS	By MS/MS	0	0	0	0	0	0	0	0	0	0	0
YDL021W;YOL056W	YDL021W	17;2	17;2	17;2	sp|YDL021W|GPM2_YEAST NCSL01000013.1 97283-98218 ORF Verified Homolog of Gpm1p phosphoglycerate mutase; converts 3-phosphoglycerate to 2-phosphoglycerate in glycolysis; may be non-functional; GPM2 has a paralog, GPM3, that arose from the whole genome dupli	2	17	17	17	17	0	17	0	17	0	55	55	55	36.073	311	311;303	6.44	3	1	2	3	1	2	5	4	1		2	3	0	172.88	By MS/MS		9652200	11058000	11577000	10584000	10737000	11677000	9542400	10371000	10655000	7384300	0
YDL022W	YDL022W	24	24	23	sp|YDL022W|GPD1_YEAST NCSL01000013.1 99171-100346 ORF Verified NAD-dependent glycerol-3-phosphate dehydrogenase; key enzyme of glycerol synthesis, essential for growth under osmotic stress; expression regulated by high-osmolarity glycerol response pathway;	1	24	24	23	23	12	23	12	22	11	65.7	65.7	65.7	42.868	391	391	6.1	14	8	8	10	16	18	10	4	6	11	8	9	0	190.09	By MS/MS	By MS/MS	147480000	164670000	194580000	165940000	102740000	98169000	138240000	121320000	123650000	61095000	996800
YDL025C	YDL025C	15	15	15	sp|YDL025C|RTK1_YEAST NCSL01000013.1 104960-106822 ORF Verified Putative protein kinase, potentially phosphorylated by Cdc28p; interacts with ribosome biogenesis factors, Cka2, Gus1 and Arc1; protein abundance increases in response to DNA replication stres	1	15	15	15	10	8	10	8	10	8	29	29	29	69.638	620	620	7.29	1	2			3	6	4	2	3	3	1	3	0	84.178	By MS/MS	By MS/MS	2075800	2134700	2563900	2481100	2137800	2207300	2149500	2360600	2215300	1832200	0
YDL027C	YDL027C	9	9	9	sp|YDL027C|MRX9_YEAST NCSL01000013.1 107208-108470 ORF Uncharacterized Protein that associates with mitochondrial ribosome; the authentic, non-tagged protein is detected in highly purified mitochondria in high-throughput studies; YDL027C is not an essentia	1	9	9	9	9	0	9	0	9	0	21.2	21.2	21.2	48.273	420	420	7.23	1	1	1	2				1	2	2	2	1	0	19.855	By MS/MS		1640800	1835800	2166700	1820900	1763700	1425700	1567700	1806000	1786700	865620	0
YDL028C	YDL028C	3	3	3	sp|YDL028C|MPS1_YEAST NCSL01000013.1 108874-111168 ORF Verified Dual-specificity kinase; autophosphorylation required for function; required for spindle pole body (SPB) duplication and spindle checkpoint function; contributes to bi-orientation by promoting	1	3	3	3	0	3	0	3	0	3	4.5	4.5	4.5	86.774	764	764	10.1									2	3	1	1	0	5.6333		By MS/MS	0	0	0	0	0	0	0	0	0	0	0
YDL029W	YDL029W	19	19	19	sp|YDL029W|ARP2_YEAST NCSL01000013.1 111527-112825 ORF Verified Essential component of the Arp2/3 complex; Arp2/3 is a highly conserved actin nucleation center required for the motility and integrity of actin patches; involved in endocytosis and membrane g	1	19	19	19	19	3	19	3	19	3	47.6	47.6	47.6	44.073	391	391	6.87	5	2	2	6	5	1	5	4	2	2	3	9	0	262.77	By MS/MS	By MS/MS	25517000	27962000	32566000	27852000	24493000	23149000	25208000	25085000	25639000	15915000	465740
YDL030W	YDL030W	8	8	8	sp|YDL030W|PRP9_YEAST NCSL01000013.1 113036-114628 ORF Verified Subunit of the SF3a splicing factor complex; required for spliceosome assembly; acts after the formation of the U1 snRNP-pre-mRNA complex GN=PRP9 PE=1 SV=1	1	8	8	8	8	0	8	0	8	0	19.8	19.8	19.8	63.098	530	530	3.75	2	1	2	1				2					0	32.194	By MS/MS		1591000	1547800	1945000	1435900	1409400	1280700	1259500	1469200	1511700	1034700	0
YDL031W	YDL031W	25	25	25	sp|YDL031W|DBP10_YEAST NCSL01000013.1 114961-117948 ORF Verified Putative ATP-dependent RNA helicase of the DEAD-box protein family; constituent of 66S pre-ribosomal particles; essential protein involved in ribosome biogenesis GN=DBP10 PE=1 SV=1	1	25	25	25	21	6	21	6	21	6	26.3	26.3	26.3	112.93	995	995	7.4	7	4	1	2	5	3	2	2	13	14	5	4	0	115.7	By MS/MS	By MS/MS	4401500	4792000	10365000	35002000	10131000	7930500	33365000	4670200	18901000	4080500	0
YDL033C	YDL033C	2	2	2	sp|YDL033C|SLM3_YEAST NCSL01000013.1 118252-119505 ORF Verified tRNA-specific 2-thiouridylase; responsible for 2-thiolation of the wobble base of mitochondrial tRNAs; human homolog TRMU is implicated in myoclonus epilepsy associated with ragged red fibers	1	2	2	2	2	0	2	0	2	0	4.1	4.1	4.1	47.092	417	417	5			1				1						0.0021485	3.35	By MS/MS		429980	517740	613450	538480	392330	512010	441280	502550	464110	412660	0
YDL035C	YDL035C	11	11	11	sp|YDL035C|GPR1_YEAST NCSL01000013.1 120101-122986 ORF Verified Plasma membrane G protein coupled receptor (GPCR); interacts with the heterotrimeric G protein alpha subunit, Gpa2p, and with Plc1p; sensor that integrates nutritional signals with the modulat	1	11	11	11	1	10	1	10	1	10	14.9	14.9	14.9	110.71	961	961	6.37	4	4	2	3	3	2	2	3	3	2	3	4	0	40.03	By MS/MS	By MS/MS	134510	138280	148610	130770	127250	94688	136310	163340	100400	122150	0
YDL036C	YDL036C	4	4	4	sp|YDL036C|PUS9_YEAST NCSL01000013.1 123257-124645 ORF Verified Mitochondrial tRNA:pseudouridine synthase; catalyzes the formation of pseudouridine at position 32 in mitochondrial tRNAs; contains an N-terminal mitochondrial targeting sequence; PUS9 has a p	1	4	4	4	4	0	4	0	4	0	11.5	11.5	11.5	53.322	462	462	8.67				1			1			3	1		0	8.4644	By MS/MS		320490	474200	398480	639470	437110	414770	426720	330130	463750	312980	0
YDL040C	YDL040C	41	41	41	sp|YDL040C|NAT1_YEAST NCSL01000013.1 129882-132446 ORF Verified Subunit of protein N-terminal acetyltransferase NatA; NatA comprised of Nat1p, Ard1p, and Nat5p; N-terminally acetylates many proteins to influence multiple processes such as cell cycle progre	1	41	41	41	40	4	40	4	40	4	53.5	53.5	53.5	98.949	854	854	6.71	6	4	4	6	10	6	8	8	8	13	5	2	0	190.2	By MS/MS	By MS/MS	28509000	28601000	33493000	26066000	24067000	22984000	26436000	26972000	26569000	16861000	205900
YDL042C	YDL042C	6	6	4	sp|YDL042C|SIR2_YEAST NCSL01000013.1 132875-134563 ORF Verified Conserved NAD+ dependent histone deacetylase of the Sirtuin family; deacetylation targets are primarily nuclear proteins; required for telomere hypercluster formation in quiescent yeast cells;	1	6	6	4	5	0	5	0	4	0	14.4	14.4	9.4	63.189	562	562	6.33				1	2	1		1		1			0	11.255	By MS/MS		892200	922160	907040	894060	945260	885630	888120	807160	1022500	684290	0
YDL043C	YDL043C	3	3	3	sp|YDL043C|PRP11_YEAST NCSL01000013.1 134841-135641 ORF Verified Subunit of the SF3a splicing factor complex; required for spliceosome assembly GN=PRP11 PE=1 SV=1	1	3	3	3	2	1	2	1	2	1	10.2	10.2	10.2	29.906	266	266	3.75		1	1	1		1							0	8.7473	By MS/MS	By MS/MS	607510	662180	711990	509460	582330	543460	595240	634500	585950	401550	0
YDL044C	YDL044C	11	11	11	sp|YDL044C|MTF2_YEAST NCSL01000013.1 136033-137355 ORF Verified Mitochondrial protein that interacts with mitochondrial RNA polymerase; interacts with an N-terminal region of mitochondrial RNA polymerase (Rpo41p) and couples RNA processing and translation	1	11	11	11	11	0	11	0	11	0	23.6	23.6	23.6	51.165	440	440	6.47		2	2	2			2	2	2	2	1		0	28.198	By MS/MS		3740800	3868200	4382900	3855400	3499100	3224300	3473200	3991900	3184300	2899300	0
YDL045C	YDL045C	6	6	6	sp|YDL045C|FAD1_YEAST NCSL01000013.1 137714-138634 ORF Verified Flavin adenine dinucleotide (FAD) synthetase; performs the second step in synthesis of FAD from riboflavin; mutation is functionally complemented by human FLAD1 GN=FAD1 PE=1 SV=1	1	6	6	6	6	0	6	0	6	0	27.1	27.1	27.1	35.543	306	306	6.12		1		1	1	1	2	1		1			0	30.825	By MS/MS		474070	548560	656060	557000	599820	438230	605510	507000	533020	263450	0
YDL046W	YDL046W	4	4	4	sp|YDL046W|NPC2_YEAST NCSL01000013.1 139561-140082 ORF Verified Sterol transport protein and functional homolog of human NPC2/He1; human NPC2 is a cholesterol-binding protein whose deficiency causes Niemann-Pick type C2 disease involving retention of chole	1	4	4	4	4	1	4	1	4	1	26	26	26	19.033	173	173	7.31		1				2	3	4	2	1			0	10.282	By MS/MS	By matching	5492400	5517000	5427500	4380300	4643000	6054500	4521600	4310800	4641200	2637200	0
YDL047W	YDL047W	11	11	11	sp|YDL047W|SIT4_YEAST NCSL01000013.1 140612-141547 ORF Verified Ceramide-activated, type 2A-related serine-threonine phosphatase; functions in G1/S transition of mitotic cycle; controls lifespan, mitochondrial function, cell cycle progression by regulating	1	11	11	11	11	0	11	0	11	0	43.1	43.1	43.1	35.537	311	311	7	2	1	2	2		1	1	2	1	4	4		0	39.234	By MS/MS		5308500	5730000	6315400	5222600	4970500	5449400	4538200	5797200	4699700	3069000	0
YDL051W	YDL051W	19	19	19	sp|YDL051W|LHP1_YEAST NCSL01000013.1 146536-147363 ORF Verified RNA binding protein required for maturation of tRNA and U6 snRNA; acts as a molecular chaperone for RNAs transcribed by polymerase III; homologous to human La (SS-B) autoantigen GN=LHP1 PE=1 S	1	19	19	19	19	6	19	6	19	6	69.8	69.8	69.8	32.104	275	275	5.81	8	5	3	7	2	3	6	5	6	2	3	3	0	134.04	By MS/MS	By MS/MS	12629000	14327000	13299000	13348000	13676000	14780000	12932000	14793000	14100000	13605000	0
YDL052C	YDL052C	15	15	15	sp|YDL052C|SLC1_YEAST NCSL01000013.1 147732-148643 ORF Verified 1-acyl-sn-glycerol-3-phosphate acyltransferase; catalyzes the acylation of lysophosphatidic acid to form phosphatidic acid, a key intermediate in lipid metabolism; enzymatic activity detected	1	15	15	15	15	1	15	1	15	1	54.5	54.5	54.5	33.853	303	303	6.67	3	2	1	4	6	1		3	4	4	2	3	0	59.926	By MS/MS	By MS/MS	12202000	13395000	13746000	12172000	12077000	13108000	11903000	12364000	12434000	7971700	0
YDL053C	YDL053C	11	11	10	sp|YDL053C|PBP4_YEAST NCSL01000013.1 149058-149615 ORF Verified Pbp1p binding protein; interacts strongly with Pab1p-binding protein 1 (Pbp1p) in the yeast two-hybrid system; also interacts with Lsm12p in a copurification assay; relative distribution to th	1	11	11	10	10	5	10	5	10	5	65.4	65.4	62.2	19.863	185	185	7.1	3	3	3	5	2	2	3	2	4	2	6	6	0	98.938	By MS/MS	By MS/MS	11068000	10252000	10439000	9623700	10523000	10626000	8506100	10640000	10072000	10953000	31279
YDL054C	YDL054C	7	7	7	sp|YDL054C|MCH1_YEAST NCSL01000013.1 150029-151489 ORF Verified Protein with similarity to mammalian monocarboxylate permeases; monocarboxylate permeases are involved in transport of monocarboxylic acids across the plasma membrane but mutant is not deficie	1	7	7	7	4	5	4	5	4	5	10.3	10.3	10.3	53.549	486	486	5.8	3		2	3	1	2	3	2	1	1	2		0	99.315	By MS/MS	By MS/MS	79806	123600	117480	60139	115630	54801	175950	149870	141210	21101	0
YDL055C	YDL055C	21	21	21	sp|YDL055C|PSA1_YEAST NCSL01000013.1 154556-155641 ORF Verified GDP-mannose pyrophosphorylase (mannose-1-phosphate guanyltransferase); synthesizes GDP-mannose from GTP and mannose-1-phosphate in cell wall biosynthesis; required for normal cell wall structu	1	21	21	21	21	5	21	5	21	5	65.7	65.7	65.7	39.565	361	361	5.57	3	5	8	8	7	5	3	5	4	1		5	0	115.33	By MS/MS	By MS/MS	77223000	85617000	91742000	79749000	64482000	67912000	69156000	78397000	65702000	45514000	1383200
YDL056W	YDL056W	9	9	9	sp|YDL056W|MBP1_YEAST NCSL01000013.1 155937-158438 ORF Verified Transcription factor; involved in regulation of cell cycle progression from G1 to S phase, forms a complex with Swi6p that binds to MluI cell cycle box regulatory element in promoters of DNA s	1	9	9	9	7	4	7	4	7	4	15.7	15.7	15.7	93.838	833	833	5.96	1	2	4	4	3	4	2	1		1	3	2	0	51.029	By MS/MS	By MS/MS	752080	808420	1000900	772240	824490	813930	768740	802520	798060	644580	0
YDL057W	YDL057W	4	4	4	sp|YDL057W|dubious166_YEAST NCSL01000013.1 158895-159881 ORF Uncharacterized Putative protein of unknown function; YDL057W is not an essential gene GN=dubious166 PE=1 SV=1	1	4	4	4	4	0	4	0	4	0	20.7	20.7	20.7	36.614	328	328	7.2	1	1							1			2	0	58.635	By MS/MS		243230	250100	435830	449010	287390	318740	427570	301880	328460	121160	0
YDL058W	YDL058W	36	36	36	sp|YDL058W|USO1_YEAST NCSL01000013.1 160279-165666 ORF Verified Essential protein involved in vesicle-mediated ER to Golgi transport; binds membranes and functions during vesicle docking to the Golgi; required for assembly of the ER-to-Golgi SNARE complex	1	36	36	36	36	0	36	0	36	0	20.7	20.7	20.7	206.84	1795	1795	6.04	6	6	5	4	4	2	3	5	3	6	5	2	0	109.76	By MS/MS		10377000	11589000	11883000	9998800	11766000	12188000	9908600	11691000	10759000	9854800	0
YDL059C	YDL059C	5	5	5	sp|YDL059C|RAD59_YEAST NCSL01000013.1 166378-167094 ORF Verified Protein involved DNA double-strand break repair; repairs breaks in DNA during vegetative growth via recombination and single-strand annealing; anneals complementary single-stranded DNA; forms	1	5	5	5	5	0	5	0	5	0	25.6	25.6	25.6	26.66	238	238	6.8	2								1		1	1	0	14.629	By MS/MS		1560600	1535700	1549000	1369400	1477400	1345300	1334100	1276700	1805500	973240	0
YDL060W	YDL060W	9	9	9	sp|YDL060W|TSR1_YEAST NCSL01000013.1 167335-169701 ORF Verified Protein required for processing of 20S pre-rRNA in the cytoplasm; associates with pre-40S ribosomal particles; inhibits the premature association of 60S subunits with assembling 40S subunits i	1	9	9	9	9	1	9	1	9	1	15.2	15.2	15.2	90.778	788	788	5.86	2			1	3	5	1					2	0	29.999	By MS/MS	By MS/MS	4703700	4580000	5265900	4120000	3883200	3357200	4119200	4536000	4252800	2709100	0
YDL061C	YDL061C	6	5	5	sp|YDL061C|RPS29B_YEAST NCSL01000013.1 170518-170688 ORF Verified Protein component of the small (40S) ribosomal subunit; homologous to mammalian ribosomal protein S29 and bacterial S14; RPS29B has a paralog, RPS29A, that arose from the whole genome duplic	1	6	5	5	6	3	5	2	5	2	69.6	50	50	6.7276	56	56	7.62				2	3		1	4	2	2	2		0	8.9667	By MS/MS	By MS/MS	137010000	112800000	135280000	118170000	102420000	98957000	102500000	116680000	116910000	95022000	1159100
YDL063C	YDL063C	12	12	12	sp|YDL063C|SYO1_YEAST NCSL01000013.1 171169-173031 ORF Verified Transport adaptor or symportin; facilitates synchronized nuclear coimport of the two 5S-rRNA binding proteins Rpl5p and Rpl11p; binds to nascent Rpl5p during translation; required for biogenes	1	12	12	12	11	1	11	1	11	1	21.6	21.6	21.6	70.159	620	620	6.24	2	2		1	2	1	3	2	1	1		2	0	28.355	By MS/MS	By MS/MS	4644600	4380500	5085200	9823600	5432000	7084900	11969000	5514500	7130000	3476600	0
YDL064W	YDL064W	8	8	8	sp|YDL064W|UBC9_YEAST NCSL01000013.1 173233-173816 ORF Verified SUMO-conjugating enzyme involved in the Smt3p conjugation pathway; nuclear protein required for S- and M-phase cyclin degradation and mitotic control; involved in proteolysis mediated by the a	1	8	8	8	8	2	8	2	8	2	56.1	56.1	56.1	17.911	157	157	8	1	1	1	1	1		2	1	3	1	2	4	0	39.216	By MS/MS	By MS/MS	16314000	15039000	18008000	15339000	14394000	11984000	15712000	14843000	14000000	6418800	0
YDL065C	YDL065C	17	17	17	sp|YDL065C|PEX19_YEAST NCSL01000013.1 174026-175054 ORF Verified Chaperone and import receptor for newly-synthesized class I PMPs; binds peroxisomal membrane proteins (PMPs) in the cytoplasm and delivers them to the peroxisome for subsequent insertion into	1	17	17	17	16	2	16	2	16	2	52.9	52.9	52.9	38.723	342	342	6.33	2	4	5	4	1	1			2	5	2	4	0	78.997	By MS/MS	By MS/MS	8942000	9117200	8818400	6958600	8519000	11003000	7565900	9029900	8615600	7471000	0
YDL066W	YDL066W	31	28	27	sp|YDL066W|IDP1_YEAST NCSL01000013.1 175177-176463 ORF Verified Mitochondrial NADP-specific isocitrate dehydrogenase; catalyzes the oxidation of isocitrate to alpha-ketoglutarate; not required for mitochondrial respiration and may function to divert alpha-	1	31	28	27	31	9	28	6	27	6	60	54.7	54.7	48.204	428	428	7.12	4	6	5	8	5	4	4		4	6	11	10	0	107.68	By MS/MS	By matching	61578000	63050000	82512000	66205000	49931000	46602000	55196000	60681000	54033000	41212000	0
YDL067C	YDL067C	3	3	3	sp|YDL067C|COX9_YEAST NCSL01000013.1 176902-177081 ORF Verified Subunit VIIa of cytochrome c oxidase (Complex IV); Complex IV is the terminal member of the mitochondrial inner membrane electron transport chain GN=COX9 PE=1 SV=1	1	3	3	3	3	0	3	0	3	0	33.9	33.9	33.9	6.9331	59	59	8.43					1	2			1	1	1	1	0	10.117	By MS/MS		24196000	24102000	28502000	26710000	17953000	9013700	22490000	25410000	24393000	14533000	0
YDL069C	YDL069C	1	1	1	sp|YDL069C|CBS1_YEAST NCSL01000013.1 177488-178177 ORF Verified Mitochondrial translational activator of the COB mRNA; membrane protein that interacts with translating ribosomes, acts on the COB mRNA 5-untranslated leader GN=CBS1 PE=1 SV=1	1	1	1	1	1	0	1	0	1	0	5.2	5.2	5.2	26.537	229	229	1	1												0.0074194	2.2737	By MS/MS		351200	298740	474920	314510	390750	311180	290760	355650	306320	197460	0
YDL070W	YDL070W	1	1	1	sp|YDL070W|BDF2_YEAST NCSL01000013.1 178358-180274 ORF Verified Protein involved in transcription initiation; acts at TATA-containing promoters; associates with the basal transcription factor TFIID; contains two bromodomains; corresponds to the C-terminal	1	1	1	1	0	1	0	1	0	1	2.4	2.4	2.4	72.47	638	638	8.5								1	1				0.0025931	2.8238		By MS/MS	0	0	0	0	0	0	0	0	0	0	0
YDL072C	YDL072C	7	7	7	sp|YDL072C|YET3_YEAST NCSL01000013.1 180851-181462 ORF Verified Protein of unknown function; YET3 null mutant decreases the level of secreted invertase; homolog of human BAP31 protein; protein abundance increases in response to DNA replication stress GN=YE	1	7	7	7	7	1	7	1	7	1	30	30	30	22.935	203	203	5	1	1	3	2	1	1	1	1	1	1			0	20.309	By MS/MS	By matching	16073000	15339000	17347000	11462000	10902000	10931000	11852000	13666000	12682000	8983300	0
YDL074C	YDL074C	20	20	20	sp|YDL074C|BRE1_YEAST NCSL01000013.1 185152-187257 ORF Verified E3 ubiquitin ligase; forms heterodimer with Rad6p to regulate K63 polyubiquitination in response to oxidative stress and to monoubiquinate histone H2B-K123, which is required for the subsequen	1	20	20	20	20	1	20	1	20	1	29.1	29.1	29.1	80.847	701	701	7.13	1		4	2	2	2	2	2		1	3	4	0	75.554	By MS/MS	By MS/MS	5246900	5373100	5182700	4261200	4715800	4301600	4102300	4745500	4835000	3249100	0
YDL075W	YDL075W	12	1	1	sp|YDL075W|RPL31A_YEAST NCSL01000013.1 188304-189066 ORF Verified Ribosomal 60S subunit protein L31A; associates with karyopherin Sxm1p; loss of both Rpl31p and Rpl39p confers lethality; homologous to mammalian ribosomal protein L31, no bacterial homolog;	1	12	1	1	12	8	1	1	1	1	64.6	8	8	12.953	113	113	3.44			5	4									0.001912	3.3716	By MS/MS	By MS/MS	2846000	3300900	3371800	3520600	2656300	2475200	2895300	3104800	2713800	2589100	938050
YDL076C	YDL076C	4	4	4	sp|YDL076C|RXT3_YEAST NCSL01000013.1 189742-190626 ORF Verified Component of the Rpd3L histone deacetylase complex; involved in histone deacetylation; protein abundance increases in response to DNA replication stress GN=RXT3 PE=1 SV=1	1	4	4	4	4	0	4	0	4	0	18.7	18.7	18.7	33.763	294	294	8.8						1	1	1			1	1	0	19.929	By MS/MS		761950	840640	796110	742660	641180	712470	583060	706490	593200	515800	0
YDL077C	YDL077C	10	10	10	sp|YDL077C|VAM6_YEAST NCSL01000013.1 191174-194323 ORF Verified Guanine nucleotide exchange factor for the GTPase Gtr1p; subunit of the HOPS endocytic tethering complex; vacuole membrane protein; functions as a Rab GTPase effector, interacting with both GT	1	10	10	10	8	2	8	2	8	2	12.6	12.6	12.6	122.9	1049	1049	7.2		2	1	2	1	1		1	1	3	1	2	0	45.76	By MS/MS	By MS/MS	840680	886320	859440	734670	770990	754350	720750	887510	847170	594350	0
YDL078C	YDL078C	25	25	25	sp|YDL078C|MDH3_YEAST NCSL01000013.1 194908-195939 ORF Verified Peroxisomal malate dehydrogenase; catalyzes interconversion of malate and oxaloacetate; involved in the glyoxylate cycle GN=MDH3 PE=1 SV=1	1	25	25	25	25	6	25	6	25	6	80.5	80.5	80.5	37.186	343	343	6.5	4	9	5	5	8	4	6	6	4	7	6	6	0	158.01	By MS/MS	By MS/MS	59233000	60328000	70083000	59081000	51478000	57892000	57699000	57078000	56864000	43104000	583900
YDL079C	YDL079C	1	1	1	sp|YDL079C|MRK1_YEAST NCSL01000013.1 196532-198333 ORF Verified Glycogen synthase kinase 3 (GSK-3) homolog; one of four GSK-3 homologs in S. cerevisiae that function to activate Msn2p-dependent transcription of stress responsive genes and that function in	1	1	1	1	0	1	0	1	0	1	2.6	2.6	2.6	57.309	506	506	11											1		1	-2		By MS/MS	0	0	0	0	0	0	0	0	0	0	0
YDL080C	YDL080C	6	5	5	sp|YDL080C|THI3_YEAST NCSL01000013.1 198815-200680 ORF Verified Regulatory protein that binds Pdc2p and Thi2p transcription factors; activates thiamine biosynthesis transcription factors Pdc2p and Thi2p by binding to them, but releases and de-activates the	1	6	5	5	4	3	3	3	3	3	14.7	11.8	11.8	69.798	621	621	5.65	1		2	2	3	3	4	1				1	0	20.89	By MS/MS	By MS/MS	214250	203820	252840	189650	174300	122970	143640	167040	169380	100480	0
YDL081C	YDL081C	5	4	4	sp|YDL081C|RPP1A_YEAST NCSL01000013.1 201166-201486 ORF Verified Ribosomal stalk protein P1 alpha; involved in the interaction between translational elongation factors and the ribosome; free (non-ribosomal) P1 stimulates the phosphorylation of the eIF2 alp	1	5	4	4	4	2	3	1	3	1	68.9	68.9	68.9	10.908	106	106	6.58			1	2	2	1	3	1			1	1	0	25.903	By MS/MS	By MS/MS	42496000	45735000	49359000	41095000	34547000	28470000	37774000	35772000	32886000	17910000	0
YDL082W	YDL082W	16	1	1	sp|YDL082W|RPL13A_YEAST NCSL01000013.1 201900-202864 ORF Verified Ribosomal 60S subunit protein L13A; not essential for viability; homologous to mammalian ribosomal protein L13, no bacterial homolog; RPL13A has a paralog, RPL13B, that arose from the whole	1	16	1	1	15	11	1	0	1	0	58.3	14.6	14.6	22.554	199	199	6.5						1	1						1	-2	By MS/MS	By matching	106970	230230	114930	207560	258290	448510	131500	266220	238780	833920	0
YDL083C;YMR143W	YDL083C;YMR143W	16;14	16;14	16;14	sp|YDL083C|RPS16B_YEAST NCSL01000013.1 203499-204362 ORF Verified Protein component of the small (40S) ribosomal subunit; homologous to mammalian ribosomal protein S16 and bacterial S9; RPS16B has a paralog, RPS16A, that arose from the whole genome duplica	2	16	16	16	16	8	16	8	16	8	74.1	74.1	74.1	15.847	143	143;155	6.68	3	3	6	6	3	5	5	5	5	9	4	2	0	73.697	By MS/MS	By MS/MS	71593000	69817000	96287000	101510000	70714000	78290000	89306000	68119000	76815000	48610000	2022100
YDL084W	YDL084W	25	25	25	sp|YDL084W|SUB2_YEAST NCSL01000013.1 204711-206051 ORF Verified Component of the TREX complex required for nuclear mRNA export; member of the DEAD-box RNA helicase superfamily and is involved in early and late steps of spliceosome assembly; homolog of the	1	25	25	25	25	9	25	9	25	9	61.9	61.9	61.9	50.281	446	446	5.22	5	17	19	22	12	4	4	5	8	6	3	7	0	164.33	By MS/MS	By MS/MS	89539000	96867000	118490000	114290000	108140000	109020000	106150000	98584000	109900000	82439000	1079000
YDL085C-A	YDL085C-A	1	1	1	sp|YDL085C-A|dubious162_YEAST NCSL01000013.1 208619-208825 ORF Uncharacterized Putative protein of unknown function; green fluorescent protein (GFP)-fusion protein localizes to the cytoplasm and nucleus GN=dubious162 PE=1 SV=1	1	1	1	1	1	0	1	0	1	0	13.2	13.2	13.2	7.9491	68	68	4.5				1	1								0.0099056	2.0906	By MS/MS		684960	855060	999230	837820	758910	711820	972390	778970	814970	619480	0
YDL085W	YDL085W	19	18	18	sp|YDL085W|NDE2_YEAST NCSL01000013.1 206440-208077 ORF Verified Mitochondrial external NADH dehydrogenase; catalyzes the oxidation of cytosolic NADH; Nde1p and Nde2p are involved in providing the cytosolic NADH to the mitochondrial respiratory chain; NDE2	1	19	18	18	19	2	18	1	18	1	39.1	37.8	37.8	61.641	545	545	6.47	5	2	3		3	3	1	2	2	2	2	5	0	81.344	By MS/MS	By matching	16027000	18406000	21159000	16749000	17396000	17948000	14943000	18803000	15813000	10206000	0
YDL086W	YDL086W	11	11	11	sp|YDL086W|dubious160_YEAST NCSL01000013.1 209053-209874 ORF Uncharacterized Putative carboxymethylenebutenolidase; the authentic, non-tagged protein is detected in highly purified mitochondria in high-throughput studies; YDL086W is not an essential gene G	1	11	11	11	11	5	11	5	11	5	67.4	67.4	67.4	30.809	273	273	5.03	4	2	4	6	3	1	4	2	1	1	1	1	0	176.11	By MS/MS	By MS/MS	17735000	16924000	22566000	18767000	16367000	15509000	17245000	16770000	17790000	9759900	143380
YDL087C	YDL087C	4	4	4	sp|YDL087C|LUC7_YEAST NCSL01000013.1 210288-211073 ORF Verified Essential protein associated with the U1 snRNP complex; splicing factor involved in recognition of 5 splice site; contains two zinc finger motifs; N-terminal zinc finger binds pre-mRNA; reloc	1	4	4	4	4	0	4	0	4	0	19.5	19.5	19.5	30.235	261	261	7.2			1		1	1				1		1	0	10.41	By MS/MS		707670	763630	856480	730880	528640	531030	542120	678220	561990	480960	0
YDL088C	YDL088C	12	12	12	sp|YDL088C|ASM4_YEAST NCSL01000013.1 211284-212870 ORF Verified FG-nucleoporin component of central core of nuclear pore complex (NPC); contributes directly to nucleocytoplasmic transport; induces membrane tubulation, which may contribute to nuclear pore a	1	12	12	12	9	3	9	3	9	3	24.4	24.4	24.4	58.797	528	528	5.95	2	3	3	2	1			1	5	3		1	0	44.292	By MS/MS	By MS/MS	1554600	1560600	1662700	1640300	1422600	1138000	1429600	1370200	1456400	1006900	0
YDL089W	YDL089W	6	6	6	sp|YDL089W|NUR1_YEAST NCSL01000013.1 213013-214467 ORF Verified Protein involved in regulation of mitotic exit; dephosphorylation target of Cdc14p in anaphase, which promotes timely rDNA segregation and allows mitotic progression; interacts with Csm1p, Lrs	1	6	6	6	0	6	0	6	0	6	16.7	16.7	16.7	56.806	484	484	7.25	1		1	2	1			4	4	2	1		0	41.226		By MS/MS	0	0	0	0	0	0	0	0	0	0	0
YDL090C	YDL090C	5	5	5	sp|YDL090C|RAM1_YEAST NCSL01000013.1 214958-216253 ORF Verified Beta subunit of the CAAX farnesyltransferase (FTase); this complex prenylates the a-factor mating pheromone and Ras proteins; required for the membrane localization of Ras proteins and a-facto	1	5	5	5	4	1	4	1	4	1	12.1	12.1	12.1	48.162	431	431	5.4	1	1	1		2	1	1	2	1				0	13.91	By MS/MS	By MS/MS	741020	784810	966680	926160	899790	989730	819760	823390	931070	737900	0
YDL091C	YDL091C	13	13	13	sp|YDL091C|UBX3_YEAST NCSL01000013.1 216528-217895 ORF Verified Clathrin-coated vesicle component, regulator of endocytosis; copurifies with the DSC ubiquitin ligase complex; UBX (ubiquitin regulatory X) domain-containing protein that interacts with Cdc48p	1	13	13	13	11	4	11	4	11	4	27.3	27.3	27.3	52.929	455	455	6.44	1	3	2		5	4	2	3	2	1	2	2	0	225.18	By MS/MS	By MS/MS	2407100	2733400	2864700	2550000	2606700	2822100	2603500	2907400	2959900	2195000	0
YDL092W	YDL092W	8	8	8	sp|YDL092W|SRP14_YEAST NCSL01000013.1 218066-218506 ORF Verified Signal recognition particle (SRP) subunit; interacts with the RNA component of SRP to form the Alu domain, which is the region of SRP responsible for arrest of nascent chain elongation during	1	8	8	8	8	2	8	2	8	2	58.9	58.9	58.9	16.43	146	146	8.06	1	1		1	1	1	1		3	2	3	2	0	37.546	By MS/MS	By MS/MS	2310600	2406500	2619300	2580500	2378000	2987200	2352100	2428600	2935600	2294400	0
YDL093W	YDL093W	3	3	3	sp|YDL093W|PMT5_YEAST NCSL01000013.1 219146-221377 ORF Verified Protein O-mannosyltransferase; transfers mannose residues from dolichyl phosphate-D-mannose to protein serine/threonine residues; acts in a complex with Pmt3p, can instead interact with Pmt2p	1	3	3	3	3	0	3	0	3	0	5.4	5.4	5.4	84.775	743	743	6.25			1	1		1						1	0	12.676	By MS/MS		771570	733470	784820	706760	686420	722520	585780	632920	771890	450680	0
YDL095W	YDL095W	18	18	17	sp|YDL095W|PMT1_YEAST NCSL01000013.1 221774-224227 ORF Verified Protein O-mannosyltransferase of the ER membrane; transfers mannose from dolichyl phosphate-D-mannose to protein serine and threonine residues; 1 of 7 related proteins involved in O-glycosylat	1	18	18	17	17	2	17	2	17	2	26.6	26.6	25.6	92.697	817	817	5.69	4	4	1	4	4	6	1	3	2	3	3		0	98.425	By MS/MS	By MS/MS	33164000	33366000	35806000	26727000	34649000	32848000	26926000	35416000	31283000	26879000	348870
YDL097C	YDL097C	26	26	26	sp|YDL097C|RPN6_YEAST NCSL01000013.1 224591-225895 ORF Verified Essential, non-ATPase regulatory subunit of the 26S proteasome lid; required for the assembly and activity of the 26S proteasome; the human homolog (S9 protein) partially rescues Rpn6p depleti	1	26	26	26	26	2	26	2	26	2	63.1	63.1	63.1	49.773	434	434	7.44	4	3	2	3	1	4	5	9	6	9	7	2	0	200.78	By MS/MS	By MS/MS	45998000	45869000	52081000	44174000	45116000	44692000	43082000	40804000	49744000	25838000	113010
YDL098C	YDL098C	3	3	3	sp|YDL098C|SNU23_YEAST NCSL01000013.1 226123-226707 ORF Verified Component of the U4/U6.U5 snRNP complex; involved in mRNA splicing via spliceosome GN=SNU23 PE=1 SV=1	1	3	3	3	3	0	3	0	3	0	19.6	19.6	19.6	22.678	194	194	5	1		1								1		0	7.1899	By MS/MS		1279200	1365200	1474600	1163700	1439700	1009200	1363700	1423700	1317300	1242400	0
YDL099W	YDL099W	18	18	18	sp|YDL099W|BUG1_YEAST NCSL01000013.1 226844-227869 ORF Verified Cis-golgi localized protein involved in ER to Golgi transport; forms a complex with the mammalian GRASP65 homolog, Grh1p; mutants are compromised for the fusion of ER-derived vesicles with Gol	1	18	18	18	14	9	14	9	14	9	62.2	62.2	62.2	38.246	341	341	7.27	3	1	2	2	6	10	20	14	8	3	4	5	0	75.127	By MS/MS	By MS/MS	12624000	13023000	11802000	8155500	10773000	10839000	9088400	11639000	10220000	7592000	383300
YDL100C	YDL100C	23	23	22	sp|YDL100C|GET3_YEAST NCSL01000013.1 228113-229177 ORF Verified Guanine nucleotide exchange factor for Gpa1p; amplifies G protein signaling; functions as a chaperone under ATP-depleted oxidative stress conditions; subunit of GET complex, involved in ATP de	1	23	23	22	21	6	21	6	21	5	61.9	61.9	61.9	39.339	354	354	6.06	6	1	2	8	7	5	6	5	1	2	3	4	0	132.4	By MS/MS	By MS/MS	49546000	49927000	52056000	45888000	49684000	51896000	44927000	50239000	52127000	34851000	215690
YDL101C	YDL101C	11	11	11	sp|YDL101C|DUN1_YEAST NCSL01000013.1 229441-230982 ORF Verified Cell-cycle checkpoint S/T protein kinase; required for transient G2/M arrest after DNA damage, damage-induced transcription, and nuclear-to-cytoplasmic redistribution of Rnr2p-Rnr4p after geno	1	11	11	11	10	3	10	3	10	3	29.6	29.6	29.6	58.602	513	513	6.35	2	2	1	1	3	1	2	2	2	1	1	2	0	66.137	By MS/MS	By MS/MS	3013900	3278300	3353800	2402300	2508200	2429200	2488500	3019700	2852100	1990400	0
YDL102W	YDL102W	8	8	8	sp|YDL102W|POL3_YEAST NCSL01000013.1 231124-234417 ORF Verified Catalytic subunit of DNA polymerase delta; required for chromosomal DNA replication during mitosis and meiosis, intragenic recombination, repair of double strand DNA breaks, and DNA replicatio	1	8	8	8	7	1	7	1	7	1	10	10	10	124.62	1097	1097	6.92	1	1		1		2	3		1	1		2	0	16.77	By MS/MS	By MS/MS	481940	504550	672280	549460	533980	423100	561800	508360	632840	357160	0
YDL103C	YDL103C	34	34	34	sp|YDL103C|QRI1_YEAST NCSL01000013.1 234708-236141 ORF Verified UDP-N-acetylglucosamine pyrophosphorylase; catalyzes the formation of UDP-N-acetylglucosamine (UDP-GlcNAc), which is important in cell wall biosynthesis, protein N-glycosylation, and GPI ancho	1	34	34	34	34	5	34	5	34	5	75.3	75.3	75.3	53.475	477	477	5.82	4	9	9	6	4	8	4	2	7	5	4	3	0	138.13	By MS/MS	By MS/MS	40724000	41553000	45263000	45070000	42878000	44628000	41339000	40224000	46571000	31224000	30192
YDL104C	YDL104C	4	4	4	sp|YDL104C|QRI7_YEAST NCSL01000013.1 236413-237636 ORF Verified Protein involved in threonylcarbamoyl adenosine biosynthesis; Sua5p and Qri7p are necessary and sufficient for RNA t6A modification in vitro; highly conserved mitochondrial protein; essential	1	4	4	4	4	0	4	0	4	0	11.1	11.1	11.1	45.525	407	407	5.4		1			1	1	2						0	10.106	By MS/MS		760900	763450	1062300	708180	670980	433800	527770	585580	564840	244420	0
YDL105W	YDL105W	6	6	6	sp|YDL105W|NSE4_YEAST NCSL01000013.1 237698-238906 ORF Verified Component of the SMC5-SMC6 complex; this complex plays a key role in the removal of X-shaped DNA structures that arise between sister chromatids during DNA replication and repair GN=NSE4 PE=1	1	6	6	6	1	6	1	6	1	6	12.7	12.7	12.7	46.12	402	402	6.07	2	1		1	2	2		3	1	1		1	0	34.314	By MS/MS	By MS/MS	0	0	0	0	0	0	0	0	0	0	0
YDL106C	YDL106C	10	10	10	sp|YDL106C|PHO2_YEAST NCSL01000013.1 239394-241070 ORF Verified Homeobox transcription factor; regulatory targets include genes involved in phosphate metabolism; binds cooperatively with Pho4p to the PHO5 promoter; phosphorylation of Pho2p facilitates inte	1	10	10	10	7	3	7	3	7	3	21	21	21	63.276	558	558	7.56	3	2	2	1	1		1	2	3	3	6	3	0	44.836	By MS/MS	By MS/MS	4650300	4694200	5295300	4452300	4308800	4286500	4422000	4248600	4652500	3434900	0
YDL108W	YDL108W	4	4	4	sp|YDL108W|KIN28_YEAST NCSL01000013.1 242593-243594 ORF Verified Serine/threonine protein kinase, subunit of transcription factor TFIIH; involved in transcription initiation at RNA polymerase II promoters; phosphorylates Ser5 residue of the PolII C-termina	1	4	4	4	4	1	4	1	4	1	14.7	14.7	14.7	35.247	306	306	4.67	1	1	2	1	1	1	1				1		0	9.8893	By MS/MS	By MS/MS	579710	598250	665280	638750	623010	427760	490720	574500	445930	288100	0
YDL110C	YDL110C	17	17	17	sp|YDL110C|TMA17_YEAST NCSL01000013.1 246328-246780 ORF Verified ATPase dedicated chaperone that adapts proteasome assembly to stress; Tma17p is induced upon stress; interacts with Rpt6p to assist its pairing to Rpt3p and early steps in proteasome biogenes	1	17	17	17	16	11	16	11	16	11	84	84	84	16.771	150	150	4.85	33	27	20	20	14	11	14	7	4	10	5	13	0	178.59	By MS/MS	By MS/MS	27547000	24201000	34710000	34054000	40469000	49330000	35188000	26389000	44858000	31377000	355410
YDL111C	YDL111C	6	6	6	sp|YDL111C|RRP42_YEAST NCSL01000013.1 247182-247979 ORF Verified Exosome non-catalytic core component; involved in 3-5 RNA processing and degradation in both the nucleus and the cytoplasm; has similarity to E. coli RNase PH and to human hRrp42p (EXOSC7)	1	6	6	6	6	0	6	0	6	0	24.9	24.9	24.9	29.115	265	265	4.78	3	2				1			1	1	1		0	30.25	By MS/MS		3448200	3753400	4212900	3803100	3818700	3930100	3781800	3501200	3964200	3549600	0
YDL112W	YDL112W	19	19	19	sp|YDL112W|TRM3_YEAST NCSL01000013.1 248067-252377 ORF Verified 2-O-ribose methyltransferase; catalyzes the ribose methylation of the guanosine nucleotide at position 18 of tRNAs GN=TRM3 PE=1 SV=1	1	19	19	19	19	1	19	1	19	1	15.4	15.4	15.4	165.01	1436	1436	6	1	3	5	1	1	4	1	3	3	2	1	1	0	48.152	By MS/MS	By matching	4837000	4548900	5466800	4842600	4317300	4255900	4329600	4170900	4516900	2429000	0
YDL113C	YDL113C	19	19	19	sp|YDL113C|ATG20_YEAST NCSL01000013.1 252737-254659 ORF Verified Sorting nexin family member; required for the cytoplasm-to-vacuole targeting (Cvt) pathway and for endosomal sorting; has a Phox homology domain that binds phosphatidylinositol-3-phosphate; i	1	19	19	19	16	7	16	7	16	7	37.7	37.7	37.7	72.505	640	640	6.36	2	4	1	3	4	4	1	5	3	2	1	3	0	68.375	By MS/MS	By MS/MS	9148500	8399300	9617700	7600400	7205600	6706700	6859500	6582300	7537900	4613600	0
YDL115C	YDL115C	12	12	12	sp|YDL115C|IWR1_YEAST NCSL01000013.1 256166-257297 ORF Verified RNA polymerase II transport factor, conserved from yeast to humans; also has a role in transporting RNA polymerase III into the nucleus; interacts with most of the RNAP II subunits; nucleo-cyt	1	12	12	12	10	5	10	5	10	5	46.7	46.7	46.7	40.708	353	353	6.68	2	5	1	1	2	3	2	2	2		4	4	0	76.622	By MS/MS	By MS/MS	5891300	6183500	5676700	4476900	5295200	6789500	4152400	5326000	6242700	5849700	7041.4
YDL116W	YDL116W	16	16	16	sp|YDL116W|NUP84_YEAST NCSL01000013.1 257546-259726 ORF Verified Subunit of the Nup84p subcomplex of the nuclear pore complex (NPC); contributes to nucleocytoplasmic transport and NPC biogenesis; also plays roles in several processes that may require local	1	16	16	16	15	1	15	1	15	1	24.5	24.5	24.5	83.691	726	726	6.05	1	1	3	4	3	1	1			2	3	1	0	39.899	By MS/MS	By MS/MS	5445500	5123300	5913100	5207400	4581200	3638300	4617300	4841800	4758700	2189000	0
YDL117W	YDL117W	8	8	8	sp|YDL117W|CYK3_YEAST NCSL01000013.1 260053-262710 ORF Verified SH3-domain protein located in the bud neck and cytokinetic actin ring; relocalizes from bud neck to nucleus upon DNA replication stress; activates the chitin synthase activity of Chs2p during	1	8	8	8	5	3	5	3	5	3	13.1	13.1	13.1	100.69	885	885	6	1	1	1	1	3	1	1	3	2	1			0	14.643	By MS/MS	By MS/MS	216470	198860	247460	193540	135230	50503	135090	131150	194940	101530	0
YDL119C	YDL119C	3	3	3	sp|YDL119C|HEM25_YEAST NCSL01000013.1 263678-264601 ORF Verified Mitochondrial glycine transporter; required for the transport of glycine into mitochondria for initiation of heme biosynthesis, with YMC1 acting as a secondary transporter; homolog of human S	1	3	3	3	3	0	3	0	3	0	12.4	12.4	12.4	34.169	307	307	6.88	2	1								4	1		0.00096479	3.7136	By MS/MS		65209	68680	71121	74667	71679	54578	63359	59269	58098	29086	0
YDL120W	YDL120W	2	2	2	sp|YDL120W|YFH1_YEAST NCSL01000013.1 264843-265367 ORF Verified Mitochondrial matrix iron chaperone; oxidizes and stores iron; interacts with Isu1p to promote Fe-S cluster assembly; mutation results in multiple Fe/S-dependent enzyme deficiencies; human fra	1	2	2	2	2	0	2	0	2	0	13.2	13.2	13.2	19.49	174	174	4.5		1	1			1	1						0	11.611	By MS/MS		690130	606610	761920	501260	466740	440250	376440	561540	500030	571700	0
YDL121C	YDL121C	3	3	3	sp|YDL121C|dubious155_YEAST NCSL01000013.1 265708-266157 ORF Uncharacterized Putative protein of unknown function; green fluorescent protein (GFP)-fusion protein localizes to the endoplasmic reticulum; YDL121C is not an essential protein GN=dubious155 PE=1	1	3	3	3	3	2	3	2	3	2	38.3	38.3	38.3	16.859	149	149	5.7		1	1	2	1	2		1	1	1			0	16.555	By MS/MS	By MS/MS	24328	18306	31966	13508	9250.3	0	19105	7230.1	11039	0	0
YDL122W	YDL122W	24	24	23	sp|YDL122W|UBP1_YEAST NCSL01000013.1 266309-268744 ORF Verified Ubiquitin-specific protease; removes ubiquitin from ubiquitinated proteins; cleaves at the C terminus of ubiquitin fusions irrespective of their size; capable of cleaving polyubiquitin chains	1	24	24	23	13	13	13	13	13	13	46.4	46.4	45.4	93.112	811	811	7.16	8	5	4	4	3	3	5	1	2	6	8	13	0	225.92	By MS/MS	By MS/MS	2440600	2644800	3152800	2665900	2548700	2364700	2249600	2625300	2617100	2256900	268170
YDL123W	YDL123W	3	3	3	sp|YDL123W|SNA4_YEAST NCSL01000013.1 269455-269877 ORF Verified Protein of unknown function; localized to the vacuolar outer membrane; predicted to be palmitoylated GN=SNA4 PE=1 SV=1	1	3	3	3	3	2	3	2	3	2	40	40	40	15.646	140	140	7.39	1		1	1	2	4	2	3	4	2	2	1	0	9.6038	By MS/MS	By MS/MS	428470	408530	381520	267380	232190	316450	78219	336690	295370	129820	0
YDL124W	YDL124W	12	12	12	sp|YDL124W|dubious154_YEAST NCSL01000013.1 270098-271036 ORF Verified NADPH-dependent alpha-keto amide reductase; reduces aromatic alpha-keto amides, aliphatic alpha-keto esters, and aromatic alpha-keto esters; member of the aldo-keto reductase (AKR) famil	1	12	12	12	12	0	12	0	12	0	43.9	43.9	43.9	35.724	312	312	5.48	2	2	2	4	2	2	1	1	2	2		1	0	90.401	By MS/MS		7361300	7016400	7988900	7009600	5518700	7764600	6669800	5263900	6868600	4361200	0
YDL125C	YDL125C	8	8	7	sp|YDL125C|HNT1_YEAST NCSL01000013.1 271679-272266 ORF Verified Adenosine 5-monophosphoramidase; interacts physically and genetically with Kin28p, a CDK and TFIIK subunit, and genetically with CAK1; member of histidine triad (HIT) superfamily of nucleotid	1	8	8	7	7	2	7	2	7	2	58.9	58.9	50	17.679	158	158	6.04	1	3	3	6	3				1	3	3	2	0	30.445	By MS/MS	By MS/MS	39192000	38490000	42102000	35700000	35736000	30990000	32256000	37270000	36119000	29572000	458130
YDL126C	YDL126C	66	66	66	sp|YDL126C|CDC48_YEAST NCSL01000013.1 272621-275128 ORF Verified AAA ATPase; subunit of polyubiquitin-selective segregase complex involved in ERAD, cell wall integrity during heat stress, mitotic spindle disassembly; role in mobilizing membrane bound trans	1	66	66	66	66	25	66	25	66	25	77.8	77.8	77.8	91.995	835	835	6.51	17	25	19	7	19	17	23	16	17	18	15	22	0	323.31	By MS/MS	By MS/MS	256440000	268080000	259120000	211870000	232380000	250090000	216230000	247480000	265110000	230920000	2149600
YDL128W	YDL128W	3	3	2	sp|YDL128W|VCX1_YEAST NCSL01000013.1 277396-278631 ORF Verified Vacuolar membrane antiporter with Ca2+/H+ and K+/H+ exchange activity; involved in control of cytosolic Ca2+ and K+ concentrations; has similarity to sodium/calcium exchangers, including the b	1	3	3	2	3	1	3	1	2	1	6.8	6.8	6.8	44.68	411	411	3.6	1		2		1	1							0	15.778	By MS/MS	By MS/MS	239090	248320	342200	265220	260580	180810	278050	220320	189530	100340	0
YDL129W	YDL129W	2	2	2	sp|YDL129W|dubious153_YEAST NCSL01000013.1 279383-280258 ORF Verified Protein of unknown function; green fluorescent protein (GFP)-fusion protein localizes to the cytoplasm and the nucleus; YDL129W is not an essential gene; relative distribution to the nuc	1	2	2	2	0	2	0	2	0	2	9.6	9.6	9.6	32.919	291	291	2	1	1	1										0.00048828	4.3193		By MS/MS	0	0	0	0	0	0	0	0	0	0	0
YDL130W	YDL130W	2	1	1	sp|YDL130W|RPP1B_YEAST NCSL01000013.1 280755-281375 ORF Verified Ribosomal protein P1 beta; component of the ribosomal stalk, which is involved in interaction of translational elongation factors with ribosome; free (non-ribosomal) P1 stimulates the phospho	1	2	1	1	2	2	1	1	1	1	32.1	15.1	15.1	10.667	106	106	4.6				2	3								0.0023691	3.0653	By MS/MS	By MS/MS	4523500	5418400	5959300	5803800	4381200	5201200	4741100	4820400	4843700	4463000	116610
YDL130W-A	YDL130W-A	6	6	6	sp|YDL130W-A|STF1_YEAST NCSL01000013.1 281853-282113 ORF Verified Protein involved in regulation of the mitochondrial F1F0-ATP synthase; Stf1p and Stf2p act as stabilizing factors that enhance inhibitory action of the Inh1p protein; protein abundance incre	1	6	6	6	6	2	6	2	6	2	37.2	37.2	37.2	10.062	86	86	6.67			1	3	2	2				1	3		0	6.7345	By MS/MS	By MS/MS	31551000	32251000	40420000	29833000	26095000	27136000	21743000	30710000	27305000	23818000	687080
YDL131W	YDL131W	18	18	18	sp|YDL131W|LYS21_YEAST NCSL01000013.1 282569-284203 ORF Verified Homocitrate synthase isozyme; catalyzes the condensation of acetyl-CoA and alpha-ketoglutarate to form homocitrate, which is the first step in the lysine biosynthesis pathway; LYS21 has a par	1	18	18	18	16	7	16	7	16	7	36	36	36	24.683	544	544	6.45	4	2	3	4	4	5	2	3	2	4	5	2	0	172.65	By MS/MS	By MS/MS	15934000	16037000	21538000	18089000	15120000	13293000	17091000	14432000	18259000	12641000	212680
YDL132W	YDL132W	39	39	39	sp|YDL132W|CDC53_YEAST NCSL01000013.1 284811-287258 ORF Verified Cullin; structural protein of SCF complexes (which also contain Skp1p, Cdc34p, Hrt1p and an F-box protein) involved in ubiquitination; SCF promotes the G1-S transition by targeting G1 cyclins	1	39	39	39	38	3	38	3	38	3	46.7	46.7	46.7	94.026	815	815	7.27	4	4	6	3	3	8	6	10	10	4	6	9	0	100.84	By MS/MS	By MS/MS	32438000	32500000	33736000	27991000	30726000	30971000	26111000	29385000	31854000	21204000	0
YDL133W	YDL133W	8	8	8	sp|YDL133W|SRF1_YEAST NCSL01000013.1 287822-289135 ORF Verified Regulator of phospholipase D (Spo14p); interacts with Spo14p and regulates its catalytic activity; capable of buffering the toxicity of C16:0 platelet activating factor, a lipid that accumulat	1	8	8	8	3	5	3	5	3	5	18.1	18.1	18.1	49.58	437	437	6.8	2	3			1		1	1	2	1	2	2	0	25.267	By MS/MS	By MS/MS	211700	188010	269980	248780	192000	192540	166100	210980	225080	158370	0
YDL135C	YDL135C	15	15	15	sp|YDL135C|RDI1_YEAST NCSL01000030.1 133036-133644 ORF Verified Rho GDP dissociation inhibitor; involved in the localization and regulation of Cdc42p and Rho1p; protein abundance increases in response to DNA replication stress GN=RDI1 PE=1 SV=1	1	15	15	15	15	2	15	2	15	2	72.3	72.3	72.3	23.138	202	202	5.98		4	3	6	7	7	3	4	1	2	3	1	0	111.12	By MS/MS	By MS/MS	15809000	15784000	19415000	14425000	14762000	17320000	14758000	16527000	16796000	14057000	0
YDL191W;YDL136W	YDL191W;YDL136W	12;12	12;12	12;12	sp|YDL191W|RPL35A_YEAST NCSL01000030.1 34143-34986 ORF Verified Ribosomal 60S subunit protein L35A; homologous to mammalian ribosomal protein L35 and bacterial L29; RPL35A has a paralog, RPL35B, that arose from the whole genome duplication GN=RPL35A PE=1 S	2	12	12	12	12	8	12	8	12	8	47.5	47.5	47.5	13.909	120	120;120	5.89	2	1	8	7	1		4	4	4	2	1	2	0	82.742	By MS/MS	By MS/MS	61889000	63766000	72099000	51104000	42863000	44202000	44581000	50374000	47067000	50543000	910180
YDL137W	YDL137W	10	10	4	sp|YDL137W|ARF2_YEAST NCSL01000030.1 130885-131430 ORF Verified ADP-ribosylation factor; GTPase of the Ras superfamily involved in regulation of coated formation vesicles in intracellular trafficking within the Golgi; ARF2 has a paralog, ARF1, that arose f	1	10	10	4	10	3	10	3	4	0	72.4	72.4	37.6	20.657	181	181	7.24	2	3	4	1		2	5	6	4	2	3	5	0	102.94	By MS/MS	By MS/MS	25682000	30726000	30228000	24761000	22350000	23829000	23710000	29044000	23651000	16590000	61100
YDL139C	YDL139C	2	2	2	sp|YDL139C|SCM3_YEAST NCSL01000030.1 125738-126409 ORF Verified Nonhistone component of centromeric chromatin; binds to histone H3 variant, Cse4p, and recruits it to centromeres; involved in the assembly and maintenance of Cse4-H4 at centromeres; required	1	2	2	2	2	0	2	0	2	0	10.3	10.3	10.3	25.757	223	223	4.5				1	1								0.0019162	3.4665	By MS/MS		181680	188620	184730	177310	139270	132970	111910	204360	160780	110130	0
YDL140C	YDL140C	48	48	47	sp|YDL140C|RPO21_YEAST NCSL01000030.1 119735-124915 ORF Verified RNA polymerase II largest subunit B220; part of central core; phosphorylation of C-terminal heptapeptide repeat domain regulates association with transcription and splicing factors; similar t	1	48	48	47	46	5	46	5	46	5	35.1	35.1	34.2	190.92	1726	1726	6.38	7	6	6	9	3	6	4	9	9	4	5	6	0	191.86	By MS/MS	By MS/MS	26960000	29856000	32793000	29200000	28122000	25867000	25838000	28650000	26719000	18845000	0
YDL141W	YDL141W	12	12	11	sp|YDL141W|BPL1_YEAST NCSL01000030.1 117414-119486 ORF Verified Biotin:apoprotein ligase; covalently modifies proteins with the addition of biotin, required for acetyl-CoA carboxylase (Acc1p) holoenzyme formation; comparative analysis suggests that a mitoc	1	12	12	11	12	0	12	0	11	0	25.9	25.9	23.5	76.359	690	690	6.38		1	3	3	3				2		2	2	0	113.92	By MS/MS		3427900	3717900	3925400	3073800	3206900	3055400	2781000	3317300	3123300	1665100	0
YDL143W	YDL143W	25	25	25	sp|YDL143W|CCT4_YEAST NCSL01000030.1 114368-115954 ORF Verified Subunit of the cytosolic chaperonin Cct ring complex; related to Tcp1p, required for the assembly of actin and tubulins in vivo GN=CCT4 PE=1 SV=1	1	25	25	25	25	1	25	1	25	1	55.5	55.5	55.5	57.663	528	528	6.4	5	4	4	4	6	4	3	3	4	4	4	5	0	111.66	By MS/MS	By matching	45604000	48058000	47621000	44574000	43735000	41829000	44575000	46854000	44963000	34361000	0
YDL144C	YDL144C	9	9	9	sp|YDL144C|dubious152_YEAST NCSL01000030.1 113034-114104 ORF Verified Protein of unknown function; green fluorescent protein (GFP)-fusion protein localizes to the cytoplasm and nucleus; YDL144C is not an essential gene; protein abundance increases in respo	1	9	9	9	9	0	9	0	9	0	32.9	32.9	32.9	39.772	356	356	6.62	2	1	1	1	2	3			1		2	3	0	37.835	By MS/MS		6141300	6178500	6430300	5264400	5740000	5792500	5109700	6277900	5784800	4723700	0
YDL145C	YDL145C	54	54	54	sp|YDL145C|COP1_YEAST NCSL01000030.1 108944-112549 ORF Verified Alpha subunit of COPI vesicle coatomer complex; complex surrounds transport vesicles in the early secretory pathway GN=COP1 PE=1 SV=1	1	54	54	54	54	5	54	5	54	5	53.8	53.8	53.8	135.62	1201	1201	7.09	5	6	6	8	8	9	10	10	8	9	11	9	0	265.87	By MS/MS	By MS/MS	50429000	50004000	57626000	50020000	49344000	48170000	44895000	49151000	49263000	34319000	66459
YDL146W	YDL146W	2	2	2	sp|YDL146W|LDB17_YEAST NCSL01000030.1 107123-108598 ORF Verified Protein involved in the regulation of endocytosis; transiently recruited to actin cortical patches in a SLA1-dependent manner after late coat component assembly; GFP-fusion protein localizes	1	2	2	2	0	2	0	2	0	2	5.9	5.9	5.9	56.503	491	491	10.7									1		1	1	0.006967	2.3184		By MS/MS	0	0	0	0	0	0	0	0	0	0	0
YDL147W	YDL147W	25	25	25	sp|YDL147W|RPN5_YEAST NCSL01000030.1 105298-106635 ORF Verified Subunit of the CSN and 26S proteasome lid complexes; similar to mammalian p55 subunit and to another S. cerevisiae regulatory subunit, Rpn7p; Rpn5p is an essential protein; the COP9 signalosom	1	25	25	25	25	5	25	5	25	5	47.2	47.2	47.2	51.768	445	445	6.83	3	5	5	2	7	7	4	6	9	8	4	3	0	239.34	By MS/MS	By MS/MS	60572000	60302000	66704000	47221000	45671000	37904000	47169000	47815000	52590000	21141000	248240
YDL148C	YDL148C	13	13	13	sp|YDL148C|NOP14_YEAST NCSL01000030.1 102528-104960 ORF Verified Nucleolar protein; forms a complex with Noc4p that mediates maturation and nuclear export of 40S ribosomal subunits; also present in the small subunit processome complex, which is required fo	1	13	13	13	13	0	13	0	13	0	16.8	16.8	16.8	94.301	810	810	5.47	3	1	1	1	1	3	1	1	1		1	1	0	40.073	By MS/MS		2749300	2789500	3162500	2243900	2277200	2048700	2151700	2847500	2427300	1605100	0
YDL149W	YDL149W	20	20	20	sp|YDL149W|ATG9_YEAST NCSL01000030.1 99299-102292 ORF Verified Transmembrane protein involved in forming Cvt and autophagic vesicles; cycles between the phagophore assembly site (PAS) and other cytosolic punctate structures, not found in autophagosomes; ma	1	20	20	20	15	9	15	9	15	9	25.1	25.1	25.1	115.41	997	997	5.95	2	4	6	4	4	2	3	2	5	4	2	1	0	82.675	By MS/MS	By MS/MS	4564200	4203300	4430300	3915500	3976200	3753800	3851600	3597600	4272800	2722700	0
YDL150W	YDL150W	16	16	15	sp|YDL150W|RPC53_YEAST NCSL01000030.1 97718-98986 ORF Verified RNA polymerase III subunit C53 GN=RPC53 PE=1 SV=1	1	16	16	15	14	5	14	5	14	5	48.3	48.3	45	46.652	422	422	6.81		3	4	7	5	4	3	4	6	5	4	2	0	87.911	By MS/MS	By MS/MS	4279200	4304500	5348000	4575800	3995300	3633100	4599200	4058200	4139800	3047900	4348.4
YDL152W	YDL152W	1	1	1	sp|YDL152W|dubious151_YEAST NCSL01000030.1 97197-97562 ORF Dubious Dubious open reading frame; unlikely to encode a functional protein, based on available experimental and comparative sequence data; partially overlaps the verified ORF SAS10/YDL153C, a comp	1	1	1	1	1	0	1	0	1	0	10.7	10.7	10.7	13.575	121	121	8								1					1	-2	By MS/MS		0	0	0	0	0	0	0	0	0	0	0
YDL153C	YDL153C	27	27	27	sp|YDL153C|SAS10_YEAST NCSL01000030.1 95567-97393 ORF Verified Subunit of U3-containing Small Subunit (SSU) processome complex; involved in production of 18S rRNA and assembly of small ribosomal subunit; disrupts silencing when overproduced; mutant has inc	1	27	27	27	17	12	17	12	17	12	51.2	51.2	51.2	70.138	608	608	7.03	5	6	4	5	3	5	6	9	3	4	8	9	0	207.25	By MS/MS	By MS/MS	3303600	3311800	3730800	3134200	3222100	2666000	2859600	3485500	3321200	2405600	0
YDL154W	YDL154W	23	23	22	sp|YDL154W|MSH5_YEAST NCSL01000030.1 92715-95420 ORF Verified Protein of the MutS family; forms a dimer with Msh4p that facilitates crossovers between homologs during meiosis; msh5-Y823H mutation confers tolerance to DNA alkylating agents; homologs present	1	23	23	22	22	1	22	1	22	1	25.4	25.4	24	102.28	901	901	6.19	2	2	6	1		5	6	4	1	1	1	3	0	180.85	By MS/MS	By matching	12161000	12218000	10768000	10752000	12964000	11894000	13057000	12215000	11574000	6815500	0
YDL156W	YDL156W	7	7	7	sp|YDL156W|CMR1_YEAST NCSL01000030.1 89299-90867 ORF Verified Nuclear protein with a role in protein quality control; localizes to the intranuclear quality control compartment (INQ) in response to proteasome inhibition or DNA replication stress; INQ likely	1	7	7	7	4	3	4	3	4	3	13.6	13.6	13.6	59.098	522	522	8				3	1	1	1	1	1	3	1	2	0	15.89	By MS/MS	By MS/MS	731940	872260	763100	874980	941550	1066700	817920	1100800	852470	732920	0
YDL157C	YDL157C	2	2	2	sp|YDL157C|dubious150_YEAST NCSL01000030.1 88616-88972 ORF Uncharacterized Putative protein of unknown function; the authentic, non-tagged protein is detected in highly purified mitochondria in high-throughput studies GN=dubious150 PE=1 SV=1	1	2	2	2	2	0	2	0	2	0	20.3	20.3	20.3	13.562	118	118	4.75	1	1		1								1	0.00096339	3.6543	By MS/MS		123690	181000	143390	127640	139420	178500	136270	152550	129850	152720	0
YDL159W	YDL159W	2	2	2	sp|YDL159W|STE7_YEAST NCSL01000030.1 86865-88412 ORF Verified Signal transducing MAP kinase kinase; involved in pheromone response where it phosphorylates Fus3p; involved in the pseudohyphal/invasive growth pathway where it phosphorylates of Kss1p; phospho	1	2	2	2	2	0	2	0	2	0	5.2	5.2	5.2	57.724	515	515	5.5			1					1					0.0016803	3.5582	By MS/MS		289780	252600	296930	261340	235650	219100	253890	244440	254230	169100	0
YDL160C	YDL160C	20	20	20	sp|YDL160C|DHH1_YEAST NCSL01000030.1 84793-86313 ORF Verified Cytoplasmic DExD/H-box helicase, stimulates mRNA decapping; coordinates distinct steps in mRNA function and decay, interacts with both the decapping and deadenylase complexes, role in translatio	1	20	20	20	19	2	19	2	19	2	42.7	42.7	42.7	57.533	506	506	6.96	2	4	2	2	7	10	8	2	2	4	5	6	0	119.8	By MS/MS	By MS/MS	34850000	39877000	41578000	42135000	37329000	39138000	37180000	40986000	38675000	31209000	0
YDL161W	YDL161W	22	21	21	sp|YDL161W|ENT1_YEAST NCSL01000030.1 82113-83477 ORF Verified Epsin-like protein involved in endocytosis and actin patch assembly; functionally redundant with Ent2p; binds clathrin via a clathrin-binding domain motif at C-terminus; relocalizes from bud nec	1	22	21	21	15	12	14	12	14	12	42.3	40.1	40.1	52.377	454	454	5.66	4	13	12	6	7	6	6	3	3	8	6	3	0	110.55	By MS/MS	By MS/MS	3875600	3859700	4534400	3907700	3541300	3388700	4028000	3518800	3805600	2429100	0
YDL164C	YDL164C	15	15	15	sp|YDL164C|CDC9_YEAST NCSL01000030.1 79387-81654 ORF Verified DNA ligase I found in nucleus and mitochondria; essential enzyme that joins Okazaki fragments during DNA replication; also acts in ribonucleotide excision repair, base excision repair, and recom	1	15	15	15	13	3	13	3	13	3	28.1	28.1	28.1	84.841	755	755	6.93	1	1	2	4	2	5	2	1	2	2	3	3	0	38.903	By MS/MS	By MS/MS	3385900	3781200	3503100	3745600	3584000	4095500	3167900	3735800	3729900	2963100	0
YDL165W	YDL165W	2	2	2	sp|YDL165W|CDC36_YEAST NCSL01000030.1 78689-79264 ORF Verified Component of the CCR4-NOT core complex, involved in mRNA decapping; this complex has multiple roles in regulating mRNA levels including regulation of transcription and destabilizing mRNAs throu	1	2	2	2	2	0	2	0	2	0	11	11	11	22.362	191	191	9.33								1	1		1		0	23.603	By MS/MS		2649100	3163700	3116900	3140600	2990900	3128100	2988600	3086200	3157300	2782700	0
YDL166C	YDL166C	10	10	10	sp|YDL166C|FAP7_YEAST NCSL01000030.1 77848-78441 ORF Verified Essential NTPase required for small ribosome subunit synthesis; mediates processing of the 20S pre-rRNA at site D in the cytoplasm but associates only transiently with 43S preribosomes via Rps14	1	10	10	10	10	2	10	2	10	2	58.4	58.4	58.4	22.758	197	197	7.45		1	2	3	3	2	6	10	3	2	5	1	0	26.709	By MS/MS	By MS/MS	34008000	41275000	33194000	35825000	26308000	26654000	29880000	33795000	28328000	26744000	854320
YDL168W	YDL168W	20	20	19	sp|YDL168W|SFA1_YEAST NCSL01000030.1 74003-75163 ORF Verified Bifunctional alcohol dehydrogenase and formaldehyde dehydrogenase; formaldehyde dehydrogenase activity is glutathione-dependent; functions in formaldehyde detoxification and formation of long ch	1	20	20	19	20	3	20	3	19	3	46.4	46.4	46.1	41.072	386	386	7.67	2	2		3	1	4	3	4	8	6	5	1	0	84.023	By MS/MS	By MS/MS	36168000	39189000	38968000	38871000	38431000	36667000	34314000	39236000	38405000	30050000	115210
YDL169C	YDL169C	5	5	5	sp|YDL169C|UGX2_YEAST NCSL01000030.1 72463-73134 ORF Verified Protein of unknown function; transcript accumulates in response to any combination of stress conditions GN=UGX2 PE=1 SV=1	1	5	5	5	2	4	2	4	2	4	28.7	28.7	28.7	25.67	223	223	7.42	1		1		2	5	4	3	2	3	2	1	0	24.551	By MS/MS	By MS/MS	285090	312080	393980	282530	287560	375820	309830	273790	361030	307570	0
YDL170W	YDL170W	2	2	1	sp|YDL170W|UGA3_YEAST NCSL01000030.1 70724-72310 ORF Verified Transcriptional activator for GABA-dependent induction of GABA genes; binds to DNA elements found in the promoters of target genes and increases their expression in the presence of GABA (gamma-a	1	2	2	1	1	0	1	0	1	0	4.7	4.7	2.7	61.241	528	528	2	1		1										0.0025907	2.8104	By MS/MS		0	7677.9	6016.6	8104.7	0	0	15192	0	4778.1	0	0
YDL171C	YDL171C	53	53	53	sp|YDL171C|GLT1_YEAST NCSL01000030.1 63609-70046 ORF Verified NAD(+)-dependent glutamate synthase (GOGAT); synthesizes glutamate from glutamine and alpha-ketoglutarate; with Gln1p, forms the secondary pathway for glutamate biosynthesis from ammonia; expres	1	53	53	53	53	2	53	2	53	2	33.1	33.1	33.1	238.04	2145	2145	6.49	3	4	10	13	8	10	5	8	9	3	6	8	0	323.31	By MS/MS	By MS/MS	29212000	24649000	45572000	33978000	31552000	4125700	26643000	29088000	28971000	18811000	106190
YDL172C	YDL172C	1	1	1	sp|YDL172C|dubious146_YEAST NCSL01000030.1 63020-63499 ORF Dubious Dubious open reading frame; unlikely to encode a functional protein, based on available experimental and comparative sequence data GN=dubious146 PE=1 SV=1	1	1	1	1	1	0	1	0	1	0	10.7	10.7	10.7	17.538	159	159	10										1			1	-2	By MS/MS		0	0	0	0	0	0	0	0	0	0	0
YDL173W	YDL173W	12	12	12	sp|YDL173W|PAR32_YEAST NCSL01000030.1 62604-63491 ORF Verified Protein of unknown function; hyperphosphorylated upon rapamycin treatment in a Tap42p-dependent manner; green fluorescent protein (GFP)-fusion protein localizes to the cytoplasm; PAR32 is not a	1	12	12	12	7	9	7	9	7	9	42.7	42.7	42.7	31.924	295	295	6.69	3	3	5	3	6	8	6	4	5	3	3	6	0	91.63	By MS/MS	By MS/MS	4080100	4304500	5020400	3936100	3230200	3442600	3504300	3500400	3949600	3544700	57358
YDL174C	YDL174C	30	30	30	sp|YDL174C|DLD1_YEAST NCSL01000030.1 60237-62000 ORF Verified Major mitochondrial D-lactate dehydrogenase; oxidizes D-lactate to pyruvate, transcription is heme-dependent, repressed by glucose, and derepressed in ethanol or lactate; located in the mitochon	1	30	30	30	30	7	30	7	30	7	61.2	61.2	61.2	65.292	587	587	6.84	1	7	10	10	4	2	5	6	7	14	8	3	0	152.01	By MS/MS	By MS/MS	80921000	79037000	115820000	92287000	77406000	70919000	72136000	78096000	76004000	56989000	240100
YDL175C	YDL175C	5	5	5	sp|YDL175C|AIR2_YEAST NCSL01000030.1 58895-59929 ORF Verified RNA-binding subunit of the TRAMP nuclear RNA surveillance complex; involved in nuclear RNA processing and degradation; involved in TRAMP complex assembly as a bridge between Mtr4p and Trf4p; sti	1	5	5	5	2	3	2	3	2	3	21.8	21.8	21.8	39.403	344	344	8.11		1				1	2	1		2	1	1	0	15.6	By MS/MS	By MS/MS	224210	195750	306350	247530	239960	215660	195380	218890	289180	283400	0
YDL176W	YDL176W	2	2	2	sp|YDL176W|dubious145_YEAST NCSL01000030.1 56511-58637 ORF Verified Protein of unknown function; predicted by computational methods to be involved in fructose-1,6-bisphosphatase (Fbp1p) degradation; interacts with components of the GID complex; YDL176W is	1	2	2	2	1	1	1	1	1	1	3.1	3.1	3.1	81.524	708	708	3	1	1	1			1							1	-2	By MS/MS	By MS/MS	3041400	2964600	3563200	2538200	2794100	2458100	2412300	3358300	2119200	1546400	0
YDL178W	YDL178W	19	19	17	sp|YDL178W|DLD2_YEAST NCSL01000030.1 53936-55528 ORF Verified D-2-hydroxyglutarate dehydrogenase, and minor D-lactate dehydrogenase; mitochondrial matrix protein that oxidizes D-2-hydroxyglutarate (D-2HG), an oncometabolite, to alpha-ketoglutarate with a m	1	19	19	17	19	1	19	1	17	1	43.6	43.6	41.9	59.295	530	530	5.61	3	2	6	5	2	2	2	3	3	3	1	1	0	70.773	By MS/MS	By matching	17978000	18406000	23130000	19331000	16148000	15064000	15728000	17228000	16412000	13548000	0
YDL180W	YDL180W	4	4	4	sp|YDL180W|dubious143_YEAST NCSL01000030.1 50380-52023 ORF Uncharacterized Putative protein of unknown function; green fluorescent protein (GFP)-fusion protein localizes to the vacuole GN=dubious143 PE=1 SV=1	1	4	4	4	3	2	3	2	3	2	14.1	14.1	14.1	62.328	547	547	6		1	2	1								2	0	23.95	By MS/MS	By MS/MS	155000	177630	181920	131720	109950	124730	145250	168540	109390	69076	0
YDL181W	YDL181W	8	8	8	sp|YDL181W|INH1_YEAST NCSL01000030.1 49667-49924 ORF Verified Protein that inhibits ATP hydrolysis by the F1F0-ATP synthase; inhibitory function is enhanced by stabilizing proteins Stf1p and Stf2p; has a calmodulin-binding motif and binds calmodulin in vit	1	8	8	8	8	4	8	4	8	4	48.2	48.2	48.2	9.87	85	85	6.19	3	4	4	5	1	1	1	1		3	3	5	0	21.933	By MS/MS	By MS/MS	42662000	49726000	50260000	46371000	46390000	63561000	38304000	46273000	42427000	63909000	1371700
YDL183C	YDL183C	4	4	4	sp|YDL183C|dubious142_YEAST NCSL01000030.1 45974-46936 ORF Verified Protein that may form an active mitochondrial KHE system; mitochondrial inner-membrane protein; non-essential gene; KHE system stands for K+/H+ exchanger system GN=dubious142 PE=1 SV=1	1	4	4	4	4	0	4	0	4	0	12.5	12.5	12.5	37.047	320	320	7.75		1						1	1			1	0	6.4318	By MS/MS		1164400	1180500	1548600	1107100	870730	1011800	1034700	1032400	995440	479650	0
YDL186W	YDL186W	7	7	7	sp|YDL186W|dubious140_YEAST NCSL01000030.1 42085-42918 ORF Uncharacterized Putative protein of unknown function; YDL186W is not an essential gene GN=dubious140 PE=1 SV=1	1	7	7	7	7	2	7	2	7	2	40.4	40.4	40.4	32.261	277	277	6.8	1			2	3	1		2	5		1		0	74.11	By MS/MS	By MS/MS	682320	865640	714200	657010	698180	1332600	537920	458560	1219900	790140	0
YDL188C	YDL188C	16	16	15	sp|YDL188C|PPH22_YEAST NCSL01000030.1 40334-41467 ORF Verified Catalytic subunit of protein phosphatase 2A (PP2A); functionally redundant with Pph21p; methylated at C terminus; forms alternate complexes with several regulatory subunits; involved in signal	1	16	16	15	14	3	14	3	14	3	54.1	54.1	54.1	43.046	377	377	5.54	10	6	4	5	6	3	3	5	4	4	1	5	0	98.999	By MS/MS	By MS/MS	4529700	4939200	6323400	6268900	4591800	4061800	5088400	5227200	4564300	3676000	0
YDL189W	YDL189W	6	6	6	sp|YDL189W|RBS1_YEAST NCSL01000030.1 38685-40058 ORF Verified Protein involved in assembly of the RNA polymerase III (Pol III) complex; high copy suppressor of Pol III assembly mutation and psk1 psk2 mutations that confer temperature-sensitivity for galact	1	6	6	6	6	2	6	2	6	2	14.2	14.2	14.2	51.95	457	457	6.67	2	1	3	1				1		3	3	1	0	15.452	By MS/MS	By MS/MS	862360	851700	908520	776710	678480	415210	660310	704490	608290	325490	0
YDL190C	YDL190C	28	28	27	sp|YDL190C|UFD2_YEAST NCSL01000030.1 35176-38061 ORF Verified Ubiquitin chain assembly factor (E4); cooperates with a ubiquitin-activating enzyme (E1), a ubiquitin-conjugating enzyme (E2), and a ubiquitin protein ligase (E3) to conjugate ubiquitin to subst	1	28	28	27	28	1	28	1	27	0	33.3	33.3	32.5	109.97	961	961	6.67	3	3	3	6	2	2	6	9	7	1	3	3	0	74.693	By MS/MS	By matching	17364000	18939000	21494000	18121000	17823000	16317000	17079000	17665000	18539000	11804000	0
YDL192W	YDL192W	9	3	3	sp|YDL192W|ARF1_YEAST NCSL01000030.1 32795-33340 ORF Verified ADP-ribosylation factor; GTPase of the Ras superfamily involved in regulation of coated vesicle formation in intracellular trafficking within the Golgi; ARF1 has a paralog, ARF2, that arose from	1	9	3	3	9	4	3	1	3	1	56.4	21.5	21.5	20.529	181	181	5.6				2	2					1			0	9.5188	By MS/MS	By MS/MS	9158200	9855900	9042700	5574900	6306300	5213100	4354200	8886700	6375300	3379400	26690
YDL193W	YDL193W	18	18	18	sp|YDL193W|NUS1_YEAST NCSL01000030.1 31146-32273 ORF Verified Forms dehydrodolichyl diphosphate syntase complex with RER2 or SRT1; tet-repressible mutant shows accumulation of hypoglycosylated forms of CPY, suggesting that Nus1p may be involved in protein	1	18	18	18	18	4	18	4	18	4	49.1	49.1	49.1	42.557	375	375	5.24	5	10	2	4	3	5	2	1	3	2	1	4	0	214.11	By MS/MS	By MS/MS	67309000	67484000	72914000	59238000	71110000	67432000	62792000	65098000	71651000	43673000	584400
YDL194W	YDL194W	4	4	4	sp|YDL194W|SNF3_YEAST NCSL01000030.1 28054-30708 ORF Verified Plasma membrane low glucose sensor, regulates glucose transport; contains 12 predicted transmembrane segments and a long C-terminal tail required for induction of hexose transporters; also sense	1	4	4	4	0	4	0	4	0	4	9.7	9.7	9.7	96.778	884	884	6	2						1			1	1		0	13.152		By MS/MS	0	0	0	0	0	0	0	0	0	0	0
YDL195W	YDL195W	45	45	45	sp|YDL195W|SEC31_YEAST NCSL01000030.1 23639-27460 ORF Verified Component of the Sec13p-Sec31p complex of the COPII vesicle coat; COPII coat is required for vesicle formation in ER to Golgi transport; mutant has increased aneuploidy tolerance GN=SEC31 PE=1	1	45	45	45	42	16	42	16	42	16	49.3	49.3	49.3	138.7	1273	1273	6.16	15	16	16	11	21	22	18	15	8	12	12	13	0	274.99	By MS/MS	By MS/MS	80715000	85578000	92153000	77479000	77584000	72846000	74904000	81289000	74915000	55140000	433550
YDL197C	YDL197C	2	2	2	sp|YDL197C|ASF2_YEAST NCSL01000030.1 21349-22926 ORF Verified Anti-silencing protein; causes derepression of silent loci when overexpressed GN=ASF2 PE=1 SV=1	1	2	2	2	2	0	2	0	2	0	5	5	5	59.469	525	525	9							1				1		0	9.0594	By MS/MS		243780	276160	194890	110010	183360	108720	129890	170270	188840	109570	0
YDL198C	YDL198C	17	17	17	sp|YDL198C|GGC1_YEAST NCSL01000030.1 20081-20983 ORF Verified Mitochondrial GTP/GDP transporter; essential for mitochondrial genome maintenance; has a role in mitochondrial iron transport; member of the mitochondrial carrier family GN=GGC1 PE=1 SV=1	1	17	17	17	17	1	17	1	17	1	57	57	57	33.215	300	300	6.31	4	3	2	3	5	2	2	4	3	2	3	3	0	61.481	By MS/MS	By MS/MS	22785000	26483000	33211000	24510000	20316000	16615000	20149000	26981000	21751000	13986000	107800
YDL199C	YDL199C	14	14	14	sp|YDL199C|dubious138_YEAST NCSL01000030.1 17722-19785 ORF Uncharacterized Putative transporter; member of the sugar porter family GN=dubious138 PE=1 SV=1	1	14	14	14	8	10	8	10	8	10	25.5	25.5	25.5	77.541	687	687	5.6	7	7	11	4	6	6	5	9	7	3	4	1	0	63.917	By MS/MS	By MS/MS	2343700	3100000	2809100	3761400	3927800	4179900	3647000	3484300	3672000	2416500	108420
YDL201W	YDL201W	12	12	12	sp|YDL201W|TRM8_YEAST NCSL01000030.1 15990-16850 ORF Verified Noncatalytic subunit of a tRNA methyltransferase complex; Trm8p and Trm82p comprise an enzyme that catalyzes a methyl-transfer from S-adenosyl-l-methionine to the N(7) atom of guanine at positio	1	12	12	12	12	0	12	0	12	0	45.8	45.8	45.8	33.319	286	286	5.58	3	4	1		1	3	1		1	2	3		0	30.395	By MS/MS		6607700	7612500	8314700	6629700	6332900	5025700	6219900	6619900	5934600	3467900	0
YDL202W	YDL202W	10	10	10	sp|YDL202W|MRPL11_YEAST NCSL01000030.1 14905-15654 ORF Verified Mitochondrial ribosomal protein of the large subunit; localizes to vacuole in response to H2O2 GN=MRPL11 PE=1 SV=1	1	10	10	10	10	0	10	0	10	0	41	41	41	28.515	249	249	6.46		1	2	2		1	1	2	3			1	0	20.264	By MS/MS		9188300	10257000	12981000	9452000	7416400	6345600	7467300	9401500	7495500	5077300	0
YDL203C	YDL203C	5	5	5	sp|YDL203C|ACK1_YEAST NCSL01000030.1 12512-14383 ORF Verified Protein that functions in the cell wall integrity pathway; functions upstream of Pkc1p; GFP-fusion protein expression is induced in response to the DNA-damaging agent MMS; non-tagged Ack1p is de	1	5	5	5	2	3	2	3	2	3	9.1	9.1	9.1	69.413	623	623	7.83		1	1					1			2	1	0	12.179	By MS/MS	By MS/MS	220460	270960	277510	222730	208690	200790	191780	241250	227180	142920	0
YDL204W	YDL204W	12	12	12	sp|YDL204W|RTN2_YEAST NCSL01000030.1 11036-12217 ORF Verified Reticulon protein; involved in nuclear pore assembly and maintenance of tubular ER morphology; promotes membrane curvature; regulates the ER asymmetry-induced inheritance block during ER stress;	1	12	12	12	12	1	12	1	12	1	38.2	38.2	38.2	44.358	393	393	7.25	2		3	2	1	2	2	1	3	2	3	3	0	41.601	By MS/MS	By MS/MS	8187300	8903200	10519000	6772700	5706400	6407700	5688600	7970000	5891000	4936700	0
YDL205C	YDL205C	12	12	12	sp|YDL205C|HEM3_YEAST NCSL01000030.1 9193-10176 ORF Verified Porphobilinogen deaminase; catalyzes the conversion of 4-porphobilinogen to hydroxymethylbilane, the third step in heme biosynthesis; localizes to the cytoplasm and nucleus; expression is regulat	1	12	12	12	12	0	12	0	12	0	44.6	44.6	44.6	36.7	327	327	7.9	2	1	1	2				2	3	2	4	3	0	258.65	By MS/MS		8990000	9171900	11780000	12263000	10497000	9710100	10497000	10672000	10473000	7590700	0
YDL206W	YDL206W	2	2	2	sp|YDL206W|dubious137_YEAST NCSL01000030.1 6613-8901 ORF Uncharacterized Putative protein of unknown function; YDL206W is not an essential protein GN=dubious137 PE=1 SV=1	1	2	2	2	1	1	1	1	1	1	3.4	3.4	3.4	85.958	762	762	2	2	2	2										0	4.9155	By MS/MS	By MS/MS	2004100	341030	380760	283360	271050	363020	265550	268770	275640	74318	0
YDL207W	YDL207W	4	4	4	sp|YDL207W|GLE1_YEAST NCSL01000030.1 4685-6301 ORF Verified Cytoplasmic nucleoporin required for polyadenylated mRNA export; contains a nuclear export signal; when bound to inositol hexakisphosphate (IP6), functions as an activator for the Dbp5p ATPase act	1	4	4	4	4	0	4	0	4	0	11.5	11.5	11.5	62.113	538	538	6.5			1	1			1					1	0	11.833	By MS/MS		800140	1041500	903640	1139000	1204500	1496500	1156200	1195700	1251700	913870	0
YDL208W	YDL208W	7	7	7	sp|YDL208W|NHP2_YEAST NCSL01000030.1 3947-4417 ORF Verified Protein related to mammalian high mobility group (HMG) proteins; nuclear protein; essential for function of H/ACA-type snoRNPs, which are involved in 18S rRNA processing GN=NHP2 PE=1 SV=1	1	7	7	7	7	2	7	2	7	2	34.6	34.6	34.6	17.122	156	156	6.5		2	2	2			1		1	1	2	1	0	12.631	By MS/MS	By MS/MS	8271700	8754800	10783000	8487400	6206600	6088000	6156800	7783700	6940600	5664000	67480
YDL209C	YDL209C	9	9	8	sp|YDL209C|CWC2_YEAST NCSL01000030.1 2643-3662 ORF Verified Member of the NineTeen Complex (NTC); this complex contains Prp19p and stabilizes U6 snRNA in catalytic forms of the spliceosome containing U2, U5, and U6 snRNAs; binds directly to U6 snRNA; simil	1	9	9	8	7	2	7	2	7	2	33.9	33.9	31	38.358	339	339	5.38			5	4	1	2	1	1			1	1	0	56.396	By MS/MS	By MS/MS	1792900	1987600	1992200	1778900	1924600	1441800	1560600	1941900	1779800	1432600	0
YDL211C	YDL211C	2	2	2	sp|YDL211C|dubious136_YEAST NCSL01000051.1 61007-62125 ORF Uncharacterized Protein of unknown function; green fluorescent protein (GFP)-fusion protein localizes to the vacuole; YDL211C has a paralog, TDA7, that arose from the whole genome duplication GN=du	1	2	2	2	1	1	1	1	1	1	6.5	6.5	6.5	40.689	372	372	6.67					1		1	1					0	24.834	By MS/MS	By MS/MS	13667	9666.6	11501	15865	12808	10177	15057	10206	11427	7931.3	0
YDL212W	YDL212W	3	3	3	sp|YDL212W|SHR3_YEAST NCSL01000051.1 60140-60772 ORF Verified Endoplasmic reticulum packaging chaperone; required for incorporation of amino acid permeases into COPII coated vesicles for transport to the cell surface GN=SHR3 PE=1 SV=1	1	3	3	3	3	0	3	0	3	0	8.1	8.1	8.1	23.513	210	210	7.6				1		1	1			1	1		0	5.5458	By MS/MS		4310300	3632100	6247000	2824900	2049200	1270600	3029500	2397700	2383800	465210	0
YDL213C	YDL213C	11	11	11	sp|YDL213C|NOP6_YEAST NCSL01000051.1 59003-59680 ORF Verified rRNA-binding protein required for 40S ribosomal subunit biogenesis; contains an RNA recognition motif (RRM); hydrophilin essential to overcome the stress of the desiccation-rehydration process;	1	11	11	11	11	4	11	4	11	4	45.8	45.8	45.8	25.206	225	225	5.33	3	4	2	6	1	2	5	2	1	2	2		0	25.758	By MS/MS	By MS/MS	7415800	8913300	8037400	7134300	7164400	7068500	7208100	8769100	6832700	7377400	0
YDL215C	YDL215C	55	55	55	sp|YDL215C|GDH2_YEAST NCSL01000051.1 52363-55641 ORF Verified NAD(+)-dependent glutamate dehydrogenase; degrades glutamate to ammonia and alpha-ketoglutarate; expression sensitive to nitrogen catabolite repression and intracellular ammonia levels; genetica	1	55	55	55	55	10	55	10	55	10	52.9	52.9	52.9	124.3	1092	1092	6.22	8	17	22	17	13	9	14	18	18	12	8	11	0	323.31	By MS/MS	By MS/MS	146750000	154900000	152410000	123660000	103830000	159550000	98952000	117010000	130170000	80752000	354470
YDL216C	YDL216C	9	9	9	sp|YDL216C|RRI1_YEAST NCSL01000051.1 50720-52042 ORF Verified Catalytic subunit of the COP9 signalosome (CSN) complex; acts as an isopeptidase in cleaving the ubiquitin-like protein Nedd8 from SCF ubiquitin ligases; metalloendopeptidase involved in the ada	1	9	9	9	5	5	5	5	5	5	26.6	26.6	26.6	50.812	440	440	6.08	2	2	1	1	1				2	1	3		0	36.626	By MS/MS	By MS/MS	878820	834340	808940	705820	769470	823600	712990	846720	796590	634880	0
YDL217C	YDL217C	4	4	4	sp|YDL217C|TIM22_YEAST NCSL01000051.1 49721-50344 ORF Verified Essential core component of the mitochondrial TIM22 complex; involved in insertion of polytopic proteins into the inner membrane; forms the channel through which proteins are imported GN=TIM22	1	4	4	4	4	0	4	0	4	0	25.1	25.1	25.1	21.864	207	207	5.5		1	1		2	1						1	0	13.573	By MS/MS		1794800	1894500	2229200	2389200	1768600	1641500	2006700	1804900	1895400	1074300	0
YDL219W	YDL219W	7	7	7	sp|YDL219W|DTD1_YEAST NCSL01000051.1 46978-47500 ORF Verified D-Tyr-tRNA(Tyr) deacylase; functions in protein translation, may affect nonsense suppression via alteration of the protein synthesis machinery; ubiquitous among eukaryotes GN=DTD1 PE=1 SV=1	1	7	7	7	7	1	7	1	7	1	59.3	59.3	59.3	16.745	150	150	5.92	1	1	1	3	1	1			1	1	1	1	0	20.54	By MS/MS	By matching	3580100	4329100	4507000	3679200	3618400	3780500	3390700	4416100	3991000	2479500	0
YDL220C	YDL220C	10	10	9	sp|YDL220C|CDC13_YEAST NCSL01000051.1 43980-46754 ORF Verified Single stranded DNA-binding protein found at TG1-3 telomere G-tails; key roles in regulation of telomerase, telomere end protection, conventional telomere replication; regulates telomere replic	1	10	10	9	6	4	6	4	6	4	13.4	13.4	12	104.56	924	924	8.71	1		2					1	2	1	5	2	0	34.012	By MS/MS	By MS/MS	404560	516630	470490	393810	404270	440010	393550	399440	374850	328460	0
YDL222C	YDL222C	6	6	6	sp|YDL222C|FMP45_YEAST NCSL01000051.1 42602-43531 ORF Verified Integral membrane protein localized to mitochondria; required for sporulation and maintaining sphingolipid content; similar to SUR7; FMP45 has a paralog, YNL194C, that arose from the whole geno	1	6	6	6	3	5	3	5	3	5	32.7	32.7	32.7	34.102	309	309	6.82	4	4	3	4	3	4		3	5	5	3	6	0	46.502	By MS/MS	By MS/MS	922020	1211200	1296800	709810	421500	503590	541350	593030	460850	283030	0
YDL223C	YDL223C	73	73	73	sp|YDL223C|HBT1_YEAST NCSL01000051.1 38988-42128 ORF Verified Shmoo tip protein, substrate of Hub1p ubiquitin-like protein; mutants are defective for mating projection formation, thereby implicating Hbt1p in polarized cell morphogenesis; HBT1 has a paralog	1	73	73	73	60	41	60	41	60	41	77.1	77.1	77.1	113.77	1046	1046	6.2	26	22	22	29	48	36	26	19	22	17	21	25	0	323.31	By MS/MS	By MS/MS	44494000	47940000	44456000	33341000	33150000	36587000	31543000	36777000	41804000	36645000	438980
YDL224C	YDL224C	21	21	19	sp|YDL224C|WHI4_YEAST NCSL01000051.1 36130-38079 ORF Verified Putative RNA binding protein; regulates the cell size requirement for passage through Start and commitment to cell division; WHI4 has a paralog, WHI3, that arose from the whole genome duplicatio	1	21	21	19	13	10	13	10	13	10	34.2	34.2	32	70.689	649	649	6.92	6	7	2	5	3	5	6	1	2	8	9	7	0	104.42	By MS/MS	By MS/MS	1978200	1869200	2592600	2163500	2122400	1967300	2212000	2125300	1989200	1360000	0
YDL225W	YDL225W	25	25	24	sp|YDL225W|SHS1_YEAST NCSL01000051.1 34178-35833 ORF Verified Component of the septin ring that is required for cytokinesis; present at the ends of rod-like septin hetero-oligomers; C-terminal extension is important for recruitment of Bni5p to the mother-b	1	25	25	24	20	8	20	8	19	8	51.5	51.5	49.4	62.689	551	551	6.87	4	3	5	4	7	4	8	6	5	5	5	6	0	103.31	By MS/MS	By MS/MS	10141000	12116000	11249000	9722000	9610800	9623200	8561400	11782000	9446300	9762900	171180
YDL226C	YDL226C	22	22	22	sp|YDL226C|GCS1_YEAST NCSL01000051.1 32848-33906 ORF Verified ADP-ribosylation factor GTPase activating protein (ARF GAP); involved in ER-Golgi transport; required for prospore membrane formation; regulates phospholipase Spo14p; shares functional similarit	1	22	22	22	18	9	18	9	18	9	70.2	70.2	70.2	39.278	352	352	6.89	7	7	5	7	8	7	7	11	11	8	11	6	0	262.22	By MS/MS	By MS/MS	19093000	23602000	18494000	13212000	14741000	15876000	12462000	19567000	15117000	12658000	0
YDL230W	YDL230W	15	15	15	sp|YDL230W|PTP1_YEAST NCSL01000051.1 25560-26567 ORF Verified Phosphotyrosine-specific protein phosphatase; dephosphorylates a broad range of substrates in vivo, including Fpr3p; localized to the cytoplasm and the mitochondria; proposed to be a negative re	1	15	15	15	15	0	15	0	15	0	45.1	45.1	45.1	38.854	335	335	5.59	2	7	3		1		1		1	3	1	3	0	48.433	By MS/MS		6818500	6461600	7410700	7151200	6416500	5717000	7003600	6496800	7937000	4801000	0
YDL231C	YDL231C	7	7	7	sp|YDL231C|BRE4_YEAST NCSL01000051.1 21730-25107 ORF Verified Zinc finger protein containing five transmembrane domains; null mutant exhibits strongly fragmented vacuoles and sensitivity to brefeldin A, a drug which is known to affect intracellular transpo	1	7	7	7	1	6	1	6	1	6	9.8	9.8	9.8	129.68	1125	1125	6.29	1	1	1	2	1	2	2	1			1	2	0	54.211	By MS/MS	By MS/MS	45911	48141	45229	37547	48559	37513	43976	53312	39579	38344	0
YDL233W	YDL233W	7	7	7	sp|YDL233W|MFG1_YEAST NCSL01000051.1 19655-21031 ORF Uncharacterized Regulator of filamentous growth; interacts with FLO11 promoter and regulates FLO11 expression; binds to transcription factors Flo8p and Mss11p; green fluorescent protein (GFP)-fusion prot	1	7	7	7	5	3	5	3	5	3	14.4	14.4	14.4	51.287	458	458	6.67	1		1	3	1	1				2	3		0	25.81	By MS/MS	By MS/MS	5568600	5786400	6183200	4968200	4613100	3652400	3492400	5335600	4368400	2893000	0
YDL234C	YDL234C	19	19	19	sp|YDL234C|GYP7_YEAST NCSL01000051.1 17095-19335 ORF Verified GTPase-activating protein for yeast Rab family members; members include Ypt7p (most effective), Ypt1p, Ypt31p, and Ypt32p (in vitro); involved in vesicle mediated protein trafficking GN=GYP7 PE=	1	19	19	19	19	3	19	3	19	3	31.8	31.8	31.8	87.348	746	746	8	3	2		1		6	2	3	1	5	4	7	0	131.99	By MS/MS	By MS/MS	6987600	7035700	8131300	6886600	6550600	7005800	6357000	7374500	6891800	5185000	0
YDL235C	YDL235C	4	4	4	sp|YDL235C|YPD1_YEAST NCSL01000051.1 16272-16775 ORF Verified Osmotic stress-responsive phosphorelay intermediate sensor protein; phosphorylated by the plasma membrane sensor Sln1p in response to osmotic stress and then in turn phosphorylates the response	1	4	4	4	4	0	4	0	4	0	24	24	24	19.168	167	167	5.71	1		1	1		1	2					1	0	14.01	By MS/MS		3618000	4040000	3832900	3473800	3171500	2265100	3586200	3442200	3841400	1927100	0
YDL236W	YDL236W	10	10	10	sp|YDL236W|PHO13_YEAST NCSL01000051.1 15157-16095 ORF Verified Alkaline phosphatase specific for p-nitrophenyl phosphate; also has protein phosphatase activity GN=PHO13 PE=1 SV=1	1	10	10	10	9	1	9	1	9	1	36.2	36.2	36.2	34.624	312	312	7.69			1		1	2	1	3	2	2	1		0	50.897	By MS/MS	By MS/MS	6148500	7315600	7504600	5243100	5857900	5768000	4872000	6042800	5056600	2940100	0
YDL237W	YDL237W	10	10	10	sp|YDL237W|AIM6_YEAST NCSL01000051.1 13519-14691 ORF Verified Protein of unknown function; required for respiratory growth; YDL237W is not an essential gene GN=AIM6 PE=1 SV=1	1	10	10	10	10	0	10	0	10	0	36.9	36.9	36.9	44.455	390	390	6.36	2	2		1	1	1	2	1			2	2	0	64.674	By MS/MS		4408100	3719700	6185800	4807600	4558900	3649200	4372500	3985900	4842000	2152200	0
YDL238C	YDL238C	5	5	5	sp|YDL238C|GUD1_YEAST NCSL01000051.1 11847-13316 ORF Verified Guanine deaminase; a catabolic enzyme of the guanine salvage pathway producing xanthine and ammonia from guanine; activity is low in exponentially-growing cultures but expression is increased in	1	5	5	5	5	0	5	0	5	0	12.3	12.3	12.3	55.116	489	489	7.2			1			1	1		1		1		0	14.058	By MS/MS		1017000	974010	1172400	752000	822480	615720	762260	1018600	906100	546650	0
YDL239C	YDL239C	47	47	46	sp|YDL239C|ADY3_YEAST NCSL01000051.1 9264-11636 ORF Verified Protein required for spore wall formation; subunit of the leading edge protein (LEP) complex (Ssp1-Ady3-Don1-Irc10) that forms a ring-like structure at the leading edge of the prospore membrane d	1	47	47	46	39	14	39	14	39	14	53.9	53.9	53.9	91.7	790	790	5.96	14	12	16	14	10	8	6	7	8	13	11	8	0	323.31	By MS/MS	By MS/MS	28620000	30693000	29249000	24285000	34799000	34507000	32475000	30391000	29199000	19826000	27876
YDL240W	YDL240W	3	3	2	sp|YDL240W|LRG1_YEAST NCSL01000051.1 5684-8737 ORF Verified GTPase-activating protein (GAP); contains Rho1p-specific GAP activity, interacting with activated forms of Rho1p; functions along with Sac7p as a negative regulator of the Pkc1p-mediated cell wall	1	3	3	2	1	1	1	1	1	1	4.7	4.7	2.6	116.67	1017	1017	4.5		1					1						0	12.461	By MS/MS	By MS/MS	0	0	38042	25315	12627	39318	47598	19199	18816	21264	0
YDR001C	YDR001C	46	46	42	sp|YDR001C|NTH1_YEAST NCSL01000013.1 60324-62579 ORF Verified Neutral trehalase, degrades trehalose; required for thermotolerance and may mediate resistance to other cellular stresses; may be phosphorylated by Cdc28p; inhibited by Dcs1p; NTH1 has a paralog	1	46	46	42	45	11	45	11	41	10	61.7	61.7	56.1	85.892	751	751	6.62	9	5	11	12	11	14	16	7	9	15	8	9	0	323.31	By MS/MS	By MS/MS	42882000	42369000	48470000	44484000	36719000	31985000	40856000	41322000	41545000	27307000	0
YDR002W	YDR002W	8	8	8	sp|YDR002W|YRB1_YEAST NCSL01000013.1 59148-59753 ORF Verified Ran GTPase binding protein; involved in nuclear protein import and RNA export, ubiquitin-mediated protein degradation during the cell cycle; shuttles between the nucleus and cytoplasm; is essent	1	8	8	8	7	6	7	6	7	6	50.7	50.7	50.7	22.953	201	201	5.47	1	7	4	2	2	4	3	3	2	2	1	1	0	30.205	By MS/MS	By MS/MS	11657000	13394000	13625000	21826000	18373000	24155000	15466000	16931000	19222000	17999000	95550
YDR003W	YDR003W	3	3	3	sp|YDR003W|RCR2_YEAST NCSL01000013.1 58044-58676 ORF Verified Vacuolar protein; presumably functions within the endosomal-vacuolar trafficking pathway, affecting events that determine whether plasma membrane proteins are degraded or routed to the plasma me	1	3	3	3	0	3	0	3	0	3	30.5	30.5	30.5	24.211	210	210	8.17				1			1	2		1		1	0	14.557		By MS/MS	0	0	0	0	0	0	0	0	0	0	0
YDR004W	YDR004W	1	1	1	sp|YDR004W|RAD57_YEAST NCSL01000013.1 56215-57597 ORF Verified Protein that stimulates strand exchange; stimulates strand exchange by stabilizing the binding of Rad51p to single-stranded DNA; involved in the recombinational repair of double-strand breaks i	1	1	1	1	0	1	0	1	0	1	1.7	1.7	1.7	52.225	460	460	12												1	0	5.3635		By MS/MS	0	0	0	0	0	0	0	0	0	0	0
YDR005C	YDR005C	15	15	15	sp|YDR005C|MAF1_YEAST NCSL01000013.1 54709-55976 ORF Verified Highly conserved negative regulator of RNA polymerase III; involved in tRNA processing and stability; inhibits tRNA degradation via rapid tRNA decay (RTD) pathway; binds N-terminal domain of Rpc	1	15	15	15	8	10	8	10	8	10	46.3	46.3	46.3	44.745	395	395	5.22	6	6	5	4	3	4	5	3	4	4		1	0	96.928	By MS/MS	By MS/MS	3681000	4229500	3683200	3552200	4211600	4372400	3547100	4208300	3365400	2832700	10587
YDR006C	YDR006C	29	29	29	sp|YDR006C|SOK1_YEAST NCSL01000013.1 51565-54270 ORF Verified Protein of unknown function; overexpression suppresses the growth defect of mutants lacking protein kinase A activity; involved in cAMP-mediated signaling; localized to the nucleus; similar to t	1	29	29	29	20	11	20	11	20	11	36.5	36.5	36.5	101.1	901	901	6.48	5	7	5	7	11	8	3	3	5	2	6	11	0	323.31	By MS/MS	By MS/MS	4207100	4286900	5169000	4429800	4167900	4096200	4043400	4545500	4219400	2764000	0
YDR007W	YDR007W	4	4	4	sp|YDR007W|TRP1_YEAST NCSL01000013.1 50296-50970 ORF Verified Phosphoribosylanthranilate isomerase; catalyzes the third step in tryptophan biosynthesis; in 2004, the sequence of TRP1 from strain S228C was updated by changing the previously annotated intern	1	4	4	4	4	0	4	0	4	0	33.5	33.5	33.5	24.144	224	224	4.71	1	3	1								1	1	0	32.016	By MS/MS		686350	442190	822200	629820	614470	713170	636660	685760	736560	470270	0
YDR011W	YDR011W	10	10	10	sp|YDR011W|SNQ2_YEAST NCSL01000013.1 42361-46866 ORF Verified Plasma membrane ATP-binding cassette (ABC) transporter; multidrug transporter involved in multidrug resistance and resistance to singlet oxygen species GN=SNQ2 PE=1 SV=1	1	10	10	10	8	4	8	4	8	4	9.9	9.9	9.9	168.68	1501	1501	6.74	1		3	1	1	1	4	2	3	1	2		0	45.371	By MS/MS	By MS/MS	1014900	1111100	1223900	874810	852770	931450	990340	1075600	872000	669260	0
YDR013W	YDR013W	2	2	2	sp|YDR013W|PSF1_YEAST NCSL01000013.1 39546-40172 ORF Verified Subunit of the GINS complex (Sld5p, Psf1p, Psf2p, Psf3p); complex is localized to DNA replication origins and implicated in assembly of the DNA replication machinery GN=PSF1 PE=1 SV=1	1	2	2	2	2	0	2	0	2	0	8.7	8.7	8.7	24.203	208	208	6	1										1		0.0090007	2.142	By MS/MS		78420	71264	112050	59280	83133	98132	76819	68240	63051	25561	0
YDR014W-A	YDR014W-A	16	16	16	sp|YDR014W-A|HED1_YEAST NCSL01000013.1 35028-35516 ORF Verified Meiosis-specific protein; down-regulates Rad51p-mediated mitotic recombination when the meiotic recombination machinery is impaired; promotes synapsis and required for the normal morphogenesis	1	16	16	16	14	6	14	6	14	6	72.8	72.8	72.8	18.301	162	162	6.45	3	9	4	2	4	7	5	3	4	3	5	6	0	60.549	By MS/MS	By MS/MS	10539000	11441000	10158000	10173000	12084000	10201000	11930000	12763000	9274300	7759100	0
YDR016C	YDR016C	2	2	2	sp|YDR016C|DAD1_YEAST NCSL01000013.1 34555-34839 ORF Verified Essential subunit of the Dam1 complex (aka DASH complex); complex couples kinetochores to the force produced by MT depolymerization thereby aiding in chromosome segregation; is transferred to th	1	2	2	2	1	1	1	1	1	1	37.2	37.2	37.2	10.532	94	94	5.2				1	2	2							0	59.264	By MS/MS	By MS/MS	424540	350000	400810	324990	282510	204310	279250	333380	334660	139080	0
YDR017C	YDR017C	37	37	37	sp|YDR017C|KCS1_YEAST NCSL01000013.1 31046-34198 ORF Verified Inositol hexakisphosphate and inositol heptakisphosphate kinase; generation of high energy inositol pyrophosphates by Kcs1p is required for many processes such as vacuolar biogenesis, stress res	1	37	37	37	18	23	18	23	18	23	40.1	40.1	40.1	119.51	1050	1050	6.67	7	11	6	7	10	7	12	10	6	7	8	12	0	113.21	By MS/MS	By MS/MS	4863000	4924400	4917100	4853000	5191700	5552100	4825400	4942700	4881100	4165800	0
YDR018C	YDR018C	10	10	10	sp|YDR018C|dubious182_YEAST NCSL01000013.1 29459-30652 ORF Uncharacterized Probable membrane protein with three predicted transmembrane domains; similar to C. elegans F55A11.5 and maize 1-acyl-glycerol-3-phosphate acyltransferase; YDR018C has a paralog, CS	1	10	10	10	10	0	10	0	10	0	25.4	25.4	25.4	46.055	397	397	5.47		3	3	2	2	1			1	1		2	0	45.326	By MS/MS		4678900	4846700	4510600	4317000	4476500	4125100	4096400	4525700	4323200	2604700	0
YDR019C	YDR019C	22	22	22	sp|YDR019C|GCV1_YEAST NCSL01000013.1 27954-29156 ORF Verified T subunit of the mitochondrial glycine decarboxylase complex; glycine decarboxylase is required for the catabolism of glycine to 5,10-methylene-THF; expression is regulated by levels of levels o	1	22	22	22	22	10	22	10	22	10	62.8	62.8	62.8	44.468	400	400	6.12	5	6	4	7	8	4	5	3	3	4	6	4	0	92.7	By MS/MS	By MS/MS	103470000	96712000	129600000	103150000	97028000	92584000	100040000	97590000	110380000	89577000	577050
YDR020C	YDR020C	5	5	5	sp|YDR020C|DAS2_YEAST NCSL01000013.1 26876-27574 ORF Uncharacterized Putative protein of unknown function; non-essential gene identified in a screen for mutants with increased levels of rDNA transcription; weak similarity with uridine kinases and with phos	1	5	5	5	5	0	5	0	5	0	28.9	28.9	28.9	26.595	232	232	5.33	2			1	1					1	1		0	15.21	By MS/MS		958330	1024800	1050500	812310	812240	863550	750180	1024100	967100	788660	0
YDR021W	YDR021W	3	3	3	sp|YDR021W|FAL1_YEAST NCSL01000013.1 25318-26517 ORF Verified Nucleolar protein required for maturation of 18S rRNA; member of the eIF4A subfamily of DEAD-box ATP-dependent RNA helicases; 18S rRNA biogenesis defect of the null mutant is functionally comple	1	3	3	3	3	0	3	0	3	0	9.8	9.8	9.8	45.241	399	399	10.7										1	2		0	5.9455	By MS/MS		763280	936890	885670	830290	883350	813570	878940	848790	871220	465790	0
YDR022C	YDR022C	5	5	5	sp|YDR022C|ATG31_YEAST NCSL01000013.1 24659-25249 ORF Verified Autophagy-specific protein required for autophagosome formation; forms a complex with Atg17p and Atg29p that localizes other proteins to the pre-autophagosomal structure; constitutively phospho	1	5	5	5	3	4	3	4	3	4	44.4	44.4	44.4	22.217	196	196	6.69	2			1	3	3	1	2		1	1	2	0	16.658	By MS/MS	By MS/MS	233170	277590	228450	297090	270770	368540	231850	282200	306930	329280	0
YDR023W	YDR023W	33	33	33	sp|YDR023W|SES1_YEAST NCSL01000013.1 22438-23826 ORF Verified Cytosolic seryl-tRNA synthetase; class II aminoacyl-tRNA synthetase that aminoacylates tRNA(Ser), displays tRNA-dependent amino acid recognition which enhances discrimination of the serine subst	1	33	33	33	33	6	33	6	33	6	62.8	62.8	62.8	53.309	462	462	6.65	7	7	4	4	6	4	6	7	11	9	6	3	0	148.59	By MS/MS	By MS/MS	91463000	93753000	107780000	73431000	77166000	78968000	71762000	82850000	79105000	53508000	474000
YDR026C	YDR026C	6	5	4	sp|YDR026C|NSI1_YEAST NCSL01000013.1 19064-20776 ORF Verified RNA polymerase I termination factor; binds to rDNA terminator element, required for efficient Pol I termination; required for rDNA silencing at NTS1; facilities association of Sir2p with NTS1, c	1	6	5	4	3	3	2	3	2	2	15.3	13.9	10.5	66.261	570	570	4.88	2	2	1						1	1	1		0	8.9079	By MS/MS	By MS/MS	1134500	1240000	951850	1824200	1696500	1990200	2719500	1971300	2236100	2171600	0
YDR027C	YDR027C	18	18	18	sp|YDR027C|VPS54_YEAST NCSL01000013.1 16014-18683 ORF Verified Component of the GARP (Golgi-associated retrograde protein) complex; GARP is required for the recycling of proteins from endosomes to the late Golgi, and for mitosis after DNA damage induced ch	1	18	18	18	14	4	14	4	14	4	21.4	21.4	21.4	101.61	889	889	5.7	4	1	2	4	2	4	3	2	1	1		3	0	68.945	By MS/MS	By MS/MS	4204000	3841300	5216200	4078300	4049300	3966200	4049000	3665100	4503000	2382400	0
YDR028C	YDR028C	46	46	46	sp|YDR028C|REG1_YEAST NCSL01000013.1 12456-15497 ORF Verified Regulatory subunit of type 1 protein phosphatase Glc7p; involved in negative regulation of glucose-repressible genes; involved in regulation of the nucleocytoplasmic shuttling of Hxk2p; REG1 has	1	46	46	46	32	29	32	29	32	29	49.7	49.7	49.7	112.58	1013	1013	6.75	17	18	17	13	13	16	14	21	22	22	22	14	0	200.16	By MS/MS	By MS/MS	11209000	11336000	11727000	9196400	10627000	10075000	9450900	10575000	9759100	9209800	897130
YDR031W	YDR031W	7	7	7	sp|YDR031W|MIX14_YEAST NCSL01000013.1 9473-9838 ORF Verified Mitochondrial intermembrane space protein of unknown function; required for normal oxygen consumption; contains twin cysteine-x9-cysteine motifs; protein abundance increases in response to DNA re	1	7	7	7	7	0	7	0	7	0	47.1	47.1	47.1	13.849	121	121	7.8				1	2	1	1	1	1		2	1	0	12.51	By MS/MS		3203300	3105000	3406400	2342800	2395300	2600300	1863700	2890100	1941000	1780800	0
YDR032C	YDR032C	9	8	8	sp|YDR032C|PST2_YEAST NCSL01000013.1 8641-9237 ORF Verified Protein with similarity to a family of flavodoxin-like proteins; induced by oxidative stress in a Yap1p dependent manner; the authentic, non-tagged protein is detected in highly purified mitochond	1	9	8	8	9	5	8	5	8	5	82.3	78.8	78.8	20.965	198	198	6.39	1	3	4	4	1	5	4	2	1	2	4	2	0	89.551	By MS/MS	By MS/MS	13770000	13531000	14838000	11903000	9410500	13301000	8788000	12156000	12200000	10605000	55341
YDR033W	YDR033W	8	8	4	sp|YDR033W|MRH1_YEAST NCSL01000013.1 4230-5192 ORF Verified Protein that localizes primarily to the plasma membrane; also found at the nuclear envelope; long-lived protein that is asymmetrically retained in the plasma membrane of mother cells; the authenti	1	8	8	4	8	4	8	4	4	3	20.6	20.6	10.3	36.19	320	320	6.85	4	2	1		2	3	2	2	3	3	1	4	0	24.049	By MS/MS	By MS/MS	13983000	11867000	22813000	16737000	12163000	9753200	13901000	9952900	13910000	4698100	443630
YDR034C	YDR034C	1	1	1	sp|YDR034C|LYS14_YEAST NCSL01000013.1 1231-3603 ORF Verified Transcriptional activator involved in regulating lysine biosynthesis; involved in the regulation of genes of the lysine biosynthesis pathway; requires 2-aminoadipate semialdehyde as co-inducer GN	1	1	1	1	0	1	0	1	0	1	2.3	2.3	2.3	89.402	790	790	3			1										1	-2		By MS/MS	0	0	0	0	0	0	0	0	0	0	0
YDR035W	YDR035W	19	19	17	sp|YDR035W|ARO3_YEAST NCSL01000006.1 428038-429150 ORF Verified 3-deoxy-D-arabino-heptulosonate-7-phosphate (DAHP) synthase; catalyzes the first step in aromatic amino acid biosynthesis and is feedback-inhibited by phenylalanine or high concentration of ty	1	19	19	17	19	4	19	4	17	3	58.4	58.4	54.3	41.097	370	370	7.2	3	3	2	3	4	5	6	4	7	6	3	5	0	75.425	By MS/MS	By MS/MS	51901000	51110000	68617000	65534000	48187000	28926000	53990000	55342000	50912000	36644000	163980
YDR036C	YDR036C	26	26	26	sp|YDR036C|EHD3_YEAST NCSL01000006.1 426328-427758 ORF Verified 3-hydroxyisobutyryl-CoA hydrolase; member of a family of enoyl-CoA hydratase/isomerases; non-tagged protein is detected in highly purified mitochondria in high-throughput studies; phosphorylat	1	26	26	26	26	2	26	2	26	2	58.8	58.8	58.8	53.004	476	476	5.3	8	7	4	4	5	3	4	2	1	2	1	6	0	101.56	By MS/MS	By MS/MS	32685000	31235000	43096000	32979000	28901000	24397000	28762000	32237000	30342000	21209000	53746
YDR037W	YDR037W	37	37	37	sp|YDR037W|KRS1_YEAST NCSL01000006.1 423698-425473 ORF Verified Lysyl-tRNA synthetase GN=KRS1 PE=1 SV=1	1	37	37	37	37	4	37	4	37	4	63.6	63.6	63.6	68.017	591	591	7.44	5	1	7	8	6	7	5	1	5	11	14	8	0	150	By MS/MS	By MS/MS	52958000	56141000	70530000	67037000	55046000	47875000	56599000	53483000	56703000	41387000	55580
YDR040C	YDR040C	27	27	27	sp|YDR040C|ENA1_YEAST NCSL01000006.1 420199-423474 ORF Verified P-type ATPase sodium pump; involved in Na+ and Li+ efflux to allow salt tolerance GN=ENA1 PE=1 SV=1	1	27	27	27	27	1	27	1	27	1	27.6	27.6	27.6	120.16	1091	1091	6.92	2	2	2	4	3	3	5	3	3	3	5	2	0	100.52	By MS/MS	By matching	10971000	9960300	15891000	10279000	7689700	6532000	9126900	9181100	7595500	5018000	0
YDR041W	YDR041W	8	8	8	sp|YDR041W|RSM10_YEAST NCSL01000006.1 418266-418877 ORF Verified Mitochondrial ribosomal protein of the small subunit; has similarity to E. coli S10 ribosomal protein; essential for viability, unlike most other mitoribosomal proteins GN=RSM10 PE=1 SV=1	1	8	8	8	8	1	8	1	8	1	37.4	37.4	37.4	23.424	203	203	5.8	1	1	2	4		2	1			2	1	1	0	175.8	By MS/MS	By matching	3727500	4205500	4573100	3742600	3616900	3102000	2705300	4436300	3589600	3477200	0
YDR042C	YDR042C	1	1	1	sp|YDR042C|dubious185_YEAST NCSL01000006.1 417477-418079 ORF Uncharacterized Putative protein of unknown function; expression is increased in ssu72-ts69 mutant GN=dubious185 PE=1 SV=1	1	1	1	1	1	0	1	0	1	0	7	7	7	21.592	187	187	1	1												0.0014416	3.5896	By MS/MS		61115	78399	74626	39507	70884	83459	28409	47568	79373	72772	0
YDR043C	YDR043C	1	1	1	sp|YDR043C|NRG1_YEAST NCSL01000006.1 415316-416011 ORF Verified Transcriptional repressor; recruits the Cyc8p-Tup1p complex to promoters; mediates glucose repression and negatively regulates a variety of processes including filamentous growth and alkaline	1	1	1	1	0	1	0	1	0	1	5.2	5.2	5.2	26.67	231	231	10.7										1	2		0	5.3355		By MS/MS	0	0	0	0	0	0	0	0	0	0	0
YDR044W	YDR044W	16	16	16	sp|YDR044W|HEM13_YEAST NCSL01000006.1 411180-412166 ORF Verified Coproporphyrinogen III oxidase; oxygen-requiring enzyme that catalyzes sixth step in heme biosynthetic pathway; transcription is repressed by oxygen and heme (via Rox1p and Hap1p); human homo	1	16	16	16	16	1	16	1	16	1	55.5	55.5	55.5	37.711	328	328	7.27	2	2		2	5	2	2	2	2	4	5	2	0	73.502	By MS/MS	By matching	18047000	17918000	21206000	19770000	15518000	9836400	16231000	16691000	20081000	15255000	0
YDR045C	YDR045C	3	3	3	sp|YDR045C|RPC11_YEAST NCSL01000006.1 410498-410830 ORF Verified RNA polymerase III subunit C11; mediates pol III RNA cleavage activity and is important for termination of transcription; homologous to TFIIS GN=RPC11 PE=1 SV=1	1	3	3	3	3	0	3	0	3	0	40.9	40.9	40.9	12.54	110	110	6.8	1		1						2			1	0	39.929	By MS/MS		1276700	1344800	1198000	1000000	1155900	1352900	1011600	1368200	1181700	1243000	0
YDR047W	YDR047W	15	15	15	sp|YDR047W|HEM12_YEAST NCSL01000006.1 405850-406938 ORF Verified Uroporphyrinogen decarboxylase; catalyzes the fifth step in the heme biosynthetic pathway; localizes to both the cytoplasm and nucleus; a hem12 mutant has phenotypes similar to patients with	1	15	15	15	15	1	15	1	15	1	42.3	42.3	42.3	41.337	362	362	7.18		4	2	1	2	2		1	1	1	5	3	0	41.26	By MS/MS	By matching	18402000	18635000	21815000	21486000	18716000	17926000	19473000	19020000	20325000	11856000	0
YDR049W	YDR049W	7	7	7	sp|YDR049W|VMS1_YEAST NCSL01000006.1 403645-405543 ORF Verified Component of a Cdc48p-complex involved in protein quality control; exhibits cytosolic and ER-membrane localization, with Cdc48p, during normal growth, and contributes to ER-associated degradat	1	7	7	7	7	0	7	0	7	0	13.3	13.3	13.3	72.689	632	632	7.12	1		1		1	1			1	1	1	1	0	18.276	By MS/MS		919810	1081600	1126300	952390	1022600	1000000	865700	967700	1040700	988270	0
YDR050C	YDR050C	21	21	21	sp|YDR050C|TPI1_YEAST NCSL01000006.1 402325-403071 ORF Verified Triose phosphate isomerase, abundant glycolytic enzyme; mRNA half-life is regulated by iron availability; transcription is controlled by activators Reb1p, Gcr1p, and Rap1p through binding site	1	21	21	21	21	11	21	11	21	11	89.1	89.1	89.1	26.795	248	248	7.68	8	7	6	7	9	9	5	6	4	25	27	8	0	193.16	By MS/MS	By MS/MS	93122000	92966000	110070000	82443000	80765000	108270000	73998000	86349000	91683000	122110000	2441700
YDR051C	YDR051C	9	9	9	sp|YDR051C|DET1_YEAST NCSL01000006.1 400737-401741 ORF Verified Acid phosphatase; involved in the non-vesicular transport of sterols in both directions between the endoplasmic reticulum and plasma membrane; deletion confers sensitivity to nickel GN=DET1 PE	1	9	9	9	8	2	8	2	8	2	35.9	35.9	35.9	39.172	334	334	4.43	3	3	1	2	2				1		1	1	0	53.114	By MS/MS	By MS/MS	4676100	4529800	5283300	4519000	4523700	3937700	4337800	4624200	4522100	3284400	0
YDR052C	YDR052C	18	18	17	sp|YDR052C|DBF4_YEAST NCSL01000006.1 398171-400285 ORF Verified Regulatory subunit of Cdc7p-Dbf4p kinase complex; required for Cdc7p kinase activity and initiation of DNA replication; phosphorylates the Mcm2-7 family of proteins; cell cycle regulated; rela	1	18	18	17	11	9	11	9	11	9	25.9	25.9	24.6	80.737	704	704	5.92	3	1	1	3	4	4	1	3	1	1	2	1	0	40.401	By MS/MS	By MS/MS	3178400	3289200	3335700	2633200	2980300	3122300	2683100	3349200	3344300	2558100	0
YDR054C	YDR054C	7	7	7	sp|YDR054C|CDC34_YEAST NCSL01000006.1 396473-397360 ORF Verified Ubiquitin-conjugating enzyme (E2); catalytic subunit of SCF ubiquitin-protein ligase complex (together with Skp1p, Rbx1p, Cdc53p, and an F-box protein) that regulates cell cycle progression b	1	7	7	7	4	5	4	5	4	5	28.5	28.5	28.5	34.098	295	295	7.06	1	1	1	2	2			2	3	3	1	1	0	14.994	By MS/MS	By MS/MS	380460	258040	654320	749210	661680	663430	854870	386840	802810	401180	0
YDR055W	YDR055W	7	7	7	sp|YDR055W|PST1_YEAST NCSL01000006.1 393942-395276 ORF Verified Cell wall protein that contains a putative GPI-attachment site; secreted by regenerating protoplasts; up-regulated by activation of the cell integrity pathway, as mediated by Rlm1p; upregulate	1	7	7	7	7	0	7	0	7	0	16.7	16.7	16.7	45.776	444	444	7.91		1	1			1	2	1	1	1	1	2	0	28.609	By MS/MS		5090200	5855900	5897300	5412200	4987300	4348000	4876400	5591200	5166200	5117100	0
YDR056C	YDR056C	7	7	7	sp|YDR056C|EMC10_YEAST NCSL01000006.1 393164-393781 ORF Uncharacterized Putative protein of unknown function; subunit of evolutionarily conserved EMC (Endoplasmic Reticulum Membrane Complex) implicated in ERAD (ER-associated degradation) and proper assembl	1	7	7	7	7	1	7	1	7	1	26.3	26.3	26.3	22.74	205	205	6.1				1	3	3	1	1	1				0	28.521	By MS/MS	By MS/MS	5830000	5449400	6777000	4719000	4667200	3865000	4523200	4770100	4547700	1858700	0
YDR057W	YDR057W	8	8	8	sp|YDR057W|YOS9_YEAST NCSL01000006.1 391249-392877 ORF Verified ER quality-control lectin; integral subunit of the HRD ligase; participates in efficient ER retention of misfolded proteins by recognizing them and delivering them to Hrd1p; binds to glycans w	1	8	8	8	8	0	8	0	8	0	25.1	25.1	25.1	61.316	542	542	7			1	3		1	2		1	1	1	1	0	22.195	By MS/MS		2489200	2761100	2659000	1832200	2025900	1893100	1643400	2366600	2091000	1278500	0
YDR058C	YDR058C	2	2	2	sp|YDR058C|TGL2_YEAST NCSL01000006.1 390101-391081 ORF Verified Triacylglycerol lipase that is localized to the mitochondria; has lipolytic activity towards triacylglycerols and diacylglycerols when expressed in E. coli GN=TGL2 PE=1 SV=1	1	2	2	2	2	0	2	0	2	0	5.8	5.8	5.8	37.472	326	326	7.5			1									1	0	5.5184	By MS/MS		178880	179830	222330	148910	166920	187540	187900	166420	169930	135310	0
YDR059C	YDR059C	4	4	3	sp|YDR059C|UBC5_YEAST NCSL01000006.1 389035-389571 ORF Verified Ubiquitin-conjugating enzyme; mediates selective degradation of short-lived, abnormal, or excess proteins, including histone H3; central component of the cellular stress response; expression i	1	4	4	3	4	0	4	0	3	0	24.3	24.3	24.3	16.28	148	148	6.33	2	2		1	1				2	2	1	1	0	38.957	By MS/MS		25573000	22408000	30532000	24360000	15993000	9278100	20152000	13461000	13964000	4945900	0
YDR060W	YDR060W	20	20	19	sp|YDR060W|MAK21_YEAST NCSL01000006.1 385079-388156 ORF Verified Constituent of 66S pre-ribosomal particles; required for large (60S) ribosomal subunit biogenesis; acts as part of a Mak21p-Noc2p-Rrp5p module that associates with nascent pre-rRNA during tra	1	20	20	19	15	8	15	8	15	8	32	32	30.6	116.71	1025	1025	6.06	10	6	6	4	1	6	5	8	7	3	3	6	0	277.43	By MS/MS	By MS/MS	2222000	2357800	2469400	2059500	1838100	1586100	1702600	2118700	1948500	1447100	0
YDR061W	YDR061W	15	15	15	sp|YDR061W|dubious188_YEAST NCSL01000006.1 383022-384641 ORF Uncharacterized Protein with similarity to ABC transporter family members; lacks predicted membrane-spanning regions; transcriptionally activated by Yrm1p along with genes involved in multidrug r	1	15	15	15	15	0	15	0	15	0	35.1	35.1	35.1	61.165	539	539	6.27	1	2	4	2	2		1	3	2	2	2	1	0	98.507	By MS/MS		8009200	8702100	9442100	8405300	6923300	7437000	7202200	7813400	7107900	4885200	0
YDR062W	YDR062W	18	18	18	sp|YDR062W|LCB2_YEAST NCSL01000006.1 380646-382331 ORF Verified Component of serine palmitoyltransferase; responsible along with Lcb1p for the first committed step in sphingolipid synthesis, which is the condensation of serine with palmitoyl-CoA to form 3-	1	18	18	18	18	0	18	0	18	0	32.6	32.6	32.6	63.11	561	561	8	1	2	1		3		2	4	3	3	2	5	0	84.982	By MS/MS		15099000	15887000	17337000	16326000	15960000	13924000	15194000	15401000	16884000	8615500	0
YDR063W	YDR063W	7	7	7	sp|YDR063W|AIM7_YEAST NCSL01000006.1 379694-380143 ORF Verified Protein that interacts with Arp2/3 complex; interacts with Arp2/3 complex to stimulate actin filament debranching and inhibit actin nucleation; has similarity to Cof1p and also to human glia m	1	7	7	7	6	2	6	2	6	2	49	49	49	17.157	149	149	6.2			1	2	3	4	1	2	1		1		0	41.306	By MS/MS	By MS/MS	2870500	2747900	3358100	2954500	2670000	2736100	2803800	3357100	3278000	2078100	0
YDR064W	YDR064W	12	12	12	sp|YDR064W|RPS13_YEAST NCSL01000006.1 378354-379348 ORF Verified Protein component of the small (40S) ribosomal subunit; homologous to mammalian ribosomal protein S13 and bacterial S15 GN=RPS13 PE=1 SV=1	1	12	12	12	12	6	12	6	12	6	64.9	64.9	64.9	17.029	151	151	7.85	3	4			3	2	7	5	7	4	5	7	0	52.748	By MS/MS	By MS/MS	47296000	51481000	53667000	40633000	40320000	41453000	34935000	43956000	38641000	31360000	133420
YDR067C	YDR067C	3	3	3	sp|YDR067C|OCA6_YEAST NCSL01000006.1 375342-376016 ORF Uncharacterized Cytoplasmic protein required for replication of Brome mosaic virus; S. cerevisiae is a model system for studying positive-strand RNA virus replication; null mutation confers sensitivity	1	3	3	3	2	2	2	2	2	2	20.1	20.1	20.1	26.024	224	224	5.57	1	2	1				1					2	0	21.66	By MS/MS	By MS/MS	34964	0	0	0	0	0	47927	0	52806	39926	0
YDR068W	YDR068W	9	9	9	sp|YDR068W|DOS2_YEAST NCSL01000006.1 374138-375094 ORF Verified Protein of unknown function; green fluorescent protein (GFP)-fusion protein localizes to the cytoplasm GN=DOS2 PE=1 SV=1	1	9	9	9	9	1	9	1	9	1	36.2	36.2	36.2	36.84	318	318	7.61			1	3	3	1	1	1	2	1	2	3	0	69.229	By MS/MS	By MS/MS	8258800	7439900	8975800	5521800	6295500	5475600	6066400	6414600	6379300	3484700	0
YDR069C	YDR069C	5	5	5	sp|YDR069C|DOA4_YEAST NCSL01000006.1 371064-373844 ORF Verified Ubiquitin hydrolase; deubiquitinates intralumenal vesicle (ILVs) cargo proteins; required for recycling ubiquitin from proteasome-bound ubiquitinated intermediates, acts at the late endosome/p	1	5	5	5	5	0	5	0	5	0	5.6	5.6	5.6	105.24	926	926	7.8	1				1				1			2	0	8.1049	By MS/MS		640590	669610	738730	547830	574780	508210	593930	587110	659650	367300	0
YDR070C	YDR070C	7	7	7	sp|YDR070C|FMP16_YEAST NCSL01000006.1 370403-370684 ORF Verified Protein of unknown function; may be involved in responding to conditions of stress; the authentic, non-tagged protein is detected in highly purified mitochondria in high-throughput studies; p	1	7	7	7	7	0	7	0	7	0	38.7	38.7	38.7	10.845	93	93	7.31		1	1	1	1	1	2	1	1	1	2	1	0	12.857	By MS/MS		35017000	27465000	38389000	20344000	16366000	10511000	17860000	20671000	22770000	9774800	0
YDR071C	YDR071C	14	14	13	sp|YDR071C|PAA1_YEAST NCSL01000006.1 369380-369955 ORF Verified Polyamine acetyltransferase; acetylates polyamines (e.g. putrescine, spermidine, spermine) and also aralkylamines (e.g. tryptamine, phenylethylamine); may be involved in transcription and/or D	1	14	14	13	14	1	14	1	13	1	73.8	73.8	73.8	21.947	191	191	7.11	2	2	1	3	2	2	5	7	6	3	3	1	0	60.04	By MS/MS	By MS/MS	26700000	26575000	30564000	27251000	24881000	27322000	26035000	25338000	25544000	18195000	61089
YDR073W	YDR073W	1	1	1	sp|YDR073W|SNF11_YEAST NCSL01000006.1 365870-366343 ORF Verified Subunit of the SWI/SNF chromatin remodeling complex; involved in transcriptional regulation; interacts with a highly conserved 40-residue sequence of Snf2p; relocates to the cytosol under hyp	1	1	1	1	1	0	1	0	1	0	11.5	11.5	11.5	17.582	157	157	2		1											0	323.31	By MS/MS		0	0	0	0	0	0	0	0	0	0	0
YDR074W	YDR074W	39	39	39	sp|YDR074W|TPS2_YEAST NCSL01000006.1 362236-364926 ORF Verified Phosphatase subunit of the trehalose-6-P synthase/phosphatase complex; involved in synthesis of the storage carbohydrate trehalose; expression is induced by stress conditions and repressed by	1	39	39	39	38	4	38	4	38	4	51.3	51.3	51.3	102.99	896	896	6.64	6	6	7	9	7	7	5	8	8	8	7	7	0	154.05	By MS/MS	By MS/MS	41723000	45411000	50229000	42191000	35061000	32104000	33181000	45514000	35783000	28178000	0
[truncated: 3,751 more rows]
[truncated: 70 more columns]
