# Supplementary material for: Rewiring of the phosphoproteome executes two meiotic divisions in budding yeast
Source: EMBO J. 2024 Feb 27;43(7):11. doi: 10.1038/s44318-024-00059-8 (PMC10987667; doi:10.1038/s44318-024-00059-8)
Supplement: Supplementary file 26 — Source data for EV figures [file 44318_2024_59_MOESM26_ESM.zip › Expanded View Source Data/Figure EV4/EV4A-F/cdc28as_proteinGroups.txt]

Protein IDs	Majority protein IDs	Peptide counts (all)	Peptide counts (razor+unique)	Peptide counts (unique)	Fasta headers	Number of proteins	Peptides	Razor + unique peptides	Unique peptides	Peptides 16plex_N	Razor + unique peptides 16plex_N	Unique peptides 16plex_N	Sequence coverage [%]	Unique + razor sequence coverage [%]	Unique sequence coverage [%]	Mol. weight [kDa]	Sequence length	Sequence lengths	Fraction average	Fraction 1	Fraction 2	Fraction 3	Fraction 4	Fraction 5	Fraction 6	Fraction 7	Fraction 8	Fraction 9	Fraction 10	Fraction 11	Fraction 12	Q-value	Score	Identification type 16plex_N	Reporter intensity corrected 1 16plex_N	Reporter intensity corrected 2 16plex_N	Reporter intensity corrected 3 16plex_N	Reporter intensity corrected 4 16plex_N	Reporter intensity corrected 5 16plex_N	Reporter intensity corrected 6 16plex_N	Reporter intensity corrected 7 16plex_N	Reporter intensity corrected 8 16plex_N	Reporter intensity corrected 9 16plex_N	Reporter intensity corrected 10 16plex_N	Reporter intensity corrected 11 16plex_N	Reporter intensity corrected 12 16plex_N	Reporter intensity corrected 13 16plex_N	Reporter intensity corrected 14 16plex_N	Reporter intensity corrected 15 16plex_N
CON__A2VCT4	CON__A2VCT4	1	1	1		1	1	1	1	1	1	1	2.9	2.9	2.9	54.287	482	482	4.5				1	1								1	-2	By MS/MS	0	0	0	0	0	0	0	0	0	0	0	0	0	0	0
CON__O76013	CON__O76013	1	1	1		1	1	1	1	1	1	1	2.8	2.8	2.8	52.247	467	467	5					1								0.0056481	2.1054	By MS/MS	0	0	0	0	0	0	0	0	0	0	0	0	0	0	0
CON__O76015;CON__O76014	CON__O76015;CON__O76014	2;2	2;2	2;2	;	2	2	2	2	2	2	2	3.5	3.5	3.5	50.49	456	456;471	1.5	1	1											0.0064661	2.0698	By MS/MS	111980	68367	27936	22388	39213	82284	72613	0	30454	46262	35836	49127	29623	48513	0
CON__P00761	CON__P00761	2	2	2		1	2	2	2	2	2	2	7.8	7.8	7.8	24.409	231	231	8.67						1	2	2	1	1	1	1	0.00030807	3.8274	By MS/MS	411040	254490	327980	370570	353080	222220	297780	221860	244210	294710	135720	146070	246490	245660	206850
CON__P02662	CON__P02662	1	1	1		1	1	1	1	1	1	1	6	6	6	22.975	199	199	5.5					1	1							0.00030637	3.6205	By MS/MS	23172	4813.2	27825	18740	6100.8	12075	27859	19597	8543.3	38631	6910.9	29937	7846	28141	12793
CON__P04264;CON__ENSEMBL:ENSBTAP00000038253;CON__Q9R0H5;CON__Q6NXH9;CON__Q8BGZ7;CON__P50446;CON__Q6IFZ6;CON__Q7Z794;CON__Q3TTY5	CON__P04264	18;3;1;1;1;1;1;1;1	18;3;1;1;1;1;1;1;1	16;2;0;0;0;0;0;0;1		9	18	18	16	18	18	16	30.1	30.1	28.3	66.017	644	644;606;524;539;551;553;572;578;707	6.97	2	6	1		1		1	7	2	3	3	3	0	151.83	By MS/MS	1140900	2669500	2193000	2902900	1439500	2947300	2342500	1723500	1491000	1713500	1151400	1462400	2993100	1991200	1907500
CON__P08779	CON__P08779	4	2	1		1	4	2	1	4	2	1	8.9	5.5	4	51.267	473	473	6.5		1									1		0	16.919	By MS/MS	922120	740790	907360	1090000	922250	849090	676120	1199700	634330	844340	1236300	980110	1041100	806210	1037200
CON__P13645;CON__P02535-1;CON__P02533;CON__P08730-1;CON__A2A4G1;CON__P13646-1;CON__Q3ZAW8;CON__Q9Z2K1;CON__Q7Z3Y9;CON__Q7Z3Y8;CON__P08727;CON__P19001;CON__Q7Z3Z0;CON__Q9QWL7;CON__Q04695;CON__P05784;CON__ENSEMBL:ENSP00000377550;CON__P19012	CON__P13645	10;4;2;2;2;1;1;1;1;1;1;1;1;1;1;1;1;1	10;4;2;2;2;1;1;1;1;1;1;1;1;1;1;1;1;1	7;3;0;1;0;1;0;0;0;0;0;0;0;0;0;0;1;0		18	10	10	7	9	9	7	20.7	20.7	16.5	59.51	593	593;570;472;437;456;458;474;469;468;459;400;403;450;433;432;423;420;456	4.46	4	1	2	2				1	1	1	1		0	43.779	By MS/MS	636620	1039300	587720	702030	362560	973170	1034900	493240	593160	598100	345640	451720	870990	805220	376870
CON__P13647;CON__P48668;CON__P04259;CON__P02538	CON__P13647;CON__P48668;CON__P04259;CON__P02538	4;3;3;3	3;2;2;2	2;2;2;2	;;;	4	4	3	2	4	3	2	9.5	7.5	4.2	62.378	590	590;564;564;564	9.67								1		1	1		0.00031221	4.1141	By MS/MS	39039	67024	56464	52619	29445	90360	160950	56516	51821	33585	16683	42249	67159	27182	21490
CON__P35527	CON__P35527	8	7	7		1	8	7	7	8	7	7	14.8	14.8	14.8	62.129	623	623	5.62	1		1	1	1	1	1	1			1		0	23.552	By MS/MS	70022	76102	102920	124060	71562	177850	142500	79219	69858	55838	65664	67892	203870	112520	231550
CON__P35908v2;CON__P35908;CON__Q8VED5;CON__Q5XKE5;CON__O95678	CON__P35908v2;CON__P35908	6;6;1;1;1	5;5;1;1;1	4;4;0;0;0	;	5	6	5	4	6	5	4	9.9	8	6.1	65.432	639	639;645;531;535;551	4.8	1		1		1		1	1					0	27.276	By MS/MS	48690	80290	53640	50469	24188	86288	139950	85541	43012	64174	40112	18946	38153	22013	30921
CON__Q148H6;CON__Q7Z3Y7	CON__Q148H6;CON__Q7Z3Y7	2;2	1;1	1;1	;	2	2	1	1	2	1	1	3.9	1.9	1.9	50.775	464	464;486	7.5						1	1	1	1				1	-2	By MS/MS	246880	298320	210460	365580	326000	311580	383420	227440	210410	388110	300510	221780	415900	284720	272640
REV__CON__P35900;REV__CON__Q9D312	REV__CON__P35900;REV__CON__Q9D312	1;1	1;1	1;1	;	2	1	1	1	1	1	1	0	0	0	48.486	424	424;431	10										1			1	-2	By MS/MS	0	5361.6	6839.4	0	8415.5	5525	0	3306.7	4049.3	3252.7	0	3008.2	2488	7362	3903.4
REV__CON__Q9NSB2;REV__CON__Q6ISB0	REV__CON__Q9NSB2;REV__CON__Q6ISB0	2;2	2;2	2;2	;	2	2	2	2	2	2	2	0	0	0	64.895	600	600;600	3.5	1	2							1				0.0039852	2.2348	By MS/MS	1122600	1887300	1384800	2431700	2505600	105110	1589300	2545500	713510	2281600	785330	94886	1872200	2218300	2139600
REV__YBL088C	REV__YBL088C	3	3	3	sp|YBL088C|TEL1_YEAST NCSL01000021.1 35087-43450 ORF Verified Protein kinase primarily involved in telomere length regulation; contributes to cell cycle checkpoint control in response to DNA damage; acts with Red1p and Mec1p to promote interhomolog recombi	1	3	3	3	3	3	3	0	0	0	321.63	2787	2787	5.4			2	1	1							1	0.0086689	1.9576	By MS/MS	18901	4283.5	0	0	9504.8	0	6068.2	38047	2416.8	0	4284.7	2574.4	0	0	2891.5
REV__YBR131W	REV__YBR131W	1	1	1	sp|YBR131W|CCZ1_YEAST NCSL01000025.1 66635-68749 ORF Verified Subunit of a heterodimeric guanine nucleotide exchange factor (GEF); subunit of the Mon1-Ccz1 GEF complex, which stimulates nucleotide exchange and activation of Ypt7p, a Rab family GTPase invol	1	1	1	1	1	1	1	0	0	0	80.758	704	704	11											1		0.0078431	1.9897	By MS/MS	17958	34788	38906	32584	41141	49337	47360	26609	23806	29943	47422	42015	40885	41784	19453
REV__YCL034W	REV__YCL034W	2	2	2	sp|YCL034W|LSB5_YEAST NCSL01000046.1 21421-22485 ORF Verified Protein involved in membrane-trafficking events at plasma membrane; interacts with actin regulators Sla1p and Las17p, ubiquitin, Arf3p to couple actin dynamics to membrane trafficking processes;	1	2	2	2	2	2	2	0	0	0	39.929	354	354	7.33						2	1	2	1				0.0067435	2.0585	By MS/MS	638840	625140	554700	876490	766280	721010	795040	649830	520560	664710	951430	708210	907060	910430	946010
REV__YCR054C	REV__YCR054C	1	1	1	sp|YCR054C|CTR86_YEAST NCSL01000048.1 48581-50272 ORF Verified Essential protein of unknown function; with orthologs in Ashbya gossypii and Candida albicans; similar to human ATXN10, mutations in which cause spinocerebellar ataxia type 10; codon usage corr	1	1	1	1	1	1	1	0	0	0	65.192	563	563	3			2										0.0089435	1.9358	By MS/MS	49875	41835	29945	20726	59360	42103	46710	56032	29669	38775	27611	44915	21836	42756	48736
REV__YCR093W	REV__YCR093W	2	2	2	sp|YCR093W|CDC39_YEAST NCSL01000064.1 10242-16571 ORF Verified Component of the CCR4-NOT1 core complex; this complex has multiple roles in regulating mRNA levels including regulation of transcription and destabilizing mRNAs by deadenylation; basal transcri	1	2	2	2	2	2	2	0	0	0	240.51	2109	2109	5.5			1					1					1	-2	By MS/MS	66349	83247	39635	35850	50258	44022	54915	38129	48115	40323	67432	50680	50848	50759	29846
REV__YDL053C	REV__YDL053C	1	1	1	sp|YDL053C|PBP4_YEAST NCSL01000013.1 149058-149615 ORF Verified Pbp1p binding protein; interacts strongly with Pab1p-binding protein 1 (Pbp1p) in the yeast two-hybrid system; also interacts with Lsm12p in a copurification assay; relative distribution to th	1	1	1	1	1	1	1	0	0	0	19.863	185	185	7							1						0.0031737	2.4139	By MS/MS	183000	279630	98432	107060	258570	352360	305540	243250	332140	323630	226480	172060	198840	259690	290250
REV__YDR017C	REV__YDR017C	1	1	1	sp|YDR017C|KCS1_YEAST NCSL01000013.1 31046-34198 ORF Verified Inositol hexakisphosphate and inositol heptakisphosphate kinase; generation of high energy inositol pyrophosphates by Kcs1p is required for many processes such as vacuolar biogenesis, stress res	1	1	1	1	1	1	1	0	0	0	119.51	1050	1050	6						1							0.00059189	2.8538	By MS/MS	488630	742560	611070	600080	638220	716580	694960	651490	524590	571240	772920	673980	731340	683150	547080
REV__YDR102C	REV__YDR102C	1	1	1	sp|YDR102C|dubious193_YEAST NCSL01000006.1 306986-307318 ORF Dubious Dubious open reading frame; unlikely to encode a functional protein, based on available experimental and comparative sequence data; homozygous diploid deletion strain exhibits high buddin	1	1	1	1	1	1	1	0	0	0	12.7	110	110	6						2							0.007287	2.0141	By MS/MS	0	0	0	104390	0	158290	0	307500	91701	345510	376650	676540	783160	505200	678670
REV__YDR135C	REV__YDR135C	1	1	1	sp|YDR135C|YCF1_YEAST NCSL01000006.1 237744-242291 ORF Verified Vacuolar glutathione S-conjugate transporter; ABC-C transporter of the ATP-binding cassette family; required for vacuole fusion; forms stable complexes with vacuole fusion machinery; regulates	1	1	1	1	1	1	1	0	0	0	171.11	1515	1515	6						1							0.0014641	2.6595	By MS/MS	112070	141860	112340	134890	135740	138760	149310	141300	130160	143870	161400	167180	132170	149020	94923
REV__YDR145W	REV__YDR145W	1	1	1	sp|YDR145W|TAF12_YEAST NCSL01000006.1 216945-218579 ORF Verified Subunit (61/68 kDa) of TFIID and SAGA complexes; involved in RNA polymerase II transcription initiation and in chromatin modification, similar to histone H2A GN=TAF12 PE=1 SV=1	1	1	1	1	1	1	1	0	0	0	61.668	544	544	3			1										0.008394	1.9763	By MS/MS	65888	85270	159740	99600	81768	115930	101220	69458	56776	126950	146170	138440	171020	115680	106490
REV__YDR150W	REV__YDR150W	1	1	1	sp|YDR150W|NUM1_YEAST NCSL01000006.1 203564-209677 ORF Verified Protein required for nuclear migration; component of the mitochondria-ER-cortex-ancor (MECA); required for the association of mitochondria with the cell cortex and for accurate distribution of	1	1	1	1	1	1	1	0	0	0	232.18	2037	2037	11											1		1	-2	By MS/MS	0	0	0	0	0	0	0	0	0	0	0	0	0	0	0
REV__YDR303C	REV__YDR303C	1	1	1	sp|YDR303C|RSC3_YEAST NCSL01000037.1 75601-78258 ORF Verified Component of the RSC chromatin remodeling complex; essential gene required for maintenance of proper ploidy and regulation of ribosomal protein genes and the cell wall/stress response; RSC3 has	1	1	1	1	1	1	1	0	0	0	101.69	885	885	1	1												1	-2	By MS/MS	0	0	0	0	0	0	0	0	0	0	0	0	0	0	0
REV__YDR330W	REV__YDR330W	1	1	1	sp|YDR330W|UBX5_YEAST NCSL01000059.1 21579-23081 ORF Verified UBX domain-containing protein that interacts with Cdc48p; ubiquitin regulatory X is also known as UBX GN=UBX5 PE=1 SV=1	1	1	1	1	1	1	1	0	0	0	56.736	500	500	5.5					2	2							0.0094813	1.8724	By MS/MS	422870	577780	317350	567270	756670	924910	956820	774340	858840	1248900	1405500	1735500	1347300	1195600	1132100
REV__YDR359C	REV__YDR359C	1	1	1	sp|YDR359C|EAF1_YEAST NCSL01000044.1 30978-33926 ORF Verified Component of the NuA4 histone acetyltransferase complex; acts as a platform for assembly of NuA4 subunits into the native complex; required for initiation of pre-meiotic DNA replication, likely	1	1	1	1	1	1	1	0	0	0	112.58	982	982	1	1												1	-2	By MS/MS	0	0	0	0	0	0	0	0	0	0	0	0	0	0	0
REV__YDR523C	REV__YDR523C	1	1	1	sp|YDR523C|SPS1_YEAST NCSL01000015.1 36092-37564 ORF Verified Putative protein serine/threonine kinase; localizes to the nucleus and cytoplasm; required for efficient spore packaging, prospore membrane development and closure and localization of enzymes in	1	1	1	1	1	1	1	0	0	0	55.703	490	490	9									1				1	-2	By MS/MS	55575	89600	54656	70105	84406	45688	70787	59575	62663	73889	64939	76442	68935	42539	75944
REV__YGR188C	REV__YGR188C	3	3	3	sp|YGR188C|BUB1_YEAST NCSL01000017.1 66015-69080 ORF Verified Protein kinase involved in the cell cycle checkpoint into anaphase; in complex with Mad1p and Bub3p, prevents progression into anaphase in presence of spindle damage; Cdc28p-mediated phosphoryla	1	3	3	3	3	3	3	0	0	0	117.77	1021	1021	5.67	2	1								3			0.0003123	4.1162	By MS/MS	4543900	6901000	9369600	8792400	9376700	8148800	8059400	8434700	5906800	7867800	7726000	7397200	8435400	7644400	9927100
REV__YHR002W	REV__YHR002W	1	1	1	sp|YHR002W|LEU5_YEAST NCSL01000032.1 96272-97345 ORF Verified Mitochondrial carrier protein; involved in the accumulation of CoA in the mitochondrial matrix; homolog of human Graves disease protein SLC25A16, which complements yeast null mutant; does not en	1	1	1	1	1	1	1	0	0	0	40.795	357	357	3			1										1	-2	By MS/MS	0	0	0	0	0	0	0	0	0	0	0	0	0	0	0
REV__YHR155W	REV__YHR155W	1	1	1	sp|YHR155W|LAM1_YEAST NCSL01000007.1 114610-118296 ORF Verified Putative sterol transfer protein; localizes to puncta in the cortical ER; has a probable role in retrograde transport of sterols from the plasma membrane to the ER; one of six StART-like domai	1	1	1	1	1	1	1	0	0	0	143.59	1228	1228	8								1					1	-2	By MS/MS	0	0	0	0	0	0	0	0	0	0	0	0	0	0	0
REV__YIR004W	REV__YIR004W	2	2	2	sp|YIR004W|DJP1_YEAST NCSL01000058.1 25311-26609 ORF Verified Cytosolic J-domain-containing protein; required for peroxisomal protein import and involved in peroxisome assembly; facilitates import of Mim1p and Mim2p into the mitochondrial outer membrane; h	1	2	2	2	2	2	2	0	0	0	48.559	432	432	7.33		1								2			0.0053687	2.1122	By MS/MS	173420	254740	219450	245480	279730	407630	351000	359810	371870	433420	562560	402390	470890	464040	334490
REV__YIR011C	REV__YIR011C	1	1	1	sp|YIR011C|STS1_YEAST NCSL01000058.1 11663-12622 ORF Verified Protein required for localizing proteasomes to the nucleus; involved in cotranslational protein degradation; mediates interaction between nuclear import factor Srp1p and the proteasome; Sts1p an	1	1	1	1	1	1	1	0	0	0	36.484	319	319	10										1			1	-2	By MS/MS	116030	116710	83753	72962	107420	119920	86101	48521	99598	78294	103710	128720	70957	80199	48102
REV__YJL052W	REV__YJL052W	1	1	1	sp|YJL052W|TDH1_YEAST NCSL01000002.1 133536-134534 ORF Verified Glyceraldehyde-3-phosphate dehydrogenase (GAPDH), isozyme 1; involved in glycolysis and gluconeogenesis; tetramer that catalyzes the reaction of glyceraldehyde-3-phosphate to 1,3 bis-phosphogl	1	1	1	1	1	1	1	0	0	0	35.705	332	332	12												1	1	-2	By MS/MS	0	60601	0	0	25921	0	0	0	0	0	35179	0	23827	0	33971
REV__YJL061W	REV__YJL061W	1	1	1	sp|YJL061W|NUP82_YEAST NCSL01000002.1 115296-117437 ORF Verified Linker nucleoporin component of the nuclear pore complex (NPC); also part of the NPC cytoplasmic filaments; contributes to nucleocytoplasmic transport and NPC biogenesis; forms stable associa	1	1	1	1	1	1	1	0	0	0	82.075	713	713	10.3										2	1		0.007563	1.9955	By MS/MS	603630	736440	637940	624430	926690	1106300	947940	838560	693870	888470	1200900	1238500	1149800	984170	866550
REV__YJL131C	REV__YJL131C	1	1	1	sp|YJL131C|AIM23_YEAST NCSL01000023.1 32371-33441 ORF Verified Mitochondrial translation initiation factor 3 (IF3, mIF3); evolutionarily conserved; binds to E. coli ribosomes in vitro; null mutant displays severe respiratory growth defect and elevated freq	1	1	1	1	1	1	1	0	0	0	41.452	356	356	8								1					1	-2	By MS/MS	744060	624840	251690	171500	245630	321050	505290	228010	485390	335660	346500	426280	224640	270180	219230
REV__YKL092C	REV__YKL092C	2	2	2	sp|YKL092C|BUD2_YEAST NCSL01000010.1 267375-270689 ORF Verified GTPase activating factor for Rsr1p/Bud1p; plays a role in spindle position checkpoint distinct from its role in bud site selection; required for both axial and bipolar budding patterns; mutant	1	2	2	2	2	2	2	0	0	0	126.7	1104	1104	10									1	2	1		0.0042541	2.1797	By MS/MS	645150	875740	2099400	1589900	2027400	2247400	2479400	1429400	1481600	2249800	2290400	1772400	1594800	1781800	1809100
REV__YKR054C	REV__YKR054C	3	3	3	sp|YKR054C|DYN1_YEAST NCSL01000053.1 15954-28232 ORF Verified Cytoplasmic heavy chain dynein; microtubule motor protein; member of the AAA+ protein family, required for anaphase spindle elongation; involved in spindle assembly, chromosome movement, and spi	1	3	3	3	3	3	3	0	0	0	471.11	4092	4092	8.11			1	2					2	1	2	1	0.0056513	2.1097	By MS/MS	131050	138450	162090	165120	206470	181900	178200	148790	178130	164060	277080	259150	281530	246150	134230
REV__YLR014C	REV__YLR014C	1	1	1	sp|YLR014C|PPR1_YEAST NCSL01000004.1 164440-167154 ORF Verified Zinc finger transcription factor; contains a Zn(2)-Cys(6) binuclear cluster domain, positively regulates transcription of URA1, URA3, URA4, and URA10, which are involved in de novo pyrimidine	1	1	1	1	1	1	1	0	0	0	102.73	904	904	1	1												1	-2	By MS/MS	0	0	0	0	0	0	0	0	0	0	0	0	0	0	0
REV__YLR035C	REV__YLR035C	2	2	2	sp|YLR035C|MLH2_YEAST NCSL01000004.1 204524-206611 ORF Verified Protein involved in mismatch repair and meiotic recombination; only certain frameshift intermediates are mismatch repair substrates; forms a complex with Mlh1p GN=MLH2 PE=1 SV=1	1	2	2	2	2	2	2	0	0	0	78.108	695	695	6					1		1						0.0037271	2.3174	By MS/MS	34284	30352	33244	44846	28787	50862	52523	89647	58145	224350	300850	268920	312270	389380	294750
REV__YLR119W	REV__YLR119W	1	1	1	sp|YLR119W|SRN2_YEAST NCSL01000004.1 371546-372097 ORF Verified Component of the ESCRT-I complex; ESCRT-I is involved in ubiquitin-dependent sorting of proteins into the endosome; suppressor of rna1-1 mutation; may be involved in RNA export from nucleus GN	1	1	1	1	1	1	1	0	0	0	21.527	183	183	11											1		0.0062042	2.09	By MS/MS	0	10700	2608.8	3760.8	2509.9	6675.3	0	0	0	7918.2	2509.6	2692.7	5661.7	4392.8	3320.5
REV__YLR148W	REV__YLR148W	2	2	2	sp|YLR148W|PEP3_YEAST NCSL01000004.1 420507-423263 ORF Verified Component of CORVET membrane tethering complex; vacuolar peripheral membrane protein that promotes vesicular docking/fusion reactions in conjunction with SNARE proteins, required for vacuolar	1	2	2	2	2	2	2	0	0	0	107.33	918	918	5				1		1							0.0020296	2.5007	By MS/MS	195880	245530	235560	171470	296210	288190	335750	182450	183140	254280	266500	249850	313760	303280	179460
REV__YLR263W	REV__YLR263W	1	1	1	sp|YLR263W|RED1_YEAST NCSL01000012.1 168397-170880 ORF Verified Protein component of the synaptonemal complex axial elements; involved in chromosome segregation during the first meiotic division; critical for coupling checkpoint signaling to SC formation;	1	1	1	1	1	1	1	0	0	0	95.731	827	827	2		1											0.0011747	2.7182	By MS/MS	253550	238330	92173	0	186740	195670	127700	0	227120	263210	217280	267080	140300	278010	0
REV__YLR386W	REV__YLR386W	1	1	1	sp|YLR386W|VAC14_YEAST NCSL01000018.1 145373-148015 ORF Verified Enzyme regulator; involved in synthesis of phosphatidylinositol 3,5-bisphosphate, in control of trafficking of some proteins to the vacuole lumen via the MVB, and in maintenance of vacuole si	1	1	1	1	1	1	1	0	0	0	99.771	880	880	2.33		2	1										0.0081164	1.9801	By MS/MS	242960	288760	142570	233640	241470	411070	487090	412670	246870	412680	470950	403230	491190	523840	554080
REV__YML127W	REV__YML127W	1	1	1	sp|YML127W|RSC9_YEAST NCSL01000001.1 558027-559772 ORF Verified Component of the RSC chromatin remodeling complex; DNA-binding protein involved in the synthesis of rRNA and in transcriptional repression and activation of genes regulated by the Target of Ra	1	1	1	1	1	1	1	0	0	0	65.203	581	581	8								1					0.0017467	2.5736	By MS/MS	145770	156890	180600	165120	179410	216480	197830	124670	130050	172510	215720	138640	209510	186020	173400
REV__YMR013C	REV__YMR013C	1	1	1	sp|YMR013C|SEC59_YEAST NCSL01000001.1 292136-293695 ORF Verified Dolichol kinase; catalyzes the terminal step in dolichyl monophosphate (Dol-P) biosynthesis; required for viability and for normal rates of lipid intermediate synthesis and protein N-glycosyl	1	1	1	1	1	1	1	0	0	0	58.919	519	519	11.5											3	3	0.0070225	2.0541	By MS/MS	1389200	1401700	1303800	916440	1176200	1303800	1149300	1045400	809850	1201700	1371600	1445300	1319100	1184500	1152100
REV__YMR106C	REV__YMR106C	2	2	2	sp|YMR106C|YKU80_YEAST NCSL01000001.1 119529-121418 ORF Verified Subunit of telomeric Ku complex (Yku70p-Yku80p); involved in telomere length maintenance, structure and telomere position effect; required for localization of telomerase ribonucleoprotein via	1	2	2	2	2	2	2	0	0	0	71.169	629	629	2.83	2	1		2	1								0.010014	1.8435	By MS/MS	1675800	1770800	1618100	1351900	1905300	1819500	1686600	2082000	1481000	1664500	1684700	1721700	1673000	2094000	1435100
REV__YMR213W	REV__YMR213W	1	1	1	sp|YMR213W|CEF1_YEAST NCSL01000014.1 59271-61043 ORF Verified Essential splicing factor; associated with Prp19p and the spliceosome, contains an N-terminal c-Myb DNA binding motif necessary for cell viability but not for Prp19p association, evolutionarily	1	1	1	1	1	1	1	0	0	0	67.784	590	590	10										2			0.0064807	2.0815	By MS/MS	276950	294410	351780	306420	341690	287550	325100	271350	244660	289380	369930	336200	360420	354020	256910
REV__YMR240C	REV__YMR240C	2	2	2	sp|YMR240C|CUS1_YEAST NCSL01000014.1 115798-117108 ORF Verified Protein required for assembly of U2 snRNP into the spliceosome; forms a complex with Hsh49p and Hsh155p GN=CUS1 PE=1 SV=1	1	2	2	2	2	2	2	0	0	0	50.194	436	436	10.2						1					1	2	0.0045364	2.1606	By MS/MS	433750	435620	365230	314200	409220	428250	607310	384060	430980	579270	668590	478220	541490	571720	447540
REV__YNL082W	REV__YNL082W	2	2	2	sp|YNL082W|PMS1_YEAST NCSL01000011.1 219842-222475 ORF Verified ATP-binding protein required for mismatch repair; required for both mitosis and meiosis; functions as a heterodimer with Mlh1p; binds double- and single-stranded DNA via its N-terminal domain,	1	2	2	2	2	2	2	0	0	0	99.599	877	877	9								2	2	2			0.0026064	2.4609	By MS/MS	1350000	1642800	349920	1207100	988400	2195000	1573200	1663400	806960	2430600	1185300	1895700	1100600	1864400	1190100
REV__YNL212W	REV__YNL212W	1	1	1	sp|YNL212W|VID27_YEAST NCSL01000026.1 145231-147579 ORF Verified Cytoplasmic protein of unknown function; possibly involved in vacuolar protein degradation; not essential for proteasome-dependent degradation of fructose-1,6-bisphosphatase (FBPase); null mu	1	1	1	1	1	1	1	0	0	0	88.774	782	782	7.73						3	4		2	1	1		0.0023168	2.461	By MS/MS	6551300	8052200	7535800	7239900	5590100	9018800	9185200	7351700	6265400	7328500	8517700	7188900	6633300	4109400	7651600
REV__YOL036W	REV__YOL036W	1	1	1	sp|YOL036W|dubious918_YEAST NCSL01000009.1 316602-318887 ORF Uncharacterized Protein of unknown function; potential Cdc28p substrate; YOL036W has a paralog, YIR016W, that arose from the whole genome duplication GN=dubious918 PE=1 SV=1	1	1	1	1	1	1	1	0	0	0	84.387	761	761	10										1			0.0050862	2.1131	By MS/MS	140180	159350	141790	126640	160930	146590	147790	148600	111840	165260	157510	129670	154560	133870	115280
REV__YOL141W	REV__YOL141W	1	1	1	sp|YOL141W|PPM2_YEAST NCSL01000069.1 17283-19370 ORF Verified AdoMet-dependent tRNA methyltransferase; also involved in methoxycarbonylation; required for the synthesis of wybutosine (yW), a modified guanosine found at the 3-position adjacent to the antic	1	1	1	1	1	1	1	0	0	0	78.813	695	695	8.33								2	1				0.0028927	2.4473	By MS/MS	1239000	1390800	1557700	1466700	1763100	1617700	1776500	1270800	1159800	1613700	1552800	1337200	1512300	1186500	1633700
REV__YOR113W	REV__YOR113W	1	1	1	sp|YOR113W|AZF1_YEAST NCSL01000009.1 38911-41025 ORF Verified Zinc-finger transcription factor; involved in diauxic shift; in the presence of glucose, activates transcription of genes involved in growth and carbon metabolism; in nonfermentable carbon sourc	1	1	1	1	1	1	1	0	0	0	78.151	704	704	1	1												0.0092179	1.9109	By MS/MS	63060	97948	93628	39899	60474	86811	97237	88604	100670	126370	169200	187790	194240	160340	135320
REV__YOR184W	REV__YOR184W	1	1	1	sp|YOR184W|SER1_YEAST NCSL01000003.1 376493-377680 ORF Verified 3-phosphoserine aminotransferase; catalyzes the formation of phosphoserine from 3-phosphohydroxypyruvate, required for serine and glycine biosynthesis; regulated by the general control of amin	1	1	1	1	1	1	1	0	0	0	43.415	395	395	7.67							2		1				0.0059222	2.09	By MS/MS	714230	868900	812530	811770	870810	847730	1000900	911670	641330	824950	810560	946170	964550	976180	761470
REV__YOR335C	REV__YOR335C	2	2	2	sp|YOR335C|ALA1_YEAST NCSL01000003.1 114385-117261 ORF Verified Cytoplasmic and mitochondrial alanyl-tRNA synthetase; required for protein synthesis; point mutation (cdc64-1 allele) causes cell cycle arrest at G1; lethality of null mutation is functionally	1	2	2	2	2	2	2	0	0	0	107.29	958	958	11.2									1		2	3	0.0034513	2.3807	By MS/MS	2458400	2681800	1733700	1794200	1781100	1986900	2499100	2232700	1762500	2335800	2542200	2409100	1919700	1882000	1676400
REV__YPL001W	REV__YPL001W	3	3	3	sp|YPL001W|HAT1_YEAST NCSL01000005.1 221639-222763 ORF Verified Catalytic subunit of the Hat1p-Hat2p histone acetyltransferase complex; uses the cofactor acetyl coenzyme A to acetylate free nuclear and cytoplasmic histone H4; involved in telomeric silencin	1	3	3	3	3	3	3	0	0	0	43.801	374	374	5.33	1					1			1				0.0048036	2.1224	By MS/MS	3371600	4760700	4709500	3957300	5002600	3251000	4076800	4187700	3170900	3846600	6125300	3991100	4452300	4458300	3064600
REV__YPL070W	REV__YPL070W	1	1	1	sp|YPL070W|MUK1_YEAST NCSL01000005.1 348411-350249 ORF Verified Guanine nucleotide exchange factor (GEF); involved in vesicle-mediated vacuolar transport, including Golgi-endosome trafficking and sorting through the multivesicular body (MVB); specifically	1	1	1	1	1	1	1	0	0	0	69.51	612	612	2.33		2	1										0.0097385	1.8453	By MS/MS	420750	638250	312010	585150	604290	530400	546140	829070	637580	1261200	1269500	1024200	1407500	804940	914950
REV__YPL212C	REV__YPL212C	2	2	2	sp|YPL212C|PUS1_YEAST NCSL01000062.1 15152-16786 ORF Verified tRNA:pseudouridine synthase; introduces pseudouridines at positions 26-28, 34-36, 65, and 67 of tRNA; also acts on U2 snRNA; also pseudouridylates some mRNAs, and pseudouridylation level varies	1	2	2	2	2	2	2	0	0	0	62.22	544	544	4.6			2	2					1				0.00088757	2.846	By MS/MS	4531400	4063400	2622600	2573100	3540800	3739400	3938500	3355500	3363400	3432800	3709700	3903700	2909200	4128700	2394600
REV__YPL263C	REV__YPL263C	1	1	1	sp|YPL263C|KEL3_YEAST NCSL01000036.1 18592-20547 ORF Verified Cytoplasmic protein of unknown function GN=KEL3 PE=1 SV=1	1	1	1	1	1	1	1	0	0	0	75.431	651	651	7							1						1	-2	By MS/MS	69640	49092	87791	74860	97102	84857	42819	101320	42700	61907	74105	76067	78724	38308	53665
YAL003W	YAL003W	12	12	12	sp|YAL003W|EFB1_YEAST NCSL01000027.1 113931-114920 ORF Verified Translation elongation factor 1 beta; stimulates nucleotide exchange to regenerate EF-1 alpha-GTP for the next elongation cycle; part of the EF-1 complex, which facilitates binding of aminoacy	1	12	12	12	12	12	12	58.5	58.5	58.5	22.742	207	207	6.3	2	2	7	8	11	12	12	4	10	3	3	2	0	196.6	By MS/MS	17042000	22110000	19172000	17969000	21643000	25438000	20647000	19976000	18395000	24675000	23225000	20827000	20772000	21161000	19202000
YAL010C	YAL010C	3	3	3	sp|YAL010C|MDM10_YEAST NCSL01000027.1 107000-108481 ORF Verified Subunit of both the ERMES and the SAM complex; component of ERMES complex which acts as a molecular tether between the mitochondria and the ER, necessary for efficient phospholipid exchange b	1	3	3	3	3	3	3	13.8	13.8	13.8	56.252	493	493	7				1				1	1				0	52.766	By MS/MS	64291	81105	69742	71260	65057	80261	80710	88955	55602	74567	82283	79923	69245	73223	74203
YAL011W	YAL011W	1	1	1	sp|YAL011W|SWC3_YEAST NCSL01000027.1 105015-106892 ORF Verified Protein of unknown function; component of the SWR1 complex, which exchanges histone variant H2AZ (Htz1p) for chromatin-bound histone H2A; required for formation of nuclear-associated array of	1	1	1	1	1	1	1	2.1	2.1	2.1	72.514	625	625	8								1					0	7.2532	By MS/MS	0	29097	30735	0	0	31920	32377	0	0	0	0	0	26545	25904	0
YAL012W	YAL012W	12	12	12	sp|YAL012W|CYS3_YEAST NCSL01000027.1 103615-104799 ORF Verified Cystathionine gamma-lyase; catalyzes one of the two reactions involved in the transsulfuration pathway that yields cysteine from homocysteine with the intermediary formation of cystathionine;	1	12	12	12	12	12	12	45.4	45.4	45.4	42.558	394	394	5.38	4	5			1	2	2	2	1	2	1	1	0	155.15	By MS/MS	643300	849720	647680	630280	763620	754520	986910	1116700	840620	987770	1345600	1257000	895720	1127700	848060
YAL013W	YAL013W	4	4	4	sp|YAL013W|DEP1_YEAST NCSL01000027.1 102086-103303 ORF Verified Component of the Rpd3L histone deacetylase complex; required for diauxic shift-induced histone H2B deposition onto rDNA genes; transcriptional modulator involved in regulation of structural ph	1	4	4	4	4	4	4	11.1	11.1	11.1	47.048	405	405	7	1					1	1			1	1		0	9.6233	By MS/MS	361440	453760	270740	182020	305520	360750	414280	325690	351960	501170	465700	387720	410880	466500	306360
YAL015C	YAL015C	2	2	2	sp|YAL015C|NTG1_YEAST NCSL01000027.1 99720-100919 ORF Verified DNA N-glycosylase and apurinic/apyrimidinic (AP) lyase; involved in base excision repair; acts in both nucleus and mitochondrion; creates a double-strand break at mtDNA origins that stimulates	1	2	2	2	2	2	2	9.3	9.3	9.3	45.576	399	399	2.5		1	1										0	6.4365	By MS/MS	16464	24357	2956.7	13261	3898.5	4630.3	27646	12683	4583.7	9963.4	18517	15896	6765.1	9857.1	5630.6
YAL016W	YAL016W	11	11	11	sp|YAL016W|TPD3_YEAST NCSL01000027.1 97694-99601 ORF Verified Regulatory subunit A of the heterotrimeric PP2A complex; the heterotrimeric protein phosphatase 2A (PP2A) complex also contains regulatory subunit Cdc55p and either catalytic subunit Pph21p or P	1	11	11	11	11	11	11	22.2	22.2	22.2	70.907	635	635	5.71	2	2		3	2	2			3	3			0	103.24	By MS/MS	1919700	2151000	1869000	1496300	1824700	2085300	2344400	1717100	1732100	2196300	2117000	2062400	2037000	2377900	1879400
YAL017W	YAL017W	2	1	1	sp|YAL017W|PSK1_YEAST NCSL01000027.1 93040-97110 ORF Verified PAS domain-containing serine/threonine protein kinase; coordinately regulates protein synthesis and carbohydrate metabolism and storage in response to a unknown metabolite that reflects nutritio	1	2	1	1	2	1	1	1.6	0.9	0.9	152.33	1356	1356	2		1											0	17.064	By MS/MS	141280	153390	91155	123250	141620	138260	171040	158780	99784	111580	128620	93564	110470	130760	74153
YAL018C	YAL018C	6	6	6	sp|YAL018C|LDS1_YEAST NCSL01000027.1 91379-92356 ORF Verified Protein Involved in spore wall assembly; localizes to lipid droplets found on or outside of the prospore membrane; shares similarity with Lds2p and Rrt8p, and a strain mutant for all 3 genes exh	1	6	6	6	6	6	6	20.3	20.3	20.3	37.078	325	325	4.85	1	1	1	1	3	4	2						0	55.664	By MS/MS	462530	452760	0	0	180330	302800	47554	67482	561820	485640	601050	546800	569470	632770	59298
YAL019W	YAL019W	3	3	3	sp|YAL019W|FUN30_YEAST NCSL01000027.1 87734-91129 ORF Verified Snf2p family member with ATP-dependent chromatin remodeling activity; has a role in silencing at the mating type locus, telomeres and centromeres; enriched at centromeres and is required for co	1	3	3	3	3	3	3	3	3	3	128.52	1131	1131	9					1			1			1	1	0	7.6112	By MS/MS	119880	147560	103870	90560	112370	108000	109430	100510	106680	108060	97354	167490	128580	73939	65934
YAL021C	YAL021C	13	13	12	sp|YAL021C|CCR4_YEAST NCSL01000027.1 83661-86174 ORF Verified Component of the CCR4-NOT transcriptional complex; CCR4-NOT is involved in regulation of gene expression; component of the major cytoplasmic deadenylase, which is involved in mRNA poly(A) tail s	1	13	13	12	12	12	12	20.5	20.5	16.8	94.678	837	837	5.59	1	2	2	1	1	3	4	1	1			1	0	133.56	By MS/MS	2621000	2540600	1318800	1468800	1502200	2238000	1973700	1343500	1944100	2340800	2150000	1800100	1872100	2097100	1226400
YAL023C	YAL023C	10	10	9	sp|YAL023C|PMT2_YEAST NCSL01000027.1 79091-81370 ORF Verified Protein O-mannosyltransferase of the ER membrane; transfers mannose residues from dolichyl phosphate-D-mannose to protein serine/threonine residues; involved in ER quality control; acts in a com	1	10	10	9	10	10	9	14.8	14.8	13.2	86.854	759	759	6.06	1	2		3	2	1		1	4	2			0	67.646	By MS/MS	4084800	3972000	3182400	3344700	3866900	4321200	3991200	3330200	3207300	3519700	4310000	3763800	5025900	4483600	2626200
YAL024C	YAL024C	1	1	1	sp|YAL024C|LTE1_YEAST NCSL01000027.1 74384-78691 ORF Verified Protein similar to GDP/GTP exchange factors; without detectable GEF activity; required for asymmetric localization of Bfa1p at daughter-directed spindle pole bodies and for mitotic exit at low t	1	1	1	1	1	1	1	0.6	0.6	0.6	163.19	1435	1435	1	1												0.0094734	1.8687	By MS/MS	0	0	0	0	0	0	0	0	0	0	0	0	0	0	0
YAL026C	YAL026C	2	2	2	sp|YAL026C|DRS2_YEAST NCSL01000027.1 68426-72493 ORF Verified Trans-golgi network aminophospholipid translocase (flippase); maintains membrane lipid asymmetry in post-Golgi secretory vesicles; contributes to clathrin-coated vesicle formation, endocytosis,	1	2	2	2	2	2	2	1.9	1.9	1.9	153.82	1355	1355	6.5				1					1				0	28.882	By MS/MS	376990	359270	367560	345430	375110	564450	362030	386950	412450	370300	389070	312120	534890	578790	159360
YAL027W	YAL027W	1	1	1	sp|YAL027W|SAW1_YEAST NCSL01000027.1 67483-68268 ORF Verified 5- and 3-flap DNA binding protein; recruits Rad1p-Rad10p to single-strand annealing intermediates with 3 non-homologous tails for removal during double-strand break repair; complexes with Rad	1	1	1	1	1	1	1	7.7	7.7	7.7	29.773	261	261	2		1											0	15.338	By MS/MS	33547	33875	31162	28605	32625	31526	37336	27627	31087	36535	31970	42283	35715	37904	23398
YAL028W	YAL028W	1	1	1	sp|YAL028W|FRT2_YEAST NCSL01000027.1 65696-67282 ORF Verified Tail-anchored ER membrane protein of unknown function; interacts with homolog Frt1p; promotes growth in conditions of high Na+, alkaline pH, or cell wall stress, possibly via a role in posttrans	1	1	1	1	1	1	1	2.1	2.1	2.1	58.793	528	528	7							1						0.0011744	2.7089	By MS/MS	0	0	0	0	0	0	4750.1	0	0	0	0	0	3056.5	2645.8	2742.7
YAL029C	YAL029C	4	4	4	sp|YAL029C|MYO4_YEAST NCSL01000027.1 60651-65066 ORF Verified Type V myosin motor involved in actin-based transport of cargos; required for mRNA transport, including ASH1 mRNA, and facilitating the growth and movement of ER tubules into the growing bud alo	1	4	4	4	4	4	4	2.6	2.6	2.6	169.31	1471	1471	6.67		1	2							1	2		0	6.2017	By MS/MS	125760	170730	175430	128180	157350	187260	147890	89720	153160	124410	195470	174830	206830	187950	151880
YAL031C	YAL031C	9	9	9	sp|YAL031C|GIP4_YEAST NCSL01000027.1 57545-59827 ORF Verified Cytoplasmic protein that regulates protein phosphatase 1 Glc7p; protein overexpression relocalizes Glc7p from the nucleus and prevents chromosome segregation; potential Cdc28p substrate GN=GIP4	1	9	9	9	9	9	9	15.1	15.1	15.1	86.594	760	760	6.7		1	2	1	1				1	3	1		0	34.34	By MS/MS	489600	806450	503440	475440	574790	536570	622040	482730	428080	610740	631750	709360	612560	636270	419310
YAL032C	YAL032C	5	5	4	sp|YAL032C|PRP45_YEAST NCSL01000027.1 56130-57269 ORF Verified Protein required for pre-mRNA splicing; associates with the spliceosome and interacts with splicing factors Prp22p and Prp46p; orthologous to human transcriptional coactivator SKIP and can acti	1	5	5	4	4	4	4	16.9	16.9	14.5	42.468	379	379	4		2	2			1		1					0	7.7424	By MS/MS	226710	396560	449120	160340	409570	277920	150700	315490	109940	291590	220020	220870	420340	218350	315560
YAL035W	YAL035W	30	30	30	sp|YAL035W|FUN12_YEAST NCSL01000027.1 49227-52229 ORF Verified Translation initiation factor eIF5B; GTPase that promotes Met-tRNAiMet binding to ribosomes and ribosomal subunit joining; promotes GTP-dependent maturation of 18S rRNA by Nob1p; protein abunda	1	30	30	30	30	30	30	30	30	30	111.99	1000	1000	6.93	1	3	5	6	3	2	7	3	4	2	3	7	0	237.49	By MS/MS	4280700	4915600	2853900	3066300	3777600	4461500	5071200	4146300	3519500	4228400	4400500	4281200	4176500	4791000	3608700
YAL036C	YAL036C	4	4	4	sp|YAL036C|RBG1_YEAST NCSL01000027.1 47843-48952 ORF Verified Member of the DRG family of GTP-binding proteins; associates with translating ribosomes; interacts with Tma46p, Ygr250cp, Gir2p and Yap1p via two-hybrid GN=RBG1 PE=1 SV=1	1	4	4	4	4	4	4	18.4	18.4	18.4	40.701	369	369	6.25		1			1	1						1	0	34.961	By MS/MS	215930	222320	146310	207890	131420	189600	180090	101000	152640	147140	162080	209970	217970	175680	143780
YAL038W	YAL038W	46	46	44	sp|YAL038W|CDC19_YEAST NCSL01000027.1 44590-46092 ORF Verified Pyruvate kinase; functions as a homotetramer in glycolysis to convert phosphoenolpyruvate to pyruvate, the input for aerobic (TCA cycle) or anaerobic (glucose fermentation) respiration; regulat	1	46	46	44	46	46	44	82.8	82.8	82.8	54.544	500	500	6.15	13	17	19	17	23	17	7	8	15	12	16	13	0	323.31	By MS/MS	43392000	40251000	26916000	27259000	31671000	41922000	41874000	31043000	30098000	39343000	31066000	29637000	32685000	33566000	26749000
YAL039C	YAL039C	2	2	2	sp|YAL039C|CYC3_YEAST NCSL01000027.1 41519-42328 ORF Verified Cytochrome c heme lyase (holocytochrome c synthase); attaches heme to apo-cytochrome c (Cyc1p or Cyc7p) in mitochondrial intermembrane space; human homolog HCCS implicated in microphthalmia with	1	2	2	2	2	2	2	5.6	5.6	5.6	30.091	269	269	5.5	1									1			0.00029709	2.9541	By MS/MS	245610	247210	202330	259490	279830	217820	330390	222920	125190	281690	170480	180200	128890	145170	241810
YAL041W	YAL041W	6	6	6	sp|YAL041W|CDC24_YEAST NCSL01000027.1 35643-38207 ORF Verified Guanine nucleotide exchange factor (GEF) for Cdc42p; required for polarity establishment and maintenance, and mutants have morphological defects in bud formation and shmooing; relocalizes from	1	6	6	6	6	6	6	6.2	6.2	6.2	96.985	854	854	4	1		1		4								0	31.01	By MS/MS	824300	959040	527960	454060	652440	817180	824260	540430	607900	747500	712170	542870	676860	732640	620420
YAL042W	YAL042W	3	3	3	sp|YAL042W|ERV46_YEAST NCSL01000027.1 34121-35368 ORF Verified Protein localized to COPII-coated vesicles; forms a complex with Erv41p; involved in the membrane fusion stage of transport GN=ERV46 PE=1 SV=1	1	3	3	3	3	3	3	8.7	8.7	8.7	46.306	415	415	5.33		1	1								1		0	4.6626	By MS/MS	299610	236420	148380	101490	172180	233300	220130	203520	177450	221740	272230	182170	130410	187950	160690
YAL043C	YAL043C	10	10	10	sp|YAL043C|PTA1_YEAST NCSL01000027.1 31500-33857 ORF Verified Subunit of holo-CPF; holo-CPF is a multiprotein complex and functional homolog of mammalian CPSF, required for the cleavage and polyadenylation of mRNA and snoRNA 3 ends; involved in pre-tRNA p	1	10	10	10	10	10	10	17.5	17.5	17.5	88.532	785	785	6.27	2		1	2	1				2	1	1	1	0	168.3	By MS/MS	581500	642350	518330	569620	541610	622080	593590	521360	532150	524980	624150	587570	565200	652230	410750
YAL044C	YAL044C	5	5	5	sp|YAL044C|GCV3_YEAST NCSL01000027.1 30755-31267 ORF Verified H subunit of the mitochondrial glycine decarboxylase complex; glycine decarboxylase is required for the catabolism of glycine to 5,10-methylene-THF; also required for all protein lipoylation; ex	1	5	5	5	5	5	5	50	50	50	18.793	170	170	6.12		1	1	1			1	3	1				0	133.18	By MS/MS	534890	592700	645350	613210	644190	755830	684130	714190	454430	869100	563730	631740	636300	628510	772210
YAL044W-A	YAL044W-A	2	2	2	sp|YAL044W-A|dubious7_YEAST NCSL01000027.1 30323-30655 ORF Uncharacterized Putative protein of unknown function; similar to S. pombe uvi31 which is a putative DNA repair protein GN=dubious7 PE=1 SV=1	1	2	2	2	2	2	2	16.4	16.4	16.4	12.537	110	110	4	1						1						0.0045339	2.1573	By MS/MS	270080	189120	0	4097.5	113250	0	166540	0	97151	119030	145410	138910	115400	82768	4840.7
YAL046C	YAL046C	1	1	1	sp|YAL046C|AIM1_YEAST NCSL01000027.1 29834-30190 ORF Verified Protein involved in mitochondrial function or organization; null mutant displays elevated frequency of mitochondrial genome loss GN=AIM1 PE=1 SV=1	1	1	1	1	1	1	1	13.6	13.6	13.6	13.356	118	118	7							1						0.0045211	2.1296	By MS/MS	351780	357720	623500	294840	619180	433040	717330	420980	383630	363000	449670	590070	423170	409670	233560
YAL048C	YAL048C	5	5	5	sp|YAL048C|GEM1_YEAST NCSL01000027.1 25606-27594 ORF Verified Outer mitochondrial membrane GTPase, subunit of the ERMES complex; potential regulatory subunit of the ERMES complex that links the ER to mitochondria and may promote inter-organellar calcium an	1	5	5	5	5	5	5	9.1	9.1	9.1	75.121	662	662	7.4				1	1	1				1		1	0	26.91	By MS/MS	231200	234400	112150	75450	99703	139540	169570	99802	143590	131880	144780	146120	103960	129850	88188
YAL049C	YAL049C	9	9	9	sp|YAL049C|AIM2_YEAST NCSL01000027.1 24660-25400 ORF Verified Cytoplasmic protein involved in mitochondrial function or organization; null mutant displays reduced frequency of mitochondrial genome loss; potential Hsp82p interactor GN=AIM2 PE=1 SV=1	1	9	9	9	9	9	9	38.2	38.2	38.2	27.089	246	246	6.21	1	1	3	2	3	2		1	1	2	2	1	0	132.1	By MS/MS	2441200	2671700	1818600	1569400	2565900	2554300	2796500	2587300	1873300	2593300	2472200	2253300	2670400	2818300	2176100
YAL051W	YAL051W	9	9	9	sp|YAL051W|OAF1_YEAST NCSL01000027.1 21369-24512 ORF Verified Oleate-activated transcription factor; subunit of a heterodimeric complex with Pip2p, which binds to oleate-response elements (ORE) in the promoter of genes involved in beta-oxidation of fatty a	1	9	9	9	9	9	9	14.3	14.3	14.3	118.8	1047	1047	7.4			1	2			3		1	1	1	1	0	46.221	By MS/MS	317770	436520	397690	397080	342730	408270	411830	326340	295850	387470	414390	463190	349630	384330	312120
YAL053W	YAL053W	4	4	4	sp|YAL053W|FLC2_YEAST NCSL01000027.1 18704-21055 ORF Verified Putative calcium channel involved in calcium release under hypotonic stress; required for uptake of FAD into endoplasmic reticulum; involved in cell wall maintenance; FLC2 has a paralog, YOR365C	1	4	4	4	4	4	4	7.5	7.5	7.5	87.454	783	783	5.6		1	2					1				1	0	14.794	By MS/MS	224120	208060	143880	155250	95904	181310	266500	123900	124730	99295	140620	136980	119800	108520	89877
YAL054C	YAL054C	66	66	65	sp|YAL054C|ACS1_YEAST NCSL01000027.1 15661-17802 ORF Verified Acetyl-coA synthetase isoform; along with Acs2p, acetyl-coA synthetase isoform is the nuclear source of acetyl-coA for histone acetylation; expressed during growth on nonfermentable carbon sourc	1	66	66	65	66	66	65	72.1	72.1	70.5	79.173	713	713	6.52	22	25	24	24	24	32	29	27	19	16	31	25	0	323.31	By MS/MS	75880000	94189000	61814000	59065000	70813000	77379000	87704000	73047000	55272000	72061000	80861000	79813000	73661000	77518000	58660000
YAL058W	YAL058W	3	3	3	sp|YAL058W|CNE1_YEAST NCSL01000027.1 10244-11752 ORF Verified Calnexin; integral membrane ER chaperone involved in folding and quality control of glycoproteins; chaperone activity is inhibited by Mpd1p, with which Cne1p interacts; 24% identical to mammalia	1	3	3	3	3	3	3	6.4	6.4	6.4	56.96	502	502	7		1							1	1			0	8.4282	By MS/MS	271860	331740	242140	195980	258930	278640	278380	266050	294800	241860	304490	294520	344910	301860	261580
YAL060W	YAL060W	17	17	17	sp|YAL060W|BDH1_YEAST NCSL01000027.1 7936-9084 ORF Verified NAD-dependent (R,R)-butanediol dehydrogenase; catalyzes oxidation of (R,R)-2,3-butanediol to (3R)-acetoin, oxidation of meso-butanediol to (3S)-acetoin, and reduction of acetoin; enhances use of 2	1	17	17	17	17	17	17	51.3	51.3	51.3	41.64	382	382	5.9	4	10	4	3			2	3	4	1	4	5	0	282.88	By MS/MS	5029800	6044600	4899200	5997200	7219800	8094100	8027100	6401300	5302400	7459600	5597200	5541300	6367600	6575500	6274100
YAL062W	YAL062W	17	12	12	sp|YAL062W|GDH3_YEAST NCSL01000027.1 4348-5721 ORF Verified NADP(+)-dependent glutamate dehydrogenase; synthesizes glutamate from ammonia and alpha-ketoglutarate; rate of alpha-ketoglutarate utilization differs from Gdh1p; expression regulated by nitrogen	1	17	12	12	17	12	12	45.3	33.9	33.9	49.627	457	457	7.94			1	2	3		1	3	1	3	1	3	0	181.2	By MS/MS	1433000	1105500	943520	1205600	1466800	1464900	1000600	1619700	1179700	601800	649370	614310	2199800	1972200	500730
YAR002C-A	YAR002C-A	7	7	7	sp|YAR002C-A|ERP1_YEAST NCSL01000027.1 125827-126486 ORF Verified Member of the p24 family involved in ER to Golgi transport; role in misfolded protein quality control; forms heterotrimeric complex with Erp2p, Emp24p, and Erv25p; localized to COPII-coated	1	7	7	7	7	7	7	36.1	36.1	36.1	24.723	219	219	5.58	4	2	1							1	2	2	0	89.049	By MS/MS	1355500	1571000	1038800	1178800	1249800	1491700	1431900	1088400	916320	1315200	1236100	1531700	1352400	1303400	1171000
YAR002W	YAR002W	10	10	10	sp|YAR002W|NUP60_YEAST NCSL01000027.1 124019-125638 ORF Verified FG-nucleoporin component of central core of the nuclear pore complex; contributes directly to nucleocytoplasmic transport and maintenance of the nuclear pore complex (NPC) permeability barrie	1	10	10	10	10	10	10	28.2	28.2	28.2	59.185	539	539	6.27	1	1		1	1	2	2	1			1	1	0	93.085	By MS/MS	832400	941080	1001000	783340	998820	1056200	1064700	1002600	577280	847170	814440	711660	996290	960740	756120
YAR007C	YAR007C	28	28	28	sp|YAR007C|RFA1_YEAST NCSL01000027.1 128516-130381 ORF Verified Subunit of heterotrimeric Replication Protein A (RPA); RPA is a highly conserved single-stranded DNA binding protein involved in DNA replication, repair, and recombination; RPA protects agains	1	28	28	28	28	28	28	50.9	50.9	50.9	70.347	621	621	7.3	3	2	3	6	7	1	4	4	3	7	7	6	0	291.51	By MS/MS	12349000	14858000	8027800	7473600	8667400	10146000	9897700	7494400	8899200	9347500	12537000	12650000	9904400	11567000	6948200
YAR015W	YAR015W	22	22	21	sp|YAR015W|ADE1_YEAST NCSL01000027.1 135205-136125 ORF Verified N-succinyl-5-aminoimidazole-4-carboxamide ribotide synthetase; required for de novo purine nucleotide biosynthesis; red pigment accumulates in mutant cells deprived of adenine; protein abund	1	22	22	21	22	22	21	66.3	66.3	65	34.603	306	306	5.75	3	6	4	4		1	5	3	4	4	1	1	0	153.15	By MS/MS	7455500	5669800	2346700	2451300	3320800	4984800	5630700	4227000	5221600	6053000	6014800	5314000	5119000	6323500	4465300
YAR019C	YAR019C	2	2	2	sp|YAR019C|CDC15_YEAST NCSL01000027.1 138042-140966 ORF Verified Protein kinase of the Mitotic Exit Network; localized to the spindle pole bodies at late anaphase; promotes mitotic exit by directly switching on the kinase activity of Dbf2p; required for sp	1	2	2	2	2	2	2	2.4	2.4	2.4	110.25	974	974	6.5					1			1					1	-2	By MS/MS	122360	202350	151860	161690	185980	268770	200840	178160	147000	172860	138930	139660	236970	232190	107330
YAR033W	YAR033W	1	1	1	sp|YAR033W|MST28_YEAST NCSL01000080.1 8015-8719 ORF Verified Putative integral membrane protein, involved in vesicle formation; forms complex with Mst27p; member of DUP240 gene family; binds COPI and COPII vesicles; MST28 has a paralog, MST27, that arose f	1	1	1	1	1	1	1	3.8	3.8	3.8	27.091	234	234	4				1									0.0003012	3.2814	By MS/MS	29483	45933	41408	52804	46957	44138	56153	48518	31116	37026	30842	41564	50189	44674	36530
YAR042W	YAR042W	17	17	17	sp|YAR042W|SWH1_YEAST NCSL01000074.1 2881-6444 ORF Verified Protein similar to mammalian oxysterol-binding protein; contains ankyrin repeats and FFAT motif; interacts with ER anchor Scs2p at the nucleus-vacuole junction; regulated by sterol binding; SWH1 h	1	17	17	17	17	17	17	20.6	20.6	20.6	134.93	1187	1187	5.76	5		2	1	1	3		3	3	1	2		0	103.7	By MS/MS	2552200	2760700	2072000	1452900	2304700	2436100	2501500	1710200	2512200	2413400	2664500	3057900	2850400	3228700	2023300
YBL002W	YBL002W	14	3	3	sp|YBL002W|HTB2_YEAST NCSL01000019.1 186096-186491 ORF Verified Histone H2B; core histone protein required for chromatin assembly and chromosome function; nearly identical to HTB1; Rad6p-Bre1p-Lge1p mediated ubiquitination regulates reassembly after DNA re	1	14	3	3	14	3	3	77.1	15.3	15.3	14.237	131	131	8.57			1				1	1	1	1	1	1	0	5.0358	By MS/MS	255680	443240	136410	311740	417190	620270	507020	706080	369110	774180	489810	460580	617330	476260	775750
YDR225W;YBL003C	YDR225W;YBL003C	8;8	8;8	6;6	sp|YDR225W|HTA1_YEAST NCSL01000006.1 64816-65214 ORF Verified Histone H2A; core histone protein required for chromatin assembly and chromosome function; one of two nearly identical subtypes (see also HTA2); DNA damage-dependent phosphorylation by Mec1p fac	2	8	8	6	7	7	6	50.8	50.8	40.9	13.989	132	132;132	6.92	2	1	2	1	1	4	4	1	2	3	2	2	0	65.631	By MS/MS	4109800	3475100	1124300	1113200	1943400	2564700	3045600	2964700	1899800	2439600	1681700	1933700	1418200	2195500	1178500
YBL004W	YBL004W	3	3	3	sp|YBL004W|UTP20_YEAST NCSL01000019.1 187865-195346 ORF Verified Component of the small-subunit (SSU) processome; SSU processome is involved in the biogenesis of the 18S rRNA GN=UTP20 PE=1 SV=1	1	3	3	3	3	3	3	1.9	1.9	1.9	287.57	2493	2493	5.33	1						1	1					0.0003075	3.7425	By MS/MS	668210	773620	849210	773920	792580	834020	719590	853560	784420	799870	824740	833510	1081400	999420	860480
YBL006C	YBL006C	3	3	2	sp|YBL006C|LDB7_YEAST NCSL01000019.1 200052-200594 ORF Verified Component of the RSC chromatin remodeling complex; interacts with Rsc3p, Rsc30p, Npl6p, and Htl1p to form a module important for a broad range of RSC functions GN=LDB7 PE=1 SV=1	1	3	3	2	2	2	2	34.4	34.4	23.9	19.78	180	180	3	1				1								0.00031133	4.0581	By MS/MS	107000	139500	183560	176150	211580	192310	180360	198040	143210	208310	126300	199390	211950	203560	233840
YBL007C	YBL007C	12	12	12	sp|YBL007C|SLA1_YEAST NCSL01000019.1 200815-204549 ORF Verified Cytoskeletal protein binding protein; required for assembly of the cortical actin cytoskeleton; interacts with proteins regulating actin dynamics and proteins required for endocytosis; found i	1	12	12	12	12	12	12	13.3	13.3	13.3	135.71	1244	1244	7.06		1		2	3	3	2	1		2	1	2	0	111.7	By MS/MS	2063100	2154000	1508000	1431400	1805900	2073100	2261600	1781100	1383500	1561600	1637100	1626600	2041400	2287500	1247800
YBL008W	YBL008W	2	2	2	sp|YBL008W|HIR1_YEAST NCSL01000019.1 205008-207530 ORF Verified Subunit of the HIR complex; HIR is a nucleosome assembly complex involved in regulation of histone gene transcription; contributes to nucleosome formation, heterochromatic gene silencing, and	1	2	2	2	2	2	2	2.3	2.3	2.3	93.831	840	840	6.5						1	1						0.0028893	2.4391	By MS/MS	129160	234410	164680	207610	292840	236600	215580	267650	239700	314870	357640	243180	267790	278940	260480
YBL010C	YBL010C	3	3	3	sp|YBL010C|dubious41_YEAST NCSL01000019.1 210233-211075 ORF Uncharacterized Putative protein of unknown function; green fluorescent protein (GFP)-fusion protein colocalizes with clathrin-coated vesicles GN=dubious41 PE=1 SV=1	1	3	3	3	3	3	3	18.9	18.9	18.9	32.639	280	280	6.25		1	1					1				1	0	9.2322	By MS/MS	114580	108630	67084	57508	111230	120030	93362	64264	102610	127760	96817	99926	157250	181420	90604
YBL011W	YBL011W	1	1	1	sp|YBL011W|SCT1_YEAST NCSL01000019.1 211365-213641 ORF Verified Glycerol 3-phosphate/dihydroxyacetone phosphate sn-1 acyltransferase; dual substrate-specific acyltransferase of the glycerolipid biosynthesis pathway; prefers 16-carbon fatty acids; similar t	1	1	1	1	1	1	1	2.4	2.4	2.4	85.468	758	758	8								1					0	12.316	By MS/MS	0	0	0	0	0	0	0	0	0	0	0	0	4265.8	0	4951.5
YBL015W	YBL015W	50	50	50	sp|YBL015W|ACH1_YEAST NCSL01000021.1 178196-179776 ORF Verified Protein with CoA transferase activity; particularly for CoASH transfer from succinyl-CoA to acetate; has minor acetyl-CoA-hydrolase activity; phosphorylated; required for acetate utilization a	1	50	50	50	50	50	50	80.8	80.8	80.8	58.711	526	526	6.49	21	27	19	17	19	14	14	16	22	25	30	13	0	323.31	By MS/MS	124850000	109320000	99083000	105860000	116740000	143620000	134820000	126200000	100000000	136780000	109710000	109860000	115620000	124780000	122520000
YBL017C;YNR065C	YBL017C	26;2	26;2	26;2	sp|YBL017C|PEP1_YEAST NCSL01000021.1 170920-175659 ORF Verified Type I transmembrane sorting receptor for multiple vacuolar hydrolases; cycles between the late-Golgi and prevacuolar endosome-like compartments GN=PEP1 PE=1 SV=1	2	26	26	26	26	26	26	20.5	20.5	20.5	177.63	1579	1579;811	6.69	4	2	4	2	4	1	3	3	1	4	3	5	0	182.05	By MS/MS	3167600	3270700	2578300	2734900	3069100	3611400	3345300	2858700	2794500	3075000	3163800	2970400	3851300	3442300	2637000
YBL018C	YBL018C	1	1	1	sp|YBL018C|POP8_YEAST NCSL01000021.1 170074-170550 ORF Verified Subunit of both RNase MRP and nuclear RNase P; RNase MRP cleaves pre-rRNA, while nuclear RNase P cleaves tRNA precursors to generate mature 5 ends and facilitates turnover of nuclear RNAs; re	1	1	1	1	1	1	1	16.5	16.5	16.5	15.512	133	133	3.5			1	1									0	4.4995	By MS/MS	3152.4	8346.9	5671.2	2983.8	12425	0	5891.9	7353.3	3180	0	5732.2	4097.1	5793.7	4466	4524.8
YBL022C	YBL022C	25	25	25	sp|YBL022C|PIM1_YEAST NCSL01000021.1 161950-165351 ORF Verified ATP-dependent Lon protease; involved in degradation of misfolded proteins in mitochondria; required for biogenesis and maintenance of mitochondria GN=PIM1 PE=1 SV=1	1	25	25	25	25	25	25	28.3	28.3	28.3	127.13	1133	1133	6.59	3	3	3	3	4	2	1	5	4	3	3	3	0	188.74	By MS/MS	3548000	4742600	3247700	3051000	3822100	3995900	4507100	3816400	3397300	4497000	4530500	4045300	4593900	4742500	3721600
YBL023C	YBL023C	5	5	5	sp|YBL023C|MCM2_YEAST NCSL01000021.1 158996-161602 ORF Verified Protein involved in DNA replication; component of the Mcm2-7 hexameric helicase complex that binds chromatin as a part of the pre-replicative complex; relative distribution to the nucleus incr	1	5	5	5	5	5	5	6.8	6.8	6.8	98.764	868	868	10.2								1	1	1		2	0	11.776	By MS/MS	373900	453800	397790	577210	528020	340110	249980	394000	292510	300350	629570	526610	643700	456770	291900
YBL024W	YBL024W	24	24	24	sp|YBL024W|NCL1_YEAST NCSL01000021.1 156617-158665 ORF Verified S-adenosyl-L-methionine-dependent tRNA: m5C-methyltransferase; methylates cytosine to m5C at several positions in tRNAs and intron-containing pre-tRNAs; increases proportion of tRNALeu(CAA) wi	1	24	24	24	24	24	24	38.4	38.4	38.4	77.619	682	682	8.33	3		1	2	2	2	1	3	6	3	7	6	0	244.01	By MS/MS	4380200	5201700	3038500	3234500	3689000	4301700	4136600	3569200	3394000	4270500	4282100	4382200	4623500	4797000	3151200
YBL026W	YBL026W	1	1	1	sp|YBL026W|LSM2_YEAST NCSL01000021.1 154707-155122 ORF Verified Lsm (Like Sm) protein; part of heteroheptameric complexes (Lsm2p-7p and either Lsm1p or 8p): cytoplasmic Lsm1p complex involved in mRNA decay; nuclear Lsm8p complex part of U6 snRNP and possib	1	1	1	1	1	1	1	13.7	13.7	13.7	11.163	95	95	12												1	0	7.1949	By MS/MS	336840	220400	46219	33412	30670	83748	108830	36189	82717	44984	40156	50396	37019	69942	12740
YBR084C-A;YBL027W	YBR084C-A;YBL027W	12;12	12;12	12;12	sp|YBR084C-A|RPL19A_YEAST NCSL01000019.1 13960-15035 ORF Verified Ribosomal 60S subunit protein L19A; rpl19a and rpl19b single null mutations result in slow growth, while the double null mutation is lethal; homologous to mammalian ribosomal protein L19, no	2	12	12	12	12	12	12	37	37	37	21.704	189	189;189	4.48	6	4	6	2	2		2	2	2	2		1	0	84.892	By MS/MS	16543000	19366000	13101000	15652000	15483000	20219000	18011000	13703000	11808000	18458000	15631000	15587000	19313000	19546000	16520000
YBL029C-A	YBL029C-A	4	4	4	sp|YBL029C-A|dubious37_YEAST NCSL01000021.1 148527-148811 ORF Verified Protein of unknown function; green fluorescent protein (GFP)-fusion protein localizes to the cell periphery; protein abundance increases in response to DNA replication stress; has poten	1	4	4	4	4	4	4	42.6	42.6	42.6	11.161	94	94	6.17		1	1	1				1	1		1		0	8.1563	By MS/MS	257990	464170	264900	308390	281580	189190	190720	252840	229410	349090	381610	322350	455590	202200	144620
YBL030C;YBR085W	YBL030C	37;6	37;6	34;3	sp|YBL030C|PET9_YEAST NCSL01000021.1 147080-148036 ORF Verified Major ADP/ATP carrier of the mitochondrial inner membrane; exchanges cytosolic ADP for mitochondrially synthesized ATP; also imports heme and ATP; required for viability in many lab strains th	2	37	37	34	37	37	34	61.6	61.6	56.6	34.426	318	318;307	7.85	5	9	6	9	10	10	17	16	23	16	25	17	0	323.31	By MS/MS	72469000	79367000	60188000	56361000	61200000	82065000	86286000	60219000	57149000	71041000	66046000	61694000	61271000	62206000	62342000
YBL031W	YBL031W	2	2	2	sp|YBL031W|SHE1_YEAST NCSL01000021.1 145738-146754 ORF Verified Mitotic spindle protein; interacts with components of the Dam1 (DASH) complex, its effector Sli15p, and microtubule-associated protein Bim1p; also localizes to nuclear microtubules and to the	1	2	2	2	2	2	2	6.5	6.5	6.5	38.017	338	338	6					1		1						0.00030202	3.3282	By MS/MS	17077	16374	7997.6	8796.8	26134	13118	20556	32239	13747	17199	27889	28751	19047	21334	14858
YBL034C	YBL034C	13	13	13	sp|YBL034C|STU1_YEAST NCSL01000021.1 137892-142433 ORF Verified Component of the mitotic spindle; binds to interpolar microtubules via its association with beta-tubulin (Tub2p); required for interpolar microtubules to provide an outward force on the spindl	1	13	13	13	13	13	13	10.4	10.4	10.4	174.34	1513	1513	5	3	2	2	3	1	1				1	2	1	0	39.369	By MS/MS	315450	529130	236780	255930	297850	356210	450310	473960	371790	448580	592890	611950	495350	573120	307620
YBL035C	YBL035C	11	11	11	sp|YBL035C|POL12_YEAST NCSL01000021.1 135538-137655 ORF Verified B subunit of DNA polymerase alpha-primase complex; required for initiation of DNA replication during mitotic and premeiotic DNA synthesis; also functions in telomere capping and length regula	1	11	11	11	11	11	11	18.9	18.9	18.9	78.762	705	705	6		1	2	5	1	2	1	1	2	3			0	53.065	By MS/MS	1210700	1520400	1206100	1147800	1261900	1410700	1452700	1460700	1182500	1452500	1711900	1528500	1511300	1642900	1304300
YBL036C	YBL036C	7	7	7	sp|YBL036C|dubious36_YEAST NCSL01000021.1 134491-135264 ORF Verified Putative non-specific single-domain racemase; based on structural similarity; binds pyridoxal 5-phosphate; expression of GFP-fusion protein induced in response to the DNA-damaging agent	1	7	7	7	7	7	7	29.2	29.2	29.2	29.109	257	257	7.11	1	1	2						1		2	2	0	20.712	By MS/MS	1644500	1621600	866520	894230	1276600	1310300	1527400	829420	1021400	1091800	1004200	1085800	1016700	1261300	932800
YBL038W	YBL038W	5	5	5	sp|YBL038W|MRPL16_YEAST NCSL01000021.1 130226-130924 ORF Verified Mitochondrial ribosomal protein of the large subunit; homologous to bacterial L16 ribosomal protein; synthetic lethality with hac1 mutation suggests a possible role in synthesis of precursor	1	5	5	5	5	5	5	23.7	23.7	23.7	26.43	232	232	7.17	1	1					1			1	1	1	0	83.188	By MS/MS	116540	398750	205300	348060	550560	337640	399840	472130	309900	470430	384340	135470	422820	315380	209080
YBL039C	YBL039C	13	13	10	sp|YBL039C|URA7_YEAST NCSL01000021.1 128028-129767 ORF Verified Major CTP synthase isozyme (see also URA8); catalyzes the ATP-dependent transfer of the amide nitrogen from glutamine to UTP, forming CTP, the final step in de novo biosynthesis of pyrimidines	1	13	13	10	13	13	10	25.9	25.9	20.6	64.722	579	579	3.93	3	3	2	1	2	1	2			1			0	38.3	By MS/MS	2721900	2596900	1423500	1132600	1614300	1712300	2163000	1643000	1625600	2021200	2261500	2179200	1582000	1931400	1336100
YBL039W-B	YBL039W-B	1	1	1	sp|YBL039W-B|dubious34_YEAST NCSL01000021.1 127426-127605 ORF Uncharacterized Putative protein of unknown function; mCherry fusion protein localizes to the vacuole GN=dubious34 PE=1 SV=1	1	1	1	1	1	1	1	23.7	23.7	23.7	6.873	59	59	3.5			1	1									0.0031691	2.3956	By MS/MS	0	0	0	0	0	0	0	0	0	0	0	0	0	0	0
YBL041W	YBL041W	11	11	11	sp|YBL041W|PRE7_YEAST NCSL01000021.1 125279-126004 ORF Verified Beta 6 subunit of the 20S proteasome GN=PRE7 PE=1 SV=1	1	11	11	11	11	11	11	49.8	49.8	49.8	26.871	241	241	5.84		2	3	3	2	4	6	3		1	1		0	90.443	By MS/MS	4747300	5868300	5670300	5425600	5634900	5663600	5943100	4661700	3583400	5231800	5718800	4987100	5295900	5415800	5299700
YBL045C	YBL045C	27	27	27	sp|YBL045C|COR1_YEAST NCSL01000021.1 118189-119562 ORF Verified Core subunit of the ubiquinol-cytochrome c reductase complex; the ubiquinol-cytochrome c reductase complex (bc1 complex) is a component of the mitochondrial inner membrane electron transport c	1	27	27	27	27	27	27	54.9	54.9	54.9	50.227	457	457	6.23	4	11	9	5	6	5	6	1	8	8	6	5	0	323.31	By MS/MS	17191000	16696000	12098000	13125000	14862000	19407000	19283000	16338000	14021000	16412000	16160000	15402000	16781000	17402000	14742000
YBL046W	YBL046W	2	2	2	sp|YBL046W|PSY4_YEAST NCSL01000021.1 116489-117802 ORF Verified Regulatory subunit of protein phosphatase PP4; presence of Psy4p in the PP4 complex (along with catalytic subunit Pph3p and Psy2p) is required for dephosphorylation of the histone variant H2AX	1	2	2	2	2	2	2	9.2	9.2	9.2	50.109	437	437	6.5					1			1					0	9.9728	By MS/MS	165430	178850	109810	127610	119240	142260	180810	139500	120440	138480	168430	126400	170440	164550	145980
YBL047C	YBL047C	32	32	32	sp|YBL047C|EDE1_YEAST NCSL01000021.1 111921-116066 ORF Verified Scaffold protein involved in the formation of early endocytic sites; putative regulator of cytokinesis; homo-oligomerization is required for localization to and organization of endocytic sites	1	32	32	32	32	32	32	27.2	27.2	27.2	150.77	1381	1381	4.87	7	6	7	3	2	6	5	2	6	1	1		0	280.64	By MS/MS	3264300	3436100	3061400	2836200	4160300	3983900	3626900	3184300	3329400	3745600	4178400	3617400	4276800	4109400	3101400
YBL050W	YBL050W	11	11	11	sp|YBL050W|SEC17_YEAST NCSL01000021.1 109153-110147 ORF Verified Alpha-SNAP cochaperone; SNARE-complex adaptor for Sec18 (NSF) during the disassembly of postfusion cis-SNARE complexes; stimulates the ATPase activity of Sec18p; peripheral membrane protein r	1	11	11	11	11	11	11	50	50	50	32.802	292	292	6.17	1		3	4	1	1	2	1	1	1	3		0	106.76	By MS/MS	2161900	2674300	2276100	1924700	2425200	2938300	2507700	1997700	2503200	2842400	3473500	3255500	3597000	3732500	2950000
YBL051C	YBL051C	4	4	4	sp|YBL051C|PIN4_YEAST NCSL01000021.1 106781-108787 ORF Verified Protein involved in G2/M phase progression and response to DNA damage; interacts with Rad53p; contains an RNA recognition motif, a nuclear localization signal, and several SQ/TQ cluster domain	1	4	4	4	4	4	4	9.4	9.4	9.4	73.785	668	668	5		1	2			1					1		0	14.788	By MS/MS	61876	418900	39980	354840	369820	755470	556010	759810	416350	353540	680560	570680	596950	726020	649300
YBL055C	YBL055C	14	14	13	sp|YBL055C|dubious32_YEAST NCSL01000021.1 99606-100862 ORF Verified 3-- GN=dubious32 PE=1 SV=1	1	14	14	13	14	14	13	46.2	46.2	44.5	47.333	418	418	7.07	3		1			1	1	1	3	1	1	2	0	77.602	By MS/MS	1130900	1300100	1283900	1398400	1284100	1220400	1446900	1175800	1037700	1315000	1407400	1238400	1341300	957660	1051600
YBL056W	YBL056W	11	8	8	sp|YBL056W|PTC3_YEAST NCSL01000021.1 97798-99204 ORF Verified Type 2C protein phosphatase (PP2C); dephosphorylates Hog1p (see also Ptc2p) to limit maximal kinase activity induced by osmotic stress; dephosphorylates T169 phosphorylated Cdc28p (see also Ptc2	1	11	8	8	11	8	8	21.4	15.2	15.2	51.331	468	468	8.2	1					1	1	1	4			2	0	86.286	By MS/MS	721350	1021600	671810	867330	978930	1122600	1112800	966420	1017900	1318200	1111600	1211600	1503300	1555100	1079200
YBL057C	YBL057C	7	7	7	sp|YBL057C|PTH2_YEAST NCSL01000021.1 96837-97463 ORF Verified One of two mitochondrially-localized peptidyl-tRNA hydrolases; negatively regulates the ubiquitin-proteasome pathway via interactions with ubiquitin-like ubiquitin-associated proteins; dispensab	1	7	7	7	7	7	7	34.1	34.1	34.1	22.465	208	208	5.75	2	1	1	1	1		2	1	1	1		1	0	37.008	By MS/MS	781920	755150	559840	486420	574830	709010	639940	519980	640680	739960	885170	876320	780720	1058200	754660
YBL058W	YBL058W	8	8	8	sp|YBL058W|SHP1_YEAST NCSL01000021.1 95470-96744 ORF Verified UBX (ubiquitin regulatory X) domain-containing protein; regulates Glc7p phosphatase activity; shp1 mutants are impaired in growth and mitotic progression; functions in growth and mitotic progres	1	8	8	8	8	8	8	25	25	25	47.05	424	424	7.73		2	1			1	1	1			3	2	0	119.07	By MS/MS	798940	959870	650980	478740	666200	839460	773340	670190	584710	877160	820080	977060	788720	865770	592300
YBL059C-A	YBL059C-A	6	6	6	sp|YBL059C-A|CMC2_YEAST NCSL01000021.1 94160-94574 ORF Verified Protein involved in respiratory chain complex assembly or maintenance; protein of the mitochondrial intermembrane space; contains twin Cx9C motifs that can form coiled coil-helix-coiled-coil h	1	6	6	6	6	6	6	44	44	44	12.889	109	109	6.56	1		1	1	1	1		1		1	2		0	24.588	By MS/MS	829770	1118300	1178100	1411500	1244200	1277800	1225200	1112300	983650	1253300	933430	1053000	1361500	1194900	1501700
YBL059W	YBL059W	2	2	2	sp|YBL059W|dubious31_YEAST NCSL01000021.1 94629-95279 ORF Uncharacterized Putative protein of unknown function; the authentic, non-tagged protein is detected in highly purified mitochondria in high-throughput studies; YBL059W has a paralog, YER093C-A, that	1	2	2	2	2	2	2	9.8	9.8	9.8	22.329	193	193	6.67						1	2						0	4.4237	By MS/MS	265110	220980	277040	223650	209540	293600	329930	266130	158570	295040	263380	252550	223110	235210	311040
YBL063W	YBL063W	5	5	5	sp|YBL063W|KIP1_YEAST NCSL01000021.1 85922-89257 ORF Verified Kinesin-related motor protein; required for mitotic spindle assembly, chromosome segregation, and 2 micron plasmid partitioning; functionally redundant with Cin8p for chromosomal but not plasmid	1	5	5	5	5	5	5	3.8	3.8	3.8	125.8	1111	1111	6.4		1			1		2				1		0	15.18	By MS/MS	328280	414750	420710	435560	478050	416640	456020	372150	192040	279700	328460	358510	290570	249880	261660
YBL064C	YBL064C	15	15	14	sp|YBL064C|PRX1_YEAST NCSL01000021.1 84405-85190 ORF Verified Mitochondrial peroxiredoxin with thioredoxin peroxidase activity; has a role in reduction of hydroperoxides; reactivation requires Trr2p and glutathione; induced during respiratory growth and ox	1	15	15	14	14	14	14	49	49	45.2	29.495	261	261	7.57		3	3	2	4	3		5	3	5	6	3	0	300.07	By MS/MS	9048500	9632700	4800200	4614800	6977300	7051100	7806600	6525700	5514500	6550600	6862800	6764800	5250100	6447500	4608500
YBL066C	YBL066C	3	3	3	sp|YBL066C|SEF1_YEAST NCSL01000021.1 80703-84149 ORF Verified Putative transcription factor; has homolog in Kluyveromyces lactis GN=SEF1 PE=1 SV=1	1	3	3	3	3	3	3	3.1	3.1	3.1	127.9	1148	1148	4.33				2	1								0	6.979	By MS/MS	90039	158810	112830	74697	115840	133670	166100	131640	118880	123970	115520	132030	134420	171380	109520
YBL067C	YBL067C	2	2	2	sp|YBL067C|UBP13_YEAST NCSL01000021.1 77675-79918 ORF Verified Ubiquitin-specific protease that cleaves Ub-protein fusions; UBP13 has a paralog, UBP9, that arose from the whole genome duplication GN=UBP13 PE=1 SV=1	1	2	2	2	2	2	2	4.4	4.4	4.4	83.914	747	747	9.67					1							2	0	18.198	By MS/MS	67691	86468	67335	72739	91873	82507	81425	85655	35778	63352	61741	75210	75890	66081	66954
YBL068W	YBL068W	6	6	6	sp|YBL068W|PRS4_YEAST NCSL01000021.1 76450-77430 ORF Verified 5-phospho-ribosyl-1(alpha)-pyrophosphate synthetase, synthesizes PRPP; which is required for nucleotide, histidine, and tryptophan biosynthesis; one of five related enzymes, which are active as	1	6	6	6	6	6	6	26.7	26.7	26.7	35.72	326	326	7.6					2	1	2	2	1	1	1		0	55.166	By MS/MS	839700	950550	605100	523180	623670	932510	1045900	953620	777200	1008100	1255100	1124900	1144200	1231100	788990
YBL069W	YBL069W	2	2	2	sp|YBL069W|AST1_YEAST NCSL01000021.1 74777-76066 ORF Verified Lipid raft associated protein; interacts with the plasma membrane ATPase Pma1p and has a role in its targeting to the plasma membrane by influencing its incorporation into lipid rafts; sometimes	1	2	2	2	2	2	2	6.1	6.1	6.1	48.348	429	429	9								1		1			0	8.5706	By MS/MS	337270	317870	255890	348490	388150	349760	495480	358640	266310	330850	332440	299040	381760	379480	364270
YBL072C	YBL072C	16	16	16	sp|YBL072C|RPS8A_YEAST NCSL01000021.1 72560-73162 ORF Verified Protein component of the small (40S) ribosomal subunit; homologous to mammalian ribosomal protein S8, no bacterial homolog; RPS8A has a paralog, RPS8B, that arose from the whole genome duplicat	1	16	16	16	16	16	16	63.5	63.5	63.5	22.489	200	200	6.38	3	5	6	5	1	1	3	6	5	2	5	3	0	123.24	By MS/MS	8595400	7715800	4933100	4582400	5815000	7041200	8400600	4798900	5552400	6685200	6539200	6705900	6926300	6530100	5700900
YBL075C	YBL075C	44	42	22	sp|YBL075C|SSA3_YEAST NCSL01000021.1 68537-70486 ORF Verified ATPase involved in protein folding and the response to stress; plays a role in SRP-dependent cotranslational protein-membrane targeting and translocation; member of the heat shock protein 70 (HS	1	44	42	22	44	42	22	68	66.9	45.1	70.56	649	649	6.63	8	11	11	11	3	3	7	11	10	10	11	9	0	323.31	By MS/MS	15543000	22342000	13749000	11828000	18031000	12239000	13505000	22406000	16197000	18434000	24269000	23575000	19992000	23939000	14778000
YBL076C	YBL076C	27	27	27	sp|YBL076C|ILS1_YEAST NCSL01000021.1 65082-68300 ORF Verified Cytoplasmic isoleucine-tRNA synthetase; target of the G1-specific inhibitor reveromycin A GN=ILS1 PE=1 SV=1	1	27	27	27	27	27	27	31.2	31.2	31.2	122.98	1072	1072	5.73	5	6	2	4	3	4	1	1	1	3	4	3	0	130.46	By MS/MS	5083900	6011700	2739600	2483100	3094100	4422700	4820500	2845400	3411300	3629300	4057000	3587100	3013800	3958700	2434300
YBL078C	YBL078C	13	13	13	sp|YBL078C|ATG8_YEAST NCSL01000021.1 64417-64770 ORF Verified Component of autophagosomes and Cvt vesicles; regulator of Atg1p, targets it to autophagosomes; binds the Atg1p-Atg13p complex, triggering its vacuolar degradation; unique ubiquitin-like protein	1	13	13	13	13	13	13	51.3	51.3	51.3	13.627	117	117	5.97	1	2	4	5	6	3	2	1		4	4		0	63.029	By MS/MS	3465800	4165700	3672300	3240400	5852000	4661600	4186300	7592700	5983100	7497600	7980900	8711100	9987100	8010500	5946500
YBL079W	YBL079W	9	9	9	sp|YBL079W|NUP170_YEAST NCSL01000021.1 59299-63807 ORF Verified Subunit of inner ring of nuclear pore complex (NPC); contributes to NPC assembly and nucleocytoplasmic transport; interacts with genomic regions that contain ribosomal protein and subtelomeric	1	9	9	9	9	9	9	8.8	8.8	8.8	169.44	1502	1502	7.8	1		1				1	3	1	1		2	0	39.195	By MS/MS	324160	288540	265360	216620	273450	349160	371440	292130	352130	389630	395990	451190	442760	356660	285510
YBL080C	YBL080C	5	5	5	sp|YBL080C|PET112_YEAST NCSL01000021.1 57109-58734 ORF Verified Subunit of the trimeric GatFAB AmidoTransferase(AdT) complex; involved in the formation of Q-tRNAQ; mutation is functionally complemented by the bacterial GatB ortholog GN=PET112 PE=1 SV=1	1	5	5	5	5	5	5	10.5	10.5	10.5	61.858	541	541	7.2				1			2	1		1			0	16.23	By MS/MS	153360	176040	140150	129960	136780	146150	202060	160530	133520	177280	196930	164250	142740	135250	123650
YER117W;YBL087C	YER117W;YBL087C	9;9	9;9	9;9	sp|YER117W|RPL23B_YEAST NCSL01000008.1 44507-45391 ORF Verified Ribosomal 60S subunit protein L23B; homologous to mammalian ribosomal protein L23 and bacterial L14; RPL23B has a paralog, RPL23A, that arose from the whole genome duplication GN=RPL23B PE=1 S	2	9	9	9	9	9	9	54.7	54.7	54.7	14.473	137	137;137	4.62	6	6	6	10	6	2	1	2	1		2	3	0	100.1	By MS/MS	10260000	10426000	12045000	9640300	12480000	11816000	12234000	11567000	7206500	13351000	10837000	9672800	11111000	11372000	10669000
YBL090W	YBL090W	7	7	7	sp|YBL090W|MRP21_YEAST NCSL01000021.1 32893-33426 ORF Verified Mitochondrial ribosomal protein of the small subunit; MRP21 exhibits genetic interactions with mutations in the COX2 and COX3 mRNA 5-untranslated leader sequences GN=MRP21 PE=1 SV=1	1	7	7	7	7	7	7	37.3	37.3	37.3	20.394	177	177	6.9	1		1			2	2	1	1	1		1	0	12.977	By MS/MS	567360	584580	344120	420560	564650	599490	626830	531040	425480	728490	829260	1014900	905180	691830	853030
YBL091C	YBL091C	7	7	7	sp|YBL091C|MAP2_YEAST NCSL01000021.1 31431-32696 ORF Verified Methionine aminopeptidase; catalyzes the cotranslational removal of N-terminal methionine from nascent polypeptides; function is partially redundant with that of Map1p GN=MAP2 PE=1 SV=1	1	7	7	7	7	7	7	20.9	20.9	20.9	47.518	421	421	6.8	1	1			1	1	1	2		2	1		0	101.42	By MS/MS	911670	938760	856150	917880	849370	1148000	1018200	997510	717660	1006500	1019500	730880	1028000	1161400	702460
YBL091C-A	YBL091C-A	2	2	2	sp|YBL091C-A|SCS22_YEAST NCSL01000021.1 30633-31248 ORF Verified Protein involved in regulation of phospholipid metabolism; one of 6 proteins (Ist2p, Scs2p, Scs22p, Tcb1p, Tcb2p, Tcb3p) that connect the ER and plasma membrane (PM); regulates PM PI4P levels	1	2	2	2	2	2	2	6	6	6	18.794	167	167	6			1						1				0.00030003	3.1824	By MS/MS	1383100	1378600	1456800	1514900	1326600	1506500	1490100	1426400	1175300	1258200	1524200	1407800	1624400	1637000	1394100
YBL092W	YBL092W	10	10	10	sp|YBL092W|RPL32_YEAST NCSL01000021.1 30046-30438 ORF Verified Ribosomal 60S subunit protein L32; overexpression disrupts telomeric silencing; homologous to mammalian ribosomal protein L32, no bacterial homolog GN=RPL32 PE=1 SV=1	1	10	10	10	10	10	10	54.6	54.6	54.6	14.771	130	130	6.13	1	2	4	2	3	4	6	1	3	2	1	1	0	37.846	By MS/MS	6904300	9248700	5619200	6220500	6640300	8893700	8814400	6222200	5645000	7813000	6793800	7435500	7089400	7472100	6925700
YBL093C	YBL093C	2	2	2	sp|YBL093C|ROX3_YEAST NCSL01000021.1 28327-28989 ORF Verified Subunit of the RNA polymerase II mediator complex; associates with core polymerase subunits to form the RNA polymerase II holoenzyme GN=ROX3 PE=1 SV=1	1	2	2	2	2	2	2	20	20	20	24.857	220	220	3.5			1	1									0	47.325	By MS/MS	6485.9	7720.9	10106	6196.5	14310	9679.2	9654.1	7769.2	3608.8	7383.4	10407	7750.5	11886	5288.2	6187.2
YBL095W	YBL095W	6	6	6	sp|YBL095W|MRX3_YEAST NCSL01000021.1 27348-28160 ORF Uncharacterized Protein that associates with mitochondrial ribosome; likely functions in cristae junction formation; the authentic, non-tagged protein is detected in highly purified mitochondria in high-	1	6	6	6	6	6	6	28.1	28.1	28.1	30.527	270	270	8.17					1	1	1		1	1		1	0	44.085	By MS/MS	676960	738150	448140	482670	596500	616840	559380	567030	530310	755770	590800	673130	651590	791840	455660
YBL097W	YBL097W	4	4	4	sp|YBL097W|BRN1_YEAST NCSL01000021.1 24897-27161 ORF Verified Subunit of the condensin complex; required for chromosome condensation and for clustering of tRNA genes at the nucleolus; may influence multiple aspects of chromosome transmission GN=BRN1 PE=1 S	1	4	4	4	4	4	4	6.4	6.4	6.4	86.149	754	754	8.5			1				1					2	0	27.802	By MS/MS	403670	418610	341230	323290	413780	378060	396270	329230	384870	443890	536930	519600	451040	465900	310190
YBL098W	YBL098W	12	12	12	sp|YBL098W|BNA4_YEAST NCSL01000021.1 23220-24602 ORF Verified Kynurenine 3-monooxygenase; required for the de novo biosynthesis of NAD from tryptophan via kynurenine; expression regulated by Hst1p; putative therapeutic target for Huntington disease GN=BNA4	1	12	12	12	12	12	12	40.9	40.9	40.9	52.399	460	460	7.95			1	2	3	3	1		3	1	5	2	0	107.21	By MS/MS	2487600	2580000	1523900	1154400	1563600	1593000	2129200	1010600	1699500	1691400	2056600	1583500	1848600	1545400	1178700
YBL099W	YBL099W	46	46	46	sp|YBL099W|ATP1_YEAST NCSL01000021.1 21127-22764 ORF Verified Alpha subunit of the F1 sector of mitochondrial F1F0 ATP synthase; which is a large, evolutionarily conserved enzyme complex required for ATP synthesis; F1 translationally regulates ATP6 and ATP	1	46	46	46	46	46	46	73.4	73.4	73.4	58.607	545	545	7.07	9	8	14	13	16	35	16	13	25	14	16	20	0	323.31	By MS/MS	51078000	47136000	29644000	27909000	33775000	46863000	52767000	31704000	33244000	41675000	38208000	35088000	34356000	36090000	38318000
YBL101C	YBL101C	9	9	9	sp|YBL101C|ECM21_YEAST NCSL01000021.1 15377-18715 ORF Verified Protein involved in regulating endocytosis of plasma membrane proteins; identified as a substrate for ubiquitination by Rsp5p and deubiquitination by Ubp2p; promoter contains several Gcn4p bind	1	9	9	9	9	9	9	11.1	11.1	11.1	123.05	1112	1112	4.91	2	2	1	1		1	1	1	1		1		0	50.43	By MS/MS	814780	746830	668990	631130	706990	696540	653510	428350	690160	837110	828150	896610	982890	888430	555000
YBL102W	YBL102W	4	4	4	sp|YBL102W|SFT2_YEAST NCSL01000021.1 14524-15171 ORF Verified Tetra-spanning membrane protein found mostly in the late Golgi; non-essential; can suppress some sed5 alleles; may be part of the transport machinery, but precise function is unknown; similar to	1	4	4	4	4	4	4	22.3	22.3	22.3	24.274	215	215	3.85	2	4	1		2	2	1	1					0	120.36	By MS/MS	461970	624460	517410	500820	589730	502070	659250	607300	438870	441200	527860	535750	638070	489630	399620
YBL103C	YBL103C	3	3	3	sp|YBL103C|RTG3_YEAST NCSL01000021.1 12492-13952 ORF Verified bHLH/Zip transcription factor for retrograde (RTG) and TOR pathways; forms a complex with another bHLH/Zip protein, Rtg1p, to activate the pathways; target of Hog1p GN=RTG3 PE=1 SV=1	1	3	3	3	3	3	3	10.3	10.3	10.3	54.163	486	486	5.6		2	1							1	1		0	8.2621	By MS/MS	330170	256540	222290	196990	204850	253510	279920	215260	169280	214520	180910	211580	179460	209150	132030
YBL104C	YBL104C	6	6	6	sp|YBL104C|SEA4_YEAST NCSL01000021.1 8593-11709 ORF Verified Subunit of SEACAT, a subcomplex of the SEA complex; Sea4p, along with Rtc1p and Mtc5p, redundantly inhibit the TORC1 inhibitory role of the Iml1p/SEACIT (Iml1p-Npr2p-Npr3p) subcomplex, a GAP for	1	6	6	6	6	6	6	7.6	7.6	7.6	117.57	1038	1038	7.33			1	1			2				1	1	0	11.24	By MS/MS	256790	211340	148190	136790	198220	269070	284040	142850	160270	186290	217350	187930	221830	221900	163400
YBL105C	YBL105C	19	19	19	sp|YBL105C|PKC1_YEAST NCSL01000021.1 4657-8112 ORF Verified Protein serine/threonine kinase; essential for cell wall remodeling during growth; localized to sites of polarized growth and the mother-daughter bud neck; homolog of the alpha, beta, and gamma is	1	19	19	19	19	19	19	16.7	16.7	16.7	131.53	1151	1151	5.84	1	3	4	3	2	2		3	2	4	1		0	178.1	By MS/MS	1984800	2615500	1584900	1729200	1833700	2312300	2340100	1951800	1898000	2160500	2444500	2581100	2319800	2409900	1733700
YBL107C	YBL107C	4	4	4	sp|YBL107C|MIX23_YEAST NCSL01000021.1 378-968 ORF Verified Mitochondrial intermembrane space protein of unknown function; imported via the MIA import machinery; contains an unusual twin cysteine motif (CX13C CX14C) GN=MIX23 PE=1 SV=1	1	4	4	4	4	4	4	34.7	34.7	34.7	23.082	196	196	7.83				1				2	3				0	61.325	By MS/MS	176720	147300	135730	163730	222320	192520	171480	130510	109570	196870	198250	163630	185350	178770	128510
YBR001C	YBR001C	14	11	11	sp|YBR001C|NTH2_YEAST NCSL01000019.1 181701-184043 ORF Verified Putative neutral trehalase, required for thermotolerance; may mediate resistance to other cellular stresses; NTH2 has a paralog, NTH1, that arose from the whole genome duplication GN=NTH2 PE=1	1	14	11	11	14	11	11	23.8	19.6	19.6	89.672	780	780	5.82	3		1	1	1	5	2	1		1	2		0	76.413	By MS/MS	612620	720100	553550	502190	528160	555370	563680	460620	523280	501560	605660	727340	494800	652330	369390
YBR003W	YBR003W	6	6	6	sp|YBR003W|COQ1_YEAST NCSL01000019.1 178754-180175 ORF Verified Hexaprenyl pyrophosphate synthetase; catalyzes the first step in ubiquinone (coenzyme Q) biosynthesis GN=COQ1 PE=1 SV=1	1	6	6	6	6	6	6	13.3	13.3	13.3	52.61	473	473	5.43		2			2	1	1				1		0	104.74	By MS/MS	657450	765510	461810	787730	604920	737040	757410	613060	634990	657360	958430	788050	651390	773780	838540
YBR005W	YBR005W	2	2	2	sp|YBR005W|RCR1_YEAST NCSL01000019.1 176435-177076 ORF Verified Protein of the ER membrane involved in cell wall chitin deposition; may function in the endosomal-vacuolar trafficking pathway, helping determine whether plasma membrane proteins are degraded	1	2	2	2	2	2	2	10.8	10.8	10.8	23.929	213	213	2		2											0	5.3802	By MS/MS	370680	310000	88234	79290	57874	99623	211010	102000	150620	145550	196540	161730	115350	135850	40984
YBR006W	YBR006W	11	11	11	sp|YBR006W|UGA2_YEAST NCSL01000019.1 174479-175972 ORF Verified Succinate semialdehyde dehydrogenase; involved in the utilization of gamma-aminobutyrate (GABA) as a nitrogen source; part of the 4-aminobutyrate and glutamate degradation pathways; localized	1	11	11	11	11	11	11	28.4	28.4	28.4	54.203	497	497	6.12	2	2		4	2	1		1			2	3	0	109.6	By MS/MS	1382500	1561500	931590	955750	1220800	1560400	1548300	1104000	1003000	1281700	1646900	1471700	1201300	1332700	1100900
YNL030W;YBR009C	YNL030W;YBR009C	11;11	11;11	11;11	sp|YNL030W|HHF2_YEAST NCSL01000067.1 21204-21515 ORF Verified Histone H4; core histone protein required for chromatin assembly and chromosome function; one of two identical histone proteins (see also HHF1); contributes to telomeric silencing; N-terminal do	2	11	11	11	11	11	11	63.1	63.1	63.1	11.368	103	103;103	6.36	1	2	4	2	3	2	1	1	3	2	3	1	0	100.65	By MS/MS	9414500	8302000	3516700	4051600	5306400	5867100	6030000	10523000	5606400	7457300	5833200	7535300	6781700	7222300	5391200
YNL031C;YBR010W	YNL031C;YBR010W	5;5	5;5	5;5	sp|YNL031C|HHT2_YEAST NCSL01000067.1 22191-22601 ORF Verified Histone H3; core histone protein required for chromatin assembly, part of heterochromatin-mediated telomeric and HM silencing; one of two identical histone H3 proteins (see HHT1); regulated by a	2	5	5	5	5	5	5	16.2	16.2	16.2	15.356	136	136;136	7			1	1	1	1	1	1			1	1	0	10.983	By MS/MS	4887000	6763200	1728700	3795100	2918100	6554100	5768400	7540700	5996800	5473400	4893600	5295600	4334600	4968800	4034600
YBR011C	YBR011C	19	19	19	sp|YBR011C|IPP1_YEAST NCSL01000019.1 164996-165859 ORF Verified Cytoplasmic inorganic pyrophosphatase (PPase); homodimer that catalyzes the rapid exchange of oxygens from Pi with water, highly expressed and essential for viability, active-site residues sho	1	19	19	19	19	19	19	65.2	65.2	65.2	32.299	287	287	6.15	3	5	5	11	4	3	6	7	7	7	2	1	0	235.7	By MS/MS	15865000	14721000	10820000	10703000	12242000	12195000	13988000	10072000	9343500	11029000	12460000	11065000	11249000	11952000	8049000
YBR014C	YBR014C	2	2	2	sp|YBR014C|GRX7_YEAST NCSL01000019.1 161552-162163 ORF Verified Cis-golgi localized monothiol glutaredoxin; more similar in activity to dithiol than other monothiol glutaredoxins; involved in the oxidative stress response; does not bind metal ions; GRX7 ha	1	2	2	2	2	2	2	11.8	11.8	11.8	22.591	203	203	5	1								1				0.00030731	3.7326	By MS/MS	102060	63757	36911	50285	38868	126140	68891	37420	83291	41080	51124	41214	52763	63480	43826
YBR015C	YBR015C	2	2	2	sp|YBR015C|MNN2_YEAST NCSL01000019.1 159385-161178 ORF Verified Alpha-1,2-mannosyltransferase; responsible for addition of the first alpha-1,2-linked mannose to form the branches on the mannan backbone of oligosaccharides, localizes to an early Golgi compa	1	2	2	2	2	2	2	4.2	4.2	4.2	67.872	597	597	3.5			1	1									0.0017442	2.5635	By MS/MS	38450	38252	15104	24074	4993	39588	4714.8	17413	0	45249	28241	31874	28777	11796	0
YBR017C	YBR017C	4	4	4	sp|YBR017C|KAP104_YEAST NCSL01000019.1 155195-157945 ORF Verified Transportin or cytosolic karyopherin beta 2; functions in the rg-nuclear localization signal-mediated nuclear import/reimport of mRNA-binding proteins Nab2p and Hrp1p; regulates asymmetric p	1	4	4	4	4	4	4	4.4	4.4	4.4	103.45	916	916	5.5	1	1					1					1	0	8.3084	By MS/MS	770260	842150	419370	337990	377690	539780	638940	252790	406020	428680	582980	669810	506340	549760	196710
YBR018C	YBR018C	20	20	20	sp|YBR018C|GAL7_YEAST NCSL01000019.1 153383-154483 ORF Verified Galactose-1-phosphate uridyl transferase; synthesizes glucose-1-phosphate and UDP-galactose from UDP-D-glucose and alpha-D-galactose-1-phosphate in the second step of galactose catabolism; hum	1	20	20	20	20	20	20	56.6	56.6	56.6	42.385	366	366	6.52	2	3	4	4	4	1	2			6	5	2	0	124.53	By MS/MS	3113000	2800200	494640	349530	1532800	2671900	890750	318040	4351000	5325600	5200000	5129800	4667100	5553500	2735900
YBR019C	YBR019C	2	2	2	sp|YBR019C|GAL10_YEAST NCSL01000019.1 150558-152657 ORF Verified UDP-glucose-4-epimerase; catalyzes interconversion of UDP-galactose and UDP-D-glucose in galactose metabolism; also catalyzes conversion of alpha-D-glucose or alpha-D-galactose to their beta-	1	2	2	2	2	2	2	3.3	3.3	3.3	78.113	699	699	8.67			1								1	1	0	4.1648	By MS/MS	360270	315880	187770	78444	349380	644930	242740	123960	858620	798550	753470	904670	933680	1064300	910900
YBR020W	YBR020W	1	1	1	sp|YBR020W|GAL1_YEAST NCSL01000019.1 148303-149889 ORF Verified Galactokinase; phosphorylates alpha-D-galactose to alpha-D-galactose-1-phosphate in the first step of galactose catabolism; expression regulated by Gal4p; human homolog GALK2 complements yeast	1	1	1	1	1	1	1	4.5	4.5	4.5	57.986	528	528	8								1					0.002886	2.4161	By MS/MS	0	0	0	0	0	7832.9	0	0	0	0	0	0	0	0	7175.6
YBR022W	YBR022W	3	3	3	sp|YBR022W|POA1_YEAST NCSL01000019.1 144639-145172 ORF Verified Phosphatase that is highly specific for ADP-ribose 1-phosphate; a tRNA splicing metabolite; may have a role in regulation of tRNA splicing GN=POA1 PE=1 SV=1	1	3	3	3	3	3	3	14.7	14.7	14.7	19.982	177	177	5.33		2										1	0	6.043	By MS/MS	326170	306930	203690	268010	334070	229620	365360	268380	330230	394380	423760	384380	380200	464130	300440
YBR023C	YBR023C	6	6	6	sp|YBR023C|CHS3_YEAST NCSL01000019.1 140985-144482 ORF Verified Chitin synthase III; catalyzes the transfer of N-acetylglucosamine (GlcNAc) to chitin; required for synthesis of the majority of cell wall chitin, the chitin ring during bud emergence, and spo	1	6	6	6	6	6	6	7	7	7	131.58	1165	1165	6.83				2	2						1	1	0	59.738	By MS/MS	347400	314280	235280	214410	235760	269270	285220	251680	246900	229930	309990	357100	433800	395810	233850
YBR024W	YBR024W	6	6	6	sp|YBR024W|SCO2_YEAST NCSL01000019.1 138560-139465 ORF Verified Protein anchored to mitochondrial inner membrane; may have a redundant function with Sco1p in delivery of copper to cytochrome c oxidase; interacts with Cox2p; SCO2 has a paralog, SCO1, that a	1	6	6	6	6	6	6	25.6	25.6	25.6	34.902	301	301	6	1		1	2				1		1		1	0	18.595	By MS/MS	102460	130490	53865	0	149770	71377	80668	279360	139750	195570	270930	312390	247270	288420	83899
YBR025C	YBR025C	23	23	23	sp|YBR025C|OLA1_YEAST NCSL01000019.1 137045-138229 ORF Verified P-loop ATPase with similarity to human OLA1 and bacterial YchF; identified as specifically interacting with the proteasome; null mutant displays increased translation rate and increased readth	1	23	23	23	23	23	23	66.8	66.8	66.8	44.174	394	394	5.82	4	3	2	7	1	2	2	2	6	3	1	1	0	252.47	By MS/MS	4625700	5643600	3468100	4050100	4120600	5710000	6038500	4980000	4223800	5728600	4561300	5194800	5562000	5196000	4309700
YBR026C	YBR026C	18	18	18	sp|YBR026C|ETR1_YEAST NCSL01000019.1 134890-136032 ORF Verified 2-enoyl thioester reductase; member of the medium chain dehydrogenase/reductase family; localized to mitochondria, where it has a probable role in fatty acid synthesis; human MECR functionally	1	18	18	18	18	18	18	57.1	57.1	57.1	42.031	380	380	6.31	5	4	6	5	4			3	6	3	3	6	0	294.94	By MS/MS	7412400	8987200	7928000	7664600	8035600	8595900	9698600	8289700	5783200	9189600	7568300	7879800	8366300	6709500	7541100
YBR029C	YBR029C	5	5	5	sp|YBR029C|CDS1_YEAST NCSL01000019.1 131171-132544 ORF Verified Phosphatidate cytidylyltransferase (CDP-diglyceride synthetase); an enzyme that catalyzes that conversion of CTP + phosphate into diphosphate + CDP-diaclglyerol, a critical step in the synthes	1	5	5	5	5	5	5	8.3	8.3	8.3	51.822	457	457	3.5	1	3				1		1					0	94.523	By MS/MS	1536000	1675800	7247900	7671900	6762100	4264200	4422100	6424300	4244600	5553700	4806600	4856000	7312900	6029300	8595400
YBR034C	YBR034C	7	7	7	sp|YBR034C|HMT1_YEAST NCSL01000019.1 123388-124434 ORF Verified Nuclear SAM-dependent mono- and asymmetric methyltransferase; modifies hnRNPs, including Npl3p and Hrp1p, affecting their activity and nuclear export; methylates U1 snRNP protein Snp1p, riboso	1	7	7	7	7	7	7	26.4	26.4	26.4	39.728	348	348	7.67		2				1		1	1	3		1	0	41.668	By MS/MS	2122200	2071400	1005000	980520	1184800	1444900	1644100	1162300	1536100	1578100	1741200	1717200	1485500	1664200	1180400
YBR035C	YBR035C	13	13	13	sp|YBR035C|PDX3_YEAST NCSL01000019.1 122409-123095 ORF Verified Pyridoxine (pyridoxamine) phosphate oxidase; has homologs in E. coli and Myxococcus xanthus; transcription is under the general control of nitrogen metabolism GN=PDX3 PE=1 SV=1	1	13	13	13	13	13	13	64	64	64	26.908	228	228	4.5	4	1	2	2	2	3	3					1	0	124.45	By MS/MS	3994800	5069300	4258800	5331800	5131600	5025600	4519600	4044200	3703000	4966300	4246300	4756100	5514700	4740300	4208000
YBR037C	YBR037C	3	3	3	sp|YBR037C|SCO1_YEAST NCSL01000019.1 117902-118789 ORF Verified Copper-binding protein of mitochondrial inner membrane; required for cytochrome c oxidase activity and respiration; may function to deliver copper to cytochrome c oxidase; similar to thioredox	1	3	3	3	3	3	3	9.2	9.2	9.2	33.152	295	295	4.6		1	1	1	1				1				0.00030432	3.4574	By MS/MS	343330	397290	293560	227810	417050	476830	468990	427320	452990	570280	566950	465090	565130	463550	484790
YBR039W	YBR039W	23	23	23	sp|YBR039W|ATP3_YEAST NCSL01000019.1 112844-113779 ORF Verified Gamma subunit of the F1 sector of mitochondrial F1F0 ATP synthase; F1F0 ATP synthase is a large, evolutionarily conserved enzyme complex required for ATP synthesis GN=ATP3 PE=1 SV=1	1	23	23	23	23	23	23	62.4	62.4	62.4	34.35	311	311	6.39	5	4	9	7	7	5	8	3	5	9	8	2	0	205.56	By MS/MS	15084000	14156000	8972500	7661100	9239800	13349000	14122000	8986000	9793500	12586000	12417000	8805500	9331300	10518000	9613000
YBR041W	YBR041W	10	10	10	sp|YBR041W|FAT1_YEAST NCSL01000019.1 109079-111088 ORF Verified Very long chain fatty acyl-CoA synthetase and fatty acid transporter; activates imported fatty acids with a preference for very long lengths (C20-C26); has a separate function in the transport	1	10	10	10	10	10	10	25.4	25.4	25.4	77.141	669	669	7.17			1		1	4	1	2	1	1		1	0	70.757	By MS/MS	2236300	3326500	2893800	2791100	3130100	2867300	3071700	2617900	2297700	2593400	3485200	3753600	3767900	3522300	2389400
YBR042C	YBR042C	3	3	3	sp|YBR042C|CST26_YEAST NCSL01000019.1 107745-108938 ORF Verified Putative transferase involved in phospholipid biosynthesis; required for incorporation of stearic acid into phosphatidylinositol; affects chromosome stability when overexpressed; CST26 has a	1	3	3	3	3	3	3	8.1	8.1	8.1	45.541	397	397	6.25		1					1	2					0	5.39	By MS/MS	290620	373030	315430	326720	471660	399960	495100	290760	433900	587430	595610	549550	664690	642510	463840
YBR044C	YBR044C	4	4	4	sp|YBR044C|TCM62_YEAST NCSL01000019.1 103295-105013 ORF Verified Protein involved in assembly of the succinate dehydrogenase complex; mitochondrial; putative chaperone GN=TCM62 PE=1 SV=1	1	4	4	4	4	4	4	8.2	8.2	8.2	64.279	572	572	5	1			1			1	1					0	8.1378	By MS/MS	179240	95075	72357	49854	131980	173910	181260	71257	69779	80235	122960	138120	109140	63381	114480
YBR045C	YBR045C	3	3	3	sp|YBR045C|GIP1_YEAST NCSL01000019.1 99260-101179 ORF Verified Meiosis-specific regulatory subunit of the Glc7p protein phosphatase; regulates spore wall formation and septin organization, required for expression of some late meiotic genes and for normal l	1	3	3	3	3	3	3	6.7	6.7	6.7	73.373	639	639	3.33	1	1					1						0	8.6481	By MS/MS	24606	45565	0	34072	0	64282	22573	73975	94028	198970	204980	260560	119040	123590	27992
YBR046C	YBR046C	17	17	17	sp|YBR046C|ZTA1_YEAST NCSL01000019.1 97840-98844 ORF Verified NADPH-dependent quinone reductase; GFP-tagged protein localizes to the cytoplasm and nucleus; has similarity to E. coli quinone oxidoreductase and to human zeta-crystallin GN=ZTA1 PE=1 SV=1	1	17	17	17	17	17	17	49.7	49.7	49.7	37.018	334	334	7.61			4	3		2	4	3	2	5	3	2	0	75.068	By MS/MS	3924000	4700900	3590100	3196400	3865400	4679900	5207200	3504200	3580600	4194800	4058000	4316800	4422300	3905800	3447800
YDR025W;YBR048W	YDR025W;YBR048W	16;16	16;16	16;16	sp|YDR025W|RPS11A_YEAST NCSL01000013.1 21008-21817 ORF Verified Protein component of the small (40S) ribosomal subunit; homologous to mammalian ribosomal protein S11 and bacterial S17; N-terminally propionylated in vivo; RPS11A has a paralog, RPS11B, that	2	16	16	16	16	16	16	64.7	64.7	64.7	17.749	156	156;156	6	5	4	3	4	3		2	5	2	4	3	2	0	67.531	By MS/MS	10547000	10971000	8156900	9144100	8806100	14880000	12109000	8669600	7526100	11059000	9900600	11227000	10617000	10419000	9376700
YBR049C	YBR049C	15	15	15	sp|YBR049C|REB1_YEAST NCSL01000019.1 92535-94967 ORF Verified RNA polymerase I enhancer binding protein; DNA binding protein that binds to genes transcribed by both RNA polymerase I and RNA polymerase II; required for termination of RNA polymerase I transc	1	15	15	15	15	15	15	20.1	20.1	20.1	91.854	810	810	6.21	1	1	1	2	3	2	3	3		1	2		0	91.209	By MS/MS	940700	1170600	539060	454780	885500	1159500	1259700	803620	1016600	1483500	1329700	1044200	1117800	1253200	747970
YBR050C	YBR050C	1	1	1	sp|YBR050C|REG2_YEAST NCSL01000019.1 91154-92170 ORF Verified Regulatory subunit of the Glc7p type-1 protein phosphatase; involved with Reg1p, Glc7p, and Snf1p in regulation of glucose-repressible genes, also involved in glucose-induced proteolysis of malt	1	1	1	1	1	1	1	4.7	4.7	4.7	38.69	338	338	10										1			0	7.3092	By MS/MS	0	0	0	0	11719	0	7446.6	10671	0	0	7171.5	0	4327	0	0
YBR052C	YBR052C	7	7	7	sp|YBR052C|RFS1_YEAST NCSL01000019.1 90001-90633 ORF Verified Protein of unknown function; member of a flavodoxin-like fold protein family that includes Pst2p and Ycp4p; green fluorescent protein (GFP)-fusion protein localizes to the cytoplasm in a punctat	1	7	7	7	7	7	7	36.7	36.7	36.7	22.921	210	210	6	3			1	3	1		1	1	1	1	1	0	59.996	By MS/MS	5845300	5939100	4135600	3559500	6399700	6328900	5157500	5123300	4135200	6086600	4889300	4889500	5226800	5719800	3768600
YBR053C	YBR053C	12	12	12	sp|YBR053C|dubious48_YEAST NCSL01000019.1 88602-89678 ORF Uncharacterized Putative protein of unknown function; induced by cell wall perturbation GN=dubious48 PE=1 SV=1	1	12	12	12	12	12	12	33	33	33	40.421	358	358	7.24		2	3	1		1	1	1	1	3	2	2	0	64.725	By MS/MS	1199800	1387300	717410	636000	683230	971980	1031900	752810	741590	836010	1046400	773710	847310	741040	629030
YBR054W	YBR054W	2	1	1	sp|YBR054W|YRO2_YEAST NCSL01000019.1 85225-86250 ORF Verified Protein with a putative role in response to acid stress; null mutant is sensitive to acetic acid; transcription is regulated by Haa1p and induced in the presence of acetic acid; protein observed	1	2	1	1	2	1	1	5.3	3.2	3.2	38.364	341	341	3			1										0.0094628	1.8597	By MS/MS	0	0	0	0	0	0	0	65059	0	34049	38217	30668	15563	34908	51936
YBR055C	YBR055C	1	1	1	sp|YBR055C|PRP6_YEAST NCSL01000019.1 82064-84763 ORF Verified Splicing factor; component of the U4/U6-U5 snRNP complex GN=PRP6 PE=1 SV=1	1	1	1	1	1	1	1	1.7	1.7	1.7	104.18	899	899	9									1				0	5.3102	By MS/MS	96518	93258	103040	133780	94575	41119	55751	124330	92309	99453	68591	70000	127030	98481	81327
YBR056W	YBR056W	16	16	16	sp|YBR056W|dubious49_YEAST NCSL01000019.1 79981-81486 ORF Verified Putative glycoside hydrolase of the mitochondrial intermembrane space GN=dubious49 PE=1 SV=1	1	16	16	16	16	16	16	25.5	25.5	25.5	57.821	501	501	6.04	3		1	2	5	2	2	4	1	1	1	1	0	35.393	By MS/MS	2070500	2550700	1527700	1368500	1822200	2300300	2702700	2684400	2207000	2929900	3309400	3320800	2414900	2619600	2028600
YBR057C	YBR057C	8	8	8	sp|YBR057C|MUM2_YEAST NCSL01000019.1 75901-77001 ORF Verified Protein essential for meiotic DNA replication and sporulation; cytoplasmic protein; subunit of the MIS complex which controls mRNA methylation during during the induction of sporulation; also in	1	8	8	8	8	8	8	26.5	26.5	26.5	41.433	366	366	7.79		2	1				2		4	3	2		0	27.199	By MS/MS	3649500	3135800	2569400	2870200	3234600	3395100	3328000	2883100	1711000	1469200	1994500	2133500	2323500	2638100	1834700
YBR058C	YBR058C	15	15	15	sp|YBR058C|UBP14_YEAST NCSL01000019.1 73206-75551 ORF Verified Ubiquitin-specific protease; specifically disassembles unanchored ubiquitin chains; involved in fructose-1,6-bisphosphatase (Fbp1p) degradation; similar to human isopeptidase T GN=UBP14 PE=1 SV	1	15	15	15	15	15	15	25.4	25.4	25.4	88.591	781	781	5.7	3	4			2	2	2	2	1	2	2		0	61.742	By MS/MS	685240	770610	632220	695630	729610	772820	936220	934350	794370	1042200	1019700	965630	1056800	895840	709870
YBR059C	YBR059C	6	6	6	sp|YBR059C|AKL1_YEAST NCSL01000019.1 69036-72362 ORF Verified Ser-Thr protein kinase; member (with Ark1p and Prk1p) of the Ark kinase family; involved in endocytosis and actin cytoskeleton organization GN=AKL1 PE=1 SV=1	1	6	6	6	6	6	6	6	6	6	124.01	1108	1108	5.43	2	1				1			2	1			0	16.816	By MS/MS	123420	126910	72603	74487	78706	86904	96998	53144	72956	68654	75243	92400	96955	82934	45363
YBR061C	YBR061C	3	3	3	sp|YBR061C|TRM7_YEAST NCSL01000019.1 63508-64440 ORF Verified 2-O-ribose methyltransferase; methylates the 2-O-ribose of tRNA-Phe, tRNA-Trp, and tRNA-Leu at positions C32 and N34 of tRNA anticodon loop; crucial biological role likely modification of tRNA	1	3	3	3	3	3	3	17.1	17.1	17.1	34.714	310	310	11										1	1	1	0	45.656	By MS/MS	117870	152110	131880	132640	145900	180130	203520	106480	143280	225950	112360	167430	170950	135490	141590
YBR062C	YBR062C	2	2	2	sp|YBR062C|dubious52_YEAST NCSL01000019.1 62627-63251 ORF Uncharacterized Protein of unknown function that interacts with Msb2p; may play a role in activation of the filamentous growth pathway GN=dubious52 PE=1 SV=1	1	2	2	2	2	2	2	12.2	12.2	12.2	20.578	180	180	3.67			1	2									0	60.645	By MS/MS	0	0	0	0	0	0	0	0	0	0	0	0	0	0	7730.2
YBR063C	YBR063C	2	2	2	sp|YBR063C|dubious53_YEAST NCSL01000019.1 61043-62257 ORF Uncharacterized Putative protein of unknown function; YBR063C is not an essential gene GN=dubious53 PE=1 SV=1	1	2	2	2	2	2	2	4	4	4	46.363	404	404	2.5	1			1									0.00030769	3.7553	By MS/MS	75694	98454	33381	17472	106540	94350	22054	18347	212080	390730	342660	335870	345490	379110	194110
YBR069C	YBR069C	1	1	1	sp|YBR069C|TAT1_YEAST NCSL01000019.1 50774-52633 ORF Verified Amino acid transporter for valine, leucine, isoleucine, and tyrosine; low-affinity tryptophan and histidine transporter; overexpression confers FK506 and FTY720 resistance; protein abundance inc	1	1	1	1	1	1	1	2.1	2.1	2.1	68.743	619	619	5					1								0	25.023	By MS/MS	72004	96692	36108	30075	105880	99525	66876	67967	81982	130380	156560	154520	87765	90637	92190
YBR070C	YBR070C	1	1	1	sp|YBR070C|ALG14_YEAST NCSL01000019.1 49275-49988 ORF Verified Component of UDP-GlcNAc transferase; required for second step of dolichyl-linked oligosaccharide synthesis; anchors catalytic subunit Alg13p to ER membrane; similar to bacterial and human glyco	1	1	1	1	1	1	1	5.1	5.1	5.1	27.012	237	237	11											1		0.0039795	2.2146	By MS/MS	103610	93246	63956	55386	52270	71456	82646	47600	72478	55138	94286	86212	56208	78400	41599
YBR071W	YBR071W	4	4	4	sp|YBR071W|dubious55_YEAST NCSL01000019.1 48161-48799 ORF Verified Protein of unknown function found in the cytoplasm and bud neck; mRNA expression may be regulated by the cell cycle and/or cell wall stress; overexpression of YBR071W affects endocytic prot	1	4	4	4	4	4	4	17.9	17.9	17.9	23.649	212	212	6			1	2			1					1	0	9.1795	By MS/MS	111140	75601	105270	81002	98215	108450	76088	50547	202370	342880	302770	309480	241690	238200	168740
YBR072W	YBR072W	10	10	10	sp|YBR072W|HSP26_YEAST NCSL01000019.1 46552-47196 ORF Verified Small heat shock protein (sHSP) with chaperone activity; forms hollow, sphere-shaped oligomers that suppress unfolded proteins aggregation; long-lived protein that is preferentially retained in	1	10	10	10	10	10	10	56.1	56.1	56.1	23.852	214	214	8.29	1			1	2	1	1	3	1	1	2	4	0	188.97	By MS/MS	1177100	1880300	1253500	1070100	2446600	1206200	1966300	2767800	1125900	2782800	2342100	1876900	1756700	2077000	1862900
YBR073W	YBR073W	2	2	2	sp|YBR073W|RDH54_YEAST NCSL01000019.1 43235-46009 ORF Verified DNA-dependent ATPase; DNA recombination/repair translocase, supercoils DNA and promotes DNA strand opening; stimulates strand exchange by modifying dsDNA topology; involved in recombinational r	1	2	2	2	2	2	2	2.6	2.6	2.6	104.12	924	924	9							1				1		0.0017417	2.5318	By MS/MS	0	0	0	0	0	0	5301.1	0	0	0	5866.2	2526.3	0	0	0
YBR074W	YBR074W	5	5	5	sp|YBR074W|PFF1_YEAST NCSL01000019.1 40008-42938 ORF Verified Multi-spanning vacuolar membrane protease; glycosylated transmembrane protein bearing homology to the M28 family of metalloproteases; has a lumenal-facing protease domain; proposed role in vacuo	1	5	5	5	5	5	5	7.3	7.3	7.3	111.07	976	976	7.33		1		1					2	2			0	19.535	By MS/MS	356650	375410	147050	203050	193410	274120	308770	181860	278220	269480	332860	372980	357000	319340	199510
YBR077C	YBR077C	6	6	5	sp|YBR077C|SLM4_YEAST NCSL01000019.1 36931-37419 ORF Verified Component of the EGO and GSE complexes; essential for integrity and function of EGO; EGO is involved in the regulation of microautophagy and GSE is required for proper sorting of amino acid perm	1	6	6	5	6	6	5	35.8	35.8	30.2	18.33	162	162	9						1	1		2		1	1	0	9.3669	By MS/MS	580250	629940	352610	411560	309030	491750	597300	377050	464010	576660	542330	423740	363430	602460	246480
YBR078W	YBR078W	6	6	6	sp|YBR078W|ECM33_YEAST NCSL01000019.1 34483-36099 ORF Verified GPI-anchored protein of unknown function; possible role in apical bud growth; GPI-anchoring on the plasma membrane crucial to function; phosphorylated in mitochondria; similar to Sps2p; ECM33 h	1	6	6	6	6	6	6	11.4	11.4	11.4	43.858	429	429	7.82	1			1	2	1	3	1	2	2	3	1	0	127.81	By MS/MS	3226100	3776400	3099200	2819500	3573300	3481400	4030800	2667000	2521600	3739800	2862700	4255000	3571400	3521100	3166900
YBR079C	YBR079C	36	36	36	sp|YBR079C|RPG1_YEAST NCSL01000019.1 30943-33846 ORF Verified eIF3a subunit of the eukaryotic translation initiation factor 3 (eIF3); subunit of the core complex of eIF3; essential for translation; part of a Prt1p-Rpg1p-Nip1p subcomplex that stimulates bin	1	36	36	36	36	36	36	43.8	43.8	43.8	110.61	967	967	6	6	2	7	7	5			3	8	4	4	2	0	323.31	By MS/MS	6717500	6490300	4008900	4013400	5053200	5952000	6497200	4850000	5631500	5685100	6365500	6366100	5904100	6417400	4727600
YBR080C	YBR080C	36	36	35	sp|YBR080C|SEC18_YEAST NCSL01000019.1 28330-30606 ORF Verified AAA ATPase and SNARE disassembly chaperone; required for vesicular transport between ER and Golgi, the priming step in homotypic vacuole fusion, autophagy, and protein secretion; releases Sec	1	36	36	35	35	35	35	45.9	45.9	44.7	84.023	758	758	6.19	4	4	3	5	5	5	4	7	2	2	5	2	0	300.74	By MS/MS	7827000	9802800	6489100	6196600	7454500	8159700	8275700	6398300	7087700	8679700	9653300	9670400	9642200	10468000	6401500
YBR081C	YBR081C	5	5	5	sp|YBR081C|SPT7_YEAST NCSL01000019.1 23969-27967 ORF Verified Subunit of the SAGA transcriptional regulatory complex; involved in proper assembly of the complex; also present as a C-terminally truncated form in the SLIK/SALSA transcriptional regulatory com	1	5	5	5	5	5	5	5.3	5.3	5.3	152.51	1332	1332	8.67						1		1	2	2			0	11.55	By MS/MS	111380	172550	110040	106770	128430	113200	197840	106550	90635	145100	91897	142200	193040	127350	130720
YBR082C	YBR082C	2	1	1	sp|YBR082C|UBC4_YEAST NCSL01000019.1 22053-22594 ORF Verified Ubiquitin-conjugating enzyme (E2); key E2 partner with Ubc1p for the anaphase-promoting complex (APC); mediates degradation of abnormal or excess proteins, including calmodulin and histone H3; r	1	2	1	1	2	1	1	19.6	19.6	19.6	16.456	148	148	1	1												0	5.8386	By MS/MS	0	0	0	0	0	0	0	0	0	0	0	0	0	0	0
YBR084W	YBR084W	23	22	22	sp|YBR084W|MIS1_YEAST NCSL01000019.1 15240-18167 ORF Verified Mitochondrial C1-tetrahydrofolate synthase; involved in interconversion between different oxidation states of tetrahydrofolate (THF); provides activities of formyl-THF synthetase, methenyl-THF c	1	23	22	22	23	22	22	26.2	25	25	106.16	975	975	7.25	1	3	1	2	2	3	1	4	1	4	3	3	0	159.31	By MS/MS	3235500	3652700	2256100	2744500	3434500	2995400	3498700	2809300	2132500	3461800	3390800	3085400	3050700	3154600	2617200
YBR085C-A	YBR085C-A	4	4	4	sp|YBR085C-A|dubious56_YEAST NCSL01000019.1 10303-10560 ORF Verified Protein of unknown function; green fluorescent protein (GFP)-fusion protein localizes to the cytoplasm and to the nucleus; protein abundance increases in response to DNA replication stres	1	4	4	4	4	4	4	78.8	78.8	78.8	9.4314	85	85	5.14			1	1	3		2						0	15.408	By MS/MS	2310400	1638700	419860	293480	399980	760550	738350	474700	591730	498180	524190	396790	205090	507730	225440
YBR086C	YBR086C	13	13	13	sp|YBR086C|IST2_YEAST NCSL01000019.1 6430-9267 ORF Verified Cortical ER protein involved in ER-plasma membrane tethering; one of 6 proteins (Ist2p, Scs2p, Scs22p, Tcb1p, Tcb2p, Tcb3p) that connect ER to the plasma membrane (PM) and regulate PM phosphatidyl	1	13	13	13	13	13	13	18.3	18.3	18.3	105.78	945	945	6.47	1	1	1		4	1	1	1	2	2		1	0	107.24	By MS/MS	1607400	1234000	1004900	820600	1019800	1295600	1652400	1234400	1246500	1087300	1308600	1100200	1159600	1108800	512710
YBR087W	YBR087W	5	5	5	sp|YBR087W|RFC5_YEAST NCSL01000019.1 4643-5707 ORF Verified Subunit of heteropentameric Replication factor C (RF-C); RF-C is a DNA binding protein and ATPase that acts as a clamp loader of the proliferating cell nuclear antigen (PCNA) processivity factor f	1	5	5	5	5	5	5	24	24	24	39.941	354	354	5.67		1	1		1	1			2				0	38.27	By MS/MS	256990	278530	242690	160920	182890	215150	278880	148750	208690	238160	293920	250340	245090	218090	186020
YBR088C	YBR088C	9	9	9	sp|YBR088C|POL30_YEAST NCSL01000019.1 3707-4483 ORF Verified Proliferating cell nuclear antigen (PCNA); functions as the sliding replication clamp for DNA polymerase delta; may function as a docking site for other proteins required for mitotic and meiotic	1	9	9	9	9	9	9	33.7	33.7	33.7	28.916	258	258	8.81	1	1					2	1	3	2	3	3	0	30.719	By MS/MS	5482300	5593600	4963500	4406300	3795700	6116000	5665500	4181700	4342400	4941300	5729500	5646400	4680800	4801800	3130500
YBR089C-A	YBR089C-A	11	11	9	sp|YBR089C-A|NHP6B_YEAST NCSL01000019.1 2985-3284 ORF Verified High-mobility group (HMG) protein; binds to and remodels nucleosomes; involved in recruiting FACT and other chromatin remodelling complexes to the chromosomes; functionally redundant with Nhp6A	1	11	11	9	11	11	9	65.7	65.7	57.6	11.448	99	99	4.47	3	2	5	1	3	2		1				2	0	164.44	By MS/MS	736530	1149300	834470	834520	1190400	1507100	1312500	1375100	1034600	1558800	1506600	1156800	1869300	1429500	1084500
YBR091C	YBR091C	3	3	3	sp|YBR091C|TIM12_YEAST NCSL01000019.1 1993-2322 ORF Verified Essential protein of the inner mitochondrial membrane; peripherally localized; component of the TIM22 complex, which is a twin-pore translocase that mediates insertion of numerous multispanning i	1	3	3	3	3	3	3	35.8	35.8	35.8	12.284	109	109	7		1	1					1	1	2			0	17.291	By MS/MS	21165	51091	66195	33818	51555	75698	30719	22247	42070	41314	65305	47777	53923	0	52569
YBR094W	YBR094W	15	15	15	sp|YBR094W|PBY1_YEAST NCSL01000025.1 2275-4536 ORF Verified Putative tubulin tyrosine ligase associated with P-bodies; may have a role in mRNA metabolism; yeast knockout collection strain identified as a pby1 null mutant is actually wild-type for PBY1 and	1	15	15	15	15	15	15	27.4	27.4	27.4	86.338	753	753	5.05	3	3	2	2	2	1	1	1	3	2			0	86.609	By MS/MS	1519300	1514200	816140	813010	818810	1125300	1407400	876680	988350	1125800	1316000	1371400	1111800	1218900	659540
YBR095C	YBR095C	6	6	6	sp|YBR095C|RXT2_YEAST NCSL01000025.1 4643-5935 ORF Verified Component of the histone deacetylase Rpd3L complex; possibly involved in cell fusion and invasive growth; relocalizes to the cytosol in response to hypoxia GN=RXT2 PE=1 SV=1	1	6	6	6	6	6	6	18.8	18.8	18.8	48.598	430	430	6.86				2	1		1	1	1		1		0	140.72	By MS/MS	58450	67738	44721	59191	28077	53142	55473	49450	54492	73968	75724	82650	54862	79011	39957
YBR096W	YBR096W	3	3	3	sp|YBR096W|dubious58_YEAST NCSL01000025.1 6258-6950 ORF Uncharacterized Putative protein of unknown function; green fluorescent protein (GFP)-fusion protein localizes to the ER GN=dubious58 PE=1 SV=1	1	3	3	3	3	3	3	10.4	10.4	10.4	27.092	230	230	4.75		1	2								1		0	5.2814	By MS/MS	336160	287880	410130	272230	122390	62551	141990	583100	307900	92120	108200	86826	728100	126690	60415
YBR101C	YBR101C	4	4	4	sp|YBR101C|FES1_YEAST NCSL01000025.1 14057-14929 ORF Verified Hsp70 (Ssa1p) nucleotide exchange factor; required for the release of misfolded proteins from the Hsp70 system to the Ub-proteasome machinery for destruction; cytosolic homolog of Sil1p, which i	1	4	4	4	4	4	4	25.9	25.9	25.9	32.638	290	290	3.71		1	1	4	1								0	176.13	By MS/MS	386550	407000	217190	282820	401200	332200	384190	267220	245480	345330	293160	281020	200550	347620	112330
YBR102C	YBR102C	7	7	7	sp|YBR102C|EXO84_YEAST NCSL01000025.1 15297-17558 ORF Verified Exocyst subunit with dual roles in exocytosis and spliceosome assembly; subunit of the the exocyst complex which mediates polarized targeting and tethering of post-Golgi secretory vesicles to a	1	7	7	7	7	7	7	10.9	10.9	10.9	85.58	753	753	5.86	1			1	3					1	1		0	16.307	By MS/MS	98777	116750	125760	71582	159220	161140	105870	84695	110960	129660	215160	151060	209550	127700	89927
YBR106W	YBR106W	12	12	12	sp|YBR106W|PHO88_YEAST NCSL01000025.1 22896-23462 ORF Verified Probable membrane protein; involved in phosphate transport; role in the maturation of secretory proteins; pho88 pho86 double null mutant exhibits enhanced synthesis of repressible acid phosphat	1	12	12	12	12	12	12	52.1	52.1	52.1	21.137	188	188	4.48	4	3	3	7	7	1	1	2	2	1			0	73.057	By MS/MS	7647200	9598200	5307400	4500700	6236800	6543700	7750300	6252900	6102900	5278600	6923700	6700800	7215500	6320500	3823100
YBR108W;REV__YBR108W	YBR108W	11;1	11;1	11;1	sp|YBR108W|AIM3_YEAST NCSL01000025.1 25261-28008 ORF Verified Protein that inhibits barbed-end actin filament elongation; interacts with Rvs167p; null mutant is viable and displays elevated frequency of mitochondrial genome loss GN=AIM3 PE=1 SV=1	2	11	11	11	11	11	11	17	17	17	100.19	915	915;915	5.93	1	1	2		3	1	3	1	1	1	1		0	90.535	By MS/MS	1161200	1534500	1514800	1280600	1805200	1912500	1815700	1916900	1516600	2176700	1864600	2160000	1786000	1882000	1800000
YBR109C	YBR109C	8	8	8	sp|YBR109C|CMD1_YEAST NCSL01000025.1 28262-28705 ORF Verified Calmodulin; Ca2+ binding protein that regulates Ca2+ independent processes (mitosis, bud growth, actin organization, endocytosis, etc.) and Ca2+ dependent processes (stress-activated pathways),	1	8	8	8	8	8	8	63.3	63.3	63.3	16.135	147	147	7.83	1	1				2	3	1	5	3	2		0	134.41	By MS/MS	5804300	6355900	1340000	1461800	2405800	3309800	4043600	2850200	2585300	2800900	3238500	3361400	2457300	3745900	1141300
YBR110W	YBR110W	4	4	4	sp|YBR110W|ALG1_YEAST NCSL01000025.1 29215-30564 ORF Verified Mannosyltransferase; involved in asparagine-linked glycosylation in the endoplasmic reticulum (ER); essential for viability; human homolog ALG1 complements yeast null mutant GN=ALG1 PE=1 SV=1	1	4	4	4	4	4	4	8.9	8.9	8.9	51.956	449	449	3.8	1	1	1	1					1				0	6.4285	By MS/MS	274560	370640	143560	184450	233150	319790	357540	215980	331200	258080	327700	360130	273020	299580	200250
YBR111C	YBR111C	10	10	10	sp|YBR111C|YSA1_YEAST NCSL01000025.1 31536-32231 ORF Verified Nudix hydrolase family member with ADP-ribose pyrophosphatase activity; shown to metabolize O-acetyl-ADP-ribose to AMP and acetylated ribose 5-phosphate GN=YSA1 PE=1 SV=1	1	10	10	10	10	10	10	47.6	47.6	47.6	26.1	231	231	4.23	4	3	4	3	4	5	1		1	1			0	58.292	By MS/MS	5069700	7033500	5274900	5612500	6956900	6023700	6165100	6740800	5821400	7511400	7354500	7007400	7983400	7375600	6951600
YBR111W-A	YBR111W-A	5	5	5	sp|YBR111W-A|SUS1_YEAST NCSL01000025.1 32497-32939 ORF Verified Component of both the SAGA histone acetylase and TREX-2 complexes; interacts with RNA polymerase II; involved in mRNA export coupled transcription activation and elongation; involved in post-t	1	5	5	5	5	5	5	76	76	76	11.083	96	96	6.8		1				1	2					1	0	88.301	By MS/MS	412850	439370	478040	473060	454230	564190	501090	459590	394790	454490	383540	482560	535460	509020	531820
YBR112C	YBR112C	9	9	9	sp|YBR112C|CYC8_YEAST NCSL01000025.1 33230-35986 ORF Verified General transcriptional co-repressor; acts together with Tup1p; also acts as part of a transcriptional co-activator complex that recruits the SWI/SNF and SAGA complexes to promoters; can form th	1	9	9	9	9	9	9	15.3	15.3	15.3	101.95	918	918	4.5	1	1	1	1	4	1			1				0	96.101	By MS/MS	1468500	1706600	1236800	1226200	1513500	1514300	1421000	1101900	1467300	1715200	1611200	1766900	1745600	1668100	1324200
YBR115C	YBR115C	17	17	17	sp|YBR115C|LYS2_YEAST NCSL01000025.1 39962-44140 ORF Verified Alpha aminoadipate reductase; catalyzes the reduction of alpha-aminoadipate to alpha-aminoadipate 6-semialdehyde, which is the fifth step in biosynthesis of lysine; activation requires posttrans	1	17	17	17	17	17	17	16.1	16.1	16.1	155.28	1392	1392	5.95	2	3	2	2	1		3	3	1	2		2	0	94.425	By MS/MS	1079700	1338400	935100	975290	1079500	1311000	1286200	1312500	1156300	1312300	1292600	1217100	1537400	1203000	1077000
YBR117C	YBR117C	3	3	3	sp|YBR117C|TKL2_YEAST NCSL01000025.1 44606-46651 ORF Verified Transketolase; catalyzes conversion of xylulose-5-phosphate and ribose-5-phosphate to sedoheptulose-7-phosphate and glyceraldehyde-3-phosphate in the pentose phosphate pathway; needed for synthe	1	3	3	3	3	3	3	8.5	8.5	8.5	74.985	681	681	6.67					2					1			0	6.0402	By MS/MS	6558.8	8461.5	8710.7	13904	6984.2	6933.3	17758	3061.3	0	10288	8494.4	7976.8	2836.2	17894	4608.8
YBR119W	YBR119W	2	2	2	sp|YBR119W|MUD1_YEAST NCSL01000025.1 48742-49727 ORF Verified U1 snRNP A protein; homolog of human U1-A; involved in nuclear mRNA splicing GN=MUD1 PE=1 SV=1	1	2	2	2	2	2	2	6.4	6.4	6.4	34.45	298	298	4.67		1	1						1				0	8.4488	By MS/MS	38313	43045	44620	47689	47381	52443	51016	35856	34309	46723	42982	34694	40268	44208	29753
YBR120C	YBR120C	9	9	8	sp|YBR120C|CBP6_YEAST NCSL01000025.1 49839-50327 ORF Verified Mitochondrial protein required for translation of the COB mRNA; forms a complex with Cbp3p that binds to mt ribosomes near the polypeptide tunnel exit and promotes efficient translation of the C	1	9	9	8	8	8	8	61.7	61.7	54.3	18.678	162	162	4	4	5						1	2			1	0	30.958	By MS/MS	1205900	1436000	1384000	1142600	1629700	1818400	1608700	1703700	1297100	1946600	1975400	1688300	1552000	1533100	1429700
YBR121C	YBR121C	38	38	37	sp|YBR121C|GRS1_YEAST NCSL01000025.1 50768-52771 ORF Verified Cytoplasmic and mitochondrial glycyl-tRNA synthase; ligates glycine to the cognate anticodon-bearing tRNA; transcription termination factor that may interact with the 3-end of pre-mRNA to promo	1	38	38	37	37	37	37	60.1	60.1	59.1	75.396	667	667	5.99	7	5	7	4	8	10	7	6	3	2	5	5	0	310.42	By MS/MS	9520700	9006200	7153200	7982200	8841300	9862700	10919000	8614900	6941600	9203500	9854000	9077600	10243000	9712400	8116100
YBR122C	YBR122C	2	2	2	sp|YBR122C|MRPL36_YEAST NCSL01000025.1 53374-53907 ORF Verified Mitochondrial ribosomal protein of the large subunit; overproduction suppresses mutations in the COX2 leader peptide-encoding region GN=MRPL36 PE=1 SV=1	1	2	2	2	2	2	2	20.3	20.3	20.3	20.091	177	177	3.5			1	1									0	30.927	By MS/MS	22225	0	0	0	0	0	0	0	0	0	0	0	0	0	0
YBR123C	YBR123C	13	13	13	sp|YBR123C|TFC1_YEAST NCSL01000025.1 54146-56095 ORF Verified Subunit of RNA polymerase III transcription initiation factor complex; one of six subunits of the RNA polymerase III transcription initiation factor complex (TFIIIC); part of the TauA globular d	1	13	13	13	13	13	13	23.3	23.3	23.3	73.574	649	649	7.56	1	1	2			2	1		2	3	3	1	0	26.272	By MS/MS	714580	976660	968600	900930	1105500	1688100	1520200	2200900	1832700	2392500	2265500	2309800	2399300	2399900	2444700
YBR126C	YBR126C	19	19	19	sp|YBR126C|TPS1_YEAST NCSL01000025.1 58322-59809 ORF Verified Synthase subunit of trehalose-6-P synthase/phosphatase complex; synthesizes the storage carbohydrate trehalose, which is critically important for survival of long-term desiccation; also found in	1	19	19	19	19	19	19	39.8	39.8	39.8	56.147	495	495	6.47	4	1	5	3	3	1	2	3	2	4	2	4	0	234.1	By MS/MS	2273200	2928700	1504000	1997700	2374900	2576000	2434100	2310600	1845900	2661200	2725300	2700000	2764700	2625400	1844100
YBR126W-A	YBR126W-A	1	1	1	sp|YBR126W-A|MEO1_YEAST NCSL01000025.1 60288-60494 ORF Verified Putative protein of unknown function; identified by gene-trapping, microarray analysis, and genome-wide homology searches; mRNA identified as translated by ribosome profiling data; SWAT-GFP, s	1	1	1	1	1	1	1	14.7	14.7	14.7	7.759	68	68	5					1								0.0017462	2.5706	By MS/MS	1038800	918640	793130	999860	776510	1043400	996900	947880	642190	637210	770810	854130	878800	778090	711540
YBR127C	YBR127C	32	32	32	sp|YBR127C|VMA2_YEAST NCSL01000025.1 60742-62295 ORF Verified Subunit B of V1 peripheral membrane domain of vacuolar H+-ATPase; electrogenic proton pump found throughout the endomembrane system; contains nucleotide binding sites; also detected in the cytop	1	32	32	32	32	32	32	71.6	71.6	71.6	57.749	517	517	6.85	6	5	3	3	7	8	9	6	10	5	3	8	0	323.31	By MS/MS	6540600	8145300	5717100	6016100	7165300	6885600	7667100	7279200	5975900	7841200	7709800	7575000	8599400	8221700	7240000
YBR130C	YBR130C	6	6	6	sp|YBR130C|SHE3_YEAST NCSL01000025.1 65064-66341 ORF Verified Protein adaptor between Myo4p and the She2p-mRNA complex; part of the mRNA localization machinery that restricts accumulation of certain proteins to the bud; also required for cortical ER inheri	1	6	6	6	6	6	6	16.5	16.5	16.5	47.545	425	425	7.25	1		1	1			1	1			1	2	0	67.389	By MS/MS	1034800	1132100	810740	681890	1063300	1032700	995240	783180	974640	1165500	1245400	1272900	1039900	1226100	679360
YBR133C	YBR133C	1	1	1	sp|YBR133C|HSL7_YEAST NCSL01000025.1 71294-73777 ORF Verified Protein arginine N-methyltransferase; exhibits septin and Hsl1p-dependent localization to the bud neck in budded cells and periodic Hsl1p-dependent phosphorylation; required with Hsl1p, and Elm1	1	1	1	1	1	1	1	1.8	1.8	1.8	95.148	827	827	12												1	0.00030902	3.871	By MS/MS	2760	5116.4	2715.3	0	5188.7	7926.1	8307.2	0	2583.4	0	3196.2	10464	0	0	0
YBR135W	YBR135W	3	3	3	sp|YBR135W|CKS1_YEAST NCSL01000025.1 74356-74817 ORF Verified Cyclin-dependent protein kinase regulatory subunit and adaptor; interacts with Cdc28p (aka Cdk1p); required for G1/S and G2/M phase transitions and budding; mediates phosphorylation and degradat	1	3	3	3	3	3	3	21.6	21.6	21.6	18.165	153	153	3.25	1	1	1				1						0	30.198	By MS/MS	405310	497350	651260	225690	488500	676210	442550	714350	181970	373020	527160	483220	638720	161510	191250
YBR137W	YBR137W	1	1	1	sp|YBR137W|dubious67_YEAST NCSL01000025.1 82557-83096 ORF Verified Protein with a role in ER delivery of tail-anchored membrane proteins; interacts with Sgt2p; binds to the TRC complex, which inserts proteins into the ER membrane; interacts with Msn5p kary	1	1	1	1	1	1	1	9.5	9.5	9.5	20.454	179	179	6						2							0	106.42	By MS/MS	0	0	0	0	0	0	0	0	0	110660	0	0	0	0	0
YBR138C	YBR138C	1	1	1	sp|YBR138C|dubious68_YEAST NCSL01000025.1 83275-84849 ORF Uncharacterized Cytoplasmic protein of unknown function; APCC(Cdh1) substrate; potentially phosphorylated by Cdc28p; YBR138C is not an essential gene GN=dubious68 PE=1 SV=1	1	1	1	1	1	1	1	1.9	1.9	1.9	60.451	524	524	9									1				0.0045223	2.1329	By MS/MS	0	2674	0	0	0	0	0	0	0	2550.8	0	0	0	0	0
YBR139W	YBR139W	4	4	4	sp|YBR139W|dubious69_YEAST NCSL01000025.1 85177-86703 ORF Verified Putative serine type carboxypeptidase; role in phytochelatin synthesis; green fluorescent protein (GFP)-fusion protein localizes to the vacuole; expression induced by nitrogen limitation in	1	4	4	4	4	4	4	9.4	9.4	9.4	57.698	508	508	4.7		2	2	2	2				1	1			0	31.653	By MS/MS	333060	438310	420020	399300	527370	518860	444980	570730	470540	571640	419940	572700	699580	510010	513510
YBR140C	YBR140C	1	1	1	sp|YBR140C|IRA1_YEAST NCSL01000025.1 86863-96141 ORF Verified GTPase-activating protein; negatively regulates RAS by converting it from GTP- to the GDP-bound inactive form, required for reducing cAMP levels under nutrient limiting conditions, mediates memb	1	1	1	1	1	1	1	0.4	0.4	0.4	350.96	3092	3092	6						1							0	30.312	By MS/MS	72410	69272	35984	34645	40002	57547	75329	51383	51991	44816	54646	62055	53753	46941	22264
YBR142W	YBR142W	3	3	3	sp|YBR142W|MAK5_YEAST NCSL01000025.1 97829-100159 ORF Verified Essential nucleolar protein; putative DEAD-box RNA helicase required for maintenance of M1 dsRNA virus; involved in biogenesis of large (60S) ribosomal subunits GN=MAK5 PE=1 SV=1	1	3	3	3	3	3	3	4.8	4.8	4.8	87.406	776	776	5.33		2										1	0	16.815	By MS/MS	322360	289730	327510	291770	229420	276500	308730	224110	211320	226320	188250	227900	228480	269260	233740
YBR143C	YBR143C	22	22	22	sp|YBR143C|SUP45_YEAST NCSL01000025.1 100391-101704 ORF Verified Polypeptide release factor (eRF1) in translation termination; mutant form acts as a recessive omnipotent suppressor; methylated by Mtq2p-Trm112p in ternary complex eRF1-eRF3-GTP; mutation of	1	22	22	22	22	22	22	53.5	53.5	53.5	49.005	437	437	6.69	3	1	4	2	2	4	3	1	2	4	4	2	0	285.22	By MS/MS	6959000	9448800	4989800	5078600	7407700	9164300	8945400	7152300	6668500	8415800	8081500	7855700	8284700	9076400	6941800
YBR145W	YBR145W	6	4	4	sp|YBR145W|ADH5_YEAST NCSL01000025.1 103290-104345 ORF Verified Alcohol dehydrogenase isoenzyme V; involved in ethanol production; ADH5 has a paralog, ADH1, that arose from the whole genome duplication GN=ADH5 PE=1 SV=1	1	6	4	4	6	4	4	19.9	16.5	16.5	37.724	351	351	3.71	1	1	3			1		1					0	18.372	By MS/MS	183580	342460	102410	28463	62011	176600	215030	82922	83043	139850	108700	96335	99761	108970	114970
YBR146W	YBR146W	5	5	5	sp|YBR146W|MRPS9_YEAST NCSL01000025.1 104786-105622 ORF Verified Mitochondrial ribosomal protein of the small subunit GN=MRPS9 PE=1 SV=1	1	5	5	5	5	5	5	21.2	21.2	21.2	31.953	278	278	7.7					3	2			1	3	1		0	10.588	By MS/MS	1195900	1143600	948690	997960	1265100	1186700	1816800	1227400	732430	1061300	1027200	1020800	981750	922170	1232100
YBR148W	YBR148W	27	27	27	sp|YBR148W|YSW1_YEAST NCSL01000025.1 107435-109264 ORF Verified Protein required for normal prospore membrane formation; interacts with Gip1p, which is the meiosis-specific regulatory subunit of the Glc7p protein phosphatase; expressed specifically in spor	1	27	27	27	27	27	27	43.2	43.2	43.2	70.209	609	609	7.02	1	2	5	3	3	4	6	2	4	7	5	1	0	164.73	By MS/MS	6894800	6781900	2446300	2309200	5641800	6633200	1748200	2042100	12284000	16354000	22102000	23445000	14784000	17223000	9074200
YBR149W	YBR149W	21	21	21	sp|YBR149W|ARA1_YEAST NCSL01000025.1 109547-110581 ORF Verified NADP+ dependent arabinose dehydrogenase; involved in carbohydrate metabolism; purified as homodimer; naturally occurs with a N-terminus degradation product GN=ARA1 PE=1 SV=1	1	21	21	21	21	21	21	59.6	59.6	59.6	38.855	344	344	6.5	5	2	4	3	5	6	4	6	6	1	5	3	0	147.17	By MS/MS	5093500	5253100	4325400	4437900	4685500	5629800	5798500	4373300	4597800	4605400	4390600	4831300	5151700	4998000	3927100
YBR151W	YBR151W	12	12	12	sp|YBR151W|APD1_YEAST NCSL01000025.1 114570-115520 ORF Verified Protein of unknown function; required for normal localization of actin patches and for normal tolerance of sodium ions and hydrogen peroxide; localizes to both cytoplasm and nucleus GN=APD1 PE	1	12	12	12	12	12	12	39.6	39.6	39.6	35.758	316	316	7.05	1	3	2	2			2	3	1	3	3	2	0	43.003	By MS/MS	2683800	3364800	2308300	1859300	2577200	2478200	3389800	2924700	1878900	3121400	3469200	3300500	3190900	3450000	2614500
YBR152W	YBR152W	3	3	3	sp|YBR152W|SPP381_YEAST NCSL01000025.1 115918-116793 ORF Verified mRNA splicing factor, component of U4/U6.U5 tri-snRNP; interacts genetically and physically with Prp38p; relocalizes to the cytosol in response to hypoxia GN=SPP381 PE=1 SV=1	1	3	3	3	3	3	3	7.9	7.9	7.9	33.829	291	291	10.6									2		1	2	0	4.9529	By MS/MS	0	29300	0	47183	142120	279210	257320	398040	276470	423860	513620	577810	514520	553720	303290
YBR154C	YBR154C	7	7	7	sp|YBR154C|RPB5_YEAST NCSL01000025.1 117904-118551 ORF Verified RNA polymerase subunit ABC27; common to RNA polymerases I, II, and III; contacts DNA and affects transactivation GN=RPB5 PE=1 SV=1	1	7	7	7	7	7	7	45.6	45.6	45.6	25.079	215	215	4.7	2	3		1	1		1				1	1	0	93.588	By MS/MS	1547900	1607600	999630	874890	988090	1345200	1446200	838050	1171200	1325800	1299000	1293400	1105000	1352600	856860
YBR155W	YBR155W	8	8	8	sp|YBR155W|CNS1_YEAST NCSL01000025.1 119312-120469 ORF Verified TPR-containing co-chaperone; binds both Hsp82p (Hsp90) and Ssa1p (Hsp70); stimulates ATPase activity of Ssa1p; ts mutants reduce Hsp82p function, overexpression suppresses phenotypes of HSP82	1	8	8	8	8	8	8	19.7	19.7	19.7	44.127	385	385	5.5	1	2		1		1		1	1			1	0	20.331	By MS/MS	153580	353830	174300	152180	181750	390500	377360	289540	297330	282960	322900	372200	327030	293450	338670
YBR156C	YBR156C	8	8	8	sp|YBR156C|SLI15_YEAST NCSL01000025.1 120645-122741 ORF Verified Subunit of the conserved chromosomal passenger complex (CPC); complex regulates kinetochore-microtubule attachments, activation of the spindle tension checkpoint, and mitotic spindle disassem	1	8	8	8	8	8	8	16.3	16.3	16.3	79.225	698	698	5.33		1	1	1	2	1	2		1				0	53.586	By MS/MS	28993	264100	318370	945170	595950	875760	443950	587680	390710	689850	543990	916210	727150	622200	534420
YBR159W	YBR159W	6	6	6	sp|YBR159W|IFA38_YEAST NCSL01000025.1 128224-129267 ORF Verified Microsomal beta-keto-reductase; contains oleate response element (ORE) sequence in the promoter region; mutants exhibit reduced VLCFA synthesis, accumulate high levels of dihydrosphingosine,	1	6	6	6	6	6	6	23.6	23.6	23.6	38.752	347	347	5.44	1	3	1				1	1				2	0	94.948	By MS/MS	1924600	1684600	538960	384500	478430	1063300	1211000	415500	852470	710750	1163600	1024800	788960	855210	309190
YBR160W	YBR160W	17	17	15	sp|YBR160W|CDC28_YEAST NCSL01000025.1 129619-130515 ORF Verified Cyclin-dependent kinase (CDK) catalytic subunit; master regulator of mitotic and meiotic cell cycles; alternately associates with G1, S, G2/M phase cyclins, which provide substrate specificit	1	17	17	15	16	16	15	50.3	50.3	43.6	34.061	298	298	6.52	2	1	2	2	2	3	3	2	2	4	2		0	74.968	By MS/MS	3763600	4355100	2345900	2436300	2525900	2739000	3121200	2383000	3343500	3499200	5423600	5682600	3365900	3909800	1803100
YBR162C	YBR162C	1	1	1	sp|YBR162C|TOS1_YEAST NCSL01000025.1 132764-134131 ORF Verified Covalently-bound cell wall protein of unknown function; identified as a cell cycle regulated SBF target gene; deletion mutants are highly resistant to treatment with beta-1,3-glucanase; has se	1	1	1	1	1	1	1	2.9	2.9	2.9	47.978	455	455	7							1						0.00030989	3.9132	By MS/MS	80573	115610	127800	94111	147740	135860	101040	114550	71962	131730	155160	104300	157270	130350	147240
YBR164C	YBR164C	4	4	4	sp|YBR164C|ARL1_YEAST NCSL01000025.1 137436-137987 ORF Verified Soluble GTPase with a role in regulation of membrane traffic; regulates potassium influx; role in membrane organization at trans-Golgi network; G protein of the Ras superfamily, similar to ADP	1	4	4	4	4	4	4	31.7	31.7	31.7	20.434	183	183	3.4	1	1	2					1					0	18.624	By MS/MS	1093000	987470	259580	181620	268000	471460	607400	293640	524260	372450	529370	448340	358920	471080	81042
YBR166C	YBR166C	8	8	7	sp|YBR166C|TYR1_YEAST NCSL01000025.1 139390-140748 ORF Verified Prephenate dehydrogenase involved in tyrosine biosynthesis; expression is dependent on phenylalanine levels GN=TYR1 PE=1 SV=1	1	8	8	7	7	7	7	24.1	24.1	21.9	51.017	452	452	6.77	1	1	1		1	2	1	1	2	2		1	0	47.779	By MS/MS	2021100	1884600	649920	568170	873380	1285400	1548700	679870	1095700	1182600	1604900	1421000	1151400	1486100	659520
YBR167C	YBR167C	1	1	1	sp|YBR167C|POP7_YEAST NCSL01000025.1 141014-141436 ORF Verified Subunit of RNase MRP, nuclear RNase P and telomerase; forms a soluble heterodimer with Pop6p that binds P3 domain of RNase MRP and RNase P RNAs; RNase MRP cleaves pre-rRNA, nuclear RNase P cle	1	1	1	1	1	1	1	8.6	8.6	8.6	15.823	140	140	9									1				0.0037164	2.2926	By MS/MS	0	35345	0	0	0	28151	85564	0	51868	45414	44210	50517	58727	49861	42830
YBR168W	YBR168W	2	2	1	sp|YBR168W|PEX32_YEAST NCSL01000025.1 141916-143157 ORF Verified Peroxisomal integral membrane protein; involved in negative regulation of peroxisome size; partially functionally redundant with Pex31p; genetic interactions suggest action at a step downstre	1	2	2	1	1	1	1	4.8	4.8	2.9	48.696	413	413	1	1												0.0064625	2.0587	By MS/MS	207080	297050	187440	217900	292870	257620	211170	196080	356680	636240	609800	580160	459600	539540	437060
YBR169C	YBR169C	44	36	36	sp|YBR169C|SSE2_YEAST NCSL01000025.1 143460-145541 ORF Verified Member of Hsp110 subclass of the heat shock protein 70 (HSP70) family; serves as nucleotide exchange factor to load ATP onto the SSA class of cytosolic Hsp70s; may be involved in protein foldi	1	44	36	36	44	36	36	60.3	49.6	49.6	77.606	693	693	6.12	10	8	5	2	1	5	9	6	6	1	5	7	0	281.43	By MS/MS	9730000	11520000	7028100	7462100	9001100	7342500	9270300	10405000	7564800	9869100	11522000	11531000	9573500	12256000	6942100
YBR170C	YBR170C	15	15	15	sp|YBR170C|NPL4_YEAST NCSL01000025.1 145886-147628 ORF Verified Substrate-recruiting cofactor of the Cdc48p-Npl4p-Ufd1p segregase; assists Cdc48p in the dislocation of misfolded, polyubiquitinated ERAD substrates that are subsequently delivered to the prot	1	15	15	15	15	15	15	36.6	36.6	36.6	65.777	580	580	5.3	3	3	2	3	2	3	1	1		3	2		0	192.71	By MS/MS	1461400	1701900	1005700	1135700	1126300	1309400	1298000	1225200	1096700	1212800	1691500	1846600	1421700	1561400	850210
YBR171W	YBR171W	4	4	4	sp|YBR171W|SEC66_YEAST NCSL01000025.1 147905-148525 ORF Verified Non-essential subunit of Sec63 complex; with Sec61 complex, Kar2p/BiP and Lhs1p forms a channel competent for SRP-dependent and post-translational SRP-independent protein targeting and import	1	4	4	4	4	4	4	25.2	25.2	25.2	24.231	206	206	3.6	1	1			3								0	16.08	By MS/MS	375010	512420	304960	245780	478990	542510	777980	679730	580750	741750	536850	779230	554970	854630	315210
YBR172C	YBR172C	11	11	11	sp|YBR172C|SMY2_YEAST NCSL01000025.1 148692-150914 ORF Verified GYF domain protein; involved in COPII vesicle formation; interacts with the Sec23p/Sec24p subcomplex; overexpression suppresses the temperature sensitivity of a myo2 mutant; similar to S. pomb	1	11	11	11	11	11	11	19.9	19.9	19.9	81.336	740	740	5.17	2	1	3			2		2	1			1	0	43.763	By MS/MS	798230	808850	649530	643780	770610	765270	786630	679920	570520	757440	770790	672330	754990	734650	725910
YBR173C	YBR173C	6	6	6	sp|YBR173C|UMP1_YEAST NCSL01000025.1 151269-151715 ORF Verified Chaperone required for correct maturation of the 20S proteasome; short-lived chaperone; may inhibit premature dimerization of proteasome half-mers; degraded by proteasome upon completion of it	1	6	6	6	6	6	6	52.7	52.7	52.7	16.76	148	148	4.12	2	2		1	1		1				1		0	49.14	By MS/MS	1094200	1068300	1086400	1109600	1284900	1168700	998560	1069100	464620	692040	712470	653080	598010	613220	692970
YBR176W	YBR176W	1	1	1	sp|YBR176W|ECM31_YEAST NCSL01000025.1 153262-154200 ORF Verified Ketopantoate hydroxymethyltransferase; required for pantothenic acid biosynthesis, converts 2-oxoisovalerate into 2-dehydropantoate GN=ECM31 PE=1 SV=1	1	1	1	1	1	1	1	5.1	5.1	5.1	34.433	312	312	12												1	0.0034404	2.3219	By MS/MS	42038	52206	51215	43820	50268	38326	58272	49000	47200	46006	46323	38563	32774	35154	46813
YBR177C	YBR177C	9	9	9	sp|YBR177C|EHT1_YEAST NCSL01000025.1 154349-155704 ORF Verified Acyl-coenzymeA:ethanol O-acyltransferase; plays a minor role in medium-chain fatty acid ethyl ester biosynthesis; possesses short-chain esterase activity; localizes to lipid particles and the	1	9	9	9	9	9	9	27.7	27.7	27.7	51.283	451	451	4.13	4	3	2	1		1	1	1	1			1	0	32.192	By MS/MS	505810	468550	581100	680520	724770	658790	624600	732290	520460	647370	660970	546860	746490	620340	497220
YBR179C	YBR179C	4	4	4	sp|YBR179C|FZO1_YEAST NCSL01000025.1 156088-158655 ORF Verified Mitofusin; integral membrane protein involved in mitochondrial outer membrane tethering and fusion; role in mitochondrial genome maintenance; efficient tethering and degradation of Fzo1p requi	1	4	4	4	4	4	4	4.7	4.7	4.7	97.692	855	855	5.8			1	1	2							1	0	10.223	By MS/MS	157870	152390	151760	121830	123210	130120	160660	159740	128590	169600	151090	134980	154270	162820	152520
YBR180W	YBR180W	6	6	6	sp|YBR180W|DTR1_YEAST NCSL01000025.1 159279-160997 ORF Verified Putative dityrosine transporter of the major facilitator superfamily; member of the 12-spanner drug:H(+) antiporter DHA1 family; required for spore wall synthesis; sequence similarity to QDR1	1	6	6	6	6	6	6	6.8	6.8	6.8	63.379	572	572	5.75	2		1		2			1			1	1	0	21.72	By MS/MS	519020	399470	71941	42156	253820	487530	95572	296850	1720900	2366800	2649700	2641000	2408400	2612600	2031900
YBR185C	YBR185C	3	3	3	sp|YBR185C|MBA1_YEAST NCSL01000020.1 204367-205203 ORF Verified Membrane-associated mitochondrial ribosome receptor; forms a complex with Mdm38p that may facilitate recruitment of mRNA-specific translational activators to ribosomes; possible role in protei	1	3	3	3	3	3	3	18	18	18	31.811	278	278	6.17	1		1	1		1					1	1	0	63.174	By MS/MS	1206700	777720	595370	834430	933860	1175800	1072600	992440	624130	950780	692330	798090	832150	805860	709800
YBR186W	YBR186W	1	1	1	sp|YBR186W|PCH2_YEAST NCSL01000020.1 202163-203773 ORF Verified Hexameric ring ATPase that remodels chromosome axis protein Hop1p; nucleolar component of the pachytene checkpoint, which prevents chromosome segregation when recombination and chromosome syna	1	1	1	1	1	1	1	1.7	1.7	1.7	60.401	536	536	6						1							0.0092127	1.9001	By MS/MS	9770.8	10929	22771	11185	26494	21322	22025	13093	0	5077.8	0	0	14612	10617	0
YBR188C	YBR188C	2	2	2	sp|YBR188C|NTC20_YEAST NCSL01000020.1 200219-200641 ORF Verified Member of the NineTeen Complex (NTC); this complex contains Prp19p and stabilizes U6 snRNA in catalytic forms of the spliceosome containing U2, U5, and U6 snRNAs GN=NTC20 PE=1 SV=1	1	2	2	2	2	2	2	15	15	15	15.935	140	140	6			1	1							1		0.00030367	3.4079	By MS/MS	148700	169800	168790	165590	158360	173140	147750	143290	143570	126390	130740	160870	151590	149100	123140
YBR189W;YPL081W	YBR189W;YPL081W	17;17	17;17	17;17	sp|YBR189W|RPS9B_YEAST NCSL01000020.1 198818-199818 ORF Verified Protein component of the small (40S) ribosomal subunit; homologous to mammalian ribosomal protein S9 and bacterial S4; RPS9B has a paralog, RPS9A, that arose from the whole genome duplication	2	17	17	17	17	17	17	53.8	53.8	53.8	22.27	195	195;197	6.21	3	7	6	5				1	3	5	6	3	0	61.662	By MS/MS	7457900	7736400	2939500	3828900	4043900	6017800	6670100	5408700	3858600	4990700	3984200	4814800	4536800	4845000	2849000
YBR191W	YBR191W	7	7	1	sp|YBR191W|RPL21A_YEAST NCSL01000020.1 197187-198057 ORF Verified Ribosomal 60S subunit protein L21A; homologous to mammalian ribosomal protein L21, no bacterial homolog; RPL21A has a paralog, RPL21B, that arose from the whole genome duplication GN=RPL21A	1	7	7	1	7	7	1	37.5	37.5	6.9	18.242	160	160	8.56	1	1			1	2	1		2	3	5	2	0	47.738	By MS/MS	4798600	5791200	4134400	3977700	3985400	5666800	6645800	4934100	3240600	6500100	4310900	6151800	5789600	5149900	6047300
YBR192W	YBR192W	4	4	4	sp|YBR192W|RIM2_YEAST NCSL01000020.1 195542-196675 ORF Verified Mitochondrial pyrimidine nucleotide transporter; imports pyrimidine nucleoside triphosphates and exports pyrimidine nucleoside monophosphates; member of the mitochondrial carrier family GN=RIM	1	4	4	4	4	4	4	11.1	11.1	11.1	42.101	377	377	8			1	1				1		1	1	1	0	9.6582	By MS/MS	402430	353570	171280	156100	167300	263050	329610	121580	234410	261470	289980	227420	140870	215050	128000
YBR193C	YBR193C	2	2	2	sp|YBR193C|MED8_YEAST NCSL01000020.1 194574-195245 ORF Verified Subunit of the RNA polymerase II mediator complex; associates with core polymerase subunits to form the RNA polymerase II holoenzyme; essential for transcriptional regulation GN=MED8 PE=1 SV=1	1	2	2	2	2	2	2	12.1	12.1	12.1	25.298	223	223	4				2									0	4.669	By MS/MS	0	16674	0	0	18789	0	16538	0	0	0	0	0	0	0	12060
YBR194W	YBR194W	3	3	3	sp|YBR194W|AIM4_YEAST NCSL01000020.1 193919-194290 ORF Verified Protein proposed to be associated with the nuclear pore complex; null mutant is viable, displays elevated frequency of mitochondrial genome loss and is sensitive to freeze-thaw stress GN=AIM4	1	3	3	3	3	3	3	24.4	24.4	24.4	14.289	123	123	7.67	1										2		0	7.3695	By MS/MS	25029	38905	36231	42532	31644	43526	52221	30281	36741	60374	76453	51091	67807	68412	61091
YBR195C	YBR195C	3	3	3	sp|YBR195C|MSI1_YEAST NCSL01000020.1 192446-193714 ORF Verified Subunit of chromatin assembly factor I (CAF-1); chromatin assembly by CAF-1 affects multiple processes including silencing at telomeres, mating type loci, and rDNA; maintenance of kinetochore	1	3	3	3	3	3	3	14.2	14.2	14.2	47.388	422	422	5.33	1					1			1				0	9.7246	By MS/MS	0	0	0	0	55415	0	26745	0	27768	13432	85897	51503	76345	85075	22408
YBR196C	YBR196C	31	31	30	sp|YBR196C|PGI1_YEAST NCSL01000020.1 190428-192092 ORF Verified Glycolytic enzyme phosphoglucose isomerase; catalyzes the interconversion of glucose-6-phosphate and fructose-6-phosphate; required for cell cycle progression and completion of the gluconeogen	1	31	31	30	30	30	30	63.4	63.4	63.4	61.298	554	554	5.34	17	11	7	8	4	8	10	7	2	3	3	9	0	323.31	By MS/MS	23771000	24224000	22027000	18995000	22078000	29802000	22614000	17452000	19209000	19050000	22812000	18725000	23704000	23048000	17497000
YBR197C	YBR197C	1	1	1	sp|YBR197C|dubious75_YEAST NCSL01000020.1 188473-189126 ORF Verified Protein of unknown function; green fluorescent protein (GFP)-fusion protein localizes to the cytoplasm and nucleus; YBR197C is not an essential gene; relative distribution to the nucleus	1	1	1	1	1	1	1	6.5	6.5	6.5	24.189	217	217	6						1							0.00030684	3.6811	By MS/MS	0	0	31162	0	0	20085	22086	0	0	19742	14633	48397	0	11912	0
YBR198C	YBR198C	10	10	10	sp|YBR198C|TAF5_YEAST NCSL01000020.1 185806-188202 ORF Verified Subunit (90 kDa) of TFIID and SAGA complexes; involved in RNA polymerase II transcription initiation and in chromatin modification GN=TAF5 PE=1 SV=1	1	10	10	10	10	10	10	15.7	15.7	15.7	88.966	798	798	5.29		1	2	5	1		1	2	2				0	32.233	By MS/MS	230740	409230	330140	301190	418670	415590	486510	264540	321290	444120	469290	407060	473870	423730	399420
YBR199W	YBR199W	3	3	3	sp|YBR199W|KTR4_YEAST NCSL01000020.1 184026-185420 ORF Verified Glycosyltransferase involved in protein glycosylation; transfers GDP-mannose to methyl-alpha-mannoside in vitro; member of the KRE2/MNT1 mannosyltransferase family of type II membrane proteins	1	3	3	3	3	3	3	7.1	7.1	7.1	54.613	464	464	3.33	1			1	1								0	6.2268	By MS/MS	235070	242430	87743	74426	89835	127420	172300	82546	113460	100700	124170	95784	71145	107710	49186
YBR200W	YBR200W	6	6	6	sp|YBR200W|BEM1_YEAST NCSL01000020.1 181802-183457 ORF Verified Protein containing SH3-domains; involved in establishing cell polarity and morphogenesis; functions as a scaffold protein for complexes that include Cdc24p, Ste5p, Ste20p, and Rsr1p GN=BEM1 PE	1	6	6	6	6	6	6	13.4	13.4	13.4	61.635	551	551	6.14		1			2		3			1			0	22.649	By MS/MS	409050	490240	556640	497230	424130	546890	455060	461530	391620	446680	448630	429490	455770	434590	457220
YBR201C-A	YBR201C-A	1	1	1	sp|YBR201C-A|dubious77_YEAST NCSL01000020.1 179633-179836 ORF Uncharacterized Putative protein of unknown function GN=dubious77 PE=1 SV=1	1	1	1	1	1	1	1	22.4	22.4	22.4	7.7179	67	67	6						1							1	-2	By MS/MS	0	0	0	0	0	0	0	0	0	0	0	0	0	0	0
YBR202W	YBR202W	9	9	9	sp|YBR202W|MCM7_YEAST NCSL01000020.1 176020-178557 ORF Verified Component of the Mcm2-7 hexameric helicase complex; MCM2-7 primes origins of DNA replication in G1 and becomes an active ATP-dependent helicase that promotes DNA melting and elongation in S-ph	1	9	9	9	9	9	9	13.5	13.5	13.5	94.941	845	845	5.9	1	4						2			2	1	0	28.847	By MS/MS	347070	322130	228040	221890	196850	263490	265950	168410	255220	287920	444240	440350	314130	354390	220980
YBR203W	YBR203W	2	2	2	sp|YBR203W|COS111_YEAST NCSL01000020.1 172391-175165 ORF Verified Protein required for antifungal drug ciclopirox olamine resistance; not related to the subtelomerically-encoded COS family; the authentic, non-tagged protein is detected in highly purified m	1	2	2	2	2	2	2	3.8	3.8	3.8	104.65	924	924	12												2	1	-2	By MS/MS	0	0	0	0	0	0	0	0	0	0	0	0	0	0	0
YBR204C	YBR204C	6	6	6	sp|YBR204C|LDH1_YEAST NCSL01000020.1 170952-172079 ORF Verified Serine hydrolase; exhibits active esterase plus weak triacylglycerol lipase activities; proposed role in lipid homeostasis, regulating phospholipid and non-polar lipid levels and required for	1	6	6	6	6	6	6	17.1	17.1	17.1	43.316	375	375	6		1	1	1	1		1		1			1	0	40.014	By MS/MS	647310	994600	598810	567460	672990	865400	839770	495520	652970	676250	910990	885110	702280	886540	515850
YBR205W	YBR205W	9	9	9	sp|YBR205W|KTR3_YEAST NCSL01000020.1 169497-170711 ORF Verified Putative alpha-1,2-mannosyltransferase; involved in O- and N-linked protein glycosylation; member of the KRE2/MNT1 mannosyltransferase family; Svp26p mediates uptake of Ktr3p into COPII vesicl	1	9	9	9	9	9	9	24.5	24.5	24.5	47.482	404	404	8.64			1	1	1		1		1	1	3	2	0	16.8	By MS/MS	1472100	1394600	983260	1010300	1049200	1657200	1458900	1272700	1247000	1580200	1560500	1669100	1720300	1597700	1099700
YBR207W	YBR207W	3	3	3	sp|YBR207W|FTH1_YEAST NCSL01000020.1 167790-169187 ORF Verified Putative high affinity iron transporter; involved in transport of intravacuolar stores of iron; forms complex with Fet5p; expression is regulated by iron; proposed to play indirect role in end	1	3	3	3	3	3	3	6.7	6.7	6.7	51.419	465	465	3.67	1			1		1							0	7.2919	By MS/MS	581260	508130	90125	53557	175250	210200	273360	69949	325160	311750	504290	385540	324650	455730	74895
YBR208C	YBR208C	7	7	7	sp|YBR208C|DUR1,2_YEAST NCSL01000020.1 162123-167630 ORF Verified Urea amidolyase; contains both urea carboxylase and allophanate hydrolase activities, degrades urea to CO2 and NH3; expression sensitive to nitrogen catabolite repression and induced by allo	1	7	7	7	7	7	7	5.2	5.2	5.2	201.88	1835	1835	7.88	1	1						1	2	1		2	0	32.732	By MS/MS	399160	479120	258890	372620	763210	180060	402570	675100	285230	419280	625680	718400	679730	634190	187740
YBR212W	YBR212W	5	5	5	sp|YBR212W|NGR1_YEAST NCSL01000020.1 152511-154526 ORF Verified RNA binding protein that negatively regulates growth rate; interacts with the 3 UTR of the mitochondrial porin (POR1) mRNA and enhances its degradation; overexpression impairs mitochondrial f	1	5	5	5	5	5	5	11.3	11.3	11.3	74.952	671	671	6.29	1		1	1			1	1		1	1		0	30.453	By MS/MS	184730	410640	368770	316510	298420	333800	425280	427520	171750	333700	389410	284910	330580	311530	207010
YBR214W	YBR214W	7	7	7	sp|YBR214W|SDS24_YEAST NCSL01000020.1 149399-150982 ORF Verified Protein involved in cell separation during budding; one of two S. cerevisiae homologs (Sds23p and Sds24p) of the S. pombe Sds23 protein, which is implicated in APC/cyclosome regulation; may p	1	7	7	7	7	7	7	20.5	20.5	20.5	57.152	527	527	8				2	1		1		1	2	1	1	0	70.55	By MS/MS	228170	191470	163450	164860	164410	252760	241960	148450	197050	200630	205270	191370	220270	154510	129610
YBR215W	YBR215W	7	7	7	sp|YBR215W|HPC2_YEAST NCSL01000020.1 147081-149042 ORF Verified Subunit of the HIR complex; HIR is a nucleosome assembly complex involved in regulation of histone gene transcription; mutants display synthetic defects with subunits of FACT, a complex that a	1	7	7	7	7	7	7	14.7	14.7	14.7	67.817	625	625	7.43					3			2		1	1		0	85.662	By MS/MS	209100	202680	228830	176130	184140	222800	194980	252980	229110	350640	349070	315520	318860	335880	213350
YBR216C	YBR216C	1	1	1	sp|YBR216C|YBP1_YEAST NCSL01000020.1 144794-146818 ORF Verified Protein involved in cellular response to oxidative stress; required for oxidation of specific cysteine residues of transcription factor Yap1p, resulting in nuclear localization of Yap1p in res	1	1	1	1	1	1	1	2.4	2.4	2.4	77.768	674	674	3.5			1	1									0	7.7373	By MS/MS	41347	44334	26956	94158	54157	82665	57934	76381	45501	71810	78985	77531	85304	44492	41502
YBR218C	YBR218C	46	17	17	sp|YBR218C|PYC2_YEAST NCSL01000020.1 140145-143687 ORF Verified Pyruvate carboxylase isoform; cytoplasmic enzyme that converts pyruvate to oxaloacetate; differentially regulated than isoform Pyc1p; mutations in the human homolog are associated with lactic	1	46	17	17	46	17	17	38.5	14.5	14.5	130.2	1180	1180	4.72	3	3	2	4	5	3	2		2			1	0	55.765	By MS/MS	2002700	2672200	1384700	1607500	2087100	2170800	2210100	1785600	1541800	2012100	2540000	2000800	2427900	2136400	1915700
YBR221C	YBR221C	16	16	16	sp|YBR221C|PDB1_YEAST NCSL01000020.1 136141-137241 ORF Verified E1 beta subunit of the pyruvate dehydrogenase (PDH) complex; PDH is an evolutionarily conserved multi-protein complex found in mitochondria GN=PDB1 PE=1 SV=1	1	16	16	16	16	16	16	56.6	56.6	56.6	40.053	366	366	7.82	4	2	1	1	5	3	2	4	4	2	8	8	0	188.51	By MS/MS	3095700	3562100	2331200	3034400	3061400	3065500	3885600	2983100	2586300	3759400	3334000	2680700	3152600	3298100	3195800
YBR222C	YBR222C	23	23	23	sp|YBR222C|PCS60_YEAST NCSL01000020.1 134043-135674 ORF Verified Oxalyl-CoA synthetase; capable of catalyzing conversion of oxalate to oxalyl-CoA; catalyzes first step in pathway of oxalate degradation that functions to protect yeast from inhibitory effect	1	23	23	23	23	23	23	44.2	44.2	44.2	60.488	543	543	8.21	2		2	3	3	4	6	1	5	7	6	8	0	183.18	By MS/MS	5891500	7991400	4577600	5388600	5327800	5937600	6212500	4585500	4425700	5302400	6015900	5944600	6080000	6258800	3703800
YBR223C	YBR223C	2	2	2	sp|YBR223C|TDP1_YEAST NCSL01000020.1 132097-133731 ORF Verified Tyrosyl-DNA phosphodiesterase I; hydrolyzes 3 and 5-phosphotyrosyl bonds; involved in the repair of DNA lesions created by topoisomerase I and topoisomerase II; mutations in human homolog re	1	2	2	2	2	2	2	6.1	6.1	6.1	62.298	544	544	4		1	1				1						0	4.2519	By MS/MS	0	5849.9	8940	9548	6356.3	7984.7	12017	9390	9724.2	5725.8	6347.5	7394.3	9761.6	10614	5199.5
YBR225W	YBR225W	7	7	7	sp|YBR225W|dubious84_YEAST NCSL01000020.1 129062-131764 ORF Uncharacterized Putative protein of unknown function; non-essential gene identified in a screen for mutants affected in mannosylphophorylation of cell wall components GN=dubious84 PE=1 SV=1	1	7	7	7	7	7	7	9.4	9.4	9.4	101.23	900	900	6.43	1		1	1	1					2		1	0	16.889	By MS/MS	119940	189520	116980	246960	157330	181920	124630	109960	163250	175250	211030	227950	208310	178170	112230
YBR227C	YBR227C	7	7	7	sp|YBR227C|MCX1_YEAST NCSL01000020.1 127258-128820 ORF Verified Non-proteolytic ATPase of the AAA family; stimulates incorporation of the pyridoxal phosphate cofactor into Hem1p (5-aminolevulinic acid synthase); localized to the mitochondrial matrix; ortho	1	7	7	7	7	7	7	13.8	13.8	13.8	57.901	520	520	6.57			1	1	1		2			2			0	22.545	By MS/MS	426740	450480	274260	100660	399340	290670	299990	332160	416260	467130	364230	364170	271300	344930	233950
YBR229C	YBR229C	7	7	7	sp|YBR229C|ROT2_YEAST NCSL01000020.1 123171-126035 ORF Verified Glucosidase II catalytic subunit; required to trim the final glucose in N-linked glycans; required for normal cell wall synthesis; mutations in rot2 suppress tor2 mutations, and are synthetica	1	7	7	7	7	7	7	8.7	8.7	8.7	110.29	954	954	7.57			1	1		1		2				2	0	19.974	By MS/MS	372000	529860	468930	449710	472270	503710	471310	423890	411430	450370	417010	381410	450240	382040	385480
YBR230C	YBR230C	6	6	6	sp|YBR230C|OM14_YEAST NCSL01000020.1 122427-122843 ORF Verified Mitochondrial outer membrane receptor for cytosolic ribosomes; integral protein of the outer membrane that interacts with the nascent chain-associated complex (NAC) bound to ribosomes, contrib	1	6	6	6	6	6	6	45.7	45.7	45.7	15.156	138	138	7.76				2	2	2	5	4	5	4		1	0	91.589	By MS/MS	1246600	1319400	1186400	974610	1032700	1360500	1224300	1054500	866490	1317700	1252300	1160500	943990	1006800	819550
YBR231C	YBR231C	5	5	5	sp|YBR231C|SWC5_YEAST NCSL01000020.1 119304-120215 ORF Verified Component of the SWR1 complex; complex exchanges histone variant H2AZ (Htz1p) for chromatin-bound histone H2A; protein abundance increases in response to DNA replication stress; relocalizes to	1	5	5	5	5	5	5	18.2	18.2	18.2	34.343	303	303	3.8	1	1		1	1		1						0	37.966	By MS/MS	161080	237860	154660	213990	257230	249570	186030	139750	169540	215220	190120	277290	186620	277800	131920
YBR233W	YBR233W	6	6	6	sp|YBR233W|PBP2_YEAST NCSL01000020.1 117725-118966 ORF Verified RNA binding protein; has similarity to mammalian heterogeneous nuclear RNP K protein, involved in the regulation of telomere position effect and telomere length; relative distribution to the n	1	6	6	6	6	6	6	22.5	22.5	22.5	45.782	413	413	8.44	1					1	1	2			2	2	0	31.602	By MS/MS	442440	511700	425200	673340	652900	800380	748650	773410	617390	855260	826460	633710	844050	794040	803300
YBR233W-A	YBR233W-A	2	2	2	sp|YBR233W-A|DAD3_YEAST NCSL01000020.1 117133-117417 ORF Verified Essential subunit of the Dam1 complex (aka DASH complex); complex couples kinetochores to the force produced by MT depolymerization thereby aiding in chromosome segregation; is transferred t	1	2	2	2	2	2	2	30.9	30.9	30.9	10.848	94	94	5					2								0	6.7522	By MS/MS	7747.5	21385	8741.2	11731	41046	31959	42468	80114	37262	66743	59032	46686	53706	58192	75263
YBR234C	YBR234C	10	10	10	sp|YBR234C|ARC40_YEAST NCSL01000020.1 115800-116954 ORF Verified Subunit of the ARP2/3 complex; ARP2/3 is required for the motility and integrity of cortical actin patches GN=ARC40 PE=1 SV=1	1	10	10	10	10	10	10	37.8	37.8	37.8	42.446	384	384	5.67		1	1	1	2	2	3	2					0	46.416	By MS/MS	512810	318850	378050	99596	171670	831060	521770	640400	552030	673390	436210	850510	797440	379400	324190
YBR235W	YBR235W	6	6	6	sp|YBR235W|VHC1_YEAST NCSL01000020.1 112129-115491 ORF Verified Vacuolar membrane cation-chloride cotransporter (CCC); likely mediates K+ and Cl- cotransport into the vacuole; has a role in potassium homeostasis and salt tolerance; localizes to sites of co	1	6	6	6	6	6	6	5.4	5.4	5.4	124	1120	1120	5.67	1	2						1	1			1	0	9.2495	By MS/MS	877580	733300	663570	688390	920980	1020900	843050	741190	760210	945710	971680	1160100	1155700	959390	708310
YBR236C	YBR236C	8	8	8	sp|YBR236C|ABD1_YEAST NCSL01000020.1 110699-112009 ORF Verified Methyltransferase; catalyzes the transfer of a methyl group from S-adenosylmethionine to the GpppN terminus of capped mRNA; nuclear protein that relocalizes to the cytosol in response to hypox	1	8	8	8	8	8	8	22.9	22.9	22.9	50.286	436	436	6.46		1	1	2	2	2			3	1		1	0	88.836	By MS/MS	837030	1099900	580450	514810	898140	1015500	935430	817850	938540	1283600	1859200	1413400	1311500	1680800	795430
YBR237W	YBR237W	4	4	4	sp|YBR237W|PRP5_YEAST NCSL01000020.1 107874-110423 ORF Verified RNA helicase in the DEAD-box family; necessary for prespliceosome formation, bridges U1 and U2 snRNPs and enables stable U2 snRNP association with intron RNA GN=PRP5 PE=1 SV=1	1	4	4	4	4	4	4	4.9	4.9	4.9	96.425	849	849	8			1					1	1	2			0	6.2589	By MS/MS	1577300	1196700	297550	526210	454480	1114800	1519000	519830	712450	752990	946150	951240	510440	541930	400190
YBR241C	YBR241C	2	2	2	sp|YBR241C|dubious89_YEAST NCSL01000020.1 98345-99811 ORF Uncharacterized Putative transporter, member of the sugar porter family; green fluorescent protein (GFP)-fusion protein localizes to the vacuolar membrane; YBR241C is not an essential gene; YBR241C	1	2	2	2	2	2	2	4.1	4.1	4.1	53.569	488	488	8.67			1								1	1	0	12.781	By MS/MS	74497	108910	70837	121580	193580	280360	246650	252100	324980	323310	376980	308320	307960	302500	247750
YBR242W	YBR242W	2	2	2	sp|YBR242W|dubious90_YEAST NCSL01000020.1 97010-97726 ORF Uncharacterized Putative protein of unknown function; green fluorescent protein (GFP)-fusion protein localizes to the cytoplasm and nucleus; YBR242W is not an essential gene; YBR242W has a paralog,	1	2	2	2	2	2	2	8.8	8.8	8.8	27.546	238	238	1	2												0	4.2349	By MS/MS	112040	89110	32419	19992	48422	82964	107020	80388	95694	61662	80289	76845	47043	91291	82404
YBR244W	YBR244W	4	1	1	sp|YBR244W|GPX2_YEAST NCSL01000020.1 94381-94869 ORF Verified Phospholipid hydroperoxide glutathione peroxidase; protects cells from phospholipid hydroperoxides and nonphospholipid peroxides during oxidative stress; induced by glucose starvation; protein a	1	4	1	1	4	1	1	24.7	12.3	12.3	18.406	162	162	3			1										0.00030516	3.5173	By MS/MS	56811	41512	46088	50105	43843	42572	42133	47803	61209	60424	54655	45322	60442	43345	54380
YBR245C	YBR245C	16	16	16	sp|YBR245C|ISW1_YEAST NCSL01000020.1 90942-94247 ORF Verified ATPase subunit of imitation-switch (ISWI) class chromatin remodelers; with Ioc3p forms Isw1a complex involved in repression of transcription initiation; with Ioc2p and Ioc4p forms Isw1b complex	1	16	16	16	16	16	16	15	15	15	127.72	1101	1101	5.8	1	5	1	1	3	2			2	2	3		0	97.19	By MS/MS	1080700	1385100	752360	823700	1023500	1522600	1120900	862030	908200	1036000	1430300	1244600	1025900	1228800	674940
YBR247C	YBR247C	3	3	3	sp|YBR247C|ENP1_YEAST NCSL01000020.1 87951-89402 ORF Verified Protein associated with U3 and U14 snoRNAs; required for pre-rRNA processing and 40S ribosomal subunit synthesis; localized in the nucleus and concentrated in the nucleolus; human BYSL functiona	1	3	3	3	3	3	3	5.4	5.4	5.4	55.05	483	483	7					1		1		1				0	4.3801	By MS/MS	514420	473800	430470	485070	416170	443890	491920	461800	479100	394860	412630	458830	514710	468240	382180
YBR248C	YBR248C	16	16	16	sp|YBR248C|HIS7_YEAST NCSL01000020.1 85943-87601 ORF Verified Imidazole glycerol phosphate synthase; glutamine amidotransferase:cyclase that catalyzes the fifth step of histidine biosynthesis and also produces 5-aminoimidazole-4-carboxamide ribotide (AICAR	1	16	16	16	16	16	16	45.3	45.3	45.3	61.067	552	552	5.5	1	2	2	1	2	2	1	2	2	1			0	172.94	By MS/MS	1363900	1602800	1240900	998130	1199000	1457300	1563000	1038800	1016200	1304600	1275900	1023700	1460700	1354500	959510
YBR249C	YBR249C	14	14	12	sp|YBR249C|ARO4_YEAST NCSL01000020.1 84414-85526 ORF Verified 3-deoxy-D-arabino-heptulosonate-7-phosphate (DAHP) synthase; catalyzes the first step in aromatic amino acid biosynthesis and is feedback-inhibited by tyrosine or high concentrations of phenylal	1	14	14	12	14	14	12	49.2	49.2	45.1	39.763	370	370	5.96	3	2	3	2	1	1	4	2	5	2	1		0	298.08	By MS/MS	2924800	3479400	3860200	3882500	3824000	3746000	4413800	4295700	3446200	4509300	3255000	3972800	5144400	5015700	3583200
YBR250W	YBR250W	11	11	11	sp|YBR250W|SPO23_YEAST NCSL01000020.1 81804-83375 ORF Verified Protein of unknown function; associates with meiosis-specific protein Spo1p GN=SPO23 PE=1 SV=1	1	11	11	11	11	11	11	28.7	28.7	28.7	60.009	523	523	6.23	1	3	1		1	1	1		2		1	2	0	38.45	By MS/MS	2149300	2193000	854200	727770	1160500	1490900	774960	297910	979440	1050700	1154500	1312700	1866800	1906500	865930
YBR251W	YBR251W	9	9	9	sp|YBR251W|MRPS5_YEAST NCSL01000020.1 80096-81019 ORF Verified Mitochondrial ribosomal protein of the small subunit GN=MRPS5 PE=1 SV=1	1	9	9	9	9	9	9	26.1	26.1	26.1	34.883	307	307	6.42		1	2	1		3	1	1	1		1	1	0	19.169	By MS/MS	1347000	1034800	1231400	828680	1459600	1384500	1868000	1254000	1152700	1887200	1730900	1469200	1819000	1286200	1614900
YBR252W	YBR252W	5	5	5	sp|YBR252W|DUT1_YEAST NCSL01000020.1 79355-79798 ORF Verified Deoxyuridine triphosphate diphosphatase (dUTPase); catalyzes hydrolysis of dUTP to dUMP and PPi, thereby preventing incorporation of uracil into DNA during replication; critical for the maintena	1	5	5	5	5	5	5	37.4	37.4	37.4	15.337	147	147	5.7	2	1	1			2	2					2	0	23.644	By MS/MS	2803600	2919200	2936700	2416800	2581000	3270800	3029700	2895300	2407200	3139400	3285800	3390000	3227000	2859500	2364400
YBR255C-A	YBR255C-A	2	2	2	sp|YBR255C-A|dubious91_YEAST NCSL01000020.1 75341-75795 ORF Uncharacterized Putative protein of unknown function; may interact with respiratory chain complexes III (ubiquinol-cytochrome c reductase) or IV (cytochrome c oxidase); identified by sequence comp	1	2	2	2	2	2	2	20.8	20.8	20.8	13.741	120	120	4.67		1	1						1				0	35.678	By MS/MS	181980	224780	184710	202090	179520	296690	248920	176130	260960	363250	282980	375830	301850	302560	253420
YBR256C	YBR256C	5	5	5	sp|YBR256C|RIB5_YEAST NCSL01000020.1 74314-75030 ORF Verified Riboflavin synthase; catalyzes the last step of the riboflavin biosynthesis pathway GN=RIB5 PE=1 SV=1	1	5	5	5	5	5	5	17.2	17.2	17.2	26.177	238	238	6	3						2	1			1	1	0	55.597	By MS/MS	602960	480080	452600	549730	628690	666010	583330	509770	537680	566880	650450	563200	656910	728360	407820
YBR257W	YBR257W	2	2	2	sp|YBR257W|POP4_YEAST NCSL01000020.1 72692-73531 ORF Verified Subunit of both RNase MRP and nuclear RNase P; RNase MRP cleaves pre-rRNA, while nuclear RNase P cleaves tRNA precursors to generate mature 5 ends and facilitates turnover of nuclear RNAs; bind	1	2	2	2	2	2	2	11.5	11.5	11.5	32.923	279	279	10.5										1	1		0.00030581	3.5674	By MS/MS	23952	18134	11331	8752.7	11174	22224	16103	6441.9	9931.8	13500	16156	12819	8463.4	12767	4890.7
YBR258C	YBR258C	4	4	4	sp|YBR258C|SHG1_YEAST NCSL01000020.1 72254-72682 ORF Verified Subunit of the COMPASS (Set1C) complex; COMPASS methylates histone H3 on lysine 4 and is required in transcriptional silencing near telomeres GN=SHG1 PE=1 SV=1	1	4	4	4	4	4	4	34.5	34.5	34.5	16.402	142	142	4.5	1	1	1									1	0	30.866	By MS/MS	81864	226430	56388	44878	63581	54664	58091	146780	54369	111250	140500	88618	65464	83800	89654
YBR260C	YBR260C	8	8	8	sp|YBR260C|RGD1_YEAST NCSL01000020.1 67778-69778 ORF Verified GTPase-activating protein (RhoGAP) for Rho3p and Rho4p; possibly involved in control of actin cytoskeleton organization GN=RGD1 PE=1 SV=1	1	8	8	8	8	8	8	13.1	13.1	13.1	74.645	666	666	4.82	3	2	1	1		1			1			2	0	88.371	By MS/MS	507190	590350	662490	514900	479560	694980	624940	591880	650370	981190	837250	826200	1134600	967970	898360
YBR261C	YBR261C	1	1	1	sp|YBR261C|TAE1_YEAST NCSL01000020.1 66887-67585 ORF Verified AdoMet-dependent proline methyltransferase; catalyzes the dimethylation of ribosomal proteins Rpl12 and Rps25 at N-terminal proline residues; has a role in protein synthesis; fusion protein loca	1	1	1	1	1	1	1	3.9	3.9	3.9	26.067	232	232	7							1						0.0034453	2.3559	By MS/MS	432340	445030	393390	362470	469650	466850	515590	381270	381740	509390	416560	403240	417010	415700	339820
YBR262C	YBR262C	5	5	5	sp|YBR262C|MIC12_YEAST NCSL01000020.1 66377-66697 ORF Verified Component of the MICOS complex; MICOS (formerly MINOS or MitOS) is a mitochondrial inner membrane complex that extends into the intermembrane space and has a role in the maintenance of crista j	1	5	5	5	5	5	5	37.7	37.7	37.7	12.388	106	106	9.33				1					2	1		2	0	32.883	By MS/MS	547620	790650	334770	603840	950690	678650	758860	786410	515660	662420	544010	340170	931540	718940	809880
YBR263W	YBR263W	31	30	30	sp|YBR263W|SHM1_YEAST NCSL01000020.1 64682-66154 ORF Verified Mitochondrial serine hydroxymethyltransferase; converts serine to glycine plus 5,10 methylenetetrahydrofolate; involved in generating precursors for purine, pyrimidine, amino acid, and lipid bio	1	31	30	30	31	30	30	56.5	56.5	56.5	53.772	490	490	7.22	3	2	3	2	2	9	8	4	2	7	4	5	0	248.01	By MS/MS	4975000	6976300	5180700	4519600	6543900	6738400	6231900	6022700	4793000	6736000	7177200	6344500	7090500	6503300	5708200
YBR264C	YBR264C	1	1	1	sp|YBR264C|YPT10_YEAST NCSL01000020.1 64049-64648 ORF Verified Rab family GTP-binding protein; contains the PEST signal sequence specific for proteolytic enzymes; may be involved in vesicular transport; overexpression leads to accumulation of Golgi-like ci	1	1	1	1	1	1	1	6.5	6.5	6.5	21.736	199	199	5					1								0.0020284	2.4937	By MS/MS	48095	0	0	0	0	0	34967	35387	43387	39418	0	0	0	92133	0
YBR268W	YBR268W	2	2	2	sp|YBR268W|MRPL37_YEAST NCSL01000020.1 60801-61118 ORF Verified Mitochondrial ribosomal protein of the large subunit GN=MRPL37 PE=1 SV=1	1	2	2	2	2	2	2	26.7	26.7	26.7	11.935	105	105	1.67	2	4											0	31.359	By MS/MS	203740	188260	238010	178390	293970	290200	302250	189590	202400	467480	337310	256290	381530	374330	298250
YBR269C	YBR269C	5	5	5	sp|YBR269C|SDH8_YEAST NCSL01000020.1 59837-60253 ORF Verified Protein required for assembly of succinate dehydrogenase; interacts with flavinylated Sdh1p and may function as a chaperone for free Sdh1p, protecting its FAD cofactor from redox reactions befor	1	5	5	5	5	5	5	38.4	38.4	38.4	15.504	138	138	6.27		1	1		2	3	1	1	1			1	0	34.032	By MS/MS	3458900	4392200	4060600	3668100	5041500	4295900	4298200	2980500	3270500	4733900	3196400	3145700	4432900	4067300	4763300
YBR270C	YBR270C	2	2	2	sp|YBR270C|BIT2_YEAST NCSL01000020.1 58016-59653 ORF Verified Subunit of TORC2 membrane-associated complex; involved in regulation of actin cytoskeletal dynamics during polarized growth and cell wall integrity; interacts with Slm1p and Slm2p, homologous PH	1	2	2	2	2	2	2	3.9	3.9	3.9	61.175	545	545	6	1										1		0.00029638	2.8781	By MS/MS	9800.5	18176	7925.5	9211.6	12550	10594	14326	8632	9952.9	11107	13391	11527	14398	13435	10224
YBR272C	YBR272C	5	5	5	sp|YBR272C|HSM3_YEAST NCSL01000020.1 54618-56066 ORF Verified Proteasome-interacting protein; involved in the assembly of the base subcomplex of the 19S proteasomal regulatory particle (RP); involved in DNA mismatch repair during slow growth; weak similari	1	5	5	5	5	5	5	12.9	12.9	12.9	55.731	482	482	6	1		1	1						1		1	0	17.764	By MS/MS	524600	547090	309920	301310	304830	444270	379150	246820	325700	334100	435850	457760	360060	420890	241090
YBR273C	YBR273C	2	2	2	sp|YBR273C|UBX7_YEAST NCSL01000020.1 53050-54360 ORF Verified UBX (ubiquitin regulatory X) domain-containing protein; interacts with Cdc48p; UBX7 has a paralog, UBX6, that arose from the whole genome duplication GN=UBX7 PE=1 SV=1	1	2	2	2	2	2	2	3.9	3.9	3.9	49.958	436	436	4.5			1			1							0.0062024	2.0892	By MS/MS	172240	189730	160590	132470	164640	220280	207610	160360	149710	195080	173930	148730	201720	228660	158810
YBR275C	YBR275C	6	6	6	sp|YBR275C|RIF1_YEAST NCSL01000020.1 45315-51065 ORF Verified Protein that binds to the Rap1p C-terminus; acts synergistically with Rif2p to help control telomere length and establish telomeric silencing; involved in control of DNA replication; contributes	1	6	6	6	6	6	6	2.9	2.9	2.9	217.98	1916	1916	5.67	1			1	1	1		1		1			0	6.4324	By MS/MS	265700	196860	133900	66365	192390	285020	230460	151910	235030	208380	296620	308600	315360	309480	113580
YBR278W	YBR278W	4	4	4	sp|YBR278W|DPB3_YEAST NCSL01000020.1 41522-42127 ORF Verified Third-largest subunit of DNA polymerase II (DNA polymerase epsilon); required to maintain fidelity of chromosomal replication and also for inheritance of telomeric silencing; stabilizes the inte	1	4	4	4	4	4	4	18.4	18.4	18.4	22.665	201	201	3.5	1	1		1			1						0	4.3163	By MS/MS	418870	524230	499200	470540	474740	481460	569450	469240	333760	571170	535880	690720	580080	445700	386770
YBR279W	YBR279W	7	7	7	sp|YBR279W|PAF1_YEAST NCSL01000020.1 39806-41161 ORF Verified Component of the Paf1p complex involved in transcription elongation; binds to and modulates the activity of RNA polymerases I and II; required for expression of a subset of genes, including cell	1	7	7	7	7	7	7	20.2	20.2	20.2	52.544	451	451	6.43	1	1		1			1			2	1		0	30.509	By MS/MS	788570	714970	344340	503570	458930	850460	592700	760330	516640	877690	623590	766930	765470	759030	777420
YBR280C	YBR280C	12	12	12	sp|YBR280C|SAF1_YEAST NCSL01000020.1 37703-39616 ORF Verified F-Box protein involved in proteasome-dependent degradation of Aah1p; involved in proteasome-dependent degradation of Aah1p during entry of cells into quiescence; interacts with Skp1 GN=SAF1 PE=1	1	12	12	12	12	12	12	22.4	22.4	22.4	70.537	637	637	5.78	1		3	3	1	2	3	2	2	1			0	57.887	By MS/MS	2626500	3420800	2664600	3097000	2645700	2939900	3138800	2370600	2171100	2426400	3213400	2995400	3031800	3397200	2262200
YBR281C	YBR281C	11	11	11	sp|YBR281C|DUG2_YEAST NCSL01000020.1 34794-37430 ORF Verified Component of glutamine amidotransferase (GATase II); forms a complex with Dug3p to degrade glutathione (GSH) and other peptides containing a gamma-glu-X bond in an alternative pathway to GSH deg	1	11	11	11	11	11	11	18.3	18.3	18.3	98.044	878	878	5.42	3		2		2	1	1			1	1	1	0	45.601	By MS/MS	788930	816770	598960	610070	529950	760400	797940	519000	554870	605710	806530	706770	753440	616990	530780
YBR282W	YBR282W	5	5	5	sp|YBR282W|MRPL27_YEAST NCSL01000020.1 33720-34160 ORF Verified Mitochondrial ribosomal protein of the large subunit; homolog of human Bcl-2 interacting protein BMRP GN=MRPL27 PE=1 SV=1	1	5	5	5	5	5	5	34.9	34.9	34.9	16.492	146	146	4.86	1	2			2				1	1			0	9.1209	By MS/MS	466960	564440	254370	309040	351050	346740	586030	541310	598970	789490	572980	604740	597860	611220	636310
YBR283C	YBR283C	4	4	4	sp|YBR283C|SSH1_YEAST NCSL01000020.1 31985-33457 ORF Verified Subunit of the Ssh1 translocon complex; Sec61p homolog involved in co-translational pathway of protein translocation; not essential GN=SSH1 PE=1 SV=1	1	4	4	4	4	4	4	11.8	11.8	11.8	53.311	490	490	6.75				1			1	2					0	15.911	By MS/MS	62744	65262	12002	18071	41718	298820	392440	325590	202450	339000	287730	145250	302230	549350	64551
YBR285W	YBR285W	2	2	2	sp|YBR285W|dubious95_YEAST NCSL01000020.1 28039-28473 ORF Uncharacterized Putative protein of unknown function; YBR285W is not an essential gene GN=dubious95 PE=1 SV=1	1	2	2	2	2	2	2	22.9	22.9	22.9	16.811	144	144	7.5					1					1			0	7.9906	By MS/MS	154520	166750	145230	132870	222250	254630	128280	97315	177910	206990	210520	181400	235830	193070	257140
YBR286W	YBR286W	16	16	16	sp|YBR286W|APE3_YEAST NCSL01000020.1 26084-27697 ORF Verified Vacuolar aminopeptidase Y; processed to mature form by Prb1p GN=APE3 PE=1 SV=1	1	16	16	16	16	16	16	35.6	35.6	35.6	60.131	537	537	7.15	1	2	2	3	5	3	5	7	5	1	3	4	0	131.45	By MS/MS	9290000	13021000	6607300	6494400	8427300	9508000	10494000	9652700	8948800	12528000	10614000	11717000	10071000	12041000	7433500
YBR288C	YBR288C	6	6	6	sp|YBR288C|APM3_YEAST NCSL01000020.1 22934-24385 ORF Verified Mu3-like subunit of the clathrin associated protein complex (AP-3); functions in transport of alkaline phosphatase to the vacuole via the alternate pathway GN=APM3 PE=1 SV=1	1	6	6	6	6	6	6	16.8	16.8	16.8	54.809	483	483	4.92	3	3		1				1	2	2			0	98.182	By MS/MS	408530	506720	398630	413940	469680	354580	475330	308390	262680	374570	435220	441660	376810	428820	290390
YBR289W	YBR289W	4	4	4	sp|YBR289W|SNF5_YEAST NCSL01000020.1 19959-22646 ORF Verified Subunit of the SWI/SNF chromatin remodeling complex; involved in transcriptional regulation; functions interdependently in transcriptional activation with Snf2p and Snf6p; relocates to the cytos	1	4	4	4	4	4	4	7.5	7.5	7.5	101.85	895	895	6.6	1					1	1	1			1		0	38.16	By MS/MS	149640	197520	178020	156500	237340	178000	177740	245130	126610	198700	194660	163310	157970	146900	161100
YBR290W	YBR290W	2	2	2	sp|YBR290W|BSD2_YEAST NCSL01000020.1 18788-19753 ORF Verified Heavy metal ion homeostasis protein; facilitates trafficking of Smf1p and Smf2p metal transporters to vacuole where they are degraded; acts as an adaptor protein with Rsp5p in the regulated endo	1	2	2	2	2	2	2	4.4	4.4	4.4	35.763	321	321	9								1	1	1			0.001173	2.6901	By MS/MS	369520	344780	257380	225060	286860	398140	264420	200310	427940	544610	582930	483070	791300	712280	426460
YCL001W	YCL001W	2	2	2	sp|YCL001W|RER1_YEAST NCSL01000052.1 21069-21635 ORF Verified Protein involved in retention of membrane proteins; including Sec12p, in the ER; localized to Golgi; functions as a retrieval receptor in returning membrane proteins to the ER GN=RER1 PE=1 SV=1	1	2	2	2	2	2	2	14.9	14.9	14.9	22.27	188	188	5.5					1	1							1	-2	By MS/MS	43346	39631	24569	42774	0	43108	0	0	0	0	29378	0	0	45805	0
YCL004W	YCL004W	8	8	8	sp|YCL004W|PGS1_YEAST NCSL01000052.1 18258-19823 ORF Verified Phosphatidylglycerolphosphate synthase; catalyzes the synthesis of phosphatidylglycerolphosphate from CDP-diacylglycerol and sn-glycerol 3-phosphate in the first committed and rate-limiting step	1	8	8	8	8	8	8	23.6	23.6	23.6	59.355	521	521	5.56	2		2				1	2	1	1			0	50.958	By MS/MS	961850	967110	814000	738980	669880	948900	1128900	704570	681470	830830	884440	697110	719010	703170	576030
YCL008C	YCL008C	1	1	1	sp|YCL008C|STP22_YEAST NCSL01000052.1 14849-16006 ORF Verified Component of the ESCRT-I complex; ESCRT-I is involved in ubiquitin-dependent sorting of proteins into the endosome; prevents polyubiquitination of the arrestin-related protein Rim8p, thereby di	1	1	1	1	1	1	1	6.2	6.2	6.2	43.344	385	385	1	1												0	8.581	By MS/MS	3258.9	2969	4819.7	0	5076.1	3034.9	0	3219.9	9149.3	0	4315.9	0	4248.9	5380.6	2808.7
YCL009C	YCL009C	13	13	13	sp|YCL009C|ILV6_YEAST NCSL01000052.1 13765-14694 ORF Verified Regulatory subunit of acetolactate synthase; acetolactate synthase catalyzes the first step of branched-chain amino acid biosynthesis; enhances activity of the Ilv2p catalytic subunit, localizes	1	13	13	13	13	13	13	57.9	57.9	57.9	34	309	309	7.81	1		1		1	4	5	6	1	2	2	3	0	188.33	By MS/MS	3210400	5118600	5107000	5244600	4616300	6408200	5854000	5594900	4512700	6553100	5100100	4082800	6432200	4855900	4187500
YCL010C	YCL010C	2	2	2	sp|YCL010C|SGF29_YEAST NCSL01000052.1 12716-13495 ORF Verified Component of the HAT/Core module of the SAGA, SLIK, and ADA complexes; HAT/Core module also contains Gcn5p, Ngg1p, and Ada2p; binds methylated histone H3K4; involved in transcriptional regulati	1	2	2	2	2	2	2	10.4	10.4	10.4	29.385	259	259	11.5											1	1	0	16.953	By MS/MS	60332	78323	51699	56103	51467	51840	64450	55280	43271	58993	59795	66716	61262	56756	24138
YCL011C	YCL011C	6	6	6	sp|YCL011C|GBP2_YEAST NCSL01000052.1 11220-12503 ORF Verified Poly(A+) RNA-binding protein; key surveillance factor for the selective export of spliced mRNAs from the nucleus to the cytoplasm; preference for intron-containing genes; similar to Npl3p; also	1	6	6	6	6	6	6	17.8	17.8	17.8	48.71	427	427	5.25	2	2					1		1	2			0	17.981	By MS/MS	284040	378240	362550	332580	444700	370150	369580	346480	338400	302770	261310	307260	362610	419070	348140
YCL012C	YCL012C	1	1	1	sp|YCL012C|dubious106_YEAST NCSL01000052.1 10463-10934 ORF Verified Protein of unknown function; SWAT-GFP and mCherry fusion proteins localize to the endoplasmic reticulum and vacuole respectively; orthologs are present in S. bayanus, S. paradoxus and Ashb	1	1	1	1	1	1	1	17.9	17.9	17.9	15.493	134	134	4.5				2	2								1	-2	By MS/MS	0	0	0	0	0	0	0	0	0	0	0	0	0	0	0
YCL016C	YCL016C	2	2	2	sp|YCL016C|DCC1_YEAST NCSL01000052.1 3763-4905 ORF Verified Subunit of a complex with Ctf8p and Ctf18p; shares some components with Replication Factor C; required for sister chromatid cohesion and telomere length maintenance GN=DCC1 PE=1 SV=1	1	2	2	2	2	2	2	6.3	6.3	6.3	44.072	380	380	9.33									2	1			0	7.4399	By MS/MS	160330	146650	104070	108360	142600	163190	146860	109530	133140	118570	159470	165610	133980	140250	68565
YCL017C	YCL017C	13	13	13	sp|YCL017C|NFS1_YEAST NCSL01000052.1 1921-3414 ORF Verified Cysteine desulfurase; involved in iron-sulfur cluster (Fe/S) biogenesis and in thio-modification of mitochondrial and cytoplasmic tRNAs; essential protein located predominantly in mitochondria GN=	1	13	13	13	13	13	13	31	31	31	54.438	497	497	8.19	1	2	1		1	1	1		3	4	5	2	0	61.117	By MS/MS	1421500	1802600	1460900	1591900	1580500	1646600	2079600	1730400	1044100	1597000	1546100	1353800	1518900	1628000	1606800
YCL021W-A	YCL021W-A	2	2	2	sp|YCL021W-A|dubious105_YEAST NCSL01000046.1 481-858 ORF Uncharacterized Putative protein of unknown function; SWAT-GFP and mCherry fusion proteins localize to the vacuole GN=dubious105 PE=1 SV=1	1	2	2	2	2	2	2	18.4	18.4	18.4	14.641	125	125	2.5		1	1										0	13.128	By MS/MS	0	11735	0	0	7652.5	11612	0	0	8118.8	4463.7	0	0	5102.9	4553.9	0
YCL026C-B	YCL026C-B	5	5	5	sp|YCL026C-B|HBN1_YEAST NCSL01000046.1 10148-10729 ORF Verified Protein of unknown function; similar to bacterial nitroreductases; green fluorescent protein (GFP)-fusion protein localizes to the cytoplasm and nucleus; protein becomes insoluble upon intrace	1	5	5	5	5	5	5	29.5	29.5	29.5	20.994	193	193	4.78	1	1	1	2	2				1	1			0	28.804	By MS/MS	1519700	1403400	1511200	1151800	1170600	1874100	1733200	1432100	1402700	1447100	1452100	1387300	1776600	1228800	1307200
YCL028W	YCL028W	6	6	6	sp|YCL028W|RNQ1_YEAST NCSL01000046.1 12766-13989 ORF Verified [PIN(+)] prion; an infectious protein conformation that is generally an ordered protein aggregate GN=RNQ1 PE=1 SV=1	1	6	6	6	6	6	6	23.8	23.8	23.8	42.773	407	407	7.14			1			5	4		2	1	1		0	56.766	By MS/MS	3589000	4167600	3403100	2669300	3387700	3373100	3846700	2818700	2796500	3347800	3758500	3089000	3663500	3718200	3350500
YCL029C	YCL029C	5	5	5	sp|YCL029C|BIK1_YEAST NCSL01000046.1 14218-15540 ORF Verified Microtubule-associated protein; component of the interface between microtubules and kinetochore, involved in sister chromatid separation; essential in polyploid cells but not in haploid or diplo	1	5	5	5	5	5	5	11.4	11.4	11.4	51.065	440	440	5.83				2	1	2				1			0	12.931	By MS/MS	532380	675960	458980	491810	553910	631660	566830	505140	475720	631330	659230	647640	722950	762570	507260
YCL030C	YCL030C	23	23	23	sp|YCL030C|HIS4_YEAST NCSL01000046.1 15806-18205 ORF Verified Multifunctional enzyme containing phosphoribosyl-ATP pyrophosphatase; phosphoribosyl-AMP cyclohydrolase, and histidinol dehydrogenase activities; catalyzes the second, third, ninth and tenth ste	1	23	23	23	23	23	23	35.4	35.4	35.4	87.707	799	799	7.06	2	2	2	1	3	2	3	4	7	3	4		0	183.05	By MS/MS	3032800	3390100	2919800	3029600	3311500	4288700	5331500	4918800	3180700	5045100	3909400	3788500	5365100	4705200	4261400
YCL031C	YCL031C	2	2	2	sp|YCL031C|RRP7_YEAST NCSL01000046.1 18571-19464 ORF Verified Essential protein involved in rRNA processing and ribosome biogenesis; protein abundance increases in response to DNA replication stress GN=RRP7 PE=1 SV=1	1	2	2	2	2	2	2	6.7	6.7	6.7	34.498	297	297	4.5				1	1								0	5.6887	By MS/MS	186900	109420	145820	164430	151530	231240	250900	166540	221550	259670	202160	263660	171750	193150	213010
YCL032W	YCL032W	3	3	3	sp|YCL032W|STE50_YEAST NCSL01000046.1 19658-20698 ORF Verified Adaptor protein for various signaling pathways; involved in mating response, invasive/filamentous growth, osmotolerance; acts as an adaptor that links G protein-associated Cdc42p-Ste20p complex	1	3	3	3	3	3	3	9.8	9.8	9.8	38.984	346	346	6.17			1	1	1	1			1	1			0	30.148	By MS/MS	497440	581430	535320	510210	535520	638510	574560	542130	534970	625570	630610	686090	662170	626140	515430
YCL033C	YCL033C	3	3	3	sp|YCL033C|MXR2_YEAST NCSL01000046.1 20857-21363 ORF Verified Methionine-R-sulfoxide reductase; involved in the response to oxidative stress; protects iron-sulfur clusters from oxidative inactivation along with MXR1; involved in the regulation of lifespan	1	3	3	3	3	3	3	16.7	16.7	16.7	19.251	168	168	2.5	1	2	2	1									0	5.983	By MS/MS	99989	141480	59624	42937	70741	76545	72400	60839	90661	102860	83832	75949	60576	87650	44451
YCL034W	YCL034W	6	6	6	sp|YCL034W|LSB5_YEAST NCSL01000046.1 21421-22485 ORF Verified Protein involved in membrane-trafficking events at plasma membrane; interacts with actin regulators Sla1p and Las17p, ubiquitin, Arf3p to couple actin dynamics to membrane trafficking processes;	1	6	6	6	6	6	6	20.6	20.6	20.6	39.929	354	354	5.14	3			1		1					1	1	0	79.2	By MS/MS	677940	669030	264320	314800	445820	495680	515310	728850	575120	622050	814110	690010	789980	918710	498710
YCL035C	YCL035C	10	10	10	sp|YCL035C|GRX1_YEAST NCSL01000046.1 22970-23302 ORF Verified Glutathione-dependent disulfide oxidoreductase; hydroperoxide and superoxide-radical responsive, heat-stable, with active site cysteine pair; protects cells from oxidative damage; GRX1 has a par	1	10	10	10	10	10	10	93.6	93.6	93.6	12.38	110	110	5.37	6	5		4	2	2				1	3	4	0	85.772	By MS/MS	6369500	8164900	5158400	5736200	6561000	6409600	6766600	5357600	3847700	5967100	6083200	6286500	5636300	6082900	4651000
YCL037C	YCL037C	4	4	4	sp|YCL037C|SRO9_YEAST NCSL01000046.1 25465-26769 ORF Verified Cytoplasmic RNA-binding protein; shuttles between nucleus and cytoplasm and is exported from the nucleus in an mRNA export-dependent manner; associates with translating ribosomes; involved in he	1	4	4	4	4	4	4	10.6	10.6	10.6	48.059	434	434	6.11		1	1	1	2	1	1				1	1	0	62.623	By MS/MS	160560	97333	133610	130560	102930	192470	127180	128850	41112	81446	75401	82645	145010	113180	83511
YCL039W	YCL039W	6	6	6	sp|YCL039W|GID7_YEAST NCSL01000046.1 29256-31493 ORF Verified Subunit of GID Complex that binds directly to central component Vid30p; GID complex is involved in proteasome-dependent catabolite inactivation of fructose-1,6-bisphosphatase; Gid7p contains six	1	6	6	6	6	6	6	7.8	7.8	7.8	84.482	745	745	6.5		1			2		1		1		1		0	14.976	By MS/MS	1357000	1661800	676120	595610	740330	926820	1246300	645360	962670	823720	1277700	1151200	838140	992260	464730
YCL040W	YCL040W	29	29	28	sp|YCL040W|GLK1_YEAST NCSL01000046.1 31800-33302 ORF Verified Glucokinase; catalyzes the phosphorylation of glucose at C6 in the first irreversible step of glucose metabolism; one of three glucose phosphorylating enzymes; expression regulated by non-fermen	1	29	29	28	29	29	28	55	55	53.6	55.391	500	500	6.74	12	8	6	5	7	4	3	3	6	13	13	8	0	323.31	By MS/MS	13992000	14502000	11488000	11020000	11701000	15641000	15917000	12794000	10735000	13959000	14359000	13062000	13038000	12868000	12219000
YCL043C	YCL043C	28	28	28	sp|YCL043C|PDI1_YEAST NCSL01000046.1 33913-35505 ORF Verified Protein disulfide isomerase; multifunctional oxidoreductase of the ER lumen, essential for disulfide bond formation in secretory and cell-surface proteins, processing of non-native disulfide bon	1	28	28	28	28	28	28	51.1	51.1	51.1	59.013	530	530	6.18	12	9	11	10	10	6	8	11	7	7	8	10	0	323.31	By MS/MS	31540000	34994000	24968000	23639000	29835000	30623000	29331000	27087000	23424000	28689000	32438000	31963000	36053000	36926000	21939000
YCL044C	YCL044C	6	6	6	sp|YCL044C|MGR1_YEAST NCSL01000046.1 35795-37048 ORF Verified Subunit of the mitochondrial (mt) i-AAA protease supercomplex; i-AAA degrades misfolded mitochondrial proteins; forms a subcomplex with Mgr3p that binds to substrates to facilitate proteolysis;	1	6	6	6	6	6	6	20.1	20.1	20.1	47.16	417	417	4.78				4	3	2							0	16.354	By MS/MS	414340	550310	405890	423730	502920	358150	439490	424800	290540	363420	488450	501150	263860	304990	176750
YCL045C	YCL045C	10	10	10	sp|YCL045C|EMC1_YEAST NCSL01000046.1 37256-39538 ORF Verified Member of conserved endoplasmic reticulum membrane complex; involved in efficient folding of proteins in the ER; null mutant displays induction of the unfolded protein response; interacts with G	1	10	10	10	10	10	10	15.8	15.8	15.8	87.182	760	760	5.67	2	3	1			1	3	1	3			1	0	119.92	By MS/MS	1307500	1508000	1089100	1748900	2006100	1901000	2084700	2265700	1862700	2098000	2217600	2202300	3374700	2698300	2495000
YCL048W	YCL048W	23	23	23	sp|YCL048W|SPS22_YEAST NCSL01000046.1 40608-41999 ORF Verified Protein of unknown function; SPS22 has a paralog, SPS2, that arose from the whole genome duplication; redundant with Sps2p for the organization of the beta-glucan layer of the spore wall GN=SPS	1	23	23	23	23	23	23	49	49	49	52.021	463	463	6.92	1	1	5	5	4	3	2		3	4	4	4	0	225.43	By MS/MS	4203200	3730600	278370	348760	2341000	1751600	164740	425270	12329000	17602000	20341000	21534000	15746000	21557000	8186000
YCL049C	YCL049C	1	1	1	sp|YCL049C|dubious100_YEAST NCSL01000046.1 43485-44423 ORF Uncharacterized Protein of unknown function; localizes to membrane fraction; YCL049C is not an essential gene GN=dubious100 PE=1 SV=1	1	1	1	1	1	1	1	2.6	2.6	2.6	35.73	312	312	9									1				0.0078366	1.9803	By MS/MS	0	0	0	29127	0	0	0	0	0	70867	75096	47304	0	63978	49840
YCL050C	YCL050C	14	14	14	sp|YCL050C|APA1_YEAST NCSL01000046.1 45409-46374 ORF Verified AP4A phosphorylase; bifunctional diadenosine 5,5-P1,P4-tetraphosphate phosphorylase and ADP sulfurylase involved in catabolism of bis(5-nucleosidyl) tetraphosphates; catalyzes phosphorolysi	1	14	14	14	14	14	14	50.8	50.8	50.8	36.492	321	321	7.36	1	2	3	2	1	3	1	1	3	5	3	3	0	52.634	By MS/MS	3536100	3422800	1672500	1522900	2407000	2966300	3488700	2409000	2721200	3511600	2906400	2888500	2901600	3364800	1947000
YCL051W	YCL051W	1	1	1	sp|YCL051W|LRE1_YEAST NCSL01000046.1 46596-48347 ORF Verified Protein involved in control of cell wall structure and stress response; direct inhibitor of the nuclear Dbf2 related (NDR) kinase Cbk1p-Mob2p; overproduction confers resistance to cell-wall degr	1	1	1	1	1	1	1	2.4	2.4	2.4	64.745	583	583	6						1							0	6.1766	By MS/MS	72593	101800	155370	149870	126230	163600	175580	124440	59123	57314	141110	129050	56863	63808	94647
YCL052C	YCL052C	6	6	6	sp|YCL052C|PBN1_YEAST NCSL01000046.1 48819-50069 ORF Verified Component of glycosylphosphatidylinositol-mannosyltransferase I; essential component; required for the autocatalytic post-translational processing of the protease B precursor Prb1p; localizes to	1	6	6	6	6	6	6	16.1	16.1	16.1	47.939	416	416	7.25				1	1	1	1	1	2	1			0	22.129	By MS/MS	781000	1151800	319100	794680	647500	905200	763320	773390	676300	760040	946690	924190	894020	1020500	600940
YCL054W	YCL054W	4	4	4	sp|YCL054W|SPB1_YEAST NCSL01000046.1 50238-52763 ORF Verified AdoMet-dependent methyltransferase; involved in rRNA processing and 60S ribosomal subunit maturation; methylates G2922 in the tRNA docking site of the large subunit rRNA and in the absence of sn	1	4	4	4	4	4	4	8.2	8.2	8.2	96.498	841	841	9.4						1			1	1	2		0	52.463	By MS/MS	43092	102310	69798	53621	79745	89998	91131	63142	46454	52497	43539	65457	101740	72963	45036
YCL055W	YCL055W	4	4	4	sp|YCL055W|KAR4_YEAST NCSL01000046.1 55276-56283 ORF Verified Transcription factor required for response to pheromones; also required during meiosis; exists in two forms, a slower-migrating form more abundant during vegetative growth and a faster-migrating	1	4	4	4	4	4	4	15.8	15.8	15.8	38.672	335	335	7.25		1	1									2	0	8.3294	By MS/MS	247030	294770	268830	319640	229970	291990	262600	264640	183730	161710	185160	152920	198830	294270	216340
YCL057C-A	YCL057C-A	6	6	6	sp|YCL057C-A|MIC10_YEAST NCSL01000046.1 59887-60180 ORF Verified Conserved component of the MICOS complex; MICOS (formerly MINOS or MitOS) is a mitochondrial inner membrane complex that extends into the intermembrane space and has a role in the maintenance	1	6	6	6	6	6	6	57.7	57.7	57.7	10.408	97	97	4.23	5	2	1			1	1		1	1	1		0	22.992	By MS/MS	1398100	967020	762630	728600	812670	832950	738000	827230	639990	800400	884820	845060	734130	801310	767020
YCL057W	YCL057W	35	35	35	sp|YCL057W|PRD1_YEAST NCSL01000046.1 57306-59444 ORF Verified Zinc metalloendopeptidase; found in the cytoplasm and intermembrane space of mitochondria; with Cym1p, involved in degradation of mitochondrial proteins and of presequence peptides cleaved from	1	35	35	35	35	35	35	48.5	48.5	48.5	81.932	712	712	7.08		2	6	2	7	6	5	7	5	2	4	5	0	242.38	By MS/MS	8865000	8799300	2991600	3211100	3466600	5193600	5648100	4029900	4777900	4445900	5384900	5203500	4250000	5233300	2719800
YCR002C	YCR002C	15	15	15	sp|YCR002C|CDC10_YEAST NCSL01000052.1 26527-27495 ORF Verified Component of the septin ring, required for cytokinesis; septins are GTP-binding proteins that assemble into rod-like hetero-oligomers that can associate to form filaments; septin rings at the m	1	15	15	15	15	15	15	55.3	55.3	55.3	35.677	309	309	5.97	2	3	7	2	3		1	3	4	2	2	2	0	179.35	By MS/MS	6673400	6819900	2485000	1979900	4720000	5749600	3810000	2661600	10642000	12022000	11807000	12609000	12403000	17030000	6129300
YCR003W	YCR003W	4	4	4	sp|YCR003W|MRPL32_YEAST NCSL01000052.1 27767-28318 ORF Verified Mitochondrial ribosomal protein of the large subunit; protein abundance increases in response to DNA replication stress GN=MRPL32 PE=1 SV=1	1	4	4	4	4	4	4	18	18	18	21.423	183	183	5.83	1	1	1			1					1	1	0	42.518	By MS/MS	258960	571910	521020	575090	748900	1196000	960360	1219000	664860	1023100	845820	856820	1208400	1116100	1343600
YCR004C	YCR004C	12	12	11	sp|YCR004C|YCP4_YEAST NCSL01000052.1 28722-29465 ORF Verified Protein of unknown function; has sequence and structural similarity to flavodoxins; predicted to be palmitoylated; the authentic, non-tagged protein is detected in highly purified mitochondria i	1	12	12	11	12	12	11	47.8	47.8	44.9	26.351	247	247	6.54		1	1	5	4	2	2	4	1	1	1	2	0	78.952	By MS/MS	3056800	4022800	1898500	2058000	2317600	2337300	3248100	2159900	2056400	3657900	1285600	2327900	2048700	3232800	2102800
YCR005C	YCR005C	24	23	22	sp|YCR005C|CIT2_YEAST NCSL01000052.1 30093-31475 ORF Verified Citrate synthase, peroxisomal isozyme involved in glyoxylate cycle; catalyzes condensation of acetyl coenzyme A and oxaloacetate to form citrate; expression is controlled by Rtg1p and Rtg2p tran	1	24	23	22	24	23	22	59.3	55	52.6	51.413	460	460	7.72	5	2	2	4	2	6	7	6	9	9	8	7	0	323.31	By MS/MS	12004000	12624000	8821500	9363300	9754600	15787000	14983000	9908800	8727800	11643000	10518000	10048000	10075000	10299000	9409100
YCR009C	YCR009C	14	14	13	sp|YCR009C|RVS161_YEAST NCSL01000052.1 39557-40354 ORF Verified Amphiphysin-like lipid raft protein; N-BAR domain protein that interacts with Rvs167p and regulates polarization of the actin cytoskeleton, endocytosis, cell polarity, cell fusion and viabilit	1	14	14	13	13	13	13	50.9	50.9	48.3	30.25	265	265	7.14		2		3	2		2	5	3	1	3		0	127.07	By MS/MS	2889400	3149600	1433200	1215600	1507800	2147400	2504700	1848400	1978500	1913100	2137900	1645000	1412500	1891100	1333100
YCR010C	YCR010C	6	6	6	sp|YCR010C|ADY2_YEAST NCSL01000052.1 41085-41936 ORF Verified Acetate transporter required for normal sporulation; phosphorylated in mitochondria; ADY2 has a paralog, ATO2, that arose from the whole genome duplication GN=ADY2 PE=1 SV=1	1	6	6	6	6	6	6	20.1	20.1	20.1	30.726	283	283	5.65	4	3	3	8	13	4	4	3	1	3	3	2	0	150.06	By MS/MS	4539000	6273900	4113800	4273100	4548200	5080700	9702200	3954200	3480500	7496900	5223500	3796900	7248900	8198100	3830100
YCR011C	YCR011C	9	9	9	sp|YCR011C|ADP1_YEAST NCSL01000052.1 42536-45685 ORF Verified Putative ATP-dependent permease of the ABC transporter family GN=ADP1 PE=1 SV=1	1	9	9	9	9	9	9	9.1	9.1	9.1	117.26	1049	1049	6.5	1		1	1	2	2		3	3	1			0	78.93	By MS/MS	1994000	2426500	1091600	1047400	1265300	1690100	1832000	1219500	1742800	1911300	2194000	2201100	1672300	2134300	1230400
YCR012W	YCR012W	52	52	52	sp|YCR012W|PGK1_YEAST NCSL01000052.1 46558-47808 ORF Verified 3-phosphoglycerate kinase; catalyzes transfer of high-energy phosphoryl groups from the acyl phosphate of 1,3-bisphosphoglycerate to ADP to produce ATP; key enzyme in glycolysis and gluconeogene	1	52	52	52	52	52	52	88.5	88.5	88.5	44.738	416	416	7.27	17	8	9	11	29	32	25	21	29	23	23	26	0	323.31	By MS/MS	90170000	83049000	63581000	64655000	68333000	79608000	84325000	71009000	63716000	82369000	67872000	63488000	73616000	72175000	67068000
YCR015C	YCR015C	3	3	3	sp|YCR015C|CTO1_YEAST NCSL01000052.1 50027-50980 ORF Verified Protein required for cold tolerance; involved in phosphate uptake; YCR015C is not an essential gene GN=CTO1 PE=1 SV=1	1	3	3	3	3	3	3	15.5	15.5	15.5	36.264	317	317	4.67		1			1		1						0	13.601	By MS/MS	153750	158020	77708	80090	59119	88115	169430	76030	88453	132790	122230	119270	86212	119540	88412
YCR017C	YCR017C	3	3	3	sp|YCR017C|CWH43_YEAST NCSL01000052.1 53713-56574 ORF Verified Putative sensor/transporter protein involved in cell wall biogenesis; contains 14-16 transmembrane segments and several putative glycosylation and phosphorylation sites; null mutation is synthe	1	3	3	3	3	3	3	3.1	3.1	3.1	107.93	953	953	5.33		1		1						1			0	7.5708	By MS/MS	1191200	1136600	465720	274090	500840	909870	912670	545820	770060	599390	681800	689560	633960	757370	525310
YCR019W	YCR019W	3	3	3	sp|YCR019W|MAK32_YEAST NCSL01000068.1 18882-19973 ORF Verified Protein necessary for stability of L-A dsRNA-containing particles GN=MAK32 PE=1 SV=1	1	3	3	3	3	3	3	10.7	10.7	10.7	40.768	363	363	7.33				1				1		1			0	9.018	By MS/MS	18552	31273	16755	16495	10635	15768	31821	10799	13481	65114	21663	120390	17473	22506	4511.6
YCR020W-B	YCR020W-B	3	3	3	sp|YCR020W-B|HTL1_YEAST NCSL01000068.1 17257-17493 ORF Verified Component of the RSC chromatin remodeling complex; RSC functions in transcriptional regulation and elongation, chromosome stability, and establishing sister chromatid cohesion; involved in tel	1	3	3	3	3	3	3	43.6	43.6	43.6	9.1794	78	78	4.75		1	1		1				1				0	62.417	By MS/MS	241920	268970	147310	164280	178630	262610	240790	175580	220480	175050	158690	198650	150670	172810	123010
YCR023C	YCR023C	2	2	2	sp|YCR023C|dubious115_YEAST NCSL01000068.1 12438-14273 ORF Verified Vacuolar membrane protein of unknown function; member of the multidrug resistance family; YCR023C is not an essential gene GN=dubious115 PE=1 SV=1	1	2	2	2	2	2	2	3.1	3.1	3.1	69.168	611	611	4			1		1								0.0045287	2.1403	By MS/MS	54045	16043	11689	8356.9	12916	13369	9782.8	16269	18084	56788	19882	18913	11489	19772	11734
YCR024C	YCR024C	4	4	4	sp|YCR024C|SLM5_YEAST NCSL01000068.1 10589-12067 ORF Verified Mitochondrial asparaginyl-tRNA synthetase GN=SLM5 PE=1 SV=1	1	4	4	4	4	4	4	9.3	9.3	9.3	56.784	492	492	10.2						1				1	1	2	0	19.402	By MS/MS	598860	733660	424860	472020	465390	479040	727190	474020	471430	499970	653200	471960	423260	432140	458760
YCR028C-A	YCR028C-A	10	10	10	sp|YCR028C-A|RIM1_YEAST NCSL01000068.1 393-883 ORF Verified ssDNA-binding protein essential for mitochondrial genome maintenance; involved in mitochondrial DNA replication; stimulates utilization by Mip1p DNA polymerase of RNA primers synthesized by Rpo41p	1	10	10	10	10	10	10	64.4	64.4	64.4	15.386	135	135	7.1	2	2	1	1	1	1	3	2	1	1	3	3	0	140.16	By MS/MS	2197600	2160600	1616100	1292100	2174900	1942200	2527600	1800400	1763200	2410000	2141700	1784500	1959400	2633200	1858800
YCR030C	YCR030C	17	17	17	sp|YCR030C|SYP1_YEAST NCSL01000065.1 22337-24949 ORF Verified Negative regulator of WASP-Arp23 complex; involved in endocytic site formation; directly inhibits Las17p stimulation of Arp23 complex-mediated actin assembly in vitro; may regulate assembly and	1	17	17	17	17	17	17	21.1	21.1	21.1	96.147	870	870	6.35	2	1	1	2	2	2	3	1	2	2	1	1	0	85.333	By MS/MS	1764300	1877600	1502300	1862700	1465600	2013000	1917700	1507600	1378400	2035000	1752000	1448600	1788600	1740100	1384000
YCR032W	YCR032W	4	4	4	sp|YCR032W|BPH1_YEAST NCSL01000065.1 12751-19254 ORF Verified Protein homologous to Chediak-Higashi syndrome and Beige proteins; both of which are implicated in disease syndromes in human and mouse, respectively, due to defective lysosomal trafficking; mut	1	4	4	4	4	4	4	2.5	2.5	2.5	251.02	2167	2167	7		1	1								1	1	0	4.9503	By MS/MS	30559	22689	19790	9699.9	21950	19820	23126	17328	19271	14265	29292	37709	16185	14189	18405
YCR034W	YCR034W	3	3	3	sp|YCR034W|ELO2_YEAST NCSL01000065.1 7139-8182 ORF Verified Fatty acid elongase, involved in sphingolipid biosynthesis; acts on fatty acids of up to 24 carbons in length; mutations have regulatory effects on 1,3-beta-glucan synthase, vacuolar ATPase, and t	1	3	3	3	3	3	3	9.5	9.5	9.5	40.002	347	347	6.29				1	1	2	1	2					0	11.445	By MS/MS	972350	958050	722430	780480	969380	1429000	1078900	973520	896560	1137000	832950	1030400	1271400	1161600	1043300
YCR035C	YCR035C	4	4	4	sp|YCR035C|RRP43_YEAST NCSL01000065.1 5756-6940 ORF Verified Exosome non-catalytic core component; involved in 3-5 RNA processing and degradation in both the nucleus and the cytoplasm; has similarity to E. coli RNase PH and to human hRrp43p (OIP2, EXOSC8	1	4	4	4	4	4	4	13.2	13.2	13.2	44.059	394	394	4.17	1	1	2	1								1	0	12.442	By MS/MS	352770	225950	117780	123070	145140	221910	186080	121080	201500	131640	140640	184840	161170	209890	81025
YCR036W	YCR036W	8	8	8	sp|YCR036W|RBK1_YEAST NCSL01000065.1 4476-5477 ORF Verified Putative ribokinase GN=RBK1 PE=1 SV=1	1	8	8	8	8	8	8	27.3	27.3	27.3	36.954	333	333	8.23		1	1		1			1	4	3	1	1	0	75.325	By MS/MS	2293700	2150900	2199600	2319900	1831300	2027900	2450700	1758800	1818800	2341900	3185800	2846900	2671600	2071500	2139000
YCR042C	YCR042C	2	2	2	sp|YCR042C|TAF2_YEAST NCSL01000048.1 63328-67551 ORF Verified TFIID subunit (150 kDa); involved in RNA polymerase II transcription initiation GN=TAF2 PE=1 SV=1	1	2	2	2	2	2	2	2	2	2	161.48	1407	1407	11										1		1	0.00030423	3.4491	By MS/MS	152870	125940	82086	94494	95826	136870	127760	77526	80933	107240	109110	78075	123100	138340	76001
YCR043C	YCR043C	1	1	1	sp|YCR043C|dubious117_YEAST NCSL01000048.1 62010-62393 ORF Uncharacterized Putative protein of unknown function; green fluorescent protein (GFP)-fusion protein localizes to the Golgi apparatus; YCR043C is not an essential gene GN=dubious117 PE=1 SV=1	1	1	1	1	1	1	1	9.4	9.4	9.4	14.779	127	127	11											1		0.0094655	1.8598	By MS/MS	41846	45001	29976	25481	30918	28658	51768	30369	17275	20041	18674	12450	11727	6946.2	7650.1
YCR044C	YCR044C	1	1	1	sp|YCR044C|PER1_YEAST NCSL01000048.1 60704-61777 ORF Verified Protein of the endoplasmic reticulum; required for GPI-phospholipase A2 activity that remodels the GPI anchor as a prerequisite for association of GPI-anchored proteins with lipid rafts; functio	1	1	1	1	1	1	1	8.4	8.4	8.4	42.442	357	357	6						1							0	6.3562	By MS/MS	8351.2	8387.3	4508.8	9672.4	8145.9	5578.8	10973	12253	8825.1	9162.7	9257	8344.5	9436.8	9981.3	9984
YCR045C	YCR045C	16	16	16	sp|YCR045C|RRT12_YEAST NCSL01000048.1 59048-60523 ORF Verified Probable subtilisin-family protease; role in formation of the dityrosine layer of spore walls; localizes to the spore wall and also the nuclear envelope and ER region in mature spores GN=RRT12	1	16	16	16	16	16	16	35.8	35.8	35.8	55.067	491	491	8.17	2	1	2	3	1			1	2	7	6	4	0	93.355	By MS/MS	449190	524880	122880	102950	401420	261230	92891	132340	2292900	3432500	4304700	4374200	3440400	3969600	1872600
YCR046C	YCR046C	5	5	5	sp|YCR046C|IMG1_YEAST NCSL01000048.1 58229-58738 ORF Verified Mitochondrial ribosomal protein of the large subunit; required for respiration and for maintenance of the mitochondrial genome GN=IMG1 PE=1 SV=1	1	5	5	5	5	5	5	27.8	27.8	27.8	19.393	169	169	5.83		1		2	1				1		1		0	30.607	By MS/MS	291540	280040	195530	204440	260290	239410	335730	365570	205880	237240	251130	214430	267130	273070	191020
YCR051W	YCR051W	4	4	4	sp|YCR051W|dubious122_YEAST NCSL01000048.1 53908-54576 ORF Uncharacterized Putative protein of unknown function; green fluorescent protein (GFP)-fusion protein localizes to the cytoplasm and nucleus; contains ankyrin (Ank) repeats; YCR051W is not an essent	1	4	4	4	4	4	4	29.7	29.7	29.7	24.699	222	222	5	1				1	1		1					0	83.7	By MS/MS	126710	115370	232010	281340	379620	268830	358080	417680	278470	536770	423530	461210	504000	400990	339140
YCR052W	YCR052W	6	6	6	sp|YCR052W|RSC6_YEAST NCSL01000048.1 52202-53653 ORF Verified Component of the RSC chromatin remodeling complex; essential for mitotic growth; RSC6 has a paralog, SNF12, that arose from the whole genome duplication GN=RSC6 PE=1 SV=1	1	6	6	6	6	6	6	16.8	16.8	16.8	54.191	483	483	5.4		3	1	1	1	1			1	1	1		0	32.324	By MS/MS	773240	664320	488860	459120	558710	685690	749650	445850	614900	668400	666330	641290	701410	690270	381650
YCR053W	YCR053W	33	33	33	sp|YCR053W|THR4_YEAST NCSL01000048.1 50407-51951 ORF Verified Threonine synthase; conserved protein that catalyzes formation of threonine from O-phosphohomoserine; expression is regulated by the GCN4-mediated general amino acid control pathway GN=THR4 PE=1	1	33	33	33	33	33	33	69.1	69.1	69.1	57.474	514	514	6.78	4	5	3	3	3	7	5	5	2		7	7	0	323.31	By MS/MS	3350600	6102600	4772000	4964800	6339900	5705200	7139000	6803000	4788900	5229000	5366900	5771100	6676500	7170500	6260900
YCR054C	YCR054C	5	5	5	sp|YCR054C|CTR86_YEAST NCSL01000048.1 48581-50272 ORF Verified Essential protein of unknown function; with orthologs in Ashbya gossypii and Candida albicans; similar to human ATXN10, mutations in which cause spinocerebellar ataxia type 10; codon usage corr	1	5	5	5	5	5	5	11.7	11.7	11.7	65.192	563	563	4.8		1	1	2							1		0	12.158	By MS/MS	157130	186840	110840	29308	70565	142040	73103	91525	186660	117150	175670	150110	137210	153850	87057
YCR057C	YCR057C	2	2	2	sp|YCR057C|PWP2_YEAST NCSL01000048.1 45420-48191 ORF Verified Conserved 90S pre-ribosomal component; essential for proper endonucleolytic cleavage of the 35 S rRNA precursor at A0, A1, and A2 sites; contains eight WD-repeats; PWP2 deletion leads to defects	1	2	2	2	2	2	2	2.4	2.4	2.4	103.99	923	923	5.5			1					1					0	5.0615	By MS/MS	163050	154490	74470	47032	74745	116860	129590	51218	110720	97809	90164	128590	78461	115740	42487
YCR059C	YCR059C	2	2	2	sp|YCR059C|YIH1_YEAST NCSL01000048.1 44418-45194 ORF Verified Negative regulator of eIF2 kinase Gcn2p; competes with Gcn2p for binding to Gcn1p; may contribute to regulation of translation in response to starvation via regulation of Gcn2p; binds to monomer	1	2	2	2	2	2	2	13.6	13.6	13.6	29.047	258	258	6	1							1	1				0	48.961	By MS/MS	213520	212580	159770	173300	132930	263200	279310	175770	129850	223050	307690	265290	230560	191440	90911
YCR060W	YCR060W	3	3	3	sp|YCR060W|TAH1_YEAST NCSL01000048.1 43910-44245 ORF Verified Component of conserved R2TP complex (Rvb1-Rvb2-Tah1-Pih1); R2TP complex interacts with Hsp90 (Hsp82p and Hsc82p) to mediate assembly of large protein complexes such as box C/D snoRNPs and RNA po	1	3	3	3	3	3	3	44.1	44.1	44.1	12.453	111	111	6.6	1			1	1						1	1	0	18.758	By MS/MS	57154	88667	34738	71642	41439	113670	83125	82207	86700	95456	164310	147860	147000	131050	131770
YCR061W	YCR061W	1	1	1	sp|YCR061W|dubious123_YEAST NCSL01000048.1 41195-43072 ORF Uncharacterized Protein of unknown function; green fluorescent protein (GFP)-fusion protein localizes to the cytoplasm in a punctate pattern; induced by treatment with 8-methoxypsoralen and UVA irr	1	1	1	1	1	1	1	2.9	2.9	2.9	70.183	625	625	12												1	0.0083916	1.97	By MS/MS	0	12838	16889	0	15766	22023	43610	32806	0	16664	0	0	12359	14697	13604
YCR063W	YCR063W	2	2	2	sp|YCR063W|BUD31_YEAST NCSL01000048.1 40131-40604 ORF Verified Component of the SF3b subcomplex of the U2 snRNP; increases efficiency of first and second step pre-mRNA splicing; diploid mutants display a random budding pattern instead of the wild-type bipo	1	2	2	2	2	2	2	14.6	14.6	14.6	18.447	157	157	9.5							1					1	0.0094708	1.8683	By MS/MS	268630	339400	216700	234640	298700	450180	491840	292700	230160	313170	352810	236640	285200	305320	390920
YCR067C	YCR067C	7	7	7	sp|YCR067C|SED4_YEAST NCSL01000048.1 32516-35797 ORF Verified Integral ER membrane protein that stimulates Sar1p GTPase activity; involved in COPII vesicle budding through disassociation of coat proteins from membranes onto liposomes; binds Sec16p; SED4 ha	1	7	7	7	7	7	7	8.7	8.7	8.7	116.78	1093	1093	4.75	2	2			1			2			1		0	153.22	By MS/MS	598390	624120	448060	344310	305530	507890	496270	298840	421210	496170	664140	611050	435170	530590	308110
YCR068W	YCR068W	3	3	3	sp|YCR068W|ATG15_YEAST NCSL01000048.1 30064-31626 ORF Verified Putative lipase required for lysis of autophagic and Cvt bodies; targeted to intravacuolar vesicles during autophagy via the multivesicular body (MVB) pathway; required for the maintenance of l	1	3	3	3	3	3	3	9.2	9.2	9.2	58.422	520	520	3		3				1							0	23.905	By MS/MS	491990	443200	380770	380450	445520	481470	464830	452060	412840	344380	513700	448950	433860	370660	250270
YCR069W	YCR069W	2	2	2	sp|YCR069W|CPR4_YEAST NCSL01000048.1 28829-29785 ORF Verified Peptidyl-prolyl cis-trans isomerase (cyclophilin); catalyzes the cis-trans isomerization of peptide bonds N-terminal to proline residues; has a potential role in the secretory pathway; CPR4 has	1	2	2	2	2	2	2	10.4	10.4	10.4	35.736	318	318	11										1		1	0	15.254	By MS/MS	94400	58668	75328	116660	72204	115700	108590	129810	83382	62256	70691	67540	114410	77299	60677
YCR071C	YCR071C	6	6	6	sp|YCR071C|IMG2_YEAST NCSL01000048.1 28297-28737 ORF Verified Mitochondrial ribosomal protein of the large subunit; conserved in metazoa, with similarity to human mitochondrial ribosomal protein MRPL49 GN=IMG2 PE=1 SV=1	1	6	6	6	6	6	6	37	37	37	16.38	146	146	6.86		1			1		2	2			1		0	14.367	By MS/MS	1879600	1919100	1368900	1109400	1590700	2220500	2430400	1443200	1515800	2408100	1939700	2246600	2269800	2006100	1602300
YCR072C	YCR072C	4	4	4	sp|YCR072C|RSA4_YEAST NCSL01000048.1 26488-28035 ORF Verified WD-repeat protein involved in ribosome biogenesis; may interact with ribosomes; required for maturation and efficient intra-nuclear transport or pre-60S ribosomal subunits, localizes to the nucl	1	4	4	4	4	4	4	7.2	7.2	7.2	57.025	515	515	5.75			1	1				2					0	34.863	By MS/MS	205640	291990	217640	174850	307590	263710	279090	212270	226580	372930	272470	194720	297040	285500	186080
YCR073W-A	YCR073W-A	12	12	9	sp|YCR073W-A|SOL2_YEAST NCSL01000048.1 20930-21877 ORF Verified Protein with a possible role in tRNA export; shows similarity to 6-phosphogluconolactonase non-catalytic domains but does not exhibit this enzymatic activity; homologous to Sol3p and Sol4p; SO	1	12	12	9	12	12	9	46	46	34.3	34.575	315	315	7.6		1	2	3	2	1		1	1	2	5	2	0	146.06	By MS/MS	1449100	1808500	1576300	1532900	1726400	1573800	1838400	1291100	1216700	1664400	1554400	1530300	1904000	1746500	1463900
YCR075W-A	YCR075W-A	2	2	2	sp|YCR075W-A|EGO2_YEAST NCSL01000048.1 19616-19843 ORF Verified Component of the EGO and GSE complexes; identified by homology to Ashbya gossypii; YCR075W-A has a paralog, YNR034W-A, that arose from the whole genome duplication GN=EGO2 PE=1 SV=1	1	2	2	2	2	2	2	40	40	40	8.0969	75	75	3		1	1	1									0	13.883	By MS/MS	93239	125480	0	0	43155	85629	112980	44754	34865	106220	47706	0	47692	65014	32106
YCR076C	YCR076C	6	6	6	sp|YCR076C|FUB1_YEAST NCSL01000048.1 18798-19526 ORF Verified Proteasome-binding protein; interacts physically with multiple subunits of the 20S proteasome and genetically with genes encoding 20S core particle and 19S regulatory particle subunits; exhibits	1	6	6	6	6	6	6	43	43	43	26.403	242	242	5.25	2	1		1			1	1	1	1			0	88.21	By MS/MS	384430	581440	118860	563450	477380	910780	633100	767530	757130	800840	1088400	719900	860170	1024500	634550
YCR077C	YCR077C	8	8	8	sp|YCR077C|PAT1_YEAST NCSL01000048.1 16215-18605 ORF Verified Deadenylation-dependent mRNA-decapping factor; also required for faithful chromosome transmission, maintenance of rDNA locus stability, and protection of mRNA 3-UTRs from trimming; associated w	1	8	8	8	8	8	8	10.3	10.3	10.3	88.55	796	796	6.45	1		1	2	2		1			2	2		0	29.038	By MS/MS	704320	667660	676480	719980	742110	740020	846000	752030	538270	800920	497110	584640	711390	758260	573520
YCR079W	YCR079W	4	4	4	sp|YCR079W|PTC6_YEAST NCSL01000048.1 14670-15998 ORF Verified Mitochondrial type 2C protein phosphatase (PP2C); has similarity to mammalian PP1Ks; involved in mitophagy; null mutant is sensitive to rapamycin and has decreased phosphorylation of the Pda1 su	1	4	4	4	4	4	4	9.7	9.7	9.7	49.42	442	442	6.25	1			1						2			0	7.8333	By MS/MS	234450	186970	173870	189810	188280	268020	257500	190680	274450	153500	325980	224810	170030	220980	161770
YCR083W	YCR083W	5	5	5	sp|YCR083W|TRX3_YEAST NCSL01000048.1 8882-9265 ORF Verified Mitochondrial thioredoxin; highly conserved oxidoreductase required to maintain the redox homeostasis of the cell, forms the mitochondrial thioredoxin system with Trr2p, redox state is maintained	1	5	5	5	5	5	5	44.1	44.1	44.1	14.432	127	127	9.22					1		1	1	1	2	2	1	0	14.424	By MS/MS	1323800	1571600	1579800	1599700	1772700	1703700	1813800	1619500	1104200	1682400	1839200	1263300	1634600	1246500	1731600
YCR084C	YCR084C	18	18	18	sp|YCR084C|TUP1_YEAST NCSL01000048.1 6369-8525 ORF Verified General repressor of transcription; forms complex with Cyc8p, involved in the establishment of repressive chromatin structure through interactions with histones H3 and H4, appears to enhance expre	1	18	18	18	18	18	18	23.5	23.5	23.5	78.919	718	718	5.04	1	3	4	5	5	1	2	2	1	1		1	0	70.304	By MS/MS	3016900	4558300	3178600	3449500	4632300	5850900	4908900	5056600	3688700	4912100	4681100	5124700	5577900	5648000	4196200
YCR086W	YCR086W	6	6	6	sp|YCR086W|CSM1_YEAST NCSL01000048.1 4857-5429 ORF Verified Nucleolar protein that mediates homolog segregation during meiosis I; forms a complex with Lrs4p and then Mam1p at kinetochores; required for condensin recruitment to the replication fork barrier	1	6	6	6	6	6	6	50	50	50	21.751	190	190	5.88			1	2	1	1	1		2				0	56.733	By MS/MS	1970400	2745300	2143600	1657500	2536000	2000500	2525400	2174100	1658100	2379600	2364300	2260100	2314000	2431000	1829600
YCR088W	YCR088W	26	26	26	sp|YCR088W|ABP1_YEAST NCSL01000048.1 1975-3753 ORF Verified Actin-binding protein of the cortical actin cytoskeleton; important for activation of the Arp2/3 complex that plays a key role actin in cytoskeleton organization; inhibits barbed-end actin filamen	1	26	26	26	26	26	26	42.4	42.4	42.4	65.534	592	592	5.82	9	2	5	5	3	3	6	5	2	4	2	4	0	139.7	By MS/MS	6537000	7953700	7352100	7029000	8031000	8596200	9586600	7781100	5769100	6891600	7003300	6059400	9048400	7444200	7152500
YCR090C	YCR090C	5	5	5	sp|YCR090C|dubious129_YEAST NCSL01000064.1 2440-2988 ORF Uncharacterized Putative protein of unknown function; green fluorescent protein (GFP)-fusion protein localizes to the cytoplasm and nucleus; YCR090C is not an essential gene GN=dubious129 PE=1 SV=1	1	5	5	5	5	5	5	31.9	31.9	31.9	20.703	182	182	7.67					2			1	2	1			0	27.81	By MS/MS	1023300	1391400	579950	779730	1193200	994400	920170	726240	874370	960920	1095400	1325600	989520	1188500	487250
YCR091W	YCR091W	2	1	1	sp|YCR091W|KIN82_YEAST NCSL01000064.1 4529-6691 ORF Verified Putative serine/threonine protein kinase; implicated in the regulation of phospholipid asymmetry through the activation of phospholipid translocases (flippases); involved in the phosphorylation o	1	2	1	1	2	1	1	2.8	1.5	1.5	81.42	720	720	8.5								1	1				1	-2	By MS/MS	0	0	0	0	0	0	0	0	0	0	0	0	0	0	0
YCR093W	YCR093W	25	25	25	sp|YCR093W|CDC39_YEAST NCSL01000064.1 10242-16571 ORF Verified Component of the CCR4-NOT1 core complex; this complex has multiple roles in regulating mRNA levels including regulation of transcription and destabilizing mRNAs by deadenylation; basal transcri	1	25	25	25	25	25	25	17.3	17.3	17.3	240.51	2109	2109	7.45		3	1	6	1	4	2	1	2	3	6	4	0	263.63	By MS/MS	3205400	3346700	2885900	2624100	2629000	3189200	3151400	2776700	2404900	2798700	3206500	2850700	3292200	3312000	2597400
YCR094W	YCR094W	2	2	2	sp|YCR094W|CDC50_YEAST NCSL01000064.1 16890-18065 ORF Verified Endosomal protein that interacts with phospholipid flippase Drs2p; interaction with Cdc50p is essential for Drs2p catalytic activity; mutations affect cell polarity and polarized growth; simila	1	2	2	2	2	2	2	4.6	4.6	4.6	44.952	391	391	4				2									0.00030722	3.7142	By MS/MS	6901.3	8076.5	4818	4222.1	6669	8235	10374	23201	0	3947.8	5514.9	0	0	5794.8	2982.3
YCR095C	YCR095C	3	3	3	sp|YCR095C|OCA4_YEAST NCSL01000064.1 18298-19386 ORF Uncharacterized Cytoplasmic protein required for replication of Brome mosaic virus; S. cerevisiae is a model system for studying replication of positive-strand RNA viruses in their natural hosts GN=OCA4	1	3	3	3	3	3	3	6.9	6.9	6.9	41.619	362	362	7				1			1			1			0	16.507	By MS/MS	196910	291460	213750	250290	254400	281260	253080	272840	223920	272010	241300	270160	297720	280680	198280
YDL001W	YDL001W	2	2	2	sp|YDL001W|RMD1_YEAST NCSL01000013.1 63546-64838 ORF Verified Cytoplasmic protein required for sporulation GN=RMD1 PE=1 SV=1	1	2	2	2	2	2	2	5.6	5.6	5.6	49.931	430	430	5	1								1				0.00029878	3.0885	By MS/MS	0	0	0	0	0	40155	18440	16342	0	20809	0	0	34226	0	22892
YDL002C	YDL002C	5	5	5	sp|YDL002C|NHP10_YEAST NCSL01000013.1 65244-65855 ORF Verified Non-essential INO80 chromatin remodeling complex subunit; preferentially binds DNA ends, protecting them from exonucleatic cleavage; deletion affects telomere maintenance via recombination; rel	1	5	5	5	5	5	5	32	32	32	23.869	203	203	5.6	1				2			1	1				0	15.697	By MS/MS	293460	264810	153290	255790	247160	186470	229190	177290	179400	310110	346110	228060	348300	354820	278580
YDL004W	YDL004W	7	6	5	sp|YDL004W|ATP16_YEAST NCSL01000013.1 69328-69810 ORF Verified Delta subunit of the central stalk of mitochondrial F1F0 ATP synthase; F1F0 ATP synthase is a large, evolutionarily conserved enzyme complex required for ATP synthesis; F1 translationally regul	1	7	6	5	7	6	5	60	55.6	50.6	17.02	160	160	7	1	2					1	3			2	1	0	49.53	By MS/MS	1202800	1497900	1238600	1383900	1170500	1374100	1625400	1203500	961050	1374600	1457000	1079500	1265800	1177100	1130800
YDL006W	YDL006W	4	4	4	sp|YDL006W|PTC1_YEAST NCSL01000013.1 72079-72924 ORF Verified Type 2C protein phosphatase (PP2C); dephosphorylates Hog1p, inactivating osmosensing MAPK cascade; involved in Fus3p activation during pheromone response; deletion affects precursor tRNA splicin	1	4	4	4	4	4	4	16	16	16	31.549	281	281	5.4		1	1		1			1	1				0	49.483	By MS/MS	811220	719110	396180	273760	366370	654650	648400	397640	459120	552070	669860	665300	541410	571090	317540
YDL007W	YDL007W	25	25	24	sp|YDL007W|RPT2_YEAST NCSL01000013.1 73473-74786 ORF Verified ATPase of the 19S regulatory particle of the 26S proteasome; one of six ATPases of the regulatory particle; involved in the degradation of ubiquitinated substrates; required for normal peptide h	1	25	25	24	25	25	24	57.7	57.7	56.1	48.828	437	437	6.39	6	5	4	1	2	5	7	7	4	3	1	6	0	143.67	By MS/MS	10218000	13437000	11006000	10033000	11657000	10858000	10471000	9918300	8816800	11083000	10603000	11378000	12553000	12708000	8368300
YDL008W	YDL008W	4	4	4	sp|YDL008W|APC11_YEAST NCSL01000013.1 78230-78727 ORF Verified Catalytic core subunit, Anaphase-Promoting Complex/Cyclosome (APC/C); which is a ubiquitin-protein ligase required for degradation of anaphase inhibitors, including mitotic cyclins, during the	1	4	4	4	4	4	4	24.2	24.2	24.2	18.822	165	165	5.83		2	1				1			1	1		0	65.625	By MS/MS	997860	1340300	322950	806360	2164700	1769100	645800	170930	2201400	2547700	2362400	1662400	2799600	3055000	1198800
YDL010W	YDL010W	1	1	1	sp|YDL010W|GRX6_YEAST NCSL01000013.1 79200-79895 ORF Verified Cis-golgi localized monothiol glutaredoxin, binds Fe-S cluster; more similar in activity to dithiol than other monothiol glutaredoxins; involved in the oxidative stress response; GRX6 has a para	1	1	1	1	1	1	1	5.2	5.2	5.2	25.797	231	231	6.5	1											1	0	4.5937	By MS/MS	130800	120190	81020	86650	72940	119890	127230	46661	59064	69152	77820	68132	56001	76196	49842
YDL012C	YDL012C	1	1	1	sp|YDL012C|dubious175_YEAST NCSL01000013.1 80706-81115 ORF Verified Tail-anchored plasma membrane protein with a conserved CYSTM module; possibly involved in response to stress; may contribute to non-homologous end-joining (NHEJ) based on ydl012c htz1 doub	1	1	1	1	1	1	1	16.8	16.8	16.8	12.175	107	107	2.5		1	1										0	4.668	By MS/MS	0	0	0	0	0	0	0	0	0	18622	0	0	0	0	0
YDL014W	YDL014W	14	14	14	sp|YDL014W|NOP1_YEAST NCSL01000013.1 83874-84803 ORF Verified Histone glutamine methyltransferase, modifies H2A at Q105 in nucleolus; component of the small subunit processome complex, which is required for processing of pre-18S rRNA; ortholog of mammalian	1	14	14	14	14	14	14	46	46	46	32.877	309	309	6.07	1	2	1	5	5	1	5	3	1	2	1	1	0	44.142	By MS/MS	2739500	3070500	1991800	1626500	2185800	3377200	2898400	2186800	2105000	2927600	2467200	2855900	2602400	2980300	1791500
YDL015C	YDL015C	7	7	7	sp|YDL015C|TSC13_YEAST NCSL01000013.1 85232-86164 ORF Verified Enoyl reductase; catalyzes last step in each cycle of very long chain fatty acid elongation; localizes to ER, highly enriched in a structure marking nuclear-vacuolar junctions; coimmunoprecipit	1	7	7	7	7	7	7	13.2	13.2	13.2	36.781	310	310	6.25	1	1		1			1	2	1		1		0	8.4036	By MS/MS	367320	746440	587010	942200	754100	1002200	1135600	1135500	896400	1045900	948820	1034700	1536700	1372000	770070
YDL017W	YDL017W	8	8	8	sp|YDL017W|CDC7_YEAST NCSL01000013.1 86433-87956 ORF Verified DDK (Dbf4-dependent kinase) catalytic subunit; required for origin firing and replication fork progression in mitotic S phase through phosphorylation of Mcm2-7p complexes and Cdc45p; kinase acti	1	8	8	8	8	8	8	18.1	18.1	18.1	58.37	507	507	5.5		1	2	2	2		2	2		1			0	37.366	By MS/MS	822440	879390	649210	528470	774230	668960	761590	569810	541100	701600	890470	732530	674580	693720	458710
YDL018C	YDL018C	3	3	3	sp|YDL018C|ERP3_YEAST NCSL01000013.1 88654-89331 ORF Verified Protein with similarity to Emp24p and Erv25p; member of the p24 family involved in ER to Golgi transport GN=ERP3 PE=1 SV=1	1	3	3	3	3	3	3	17.3	17.3	17.3	26.497	225	225	6.33		1						1	1				0	8.5751	By MS/MS	468920	953730	308700	484040	494530	753590	967780	569610	592700	824710	811210	972230	608260	761650	497710
YDL019C	YDL019C	21	21	21	sp|YDL019C|OSH2_YEAST NCSL01000013.1 90658-94509 ORF Verified Member of an oxysterol-binding protein family with seven members; in S. cerevisiae, family members have overlapping, redundant functions in sterol metabolism and collectively perform a function	1	21	21	21	21	21	21	18.8	18.8	18.8	145.9	1283	1283	7.86	1	1		4	4	1	1	1	3	4	3	5	0	69.897	By MS/MS	4598000	5205400	3857200	3920700	4249900	5034800	5586700	4163200	3859400	4437800	4503400	4371700	4575200	4589100	4295600
YDL021W;YOL056W	YDL021W	7;1	7;1	7;1	sp|YDL021W|GPM2_YEAST NCSL01000013.1 97283-98218 ORF Verified Homolog of Gpm1p phosphoglycerate mutase; converts 3-phosphoglycerate to 2-phosphoglycerate in glycolysis; may be non-functional; GPM2 has a paralog, GPM3, that arose from the whole genome dupli	2	7	7	7	7	7	7	27.3	27.3	27.3	36.073	311	311;303	4.75	1	2	1	4			3					1	0	36.695	By MS/MS	1061700	1350500	1034400	863380	1223800	1219500	1091300	1104300	838660	1364600	1479800	1246800	1109800	1264300	928010
YDL022W	YDL022W	20	20	19	sp|YDL022W|GPD1_YEAST NCSL01000013.1 99171-100346 ORF Verified NAD-dependent glycerol-3-phosphate dehydrogenase; key enzyme of glycerol synthesis, essential for growth under osmotic stress; expression regulated by high-osmolarity glycerol response pathway;	1	20	20	19	20	20	19	54	54	54	42.868	391	391	7	5	4	4	2	3	5	3	7	6	5	6	5	0	200.34	By MS/MS	8195800	8044000	4074600	4064300	4418100	6466500	5915500	4003200	5232700	5997400	6338400	5964500	5425800	6784700	4115000
YDL024C	YDL024C	1	1	1	sp|YDL024C|DIA3_YEAST NCSL01000013.1 102312-103718 ORF Verified Protein of unknown function; involved in invasive and pseudohyphal growth GN=DIA3 PE=1 SV=1	1	1	1	1	1	1	1	2.6	2.6	2.6	53.104	468	468	8								1					0.00030628	3.6082	By MS/MS	73242	92465	69754	76757	165440	80640	68525	129840	76828	147620	116310	151290	139670	148320	123400
YDL025C	YDL025C	4	4	4	sp|YDL025C|RTK1_YEAST NCSL01000013.1 104960-106822 ORF Verified Putative protein kinase, potentially phosphorylated by Cdc28p; interacts with ribosome biogenesis factors, Cka2, Gus1 and Arc1; protein abundance increases in response to DNA replication stres	1	4	4	4	4	4	4	9.5	9.5	9.5	69.638	620	620	6.5	1		1								2		0	33.326	By MS/MS	112500	172140	224110	186700	170950	197240	181030	211320	174600	243570	218230	266120	224810	190840	202010
YDL027C	YDL027C	6	6	6	sp|YDL027C|MRX9_YEAST NCSL01000013.1 107208-108470 ORF Uncharacterized Protein that associates with mitochondrial ribosome; the authentic, non-tagged protein is detected in highly purified mitochondria in high-throughput studies; YDL027C is not an essentia	1	6	6	6	6	6	6	12.6	12.6	12.6	48.273	420	420	7		1		1		2			1	1		1	0	26.32	By MS/MS	643850	789500	401340	356160	427030	719620	818900	550720	583360	683270	733060	810030	673110	627730	389670
YDL028C	YDL028C	1	1	1	sp|YDL028C|MPS1_YEAST NCSL01000013.1 108874-111168 ORF Verified Dual-specificity kinase; autophosphorylation required for function; required for spindle pole body (SPB) duplication and spindle checkpoint function; contributes to bi-orientation by promoting	1	1	1	1	1	1	1	1.3	1.3	1.3	86.774	764	764	3			1										0.0039773	2.2037	By MS/MS	61304	53117	21005	14025	22532	31146	22409	17762	81445	100560	100860	109680	52891	61660	29635
YDL029W	YDL029W	12	12	12	sp|YDL029W|ARP2_YEAST NCSL01000013.1 111527-112825 ORF Verified Essential component of the Arp2/3 complex; Arp2/3 is a highly conserved actin nucleation center required for the motility and integrity of actin patches; involved in endocytosis and membrane g	1	12	12	12	12	12	12	37.9	37.9	37.9	44.073	391	391	5.76	3	3	3	2		1	3			1	2	3	0	89.359	By MS/MS	2703000	3031300	2315800	2352400	2362300	2992500	3581000	2231300	2195800	2629900	2584500	2768400	2784800	2623400	2004300
YDL031W	YDL031W	5	5	5	sp|YDL031W|DBP10_YEAST NCSL01000013.1 114961-117948 ORF Verified Putative ATP-dependent RNA helicase of the DEAD-box protein family; constituent of 66S pre-ribosomal particles; essential protein involved in ribosome biogenesis GN=DBP10 PE=1 SV=1	1	5	5	5	5	5	5	5.7	5.7	5.7	112.93	995	995	5.33	1	2				1				1	1		0	8.9371	By MS/MS	247090	287780	202030	160810	304040	298860	314930	181600	193690	205550	194110	241620	229960	224250	178420
YDL035C	YDL035C	1	1	1	sp|YDL035C|GPR1_YEAST NCSL01000013.1 120101-122986 ORF Verified Plasma membrane G protein coupled receptor (GPCR); interacts with the heterotrimeric G protein alpha subunit, Gpa2p, and with Plc1p; sensor that integrates nutritional signals with the modulat	1	1	1	1	1	1	1	0.8	0.8	0.8	110.71	961	961	1	1												1	-2	By MS/MS	0	0	0	0	0	0	0	0	0	0	0	0	0	0	0
YDL040C	YDL040C	22	22	22	sp|YDL040C|NAT1_YEAST NCSL01000013.1 129882-132446 ORF Verified Subunit of protein N-terminal acetyltransferase NatA; NatA comprised of Nat1p, Ard1p, and Nat5p; N-terminally acetylates many proteins to influence multiple processes such as cell cycle progre	1	22	22	22	22	22	22	29.2	29.2	29.2	98.949	854	854	5.33	3	4	3	4	2	2	2	5	3	1	1		0	160.85	By MS/MS	3808600	4437500	1944600	2195500	2325700	4042400	3556700	2502800	2875900	3359700	3655700	3747500	3363700	3348200	1833700
YDL042C	YDL042C	2	2	2	sp|YDL042C|SIR2_YEAST NCSL01000013.1 132875-134563 ORF Verified Conserved NAD+ dependent histone deacetylase of the Sirtuin family; deacetylation targets are primarily nuclear proteins; required for telomere hypercluster formation in quiescent yeast cells;	1	2	2	2	2	2	2	4.3	4.3	4.3	63.189	562	562	3.5	1					1							0	7.603	By MS/MS	24079	22515	8915.4	0	12330	11363	17270	15323	24161	16928	16470	14445	14652	18970	15687
YDL044C	YDL044C	6	6	6	sp|YDL044C|MTF2_YEAST NCSL01000013.1 136033-137355 ORF Verified Mitochondrial protein that interacts with mitochondrial RNA polymerase; interacts with an N-terminal region of mitochondrial RNA polymerase (Rpo41p) and couples RNA processing and translation	1	6	6	6	6	6	6	14.5	14.5	14.5	51.165	440	440	6		1		2	1	1				1	1		0	30.122	By MS/MS	714020	701010	390920	307060	338360	530260	621790	320730	344350	419880	490890	436040	321880	342790	284970
YDL045C	YDL045C	3	3	3	sp|YDL045C|FAD1_YEAST NCSL01000013.1 137714-138634 ORF Verified Flavin adenine dinucleotide (FAD) synthetase; performs the second step in synthesis of FAD from riboflavin; mutation is functionally complemented by human FLAD1 GN=FAD1 PE=1 SV=1	1	3	3	3	3	3	3	14.7	14.7	14.7	35.543	306	306	8.33						1		1			1		0	9.2688	By MS/MS	265260	360890	281510	221770	377430	335980	403270	273590	308130	237300	342440	387070	263630	274460	318910
YDL045W-A	YDL045W-A	2	2	2	sp|YDL045W-A|MRP10_YEAST NCSL01000013.1 138787-139074 ORF Verified Mitochondrial ribosomal protein of the small subunit; contains twin cysteine-x9-cysteine motifs; oxidized by Mia40p during import into mitochondria GN=MRP10 PE=1 SV=1	1	2	2	2	2	2	2	20	20	20	10.717	95	95	5.5				1			1						0	12.739	By MS/MS	329910	227360	208370	114240	154380	156920	241410	150750	210180	241150	183760	243560	163650	196110	225390
YDL046W	YDL046W	4	4	4	sp|YDL046W|NPC2_YEAST NCSL01000013.1 139561-140082 ORF Verified Sterol transport protein and functional homolog of human NPC2/He1; human NPC2 is a cholesterol-binding protein whose deficiency causes Niemann-Pick type C2 disease involving retention of chole	1	4	4	4	4	4	4	23.1	23.1	23.1	19.033	173	173	8.5						2	2	1	1	2	2		0	26.509	By MS/MS	990870	924930	984250	851750	1216000	923890	1187800	661730	899910	911050	1434700	1051700	1003900	872140	695240
YDL047W	YDL047W	5	5	5	sp|YDL047W|SIT4_YEAST NCSL01000013.1 140612-141547 ORF Verified Ceramide-activated, type 2A-related serine-threonine phosphatase; functions in G1/S transition of mitotic cycle; controls lifespan, mitochondrial function, cell cycle progression by regulating	1	5	5	5	5	5	5	22.2	22.2	22.2	35.537	311	311	6		1		1	1		1	1		1			0	37.847	By MS/MS	796440	643800	437350	262390	289990	571250	675300	466680	314540	553370	411240	531260	388620	456930	258100
YDL051W	YDL051W	13	13	13	sp|YDL051W|LHP1_YEAST NCSL01000013.1 146536-147363 ORF Verified RNA binding protein required for maturation of tRNA and U6 snRNA; acts as a molecular chaperone for RNAs transcribed by polymerase III; homologous to human La (SS-B) autoantigen GN=LHP1 PE=1 S	1	13	13	13	13	13	13	55.3	55.3	55.3	32.104	275	275	6.9	1	1	1		2	2	5	4	1	3	1		0	78.155	By MS/MS	2029800	2329100	2178100	2161900	2476100	2519300	2518000	2240600	1745700	2463400	2518400	2418500	2201700	2625500	2658900
YDL052C	YDL052C	9	9	9	sp|YDL052C|SLC1_YEAST NCSL01000013.1 147732-148643 ORF Verified 1-acyl-sn-glycerol-3-phosphate acyltransferase; catalyzes the acylation of lysophosphatidic acid to form phosphatidic acid, a key intermediate in lipid metabolism; enzymatic activity detected	1	9	9	9	9	9	9	30.4	30.4	30.4	33.853	303	303	7.45			1	2	4	4	2				4	3	0	38.921	By MS/MS	1513600	2128900	1209700	1057500	1493700	1984300	2109700	1442900	1531400	1443600	1801900	1900400	1740800	2258100	940550
YDL053C	YDL053C	7	7	7	sp|YDL053C|PBP4_YEAST NCSL01000013.1 149058-149615 ORF Verified Pbp1p binding protein; interacts strongly with Pab1p-binding protein 1 (Pbp1p) in the yeast two-hybrid system; also interacts with Lsm12p in a copurification assay; relative distribution to th	1	7	7	7	7	7	7	42.7	42.7	42.7	19.863	185	185	8.2	1	1				1			3		2	2	0	26.169	By MS/MS	1664700	1600000	1830900	1727600	1754400	1987300	1939400	1940300	1320100	1670900	1614300	1917000	2107500	1777800	1617600
YDL055C	YDL055C	21	21	21	sp|YDL055C|PSA1_YEAST NCSL01000013.1 154556-155641 ORF Verified GDP-mannose pyrophosphorylase (mannose-1-phosphate guanyltransferase); synthesizes GDP-mannose from GTP and mannose-1-phosphate in cell wall biosynthesis; required for normal cell wall structu	1	21	21	21	21	21	21	59.3	59.3	59.3	39.565	361	361	7.4	2	1	3	5	5	7	8	3	2	6	7	6	0	229.25	By MS/MS	10323000	9306700	5682400	5650000	6229700	9698700	10304000	6832500	6724000	8712900	8090500	8075200	7477600	8403700	5329000
YDL056W	YDL056W	2	2	2	sp|YDL056W|MBP1_YEAST NCSL01000013.1 155937-158438 ORF Verified Transcription factor; involved in regulation of cell cycle progression from G1 to S phase, forms a complex with Swi6p that binds to MluI cell cycle box regulatory element in promoters of DNA s	1	2	2	2	2	2	2	3.2	3.2	3.2	93.838	833	833	11.5											1	1	0	11.051	By MS/MS	72887	90991	82330	70475	102450	106550	84533	82210	91593	100380	115760	79724	122620	87798	85121
YDL057W	YDL057W	1	1	1	sp|YDL057W|dubious166_YEAST NCSL01000013.1 158895-159881 ORF Uncharacterized Putative protein of unknown function; YDL057W is not an essential gene GN=dubious166 PE=1 SV=1	1	1	1	1	1	1	1	5.8	5.8	5.8	36.614	328	328	3.5			1	1									0	34.823	By MS/MS	27172	12904	5481.4	15872	8309.6	18635	24103	0	0	14691	12365	6116.5	15659	14421	8701.9
YDL058W	YDL058W	10	10	10	sp|YDL058W|USO1_YEAST NCSL01000013.1 160279-165666 ORF Verified Essential protein involved in vesicle-mediated ER to Golgi transport; binds membranes and functions during vesicle docking to the Golgi; required for assembly of the ER-to-Golgi SNARE complex	1	10	10	10	10	10	10	5.4	5.4	5.4	206.84	1795	1795	6.69		1	2	1	1	1	2	1	1	1	1	1	0	19.6	By MS/MS	515080	668750	428840	497020	533310	652460	709730	631180	673310	639780	1033400	1007300	965780	912780	678720
YDL059C	YDL059C	2	2	2	sp|YDL059C|RAD59_YEAST NCSL01000013.1 166378-167094 ORF Verified Protein involved DNA double-strand break repair; repairs breaks in DNA during vegetative growth via recombination and single-strand annealing; anneals complementary single-stranded DNA; forms	1	2	2	2	2	2	2	6.7	6.7	6.7	26.66	238	238	9.5							1					1	0.0037026	2.2475	By MS/MS	45691	153860	39583	33519	155650	149970	162670	282930	100150	349430	323280	285370	280890	329210	197420
YDL060W	YDL060W	1	1	1	sp|YDL060W|TSR1_YEAST NCSL01000013.1 167335-169701 ORF Verified Protein required for processing of 20S pre-rRNA in the cytoplasm; associates with pre-40S ribosomal particles; inhibits the premature association of 60S subunits with assembling 40S subunits i	1	1	1	1	1	1	1	1.6	1.6	1.6	90.778	788	788	12												1	0.0003034	3.3755	By MS/MS	129190	159140	64338	50461	65215	105460	120300	46526	75692	91718	88528	98881	73199	68656	55522
YDL061C	YDL061C	4	3	3	sp|YDL061C|RPS29B_YEAST NCSL01000013.1 170518-170688 ORF Verified Protein component of the small (40S) ribosomal subunit; homologous to mammalian ribosomal protein S29 and bacterial S14; RPS29B has a paralog, RPS29A, that arose from the whole genome duplic	1	4	3	3	4	3	3	66.1	46.4	46.4	6.7276	56	56	6.75	1				1	1	2	2				1	0	61.446	By MS/MS	3085100	3288100	4251000	3913000	4586800	4009500	3436100	3386400	3070700	3798300	3722100	3350400	4094300	4042500	3791600
YDL063C	YDL063C	5	5	5	sp|YDL063C|SYO1_YEAST NCSL01000013.1 171169-173031 ORF Verified Transport adaptor or symportin; facilitates synchronized nuclear coimport of the two 5S-rRNA binding proteins Rpl5p and Rpl11p; binds to nascent Rpl5p during translation; required for biogenes	1	5	5	5	5	5	5	10.3	10.3	10.3	70.159	620	620	5.43		2	1		1	1		1				1	0	32.641	By MS/MS	280650	335950	197090	214300	188080	328140	270260	167470	144210	294960	246960	306340	217670	195960	201040
YDL064W	YDL064W	5	5	5	sp|YDL064W|UBC9_YEAST NCSL01000013.1 173233-173816 ORF Verified SUMO-conjugating enzyme involved in the Smt3p conjugation pathway; nuclear protein required for S- and M-phase cyclin degradation and mitotic control; involved in proteolysis mediated by the a	1	5	5	5	5	5	5	32.5	32.5	32.5	17.911	157	157	6.43		1	1				2	2		1			0	13.641	By MS/MS	250640	109200	51799	116220	188730	204010	284560	246490	321310	320720	328330	281440	398840	303350	60511
YDL065C	YDL065C	11	11	11	sp|YDL065C|PEX19_YEAST NCSL01000013.1 174026-175054 ORF Verified Chaperone and import receptor for newly-synthesized class I PMPs; binds peroxisomal membrane proteins (PMPs) in the cytoplasm and delivers them to the peroxisome for subsequent insertion into	1	11	11	11	11	11	11	28.4	28.4	28.4	38.723	342	342	5.44		1	2	7	1			1	2	2			0	149.02	By MS/MS	1892400	2113800	1674800	1255500	2011600	2175800	2170200	1637300	1984700	2225200	2814100	2736200	2260200	2651000	1997200
YDL066W	YDL066W	24	22	22	sp|YDL066W|IDP1_YEAST NCSL01000013.1 175177-176463 ORF Verified Mitochondrial NADP-specific isocitrate dehydrogenase; catalyzes the oxidation of isocitrate to alpha-ketoglutarate; not required for mitochondrial respiration and may function to divert alpha-	1	24	22	22	24	22	22	54.9	53.3	53.3	48.204	428	428	5.66	5	5	5	6	6	1	1	3	2	4	2	4	0	323.31	By MS/MS	3789500	4195600	2279200	2364100	3072400	4273800	4798500	2688500	3054200	4056500	3486000	3177600	3404100	3310000	2700800
YDL067C	YDL067C	4	4	4	sp|YDL067C|COX9_YEAST NCSL01000013.1 176902-177081 ORF Verified Subunit VIIa of cytochrome c oxidase (Complex IV); Complex IV is the terminal member of the mitochondrial inner membrane electron transport chain GN=COX9 PE=1 SV=1	1	4	4	4	4	4	4	35.6	35.6	35.6	6.9331	59	59	5.14	1		1	1	2	1						1	0	10.019	By MS/MS	1095800	706400	368220	329290	359080	1038300	1338000	1117900	937480	1253100	1108100	954990	1089300	1151900	983860
YDL072C	YDL072C	5	5	5	sp|YDL072C|YET3_YEAST NCSL01000013.1 180851-181462 ORF Verified Protein of unknown function; YET3 null mutant decreases the level of secreted invertase; homolog of human BAP31 protein; protein abundance increases in response to DNA replication stress GN=YE	1	5	5	5	5	5	5	25.6	25.6	25.6	22.935	203	203	5		1	1	1	1	1	1	1					0	25.504	By MS/MS	401860	480270	593190	628380	697710	605190	527000	652080	355030	477600	529960	617130	709750	570170	637270
YDL074C	YDL074C	7	7	7	sp|YDL074C|BRE1_YEAST NCSL01000013.1 185152-187257 ORF Verified E3 ubiquitin ligase; forms heterodimer with Rad6p to regulate K63 polyubiquitination in response to oxidative stress and to monoubiquinate histone H2B-K123, which is required for the subsequen	1	7	7	7	7	7	7	10.3	10.3	10.3	80.847	701	701	4.62	2	1			1	3				1			0	20.245	By MS/MS	186490	380530	118910	167300	219680	314590	397220	172400	144540	346270	198920	250280	290060	253930	334010
YDL075W	YDL075W	10	1	1	sp|YDL075W|RPL31A_YEAST NCSL01000013.1 188304-189066 ORF Verified Ribosomal 60S subunit protein L31A; associates with karyopherin Sxm1p; loss of both Rpl31p and Rpl39p confers lethality; homologous to mammalian ribosomal protein L31, no bacterial homolog;	1	10	1	1	10	1	1	54	8	8	12.953	113	113	3		2	1		1								0	5.3953	By MS/MS	339800	284030	273700	222010	277650	331490	406370	366610	285130	226780	323450	237030	413890	429140	134900
YDL076C	YDL076C	2	2	2	sp|YDL076C|RXT3_YEAST NCSL01000013.1 189742-190626 ORF Verified Component of the Rpd3L histone deacetylase complex; involved in histone deacetylation; protein abundance increases in response to DNA replication stress GN=RXT3 PE=1 SV=1	1	2	2	2	2	2	2	9.5	9.5	9.5	33.763	294	294	6.5						1	1						0	9.8897	By MS/MS	56693	60068	0	99575	89288	15572	18012	32654	27723	51717	29267	43064	32766	100740	117750
YDL077C	YDL077C	5	5	5	sp|YDL077C|VAM6_YEAST NCSL01000013.1 191174-194323 ORF Verified Guanine nucleotide exchange factor for the GTPase Gtr1p; subunit of the HOPS endocytic tethering complex; vacuole membrane protein; functions as a Rab GTPase effector, interacting with both GT	1	5	5	5	5	5	5	7.3	7.3	7.3	122.9	1049	1049	4.2	2		1			1				1			0	8.0785	By MS/MS	60843	78131	60849	67007	29918	43035	62198	78511	55240	41616	63701	57121	86782	50731	24527
YDL078C	YDL078C	27	27	27	sp|YDL078C|MDH3_YEAST NCSL01000013.1 194908-195939 ORF Verified Peroxisomal malate dehydrogenase; catalyzes interconversion of malate and oxaloacetate; involved in the glyoxylate cycle GN=MDH3 PE=1 SV=1	1	27	27	27	27	27	27	87.2	87.2	87.2	37.186	343	343	6.88	5	6	4	4	6	8	4	5	5	5	5	10	0	323.31	By MS/MS	9262200	8795100	6043800	6435900	7374100	8447500	9191900	9293600	7308000	9564200	9974000	8499200	9312400	9335600	6587100
YDL079C	YDL079C	4	4	4	sp|YDL079C|MRK1_YEAST NCSL01000013.1 196532-198333 ORF Verified Glycogen synthase kinase 3 (GSK-3) homolog; one of four GSK-3 homologs in S. cerevisiae that function to activate Msn2p-dependent transcription of stress responsive genes and that function in	1	4	4	4	4	4	4	11.9	11.9	11.9	57.309	506	506	5.75	1	1						1				1	0	9.1807	By MS/MS	245450	317660	63868	322980	281840	357450	387510	74918	349180	559370	550780	445110	631930	692710	414660
YDL081C	YDL081C	1	1	1	sp|YDL081C|RPP1A_YEAST NCSL01000013.1 201166-201486 ORF Verified Ribosomal stalk protein P1 alpha; involved in the interaction between translational elongation factors and the ribosome; free (non-ribosomal) P1 stimulates the phosphorylation of the eIF2 alp	1	1	1	1	1	1	1	22.6	22.6	22.6	10.908	106	106	4.71				4	2		1						0	180.23	By MS/MS	7038	13760	18581	10764	7630	10755	18235	9387.1	9708.3	9825.9	11671	10113	11875	14236	6639.7
YDL082W	YDL082W	15	1	1	sp|YDL082W|RPL13A_YEAST NCSL01000013.1 201900-202864 ORF Verified Ribosomal 60S subunit protein L13A; not essential for viability; homologous to mammalian ribosomal protein L13, no bacterial homolog; RPL13A has a paralog, RPL13B, that arose from the whole	1	15	1	1	14	1	1	54.3	14.6	14.6	22.554	199	199	8								1					0.00088705	2.8447	By MS/MS	10542	0	0	0	0	0	0	0	0	0	0	0	0	0	0
YDL083C;YMR143W	YDL083C;YMR143W	14;12	14;12	14;12	sp|YDL083C|RPS16B_YEAST NCSL01000013.1 203499-204362 ORF Verified Protein component of the small (40S) ribosomal subunit; homologous to mammalian ribosomal protein S16 and bacterial S9; RPS16B has a paralog, RPS16A, that arose from the whole genome duplica	2	14	14	14	14	14	14	67.1	67.1	67.1	15.847	143	143;155	6.58	4		3	6	5	3	5	5	2	3	4	3	0	58.808	By MS/MS	8401400	8158500	5363600	6022200	7277300	8649000	8248700	9649400	7162200	8766400	7584700	6840700	9477500	7372500	7357600
YDL084W	YDL084W	17	17	17	sp|YDL084W|SUB2_YEAST NCSL01000013.1 204711-206051 ORF Verified Component of the TREX complex required for nuclear mRNA export; member of the DEAD-box RNA helicase superfamily and is involved in early and late steps of spliceosome assembly; homolog of the	1	17	17	17	17	17	17	46	46	46	50.281	446	446	6.09	4	6	2	2	2	1	1	2	3	3	3	3	0	289.21	By MS/MS	9912900	10933000	7509700	6750600	9773300	10803000	9566300	8446900	8072000	9336400	10383000	9606100	10083000	11491000	8100100
YDL085W	YDL085W	14	13	13	sp|YDL085W|NDE2_YEAST NCSL01000013.1 206440-208077 ORF Verified Mitochondrial external NADH dehydrogenase; catalyzes the oxidation of cytosolic NADH; Nde1p and Nde2p are involved in providing the cytosolic NADH to the mitochondrial respiratory chain; NDE2	1	14	13	13	14	13	13	32.8	31.6	31.6	61.641	545	545	4.82	3	2	3	2	1	1	1	1	1		1	1	0	133.99	By MS/MS	644050	897210	1031100	908990	920980	918170	868790	494350	522210	851460	852290	717400	788550	681110	607500
YDL086W	YDL086W	10	10	10	sp|YDL086W|dubious160_YEAST NCSL01000013.1 209053-209874 ORF Uncharacterized Putative carboxymethylenebutenolidase; the authentic, non-tagged protein is detected in highly purified mitochondria in high-throughput studies; YDL086W is not an essential gene G	1	10	10	10	10	10	10	47.6	47.6	47.6	30.809	273	273	4.81	1	4	3	2	1	1		1		1	2		0	269.27	By MS/MS	1748100	2128200	1829000	1476700	1689800	2015400	1933200	1408400	1632100	2076800	2014300	1844300	1940500	1905000	1520200
YDL087C	YDL087C	1	1	1	sp|YDL087C|LUC7_YEAST NCSL01000013.1 210288-211073 ORF Verified Essential protein associated with the U1 snRNP complex; splicing factor involved in recognition of 5 splice site; contains two zinc finger motifs; N-terminal zinc finger binds pre-mRNA; reloc	1	1	1	1	1	1	1	6.1	6.1	6.1	30.235	261	261	9									1				0.000886	2.8273	By MS/MS	32136	62330	26688	56866	53830	53287	45398	38529	22069	43998	44694	48710	77219	50937	27434
YDL088C	YDL088C	3	3	3	sp|YDL088C|ASM4_YEAST NCSL01000013.1 211284-212870 ORF Verified FG-nucleoporin component of central core of nuclear pore complex (NPC); contributes directly to nucleocytoplasmic transport; induces membrane tubulation, which may contribute to nuclear pore a	1	3	3	3	3	3	3	5.1	5.1	5.1	58.797	528	528	4	1			1			1						0	4.411	By MS/MS	60807	30829	45746	23939	27422	31625	36490	32665	54558	68085	55460	65644	46942	51576	53013
YDL090C	YDL090C	3	3	3	sp|YDL090C|RAM1_YEAST NCSL01000013.1 214958-216253 ORF Verified Beta subunit of the CAAX farnesyltransferase (FTase); this complex prenylates the a-factor mating pheromone and Ras proteins; required for the membrane localization of Ras proteins and a-facto	1	3	3	3	3	3	3	7.7	7.7	7.7	48.162	431	431	8						1	2					1	0	4.9456	By MS/MS	105550	170910	133070	129850	104740	117090	139900	138120	22256	93053	148050	140590	101270	75302	132430
YDL091C	YDL091C	2	2	2	sp|YDL091C|UBX3_YEAST NCSL01000013.1 216528-217895 ORF Verified Clathrin-coated vesicle component, regulator of endocytosis; copurifies with the DSC ubiquitin ligase complex; UBX (ubiquitin regulatory X) domain-containing protein that interacts with Cdc48p	1	2	2	2	2	2	2	4.8	4.8	4.8	52.929	455	455	6				1				1					0.0031728	2.4119	By MS/MS	550470	552840	516070	535510	630550	513390	599010	670580	344290	707620	480320	477590	767600	550240	605640
YDL092W	YDL092W	4	4	4	sp|YDL092W|SRP14_YEAST NCSL01000013.1 218066-218506 ORF Verified Signal recognition particle (SRP) subunit; interacts with the RNA component of SRP to form the Alu domain, which is the region of SRP responsible for arrest of nascent chain elongation during	1	4	4	4	4	4	4	33.6	33.6	33.6	16.43	146	146	9.83								1	2	1	1	1	0	8.722	By MS/MS	1001300	1425100	1093500	1035300	1439500	1531000	1748100	1344900	1175900	1535900	1393500	1488200	1328000	1689200	1053300
YDL095W	YDL095W	11	11	11	sp|YDL095W|PMT1_YEAST NCSL01000013.1 221774-224227 ORF Verified Protein O-mannosyltransferase of the ER membrane; transfers mannose from dolichyl phosphate-D-mannose to protein serine and threonine residues; 1 of 7 related proteins involved in O-glycosylat	1	11	11	11	11	11	11	18.4	18.4	18.4	92.697	817	817	7.06	2	1		1	1	2	2	2	1	1	2	2	0	30.793	By MS/MS	2606300	3094100	1862600	2179100	2523800	3391800	2488300	2838900	2174400	2453900	2713200	2827400	3272300	3025300	1950900
YDL097C	YDL097C	16	16	16	sp|YDL097C|RPN6_YEAST NCSL01000013.1 224591-225895 ORF Verified Essential, non-ATPase regulatory subunit of the 26S proteasome lid; required for the assembly and activity of the 26S proteasome; the human homolog (S9 protein) partially rescues Rpn6p depleti	1	16	16	16	16	16	16	43.8	43.8	43.8	49.773	434	434	6.65	3	4	1	1	1	1	4	2	1	1	3	4	0	83.522	By MS/MS	8548500	8415500	3519400	3629500	4382600	5186100	5960600	3391000	5131300	4528600	5837300	6154500	4556400	6035000	2612900
YDL098C	YDL098C	1	1	1	sp|YDL098C|SNU23_YEAST NCSL01000013.1 226123-226707 ORF Verified Component of the U4/U6.U5 snRNP complex; involved in mRNA splicing via spliceosome GN=SNU23 PE=1 SV=1	1	1	1	1	1	1	1	6.2	6.2	6.2	22.678	194	194	11											1		0	13.612	By MS/MS	362740	447680	407770	335760	360600	309490	388350	301910	288140	281140	422040	383050	441180	385580	285450
YDL099W	YDL099W	5	5	5	sp|YDL099W|BUG1_YEAST NCSL01000013.1 226844-227869 ORF Verified Cis-golgi localized protein involved in ER to Golgi transport; forms a complex with the mammalian GRASP65 homolog, Grh1p; mutants are compromised for the fusion of ER-derived vesicles with Gol	1	5	5	5	5	5	5	15.5	15.5	15.5	38.246	341	341	5.2			3	3	2					1	1		0	13.027	By MS/MS	621190	723090	674580	602850	755360	892830	1122100	1187800	880420	1067200	1027900	974000	1125700	1046000	970540
YDL100C	YDL100C	16	16	16	sp|YDL100C|GET3_YEAST NCSL01000013.1 228113-229177 ORF Verified Guanine nucleotide exchange factor for Gpa1p; amplifies G protein signaling; functions as a chaperone under ATP-depleted oxidative stress conditions; subunit of GET complex, involved in ATP de	1	16	16	16	16	16	16	50	50	50	39.339	354	354	6.3	1	2	4	6	3	2	3	3	1	4	2	2	0	152.93	By MS/MS	7213500	8019900	5098600	4764800	4969300	6013200	6744400	5516700	5150400	5659000	7359100	6381200	6137300	6421200	4376600
YDL101C	YDL101C	9	9	8	sp|YDL101C|DUN1_YEAST NCSL01000013.1 229441-230982 ORF Verified Cell-cycle checkpoint S/T protein kinase; required for transient G2/M arrest after DNA damage, damage-induced transcription, and nuclear-to-cytoplasmic redistribution of Rnr2p-Rnr4p after geno	1	9	9	8	9	9	8	22	22	20.7	58.602	513	513	5.33	4			1				1		2		1	0	11.453	By MS/MS	585670	715150	500420	456800	613060	730140	753370	716360	590060	632910	671100	786320	831950	675870	575310
YDL102W	YDL102W	3	3	3	sp|YDL102W|POL3_YEAST NCSL01000013.1 231124-234417 ORF Verified Catalytic subunit of DNA polymerase delta; required for chromosomal DNA replication during mitosis and meiosis, intragenic recombination, repair of double strand DNA breaks, and DNA replicatio	1	3	3	3	3	3	3	2.4	2.4	2.4	124.62	1097	1097	4.33	1			1				1					0	35.893	By MS/MS	89463	90549	53844	77640	50792	87349	75119	56869	67772	84476	81885	92849	72663	77943	71774
YDL103C	YDL103C	30	30	30	sp|YDL103C|QRI1_YEAST NCSL01000013.1 234708-236141 ORF Verified UDP-N-acetylglucosamine pyrophosphorylase; catalyzes the formation of UDP-N-acetylglucosamine (UDP-GlcNAc), which is important in cell wall biosynthesis, protein N-glycosylation, and GPI ancho	1	30	30	30	30	30	30	60.2	60.2	60.2	53.475	477	477	6.71	2	5	6	6	3	2	2	1	6	5	5	5	0	220.67	By MS/MS	9454400	12517000	8340300	7809500	8886100	11484000	10134000	9384600	10448000	14260000	16042000	15287000	14141000	15245000	10105000
YDL104C	YDL104C	3	3	3	sp|YDL104C|QRI7_YEAST NCSL01000013.1 236413-237636 ORF Verified Protein involved in threonylcarbamoyl adenosine biosynthesis; Sua5p and Qri7p are necessary and sufficient for RNA t6A modification in vitro; highly conserved mitochondrial protein; essential	1	3	3	3	3	3	3	9.1	9.1	9.1	45.525	407	407	4.2		1	2	1					1				0	36.19	By MS/MS	60543	90833	82919	65009	98199	97110	97978	97646	54171	57467	62417	59970	91560	70378	81304
YDL105W	YDL105W	1	1	1	sp|YDL105W|NSE4_YEAST NCSL01000013.1 237698-238906 ORF Verified Component of the SMC5-SMC6 complex; this complex plays a key role in the removal of X-shaped DNA structures that arise between sister chromatids during DNA replication and repair GN=NSE4 PE=1	1	1	1	1	1	1	1	3.2	3.2	3.2	46.12	402	402	6						1							0.00030386	3.422	By MS/MS	20820	22052	26662	23707	21196	12271	19155	20873	18262	20818	29668	22291	24975	17969	21609
YDL106C	YDL106C	4	4	4	sp|YDL106C|PHO2_YEAST NCSL01000013.1 239394-241070 ORF Verified Homeobox transcription factor; regulatory targets include genes involved in phosphate metabolism; binds cooperatively with Pho4p to the PHO5 promoter; phosphorylation of Pho2p facilitates inte	1	4	4	4	4	4	4	8.4	8.4	8.4	63.276	558	558	6.5		1	1				1	1	1	1			0	18.907	By MS/MS	287320	316660	285120	228320	292310	360960	369200	250790	354780	451350	481420	516000	374480	426930	332190
YDL107W	YDL107W	1	1	1	sp|YDL107W|MSS2_YEAST NCSL01000013.1 241316-242371 ORF Verified Peripherally bound inner membrane protein of the mitochondrial matrix; involved in membrane insertion of C-terminus of Cox2p, interacts genetically and physically with Cox18p GN=MSS2 PE=1 SV=1	1	1	1	1	1	1	1	2.8	2.8	2.8	41.475	351	351	12												1	0.0070107	2.0338	By MS/MS	83089	73719	7855.4	14671	9719.4	39160	56355	9741.9	23237	27990	28502	29859	16973	34222	9205.7
YDL108W	YDL108W	1	1	1	sp|YDL108W|KIN28_YEAST NCSL01000013.1 242593-243594 ORF Verified Serine/threonine protein kinase, subunit of transcription factor TFIIH; involved in transcription initiation at RNA polymerase II promoters; phosphorylates Ser5 residue of the PolII C-termina	1	1	1	1	1	1	1	6.9	6.9	6.9	35.247	306	306	9									1				0	18.051	By MS/MS	0	0	0	0	8517.9	0	5203.2	0	0	0	0	0	5131.7	0	0
YDL109C	YDL109C	1	1	1	sp|YDL109C|dubious158_YEAST NCSL01000013.1 244091-246034 ORF Uncharacterized Putative lipase; involved in lipid metabolism; not an essential gene; YDL109C has a paralog, ROG1, that arose from the whole genome duplication GN=dubious158 PE=1 SV=1	1	1	1	1	1	1	1	1.9	1.9	1.9	73.037	647	647	2		1											1	-2	By MS/MS	0	0	0	0	0	0	0	0	0	0	0	0	0	0	0
YDL110C	YDL110C	8	8	8	sp|YDL110C|TMA17_YEAST NCSL01000013.1 246328-246780 ORF Verified ATPase dedicated chaperone that adapts proteasome assembly to stress; Tma17p is induced upon stress; interacts with Rpt6p to assist its pairing to Rpt3p and early steps in proteasome biogenes	1	8	8	8	8	8	8	62.7	62.7	62.7	16.771	150	150	6.35	2	5		1	2	5	2	1	1	1	4	2	0	269.59	By MS/MS	4994200	4656600	1957200	1676900	2565500	2224700	3202500	3426500	2658800	4108800	6320600	6086000	5600300	5819300	2662300
YDL111C	YDL111C	2	2	2	sp|YDL111C|RRP42_YEAST NCSL01000013.1 247182-247979 ORF Verified Exosome non-catalytic core component; involved in 3-5 RNA processing and degradation in both the nucleus and the cytoplasm; has similarity to E. coli RNase PH and to human hRrp42p (EXOSC7)	1	2	2	2	2	2	2	10.6	10.6	10.6	29.115	265	265	6.5					1			1					0	6.0557	By MS/MS	562840	821290	802940	609850	672050	680140	947760	544070	625530	653870	761710	712090	771480	767930	801140
YDL112W	YDL112W	4	4	4	sp|YDL112W|TRM3_YEAST NCSL01000013.1 248067-252377 ORF Verified 2-O-ribose methyltransferase; catalyzes the ribose methylation of the guanosine nucleotide at position 18 of tRNAs GN=TRM3 PE=1 SV=1	1	4	4	4	4	4	4	4.3	4.3	4.3	165.01	1436	1436	5	1		1		1						1		0	23.197	By MS/MS	272400	329130	157020	172460	162570	282400	210560	153240	183500	207080	263030	234860	255730	267090	146980
YDL113C	YDL113C	12	12	12	sp|YDL113C|ATG20_YEAST NCSL01000013.1 252737-254659 ORF Verified Sorting nexin family member; required for the cytoplasm-to-vacuole targeting (Cvt) pathway and for endosomal sorting; has a Phox homology domain that binds phosphatidylinositol-3-phosphate; i	1	12	12	12	12	12	12	22	22	22	72.505	640	640	6.69	1	2			1	4	2	1	2	1	1	1	0	28.276	By MS/MS	2040800	2061000	1299200	1093600	1483800	1584300	1644700	1330400	1540500	1803800	2086200	2123100	1917400	1994700	1147500
YDL114W	YDL114W	3	3	3	sp|YDL114W|dubious157_YEAST NCSL01000013.1 254763-255689 ORF Uncharacterized Putative short-chain dehydrogenase/reductase; YDL114W is not an essential gene GN=dubious157 PE=1 SV=1	1	3	3	3	3	3	3	11.4	11.4	11.4	34.317	308	308	2	2			1									0	6.7083	By MS/MS	54099	61662	20393	11340	38917	47892	16908	11825	169910	237740	210210	238140	194980	200670	155980
YDL115C	YDL115C	6	6	6	sp|YDL115C|IWR1_YEAST NCSL01000013.1 256166-257297 ORF Verified RNA polymerase II transport factor, conserved from yeast to humans; also has a role in transporting RNA polymerase III into the nucleus; interacts with most of the RNAP II subunits; nucleo-cyt	1	6	6	6	6	6	6	19.3	19.3	19.3	40.708	353	353	4.8		2	3		2	1	1					1	0	62.224	By MS/MS	2293200	2496200	1677800	1605900	2158300	2590600	1628000	1448300	2660800	3015900	3095800	3196600	3677400	4075800	2386200
YDL116W	YDL116W	2	2	2	sp|YDL116W|NUP84_YEAST NCSL01000013.1 257546-259726 ORF Verified Subunit of the Nup84p subcomplex of the nuclear pore complex (NPC); contributes to nucleocytoplasmic transport and NPC biogenesis; also plays roles in several processes that may require local	1	2	2	2	2	2	2	2.8	2.8	2.8	83.691	726	726	6.5				1	1			1	1				0	11.921	By MS/MS	324130	272840	240220	232340	299350	293680	353400	254420	266230	285710	399000	283040	345260	333530	271110
YDL119C	YDL119C	2	2	2	sp|YDL119C|HEM25_YEAST NCSL01000013.1 263678-264601 ORF Verified Mitochondrial glycine transporter; required for the transport of glycine into mitochondria for initiation of heme biosynthesis, with YMC1 acting as a secondary transporter; homolog of human S	1	2	2	2	2	2	2	9.1	9.1	9.1	34.169	307	307	5			1				1						0	7.3216	By MS/MS	21237	13263	25530	22997	20634	14529	26305	23636	20981	16209	32947	22978	15833	19847	23390
YDL120W	YDL120W	1	1	1	sp|YDL120W|YFH1_YEAST NCSL01000013.1 264843-265367 ORF Verified Mitochondrial matrix iron chaperone; oxidizes and stores iron; interacts with Isu1p to promote Fe-S cluster assembly; mutation results in multiple Fe/S-dependent enzyme deficiencies; human fra	1	1	1	1	1	1	1	6.3	6.3	6.3	19.49	174	174	4				1									0	4.7252	By MS/MS	348630	353150	430030	252970	367730	392780	512130	439470	361060	424040	456130	315170	374400	490780	334350
YDL121C	YDL121C	1	1	1	sp|YDL121C|dubious155_YEAST NCSL01000013.1 265708-266157 ORF Uncharacterized Putative protein of unknown function; green fluorescent protein (GFP)-fusion protein localizes to the endoplasmic reticulum; YDL121C is not an essential protein GN=dubious155 PE=1	1	1	1	1	1	1	1	7.4	7.4	7.4	16.859	149	149	4.33				2	1								0	13.635	By MS/MS	313990	228040	260000	215420	201870	259370	347480	276580	198900	245040	270210	295410	272600	251300	280000
YDL122W	YDL122W	10	10	10	sp|YDL122W|UBP1_YEAST NCSL01000013.1 266309-268744 ORF Verified Ubiquitin-specific protease; removes ubiquitin from ubiquitinated proteins; cleaves at the C terminus of ubiquitin fusions irrespective of their size; capable of cleaving polyubiquitin chains	1	10	10	10	10	10	10	14.4	14.4	14.4	93.112	811	811	6.64	2	1	1			1	3	3			1	2	0	80.719	By MS/MS	958340	1136600	577760	447700	903590	1158800	894550	564410	931800	1110600	1209700	1299000	1411900	1370800	931140
YDL123W	YDL123W	1	1	1	sp|YDL123W|SNA4_YEAST NCSL01000013.1 269455-269877 ORF Verified Protein of unknown function; localized to the vacuolar outer membrane; predicted to be palmitoylated GN=SNA4 PE=1 SV=1	1	1	1	1	1	1	1	17.1	17.1	17.1	15.646	140	140	6					1	1	1						0.0026057	2.4596	By MS/MS	0	0	0	0	0	0	0	0	0	0	0	0	0	0	0
YDL124W	YDL124W	15	15	15	sp|YDL124W|dubious154_YEAST NCSL01000013.1 270098-271036 ORF Verified NADPH-dependent alpha-keto amide reductase; reduces aromatic alpha-keto amides, aliphatic alpha-keto esters, and aromatic alpha-keto esters; member of the aldo-keto reductase (AKR) famil	1	15	15	15	15	15	15	60.9	60.9	60.9	35.724	312	312	6.2	5			3	3	2	3	2	2	1	2	2	0	153.88	By MS/MS	1403500	2060800	1128200	1422100	1241400	1677500	1421900	1637300	1329800	2371100	1993600	1867800	1900300	1283700	1184000
YDL125C	YDL125C	10	10	10	sp|YDL125C|HNT1_YEAST NCSL01000013.1 271679-272266 ORF Verified Adenosine 5-monophosphoramidase; interacts physically and genetically with Kin28p, a CDK and TFIIK subunit, and genetically with CAK1; member of histidine triad (HIT) superfamily of nucleotid	1	10	10	10	10	10	10	69	69	69	17.679	158	158	7.42	2	1	1	1		2	3	4	6	4	1	1	0	59.922	By MS/MS	9754800	10042000	10454000	10405000	10209000	9628600	9039600	10129000	7565600	9975300	9959800	10876000	11982000	11559000	10308000
YDL126C	YDL126C	54	54	54	sp|YDL126C|CDC48_YEAST NCSL01000013.1 272621-275128 ORF Verified AAA ATPase; subunit of polyubiquitin-selective segregase complex involved in ERAD, cell wall integrity during heat stress, mitotic spindle disassembly; role in mobilizing membrane bound trans	1	54	54	54	54	54	54	66.6	66.6	66.6	91.995	835	835	6.65	11	14	10	11	9	13	12	15	14	12	10	14	0	323.31	By MS/MS	37449000	44911000	38219000	38747000	45807000	40342000	39446000	42905000	36654000	40965000	50237000	47272000	49892000	52371000	36915000
YDL128W	YDL128W	1	1	1	sp|YDL128W|VCX1_YEAST NCSL01000013.1 277396-278631 ORF Verified Vacuolar membrane antiporter with Ca2+/H+ and K+/H+ exchange activity; involved in control of cytosolic Ca2+ and K+ concentrations; has similarity to sodium/calcium exchangers, including the b	1	1	1	1	1	1	1	4.1	4.1	4.1	44.68	411	411	3			1										0	13.154	By MS/MS	0	0	0	0	0	0	0	0	0	0	0	0	0	0	0
YDL130W	YDL130W	2	2	2	sp|YDL130W|RPP1B_YEAST NCSL01000013.1 280755-281375 ORF Verified Ribosomal protein P1 beta; component of the ribosomal stalk, which is involved in interaction of translational elongation factors with ribosome; free (non-ribosomal) P1 stimulates the phospho	1	2	2	2	2	2	2	22.6	22.6	22.6	10.667	106	106	6.75						2	1	1					0	10.19	By MS/MS	930320	857560	579220	714950	865010	953480	1087300	842990	719020	765900	716670	782510	946530	763800	819460
YDL130W-A	YDL130W-A	6	6	6	sp|YDL130W-A|STF1_YEAST NCSL01000013.1 281853-282113 ORF Verified Protein involved in regulation of the mitochondrial F1F0-ATP synthase; Stf1p and Stf2p act as stabilizing factors that enhance inhibitory action of the Inh1p protein; protein abundance incre	1	6	6	6	6	6	6	32.6	32.6	32.6	10.062	86	86	5.82	1		1	1	1	2	2	2	1				0	7.6396	By MS/MS	3139900	3143200	1689900	2149000	2454200	3096900	3166200	2025900	2203700	2934300	2945400	2333100	2440700	2262000	2262700
YDL131W	YDL131W	12	12	12	sp|YDL131W|LYS21_YEAST NCSL01000013.1 282569-284203 ORF Verified Homocitrate synthase isozyme; catalyzes the condensation of acetyl-CoA and alpha-ketoglutarate to form homocitrate, which is the first step in the lysine biosynthesis pathway; LYS21 has a par	1	12	12	12	12	12	12	26.7	26.7	26.7	24.683	544	544	5.82		3	3	1	1	1	3	1	1	2	1		0	127.89	By MS/MS	2264600	2200600	1593100	1675800	1748300	1728300	2182700	1640200	1715800	2168200	2579800	2487300	2188900	2166500	1613500
YDL132W	YDL132W	22	22	22	sp|YDL132W|CDC53_YEAST NCSL01000013.1 284811-287258 ORF Verified Cullin; structural protein of SCF complexes (which also contain Skp1p, Cdc34p, Hrt1p and an F-box protein) involved in ubiquitination; SCF promotes the G1-S transition by targeting G1 cyclins	1	22	22	22	22	22	22	31.2	31.2	31.2	94.026	815	815	7	2	2	2	2	1	4	3	2	2	5	4	1	0	85.079	By MS/MS	3980100	4547200	2834300	3092900	3418500	3776200	4188100	3163500	2796500	3606700	3782200	4039400	3656300	3812300	2668900
YDL135C	YDL135C	10	10	10	sp|YDL135C|RDI1_YEAST NCSL01000030.1 133036-133644 ORF Verified Rho GDP dissociation inhibitor; involved in the localization and regulation of Cdc42p and Rho1p; protein abundance increases in response to DNA replication stress GN=RDI1 PE=1 SV=1	1	10	10	10	10	10	10	48.5	48.5	48.5	23.138	202	202	7.17	1			1	2	2	6	2		1	2	1	0	57.125	By MS/MS	2312900	3236700	2040700	1574300	2179400	2323400	2252900	2098500	2179400	2406100	2476400	2760400	2151300	2818300	2127600
YDL191W;YDL136W	YDL191W;YDL136W	10;10	10;10	10;10	sp|YDL191W|RPL35A_YEAST NCSL01000030.1 34143-34986 ORF Verified Ribosomal 60S subunit protein L35A; homologous to mammalian ribosomal protein L35 and bacterial L29; RPL35A has a paralog, RPL35B, that arose from the whole genome duplication GN=RPL35A PE=1 S	2	10	10	10	10	10	10	36.7	36.7	36.7	13.909	120	120;120	7.42		1	2	4	4	1	1			3	5	3	0	61.934	By MS/MS	6047000	6257600	4268600	4924900	6061400	7744400	6100700	6245100	4271800	6898400	6411300	7389200	7098400	6906400	6215400
YDL137W	YDL137W	11	11	5	sp|YDL137W|ARF2_YEAST NCSL01000030.1 130885-131430 ORF Verified ADP-ribosylation factor; GTPase of the Ras superfamily involved in regulation of coated formation vesicles in intracellular trafficking within the Golgi; ARF2 has a paralog, ARF1, that arose f	1	11	11	5	11	11	5	74.6	74.6	42	20.657	181	181	3.58	8	6	1	1	1	2	1	2	1	1			0	73.475	By MS/MS	6679400	4923100	1422900	1041400	1444400	2411200	3252600	1414100	2748900	2079400	2246800	2303700	1376700	2079800	905820
YDL140C	YDL140C	28	28	28	sp|YDL140C|RPO21_YEAST NCSL01000030.1 119735-124915 ORF Verified RNA polymerase II largest subunit B220; part of central core; phosphorylation of C-terminal heptapeptide repeat domain regulates association with transcription and splicing factors; similar t	1	28	28	28	28	28	28	19.2	19.2	19.2	190.92	1726	1726	5.85	2	2	2	5	7	3	4	3	2	1	2	1	0	218.64	By MS/MS	1629500	2157800	1347500	1290400	1794300	2212100	2147000	1430600	1426200	1872500	1676500	1983900	1957900	2092300	1405200
YDL141W	YDL141W	7	7	7	sp|YDL141W|BPL1_YEAST NCSL01000030.1 117414-119486 ORF Verified Biotin:apoprotein ligase; covalently modifies proteins with the addition of biotin, required for acetyl-CoA carboxylase (Acc1p) holoenzyme formation; comparative analysis suggests that a mitoc	1	7	7	7	7	7	7	18.4	18.4	18.4	76.359	690	690	9.11					1	1		1	1	2	2	1	0	69.112	By MS/MS	325100	339350	469330	305690	438950	432550	608820	242840	355160	480360	499950	381300	518030	397860	482110
YDL143W	YDL143W	15	15	15	sp|YDL143W|CCT4_YEAST NCSL01000030.1 114368-115954 ORF Verified Subunit of the cytosolic chaperonin Cct ring complex; related to Tcp1p, required for the assembly of actin and tubulins in vivo GN=CCT4 PE=1 SV=1	1	15	15	15	15	15	15	36.2	36.2	36.2	57.663	528	528	6.83	1	2	1	2	1	2	5	2	1	3	2	1	0	96.921	By MS/MS	2536100	2661100	1802800	1891900	2323800	2419100	2611300	1813900	1892400	2243600	2164500	2064900	2244800	2394200	2138000
YDL144C	YDL144C	8	8	8	sp|YDL144C|dubious152_YEAST NCSL01000030.1 113034-114104 ORF Verified Protein of unknown function; green fluorescent protein (GFP)-fusion protein localizes to the cytoplasm and nucleus; YDL144C is not an essential gene; protein abundance increases in respo	1	8	8	8	8	8	8	30.1	30.1	30.1	39.772	356	356	6.7		1	1	3	1					1	1	2	0	46.887	By MS/MS	774580	819950	651500	722780	861140	825710	1036300	704320	766650	773720	916860	755350	1067100	961460	732860
YDL145C	YDL145C	34	34	33	sp|YDL145C|COP1_YEAST NCSL01000030.1 108944-112549 ORF Verified Alpha subunit of COPI vesicle coatomer complex; complex surrounds transport vesicles in the early secretory pathway GN=COP1 PE=1 SV=1	1	34	34	33	33	33	33	34.2	34.2	33.4	135.62	1201	1201	6.18	6	5	4	2	6	7	2	3	5	2	4	5	0	313.64	By MS/MS	8452300	9305400	7042800	6840500	8305100	9455800	9972300	7247100	7529000	7963800	8571300	8833300	9507600	8682400	6709200
YDL147W	YDL147W	19	19	19	sp|YDL147W|RPN5_YEAST NCSL01000030.1 105298-106635 ORF Verified Subunit of the CSN and 26S proteasome lid complexes; similar to mammalian p55 subunit and to another S. cerevisiae regulatory subunit, Rpn7p; Rpn5p is an essential protein; the COP9 signalosom	1	19	19	19	19	19	19	37.1	37.1	37.1	51.768	445	445	6.7		1	4	3	3	4	3	4	2	2	3	1	0	101.51	By MS/MS	5326500	7301300	4231800	3826300	4450500	4681400	5721900	4765900	4406000	5329100	5184300	5816200	5315800	5747900	4505900
YDL148C	YDL148C	7	7	7	sp|YDL148C|NOP14_YEAST NCSL01000030.1 102528-104960 ORF Verified Nucleolar protein; forms a complex with Noc4p that mediates maturation and nuclear export of 40S ribosomal subunits; also present in the small subunit processome complex, which is required fo	1	7	7	7	7	7	7	8.5	8.5	8.5	94.301	810	810	5.14			1	3		1	1	1					0	14.029	By MS/MS	625200	828250	874940	743730	800940	888260	946710	863090	529710	992020	919720	914090	909480	1051700	928790
YDL149W	YDL149W	5	5	5	sp|YDL149W|ATG9_YEAST NCSL01000030.1 99299-102292 ORF Verified Transmembrane protein involved in forming Cvt and autophagic vesicles; cycles between the phagophore assembly site (PAS) and other cytosolic punctate structures, not found in autophagosomes; ma	1	5	5	5	5	5	5	7.1	7.1	7.1	115.41	997	997	7			1			1		1	2				0	45.646	By MS/MS	6307.4	97191	162160	167130	161000	126100	209230	162260	180760	198470	189770	277540	191390	178080	194360
YDL150W	YDL150W	5	5	5	sp|YDL150W|RPC53_YEAST NCSL01000030.1 97718-98986 ORF Verified RNA polymerase III subunit C53 GN=RPC53 PE=1 SV=1	1	5	5	5	5	5	5	11.6	11.6	11.6	46.652	422	422	3.4	1		1	2	1								0	26.153	By MS/MS	73488	67882	18721	74640	43813	63281	58828	69188	114670	74183	40527	38286	125770	48643	44322
YDL153C	YDL153C	2	2	2	sp|YDL153C|SAS10_YEAST NCSL01000030.1 95567-97393 ORF Verified Subunit of U3-containing Small Subunit (SSU) processome complex; involved in production of 18S rRNA and assembly of small ribosomal subunit; disrupts silencing when overproduced; mutant has inc	1	2	2	2	2	2	2	2.5	2.5	2.5	70.138	608	608	8.5					1							1	0.0031636	2.3817	By MS/MS	168590	183060	113110	88522	128350	188040	187760	132110	113570	166850	139460	139490	204390	197500	120620
YDL154W	YDL154W	18	18	18	sp|YDL154W|MSH5_YEAST NCSL01000030.1 92715-95420 ORF Verified Protein of the MutS family; forms a dimer with Msh4p that facilitates crossovers between homologs during meiosis; msh5-Y823H mutation confers tolerance to DNA alkylating agents; homologs present	1	18	18	18	18	18	18	21.3	21.3	21.3	102.28	901	901	5.72	2	1	3	6	3	2		2	1	2	2	1	0	134.44	By MS/MS	1635400	2022300	1288200	1134400	1369300	1765700	1565000	1321400	1243000	1386500	1576400	1527000	1250000	1509400	1088100
YDL156W	YDL156W	4	4	4	sp|YDL156W|CMR1_YEAST NCSL01000030.1 89299-90867 ORF Verified Nuclear protein with a role in protein quality control; localizes to the intranuclear quality control compartment (INQ) in response to proteasome inhibition or DNA replication stress; INQ likely	1	4	4	4	4	4	4	9.8	9.8	9.8	59.098	522	522	4.83		1		1	3			1					0	25.794	By MS/MS	192300	235920	204140	136950	183300	212780	180800	172810	177370	193120	342750	171620	215560	240210	144370
YDL157C	YDL157C	2	2	2	sp|YDL157C|dubious150_YEAST NCSL01000030.1 88616-88972 ORF Uncharacterized Putative protein of unknown function; the authentic, non-tagged protein is detected in highly purified mitochondria in high-throughput studies GN=dubious150 PE=1 SV=1	1	2	2	2	2	2	2	18.6	18.6	18.6	13.562	118	118	8							1		1				0	6.2846	By MS/MS	0	0	0	0	0	0	0	0	0	0	0	0	0	0	0
YDL159W	YDL159W	1	1	1	sp|YDL159W|STE7_YEAST NCSL01000030.1 86865-88412 ORF Verified Signal transducing MAP kinase kinase; involved in pheromone response where it phosphorylates Fus3p; involved in the pseudohyphal/invasive growth pathway where it phosphorylates of Kss1p; phospho	1	1	1	1	1	1	1	1.4	1.4	1.4	57.724	515	515	8								1					1	-2	By MS/MS	0	0	0	0	0	0	0	0	0	0	0	0	0	0	0
YDL160C	YDL160C	14	14	14	sp|YDL160C|DHH1_YEAST NCSL01000030.1 84793-86313 ORF Verified Cytoplasmic DExD/H-box helicase, stimulates mRNA decapping; coordinates distinct steps in mRNA function and decay, interacts with both the decapping and deadenylase complexes, role in translatio	1	14	14	14	14	14	14	34.6	34.6	34.6	57.533	506	506	6.76	1	3	1	4	3	1	2		2	1	4	3	0	71.02	By MS/MS	3301200	3702800	2182700	2126800	2548700	4230000	3934700	3237800	3121300	4021000	4049800	4567000	4242500	4306100	3172200
YDL161W	YDL161W	6	4	4	sp|YDL161W|ENT1_YEAST NCSL01000030.1 82113-83477 ORF Verified Epsin-like protein involved in endocytosis and actin patch assembly; functionally redundant with Ent2p; binds clathrin via a clathrin-binding domain motif at C-terminus; relocalizes from bud nec	1	6	4	4	6	4	4	14.8	11	11	52.377	454	454	4.4		1	1	1	1			1					0	46.47	By MS/MS	186100	186790	246170	202010	209760	206550	227280	167860	150540	193200	217990	184280	203130	195430	161880
YDL164C	YDL164C	4	4	4	sp|YDL164C|CDC9_YEAST NCSL01000030.1 79387-81654 ORF Verified DNA ligase I found in nucleus and mitochondria; essential enzyme that joins Okazaki fragments during DNA replication; also acts in ribonucleotide excision repair, base excision repair, and recom	1	4	4	4	4	4	4	8.3	8.3	8.3	84.841	755	755	7					1	1	1			1			0	9.7303	By MS/MS	115420	128470	0	176630	71877	63044	45312	128330	52131	150160	105220	201010	133490	105410	0
YDL165W	YDL165W	4	4	3	sp|YDL165W|CDC36_YEAST NCSL01000030.1 78689-79264 ORF Verified Component of the CCR4-NOT core complex, involved in mRNA decapping; this complex has multiple roles in regulating mRNA levels including regulation of transcription and destabilizing mRNAs throu	1	4	4	3	3	3	3	34.6	34.6	30.9	22.362	191	191	7.67			1					1				1	0	68.957	By MS/MS	0	145870	81585	143430	119880	131950	121280	93305	112740	176460	171800	137130	117510	162600	108160
YDL166C	YDL166C	2	2	2	sp|YDL166C|FAP7_YEAST NCSL01000030.1 77848-78441 ORF Verified Essential NTPase required for small ribosome subunit synthesis; mediates processing of the 20S pre-rRNA at site D in the cytoplasm but associates only transiently with 43S preribosomes via Rps14	1	2	2	2	2	2	2	8.6	8.6	8.6	22.758	197	197	7.5					1					1			0	4.513	By MS/MS	88413	79293	103290	49162	92676	101280	104740	67787	89155	65920	108610	73462	90819	80163	84765
YDL168W	YDL168W	13	13	13	sp|YDL168W|SFA1_YEAST NCSL01000030.1 74003-75163 ORF Verified Bifunctional alcohol dehydrogenase and formaldehyde dehydrogenase; formaldehyde dehydrogenase activity is glutathione-dependent; functions in formaldehyde detoxification and formation of long ch	1	13	13	13	13	13	13	39.9	39.9	39.9	41.072	386	386	7.04	1	1	2	3		1	5	4	2	3	2	1	0	269.63	By MS/MS	4784700	5452700	4577900	4187900	4185000	6075100	5381800	5075900	4448100	5788500	5786600	6047500	6146800	6390200	5196200
YDL171C	YDL171C	37	37	37	sp|YDL171C|GLT1_YEAST NCSL01000030.1 63609-70046 ORF Verified NAD(+)-dependent glutamate synthase (GOGAT); synthesizes glutamate from glutamine and alpha-ketoglutarate; with Gln1p, forms the secondary pathway for glutamate biosynthesis from ammonia; expres	1	37	37	37	37	37	37	21.6	21.6	21.6	238.04	2145	2145	6.07	6	4	3	1	5	2	5	4	2	2	4	3	0	241.51	By MS/MS	3639500	2354600	1315900	2584700	3128600	2567800	2656300	3811200	2585200	2385200	3188500	3713300	4732500	4312600	1387200
YDL173W	YDL173W	4	4	4	sp|YDL173W|PAR32_YEAST NCSL01000030.1 62604-63491 ORF Verified Protein of unknown function; hyperphosphorylated upon rapamycin treatment in a Tap42p-dependent manner; green fluorescent protein (GFP)-fusion protein localizes to the cytoplasm; PAR32 is not a	1	4	4	4	4	4	4	16.9	16.9	16.9	31.924	295	295	5.2	1			1		2			1				0	30.662	By MS/MS	871140	1690500	1339000	1572600	1454200	1534100	1595800	1666800	1122100	1646000	1343500	1512300	1619400	1514000	1150600
YDL174C	YDL174C	29	29	29	sp|YDL174C|DLD1_YEAST NCSL01000030.1 60237-62000 ORF Verified Major mitochondrial D-lactate dehydrogenase; oxidizes D-lactate to pyruvate, transcription is heme-dependent, repressed by glucose, and derepressed in ethanol or lactate; located in the mitochon	1	29	29	29	29	29	29	55.4	55.4	55.4	65.292	587	587	6.78	3	3	6	3	1	3	5	6	6	2	3	5	0	323.31	By MS/MS	9084500	10063000	6716200	7175700	7532200	10807000	10299000	8274500	8052900	10689000	10232000	9639800	9221700	9263500	8511700
YDL178W	YDL178W	19	19	17	sp|YDL178W|DLD2_YEAST NCSL01000030.1 53936-55528 ORF Verified D-2-hydroxyglutarate dehydrogenase, and minor D-lactate dehydrogenase; mitochondrial matrix protein that oxidizes D-2-hydroxyglutarate (D-2HG), an oncometabolite, to alpha-ketoglutarate with a m	1	19	19	17	19	19	17	44.5	44.5	42.8	59.295	530	530	6.68	3	2	2	1	1	1	3	3	2	2	4	1	0	86.697	By MS/MS	2197100	2011400	1355600	1609700	1881800	2446500	2604100	1878600	1609900	2180300	2144300	1768500	2072600	1931400	1611000
YDL180W	YDL180W	2	2	2	sp|YDL180W|dubious143_YEAST NCSL01000030.1 50380-52023 ORF Uncharacterized Putative protein of unknown function; green fluorescent protein (GFP)-fusion protein localizes to the vacuole GN=dubious143 PE=1 SV=1	1	2	2	2	2	2	2	7.1	7.1	7.1	62.328	547	547	7.5					1					1			0	5.6647	By MS/MS	26143	38560	30129	15710	23259	51570	39846	18054	36535	8029.8	23775	30038	19809	26778	8785.3
YDL181W	YDL181W	5	5	5	sp|YDL181W|INH1_YEAST NCSL01000030.1 49667-49924 ORF Verified Protein that inhibits ATP hydrolysis by the F1F0-ATP synthase; inhibitory function is enhanced by stabilizing proteins Stf1p and Stf2p; has a calmodulin-binding motif and binds calmodulin in vit	1	5	5	5	5	5	5	40	40	40	9.87	85	85	4	3	3	1	2	2		1		1	1			0	9.8222	By MS/MS	2652400	2469300	1575800	1432200	1759100	2155600	2436900	1618500	1885700	1831000	2221900	1572300	1834400	1828300	1755600
YDL183C	YDL183C	1	1	1	sp|YDL183C|dubious142_YEAST NCSL01000030.1 45974-46936 ORF Verified Protein that may form an active mitochondrial KHE system; mitochondrial inner-membrane protein; non-essential gene; KHE system stands for K+/H+ exchanger system GN=dubious142 PE=1 SV=1	1	1	1	1	1	1	1	3.1	3.1	3.1	37.047	320	320	1	1												0.0081142	1.9786	By MS/MS	0	54772	76494	65413	117450	185470	156130	168250	87408	196810	176880	90164	177350	238980	134580
YDL186W	YDL186W	8	8	8	sp|YDL186W|dubious140_YEAST NCSL01000030.1 42085-42918 ORF Uncharacterized Putative protein of unknown function; YDL186W is not an essential gene GN=dubious140 PE=1 SV=1	1	8	8	8	8	8	8	16.6	16.6	16.6	32.261	277	277	5.36	2	1	1	1	2		1	1			1	1	0	11.341	By MS/MS	821980	786130	205740	154080	379430	462720	168380	118080	1153500	1294800	1633900	1689600	1203600	1642400	951430
YDL188C	YDL188C	6	6	6	sp|YDL188C|PPH22_YEAST NCSL01000030.1 40334-41467 ORF Verified Catalytic subunit of protein phosphatase 2A (PP2A); functionally redundant with Pph21p; methylated at C terminus; forms alternate complexes with several regulatory subunits; involved in signal	1	6	6	6	6	6	6	25.2	25.2	25.2	43.046	377	377	8	1			1			2		1	1	2	1	0	110.31	By MS/MS	310560	269900	244610	297020	381430	348620	382020	278040	226180	247520	423320	398880	350370	402610	294080
YDL190C	YDL190C	19	19	19	sp|YDL190C|UFD2_YEAST NCSL01000030.1 35176-38061 ORF Verified Ubiquitin chain assembly factor (E4); cooperates with a ubiquitin-activating enzyme (E1), a ubiquitin-conjugating enzyme (E2), and a ubiquitin protein ligase (E3) to conjugate ubiquitin to subst	1	19	19	19	19	19	19	18.7	18.7	18.7	109.97	961	961	6.65	2	1		4	3	3	2		1	2	3	2	0	183.94	By MS/MS	3044900	3108300	1803000	1340900	2022600	2618800	2650100	1544100	2048500	2281100	2669200	2365100	2385600	2752300	1544200
YDL192W	YDL192W	10	4	4	sp|YDL192W|ARF1_YEAST NCSL01000030.1 32795-33340 ORF Verified ADP-ribosylation factor; GTPase of the Ras superfamily involved in regulation of coated vesicle formation in intracellular trafficking within the Golgi; ARF1 has a paralog, ARF2, that arose from	1	10	4	4	10	4	4	58.6	26	26	20.529	181	181	6.7	1	2		1	1	1					1	3	0	70.719	By MS/MS	3059800	2432900	592430	417370	781850	1437600	1529800	740660	1176700	1139700	1138000	1380500	809630	1289200	366280
YDL193W	YDL193W	12	12	12	sp|YDL193W|NUS1_YEAST NCSL01000030.1 31146-32273 ORF Verified Forms dehydrodolichyl diphosphate syntase complex with RER2 or SRT1; tet-repressible mutant shows accumulation of hypoglycosylated forms of CPY, suggesting that Nus1p may be involved in protein	1	12	12	12	12	12	12	29.3	29.3	29.3	42.557	375	375	5.42	1	3	5	5	2	3	5	3	2	1	1		0	155.24	By MS/MS	3672200	5507300	4340800	3564800	4875000	4827400	4732200	3860900	3611000	4532300	5136800	5054700	5098000	4987700	3475300
YDL194W	YDL194W	1	1	1	sp|YDL194W|SNF3_YEAST NCSL01000030.1 28054-30708 ORF Verified Plasma membrane low glucose sensor, regulates glucose transport; contains 12 predicted transmembrane segments and a long C-terminal tail required for induction of hexose transporters; also sense	1	1	1	1	1	1	1	2.5	2.5	2.5	96.778	884	884	8								1					1	-2	By MS/MS	0	0	0	0	0	0	0	0	0	0	0	0	0	0	0
YDL195W	YDL195W	34	34	34	sp|YDL195W|SEC31_YEAST NCSL01000030.1 23639-27460 ORF Verified Component of the Sec13p-Sec31p complex of the COPII vesicle coat; COPII coat is required for vesicle formation in ER to Golgi transport; mutant has increased aneuploidy tolerance GN=SEC31 PE=1	1	34	34	34	34	34	34	34.7	34.7	34.7	138.7	1273	1273	7.22	5	3	3	2	4	5	6	6	9	7	6	4	0	323.31	By MS/MS	10250000	10713000	9424900	9087300	10815000	11108000	11259000	10431000	9161800	11505000	10554000	9670500	11862000	11908000	9412400
YDL197C	YDL197C	3	3	3	sp|YDL197C|ASF2_YEAST NCSL01000030.1 21349-22926 ORF Verified Anti-silencing protein; causes derepression of silent loci when overexpressed GN=ASF2 PE=1 SV=1	1	3	3	3	3	3	3	7.2	7.2	7.2	59.469	525	525	8							2			1			0	17.686	By MS/MS	49064	48655	49417	48018	59775	47607	43531	41360	31174	40538	57094	43316	55371	50610	44544
YDL198C	YDL198C	15	15	15	sp|YDL198C|GGC1_YEAST NCSL01000030.1 20081-20983 ORF Verified Mitochondrial GTP/GDP transporter; essential for mitochondrial genome maintenance; has a role in mitochondrial iron transport; member of the mitochondrial carrier family GN=GGC1 PE=1 SV=1	1	15	15	15	15	15	15	50.3	50.3	50.3	33.215	300	300	6.76	1	4	2	2	1	1			2	1	4	3	0	100.39	By MS/MS	1947300	1436700	775750	897170	1258300	1412500	1442300	1316200	1181900	1517000	1239700	1421700	1300600	1416800	984140
YDL199C	YDL199C	5	5	5	sp|YDL199C|dubious138_YEAST NCSL01000030.1 17722-19785 ORF Uncharacterized Putative transporter; member of the sugar porter family GN=dubious138 PE=1 SV=1	1	5	5	5	5	5	5	9.5	9.5	9.5	77.541	687	687	6.33					2	1	2	1					0	45.477	By MS/MS	421880	396200	292970	79735	131400	274330	365080	43131	222570	274310	282900	346740	241580	149450	149250
YDL200C	YDL200C	1	1	1	sp|YDL200C|MGT1_YEAST NCSL01000030.1 16930-17496 ORF Verified DNA repair methyltransferase (6-O-methylguanine-DNA methylase); involved in protection against DNA alkylation damage GN=MGT1 PE=1 SV=1	1	1	1	1	1	1	1	8	8	8	21.471	188	188	10										1			0.0083893	1.9637	By MS/MS	18568	50836	52722	66899	88872	17175	63603	24236	18280	72583	49279	20503	24558	39751	40813
YDL201W	YDL201W	6	6	6	sp|YDL201W|TRM8_YEAST NCSL01000030.1 15990-16850 ORF Verified Noncatalytic subunit of a tRNA methyltransferase complex; Trm8p and Trm82p comprise an enzyme that catalyzes a methyl-transfer from S-adenosyl-l-methionine to the N(7) atom of guanine at positio	1	6	6	6	6	6	6	22	22	22	33.319	286	286	5.44	1		2	2	1				1	2			0	26.383	By MS/MS	520990	550640	298010	284270	398700	473300	498590	383270	290650	420700	427380	413900	388380	446030	249670
YDL202W	YDL202W	6	6	6	sp|YDL202W|MRPL11_YEAST NCSL01000030.1 14905-15654 ORF Verified Mitochondrial ribosomal protein of the large subunit; localizes to vacuole in response to H2O2 GN=MRPL11 PE=1 SV=1	1	6	6	6	6	6	6	28.1	28.1	28.1	28.515	249	249	6.57		1	1			1	2			1	1		0	29.227	By MS/MS	2143500	1791400	884480	1058000	1126200	1488600	1955100	1717200	1238500	1363000	1389600	1222500	1040600	1457500	996630
YDL204W	YDL204W	2	2	2	sp|YDL204W|RTN2_YEAST NCSL01000030.1 11036-12217 ORF Verified Reticulon protein; involved in nuclear pore assembly and maintenance of tubular ER morphology; promotes membrane curvature; regulates the ER asymmetry-induced inheritance block during ER stress;	1	2	2	2	2	2	2	5.3	5.3	5.3	44.358	393	393	1.5	1	1											0	5.3044	By MS/MS	0	17529	10147	36715	29231	23771	31934	18009	0	44577	0	15752	11232	0	19262
YDL205C	YDL205C	10	10	10	sp|YDL205C|HEM3_YEAST NCSL01000030.1 9193-10176 ORF Verified Porphobilinogen deaminase; catalyzes the conversion of 4-porphobilinogen to hydroxymethylbilane, the third step in heme biosynthesis; localizes to the cytoplasm and nucleus; expression is regulat	1	10	10	10	10	10	10	35.8	35.8	35.8	36.7	327	327	7.31		1	1	1	1	1	2	1	1	1	2	1	0	221.94	By MS/MS	1073500	1225800	819240	996700	1159800	1444300	1554800	1111000	1291800	1560100	1428000	1351800	1419300	1619300	1297000
YDL208W	YDL208W	2	2	2	sp|YDL208W|NHP2_YEAST NCSL01000030.1 3947-4417 ORF Verified Protein related to mammalian high mobility group (HMG) proteins; nuclear protein; essential for function of H/ACA-type snoRNPs, which are involved in 18S rRNA processing GN=NHP2 PE=1 SV=1	1	2	2	2	2	2	2	15.4	15.4	15.4	17.122	156	156	3.5			1	1									0	4.4009	By MS/MS	583090	744680	339600	495840	725930	731440	442100	802400	666340	581130	470380	475800	611540	645150	444200
YDL209C	YDL209C	5	5	5	sp|YDL209C|CWC2_YEAST NCSL01000030.1 2643-3662 ORF Verified Member of the NineTeen Complex (NTC); this complex contains Prp19p and stabilizes U6 snRNA in catalytic forms of the spliceosome containing U2, U5, and U6 snRNAs; binds directly to U6 snRNA; simil	1	5	5	5	5	5	5	22.1	22.1	22.1	38.358	339	339	6.6			1	1	1					1	1		0	38.436	By MS/MS	102120	176820	83317	152600	170690	78143	104070	147490	83714	71212	183380	254480	249630	184140	132440
YDL213C	YDL213C	8	8	8	sp|YDL213C|NOP6_YEAST NCSL01000051.1 59003-59680 ORF Verified rRNA-binding protein required for 40S ribosomal subunit biogenesis; contains an RNA recognition motif (RRM); hydrophilin essential to overcome the stress of the desiccation-rehydration process;	1	8	8	8	8	8	8	40.9	40.9	40.9	25.206	225	225	6.8		1		1	2		1	2	1	2			0	30.772	By MS/MS	1154000	1495700	848910	878510	958760	1163900	1430100	1279500	943020	1220200	1549300	1117400	1408900	1558300	1141200
YDL215C	YDL215C	42	42	42	sp|YDL215C|GDH2_YEAST NCSL01000051.1 52363-55641 ORF Verified NAD(+)-dependent glutamate dehydrogenase; degrades glutamate to ammonia and alpha-ketoglutarate; expression sensitive to nitrogen catabolite repression and intracellular ammonia levels; genetica	1	42	42	42	42	42	42	37.8	37.8	37.8	124.3	1092	1092	6.22	4	4	9	9	9	9	5	7	7	7	3	4	0	323.31	By MS/MS	10878000	16095000	8144700	9098200	10016000	14200000	20305000	11156000	13658000	16096000	17691000	17545000	10156000	13397000	13293000
YDL216C	YDL216C	1	1	1	sp|YDL216C|RRI1_YEAST NCSL01000051.1 50720-52042 ORF Verified Catalytic subunit of the COP9 signalosome (CSN) complex; acts as an isopeptidase in cleaving the ubiquitin-like protein Nedd8 from SCF ubiquitin ligases; metalloendopeptidase involved in the ada	1	1	1	1	1	1	1	3.2	3.2	3.2	50.812	440	440	9									1				0	4.1633	By MS/MS	89587	100860	60154	53744	66852	86838	105330	62325	73123	87881	94740	78869	74214	85937	53237
YDL217C	YDL217C	4	4	4	sp|YDL217C|TIM22_YEAST NCSL01000051.1 49721-50344 ORF Verified Essential core component of the mitochondrial TIM22 complex; involved in insertion of polytopic proteins into the inner membrane; forms the channel through which proteins are imported GN=TIM22	1	4	4	4	4	4	4	24.2	24.2	24.2	21.864	207	207	5.75		1	1				1				1		0	17.643	By MS/MS	195820	289170	223300	224470	236400	328850	376100	217220	224010	299650	257320	252320	227910	202710	221990
YDL219W	YDL219W	2	2	2	sp|YDL219W|DTD1_YEAST NCSL01000051.1 46978-47500 ORF Verified D-Tyr-tRNA(Tyr) deacylase; functions in protein translation, may affect nonsense suppression via alteration of the protein synthesis machinery; ubiquitous among eukaryotes GN=DTD1 PE=1 SV=1	1	2	2	2	2	2	2	24	24	24	16.745	150	150	5				1		1							0	8.03	By MS/MS	12683	15341	34966	0	10565	10100	4377.5	9446.2	6846.4	5251.2	52220	16431	9905.1	12628	35641
YDL222C	YDL222C	1	1	1	sp|YDL222C|FMP45_YEAST NCSL01000051.1 42602-43531 ORF Verified Integral membrane protein localized to mitochondria; required for sporulation and maintaining sphingolipid content; similar to SUR7; FMP45 has a paralog, YNL194C, that arose from the whole geno	1	1	1	1	1	1	1	7.8	7.8	7.8	34.102	309	309	4				1									0	46.014	By MS/MS	140570	128560	112540	107110	138260	95656	146770	197470	108680	131690	120680	147690	85462	113270	139830
YDL223C	YDL223C	26	26	26	sp|YDL223C|HBT1_YEAST NCSL01000051.1 38988-42128 ORF Verified Shmoo tip protein, substrate of Hub1p ubiquitin-like protein; mutants are defective for mating projection formation, thereby implicating Hbt1p in polarized cell morphogenesis; HBT1 has a paralog	1	26	26	26	26	26	26	25.6	25.6	25.6	113.77	1046	1046	5.33	4	3	5	3	4	3	5			2	2	2	0	133.72	By MS/MS	1674800	2601800	2129200	2290100	2466100	2208600	2523200	2837600	1495100	3190700	2938600	3126900	2057300	1989200	2224800
YDL224C	YDL224C	7	7	7	sp|YDL224C|WHI4_YEAST NCSL01000051.1 36130-38079 ORF Verified Putative RNA binding protein; regulates the cell size requirement for passage through Start and commitment to cell division; WHI4 has a paralog, WHI3, that arose from the whole genome duplicatio	1	7	7	7	7	7	7	18.3	18.3	18.3	70.689	649	649	8.38		1				1	2			1	1	2	0	62.241	By MS/MS	89171	127810	83723	84689	84674	108230	116400	187930	67136	106280	84432	123260	65283	141870	107420
YDL225W	YDL225W	14	14	14	sp|YDL225W|SHS1_YEAST NCSL01000051.1 34178-35833 ORF Verified Component of the septin ring that is required for cytokinesis; present at the ends of rod-like septin hetero-oligomers; C-terminal extension is important for recruitment of Bni5p to the mother-b	1	14	14	14	14	14	14	36.7	36.7	36.7	62.689	551	551	6.31		3	2	1	2	1	1	1	1	1	1	2	0	81.49	By MS/MS	758450	848980	907840	799260	802830	1057700	1162900	877870	561900	1093300	949820	1023900	929730	722340	1074300
YDL226C	YDL226C	18	18	18	sp|YDL226C|GCS1_YEAST NCSL01000051.1 32848-33906 ORF Verified ADP-ribosylation factor GTPase activating protein (ARF GAP); involved in ER-Golgi transport; required for prospore membrane formation; regulates phospholipase Spo14p; shares functional similarit	1	18	18	18	18	18	18	61.6	61.6	61.6	39.278	352	352	7.23			1	2	2	3	4	2	6	1		1	0	172.74	By MS/MS	2329900	3101900	2873500	3451400	3706300	4495200	3354400	3576100	3053000	3787500	4213100	3732200	5318400	5016000	4194400
YDL230W	YDL230W	4	4	4	sp|YDL230W|PTP1_YEAST NCSL01000051.1 25560-26567 ORF Verified Phosphotyrosine-specific protein phosphatase; dephosphorylates a broad range of substrates in vivo, including Fpr3p; localized to the cytoplasm and the mitochondria; proposed to be a negative re	1	4	4	4	4	4	4	17	17	17	38.854	335	335	8.5							1	1	1	1			0	29.941	By MS/MS	582630	596990	519120	483670	610340	439870	656510	506370	521150	663970	745620	774000	652610	633200	413530
YDL231C	YDL231C	1	1	1	sp|YDL231C|BRE4_YEAST NCSL01000051.1 21730-25107 ORF Verified Zinc finger protein containing five transmembrane domains; null mutant exhibits strongly fragmented vacuoles and sensitivity to brefeldin A, a drug which is known to affect intracellular transpo	1	1	1	1	1	1	1	1.1	1.1	1.1	129.68	1125	1125	12												1	1	-2	By MS/MS	0	0	0	0	0	0	0	0	0	0	0	0	0	0	0
YDL233W	YDL233W	1	1	1	sp|YDL233W|MFG1_YEAST NCSL01000051.1 19655-21031 ORF Uncharacterized Regulator of filamentous growth; interacts with FLO11 promoter and regulates FLO11 expression; binds to transcription factors Flo8p and Mss11p; green fluorescent protein (GFP)-fusion prot	1	1	1	1	1	1	1	2.6	2.6	2.6	51.287	458	458	5					1								0.00030266	3.3507	By MS/MS	148500	172470	119870	126500	134860	166890	142090	117600	129580	94524	161900	154890	148680	141280	111270
YDL234C	YDL234C	14	14	14	sp|YDL234C|GYP7_YEAST NCSL01000051.1 17095-19335 ORF Verified GTPase-activating protein for yeast Rab family members; members include Ypt7p (most effective), Ypt1p, Ypt31p, and Ypt32p (in vitro); involved in vesicle mediated protein trafficking GN=GYP7 PE=	1	14	14	14	14	14	14	26.7	26.7	26.7	87.348	746	746	5.06	2	1	5	1		1	2	2		1		1	0	178.6	By MS/MS	1238500	1490800	1299000	1376900	1212500	1605900	1850300	1410300	1105600	1471000	1494200	1312700	1291900	1496800	1322400
YDL235C	YDL235C	7	7	7	sp|YDL235C|YPD1_YEAST NCSL01000051.1 16272-16775 ORF Verified Osmotic stress-responsive phosphorelay intermediate sensor protein; phosphorylated by the plasma membrane sensor Sln1p in response to osmotic stress and then in turn phosphorylates the response	1	7	7	7	7	7	7	45.5	45.5	45.5	19.168	167	167	8.73					1	1		2	3	2	2		0	22.48	By MS/MS	501080	546560	502000	531320	315490	607720	574320	378510	277280	503660	481440	475490	574890	409650	483480
YDL236W	YDL236W	6	6	6	sp|YDL236W|PHO13_YEAST NCSL01000051.1 15157-16095 ORF Verified Alkaline phosphatase specific for p-nitrophenyl phosphate; also has protein phosphatase activity GN=PHO13 PE=1 SV=1	1	6	6	6	6	6	6	29.8	29.8	29.8	34.624	312	312	8.33					1	1	1	1				2	0	42.82	By MS/MS	597130	500660	139200	258400	223900	449120	327490	220860	467060	472680	526720	560420	365050	526690	127450
YDL237W	YDL237W	4	4	4	sp|YDL237W|AIM6_YEAST NCSL01000051.1 13519-14691 ORF Verified Protein of unknown function; required for respiratory growth; YDL237W is not an essential gene GN=AIM6 PE=1 SV=1	1	4	4	4	4	4	4	16.2	16.2	16.2	44.455	390	390	8.67			1	1					1			3	0	11.282	By MS/MS	536720	575520	447200	540410	556540	546230	628870	515180	519410	986310	835410	751800	1098100	748040	673260
YDL238C	YDL238C	2	2	2	sp|YDL238C|GUD1_YEAST NCSL01000051.1 11847-13316 ORF Verified Guanine deaminase; a catabolic enzyme of the guanine salvage pathway producing xanthine and ammonia from guanine; activity is low in exponentially-growing cultures but expression is increased in	1	2	2	2	2	2	2	3.3	3.3	3.3	55.116	489	489	5	1								1				0	4.2567	By MS/MS	32506	67420	38451	61751	22907	48191	22853	13318	23390	34984	27539	36771	34257	46668	14045
YDL239C	YDL239C	40	40	40	sp|YDL239C|ADY3_YEAST NCSL01000051.1 9264-11636 ORF Verified Protein required for spore wall formation; subunit of the leading edge protein (LEP) complex (Ssp1-Ady3-Don1-Irc10) that forms a ring-like structure at the leading edge of the prospore membrane d	1	40	40	40	40	40	40	44.1	44.1	44.1	91.7	790	790	6.11	3	7	6	4	4	3	6	7	5	4	2	3	0	323.31	By MS/MS	4433100	5078800	1885200	2036000	4336500	5361900	2124900	1973900	7272600	10481000	12681000	13470000	11795000	12593000	6050100
YDR001C	YDR001C	22	22	19	sp|YDR001C|NTH1_YEAST NCSL01000013.1 60324-62579 ORF Verified Neutral trehalase, degrades trehalose; required for thermotolerance and may mediate resistance to other cellular stresses; may be phosphorylated by Cdc28p; inhibited by Dcs1p; NTH1 has a paralog	1	22	22	19	22	22	19	33.2	33.2	28.8	85.892	751	751	6.18	2		3	2	5	5	4	2	1		2	2	0	149.54	By MS/MS	3419600	3859600	2080500	2340700	2787600	3167600	3849600	2365900	2056600	2934800	2981000	3419000	3359300	2297800	1738500
YDR002W	YDR002W	7	7	7	sp|YDR002W|YRB1_YEAST NCSL01000013.1 59148-59753 ORF Verified Ran GTPase binding protein; involved in nuclear protein import and RNA export, ubiquitin-mediated protein degradation during the cell cycle; shuttles between the nucleus and cytoplasm; is essent	1	7	7	7	7	7	7	44.8	44.8	44.8	22.953	201	201	7.75	2	1					1	1	1	3	1	2	0	31.715	By MS/MS	3292400	4881400	3783500	2583700	4497800	4337100	4443100	3821600	3238800	4059300	5829400	3956900	4990100	5855000	3816900
YDR004W	YDR004W	1	1	1	sp|YDR004W|RAD57_YEAST NCSL01000013.1 56215-57597 ORF Verified Protein that stimulates strand exchange; stimulates strand exchange by stabilizing the binding of Rad51p to single-stranded DNA; involved in the recombinational repair of double-strand breaks i	1	1	1	1	1	1	1	5	5	5	52.225	460	460	11											1		1	-2	By MS/MS	29483	35076	33453	30278	38045	37242	35039	31877	20344	32266	37174	36180	36835	25552	30615
YDR005C	YDR005C	3	3	3	sp|YDR005C|MAF1_YEAST NCSL01000013.1 54709-55976 ORF Verified Highly conserved negative regulator of RNA polymerase III; involved in tRNA processing and stability; inhibits tRNA degradation via rapid tRNA decay (RTD) pathway; binds N-terminal domain of Rpc	1	3	3	3	3	3	3	9.4	9.4	9.4	44.745	395	395	8				1					1		1		0	65.969	By MS/MS	57104	73518	81397	15128	105470	70266	45254	15470	64913	90486	42369	79377	99728	83371	39673
YDR006C	YDR006C	4	4	4	sp|YDR006C|SOK1_YEAST NCSL01000013.1 51565-54270 ORF Verified Protein of unknown function; overexpression suppresses the growth defect of mutants lacking protein kinase A activity; involved in cAMP-mediated signaling; localized to the nucleus; similar to t	1	4	4	4	4	4	4	6.4	6.4	6.4	101.1	901	901	7			1	1					2	1			0	5.836	By MS/MS	0	14916	0	0	0	0	26320	25838	0	32678	0	0	81931	22592	23405
YDR007W	YDR007W	3	3	3	sp|YDR007W|TRP1_YEAST NCSL01000013.1 50296-50970 ORF Verified Phosphoribosylanthranilate isomerase; catalyzes the third step in tryptophan biosynthesis; in 2004, the sequence of TRP1 from strain S228C was updated by changing the previously annotated intern	1	3	3	3	3	3	3	23.7	23.7	23.7	24.144	224	224	8.6				1				1	1	1		1	0	46.755	By MS/MS	78126	89209	100390	113800	92842	90988	103490	87856	72285	156270	115970	127220	188100	105640	171680
YDR011W	YDR011W	8	8	8	sp|YDR011W|SNQ2_YEAST NCSL01000013.1 42361-46866 ORF Verified Plasma membrane ATP-binding cassette (ABC) transporter; multidrug transporter involved in multidrug resistance and resistance to singlet oxygen species GN=SNQ2 PE=1 SV=1	1	8	8	8	8	8	8	6.8	6.8	6.8	168.68	1501	1501	7.33	1		1		2			1	1		1	2	0	21.753	By MS/MS	115840	166090	251220	171010	190770	208700	633640	527790	141700	146140	114520	143400	132520	116200	125430
YDR014W-A	YDR014W-A	12	12	12	sp|YDR014W-A|HED1_YEAST NCSL01000013.1 35028-35516 ORF Verified Meiosis-specific protein; down-regulates Rad51p-mediated mitotic recombination when the meiotic recombination machinery is impaired; promotes synapsis and required for the normal morphogenesis	1	12	12	12	12	12	12	53.7	53.7	53.7	18.301	162	162	7.68	2	1		2		1	1	3	2	1	3	3	0	49.794	By MS/MS	3476400	3980400	3320200	3773600	4139800	4020700	4009300	3227700	1881900	2423800	1905200	2303600	1744700	1660200	1815400
YDR016C	YDR016C	1	1	1	sp|YDR016C|DAD1_YEAST NCSL01000013.1 34555-34839 ORF Verified Essential subunit of the Dam1 complex (aka DASH complex); complex couples kinetochores to the force produced by MT depolymerization thereby aiding in chromosome segregation; is transferred to th	1	1	1	1	1	1	1	26.6	26.6	26.6	10.532	94	94	2		2											0	22.356	By MS/MS	12990	0	0	0	0	0	0	0	16787	0	0	27629	0	26188	0
YDR017C	YDR017C	5	5	5	sp|YDR017C|KCS1_YEAST NCSL01000013.1 31046-34198 ORF Verified Inositol hexakisphosphate and inositol heptakisphosphate kinase; generation of high energy inositol pyrophosphates by Kcs1p is required for many processes such as vacuolar biogenesis, stress res	1	5	5	5	5	5	5	4.8	4.8	4.8	119.51	1050	1050	10.4							1	1			2	3	0	9.3045	By MS/MS	455930	695200	531190	485500	520080	430210	488890	588980	420060	523390	451930	573750	735070	539530	320960
YDR018C	YDR018C	7	7	7	sp|YDR018C|dubious182_YEAST NCSL01000013.1 29459-30652 ORF Uncharacterized Probable membrane protein with three predicted transmembrane domains; similar to C. elegans F55A11.5 and maize 1-acyl-glycerol-3-phosphate acyltransferase; YDR018C has a paralog, CS	1	7	7	7	7	7	7	23.2	23.2	23.2	46.055	397	397	6.07	1	3	1	1	2	1	2				1	3	0	27.468	By MS/MS	1188700	1483100	1385400	1308600	1131900	1373400	1990500	1184000	1053700	1180000	1473800	1382700	1535900	1285900	1567400
YDR019C	YDR019C	18	18	18	sp|YDR019C|GCV1_YEAST NCSL01000013.1 27954-29156 ORF Verified T subunit of the mitochondrial glycine decarboxylase complex; glycine decarboxylase is required for the catabolism of glycine to 5,10-methylene-THF; expression is regulated by levels of levels o	1	18	18	18	18	18	18	45.5	45.5	45.5	44.468	400	400	5.49	5	10	6	3	2	1		2	6	6	2	2	0	245.86	By MS/MS	4536800	7517600	5066000	5366800	7570300	5777200	7096800	8520300	4598400	8381900	5025900	6928300	7936000	7088800	5215700
YDR020C	YDR020C	3	3	3	sp|YDR020C|DAS2_YEAST NCSL01000013.1 26876-27574 ORF Uncharacterized Putative protein of unknown function; non-essential gene identified in a screen for mutants with increased levels of rDNA transcription; weak similarity with uridine kinases and with phos	1	3	3	3	3	3	3	18.5	18.5	18.5	26.595	232	232	9.33							1		1			1	0	12.7	By MS/MS	230160	245460	157020	115730	154800	210840	187190	206980	165000	222210	190890	201340	230430	210630	140520
YDR021W	YDR021W	4	4	4	sp|YDR021W|FAL1_YEAST NCSL01000013.1 25318-26517 ORF Verified Nucleolar protein required for maturation of 18S rRNA; member of the eIF4A subfamily of DEAD-box ATP-dependent RNA helicases; 18S rRNA biogenesis defect of the null mutant is functionally comple	1	4	4	4	4	4	4	16.5	16.5	16.5	45.241	399	399	3.75	1	1			1		1						0	16.257	By MS/MS	311270	813610	318230	269670	244450	528660	505100	364950	532480	567460	483990	512100	373450	421180	124280
YDR023W	YDR023W	31	31	31	sp|YDR023W|SES1_YEAST NCSL01000013.1 22438-23826 ORF Verified Cytosolic seryl-tRNA synthetase; class II aminoacyl-tRNA synthetase that aminoacylates tRNA(Ser), displays tRNA-dependent amino acid recognition which enhances discrimination of the serine subst	1	31	31	31	31	31	31	70.3	70.3	70.3	53.309	462	462	6.88	4	4	5	4	3	6	9	7	7	9	3	4	0	223.53	By MS/MS	14776000	16713000	11484000	9391200	13417000	14468000	15934000	11799000	11157000	15304000	14103000	13496000	14176000	14705000	12354000
YDR027C	YDR027C	3	3	3	sp|YDR027C|VPS54_YEAST NCSL01000013.1 16014-18683 ORF Verified Component of the GARP (Golgi-associated retrograde protein) complex; GARP is required for the recycling of proteins from endosomes to the late Golgi, and for mitosis after DNA damage induced ch	1	3	3	3	3	3	3	4.6	4.6	4.6	101.61	889	889	8.5				1					1	1	1		0.00031162	4.0746	By MS/MS	57348	176180	98185	189050	135000	250950	222060	232610	159200	210790	291780	253020	261640	345870	147080
YDR028C	YDR028C	18	18	18	sp|YDR028C|REG1_YEAST NCSL01000013.1 12456-15497 ORF Verified Regulatory subunit of type 1 protein phosphatase Glc7p; involved in negative regulation of glucose-repressible genes; involved in regulation of the nucleocytoplasmic shuttling of Hxk2p; REG1 has	1	18	18	18	18	18	18	20.3	20.3	20.3	112.58	1013	1013	5.44	2	3		5	4	2	4	3				2	0	148.89	By MS/MS	3312000	4039800	3334500	2938400	3612300	3755100	4216100	2995800	3106300	4241500	4271900	4021200	4065000	4808800	3482600
YDR031W	YDR031W	8	8	8	sp|YDR031W|MIX14_YEAST NCSL01000013.1 9473-9838 ORF Verified Mitochondrial intermembrane space protein of unknown function; required for normal oxygen consumption; contains twin cysteine-x9-cysteine motifs; protein abundance increases in response to DNA re	1	8	8	8	8	8	8	77.7	77.7	77.7	13.849	121	121	7.1	1		1		2		1	1	1	1	1	1	0	40.771	By MS/MS	1047100	833650	1009000	836140	1139100	1517100	1256400	1120400	776420	1316800	1144200	1023200	1135300	1063200	1169700
YDR032C	YDR032C	9	8	8	sp|YDR032C|PST2_YEAST NCSL01000013.1 8641-9237 ORF Verified Protein with similarity to a family of flavodoxin-like proteins; induced by oxidative stress in a Yap1p dependent manner; the authentic, non-tagged protein is detected in highly purified mitochond	1	9	8	8	9	8	8	63.6	60.1	60.1	20.965	198	198	7.89	1	1	1	1	2	4	2	1	3	5	6	1	0	204.81	By MS/MS	3974000	4158400	2672800	3067900	3534200	3965500	4296900	4141800	3245100	4090400	3818800	3498000	3753000	3549400	2997100
YDR033W	YDR033W	4	4	3	sp|YDR033W|MRH1_YEAST NCSL01000013.1 4230-5192 ORF Verified Protein that localizes primarily to the plasma membrane; also found at the nuclear envelope; long-lived protein that is asymmetrically retained in the plasma membrane of mother cells; the authenti	1	4	4	3	4	4	3	7.8	7.8	5.6	36.19	320	320	8		1	1	1				1	1	4	2		0	19.553	By MS/MS	880930	1169900	658970	576810	1107800	1455700	1201800	1060100	872260	1025100	1056500	1214400	1333000	1146300	972730
YDR035W	YDR035W	13	11	11	sp|YDR035W|ARO3_YEAST NCSL01000006.1 428038-429150 ORF Verified 3-deoxy-D-arabino-heptulosonate-7-phosphate (DAHP) synthase; catalyzes the first step in aromatic amino acid biosynthesis and is feedback-inhibited by phenylalanine or high concentration of ty	1	13	11	11	13	11	11	44.9	40.8	40.8	41.097	370	370	5.61	1	3	4	2			4				2	2	0	230.07	By MS/MS	1487200	1742600	930020	1255500	1335600	1177300	1252000	1397300	1120400	1186800	1075800	1328600	1358700	1397700	824360
YDR036C	YDR036C	20	20	20	sp|YDR036C|EHD3_YEAST NCSL01000006.1 426328-427758 ORF Verified 3-hydroxyisobutyryl-CoA hydrolase; member of a family of enoyl-CoA hydratase/isomerases; non-tagged protein is detected in highly purified mitochondria in high-throughput studies; phosphorylat	1	20	20	20	20	20	20	47.9	47.9	47.9	53.004	476	476	5.31	3	3	2	4	3	2	5	3	3	1			0	87.458	By MS/MS	3156700	3398400	1715700	2230200	2545000	3205100	3652000	2696600	2663600	3922300	4105400	4023000	3591800	3393300	3049500
YDR037W	YDR037W	25	25	25	sp|YDR037W|KRS1_YEAST NCSL01000006.1 423698-425473 ORF Verified Lysyl-tRNA synthetase GN=KRS1 PE=1 SV=1	1	25	25	25	25	25	25	41.3	41.3	41.3	68.017	591	591	5.57	6	9	3	2	3	4	2	3	4	1	3	4	0	111.97	By MS/MS	5378700	6073900	3416800	3639400	4236500	5371500	5972000	4016300	3718000	5363200	6172200	4651700	4924800	6179400	3295600
YDR040C	YDR040C	2	2	2	sp|YDR040C|ENA1_YEAST NCSL01000006.1 420199-423474 ORF Verified P-type ATPase sodium pump; involved in Na+ and Li+ efflux to allow salt tolerance GN=ENA1 PE=1 SV=1	1	2	2	2	2	2	2	2.6	2.6	2.6	120.16	1091	1091	5.5					1	1							0	7.0295	By MS/MS	0	22263	0	14900	10669	23491	99376	44734	27163	52883	47595	73863	26127	21430	29166
YDR041W	YDR041W	8	8	8	sp|YDR041W|RSM10_YEAST NCSL01000006.1 418266-418877 ORF Verified Mitochondrial ribosomal protein of the small subunit; has similarity to E. coli S10 ribosomal protein; essential for viability, unlike most other mitoribosomal proteins GN=RSM10 PE=1 SV=1	1	8	8	8	8	8	8	41.4	41.4	41.4	23.424	203	203	7.29		1	2	2	1	1		1		1	3	2	0	55.11	By MS/MS	928310	925770	746010	839650	920050	1019000	1101900	944270	858840	1106500	942430	849070	892680	918430	893580
YDR042C	YDR042C	1	1	1	sp|YDR042C|dubious185_YEAST NCSL01000006.1 417477-418079 ORF Uncharacterized Putative protein of unknown function; expression is increased in ssu72-ts69 mutant GN=dubious185 PE=1 SV=1	1	1	1	1	1	1	1	7	7	7	21.592	187	187	3			1										0.0020272	2.4619	By MS/MS	53163	42630	54765	63914	33663	54510	17196	30375	17072	28037	25584	27531	14935	24042	17772
YDR044W	YDR044W	12	12	12	sp|YDR044W|HEM13_YEAST NCSL01000006.1 411180-412166 ORF Verified Coproporphyrinogen III oxidase; oxygen-requiring enzyme that catalyzes sixth step in heme biosynthetic pathway; transcription is repressed by oxygen and heme (via Rox1p and Hap1p); human homo	1	12	12	12	12	12	12	49.1	49.1	49.1	37.711	328	328	4.56	3	1		2	3	4	3						0	85.409	By MS/MS	3246700	4068700	2658400	2221300	2552900	2705600	3102100	2558600	2699300	2829100	2858400	2632000	2803500	2915800	1723400
YDR045C	YDR045C	4	4	4	sp|YDR045C|RPC11_YEAST NCSL01000006.1 410498-410830 ORF Verified RNA polymerase III subunit C11; mediates pol III RNA cleavage activity and is important for termination of transcription; homologous to TFIIS GN=RPC11 PE=1 SV=1	1	4	4	4	4	4	4	38.2	38.2	38.2	12.54	110	110	3.2	1	1		2	1								0	17.024	By MS/MS	186700	190800	139700	162390	178300	226660	195330	197350	118960	158250	94485	132300	201990	197460	179680
YDR047W	YDR047W	12	12	12	sp|YDR047W|HEM12_YEAST NCSL01000006.1 405850-406938 ORF Verified Uroporphyrinogen decarboxylase; catalyzes the fifth step in the heme biosynthetic pathway; localizes to both the cytoplasm and nucleus; a hem12 mutant has phenotypes similar to patients with	1	12	12	12	12	12	12	41.7	41.7	41.7	41.337	362	362	7	1			2	3	3	1		3	5			0	34.174	By MS/MS	1925200	2508500	1580200	2065600	2100500	2364000	2351600	2146300	1882600	2245600	2182500	1871700	2580700	2453900	1939000
YDR049W	YDR049W	4	4	4	sp|YDR049W|VMS1_YEAST NCSL01000006.1 403645-405543 ORF Verified Component of a Cdc48p-complex involved in protein quality control; exhibits cytosolic and ER-membrane localization, with Cdc48p, during normal growth, and contributes to ER-associated degradat	1	4	4	4	4	4	4	5.9	5.9	5.9	72.689	632	632	4.6	1	1	1					1	1				0	7.1796	By MS/MS	55380	205320	50794	69791	185480	132900	134140	40084	83671	76821	190090	112400	105330	143980	87998
YDR050C	YDR050C	22	22	22	sp|YDR050C|TPI1_YEAST NCSL01000006.1 402325-403071 ORF Verified Triose phosphate isomerase, abundant glycolytic enzyme; mRNA half-life is regulated by iron availability; transcription is controlled by activators Reb1p, Gcr1p, and Rap1p through binding site	1	22	22	22	22	22	22	75.8	75.8	75.8	26.795	248	248	6.87	5	8	10	7	7	10	8	2	10	10	10	10	0	287.32	By MS/MS	69034000	62061000	42592000	37573000	47923000	58491000	59927000	45550000	46790000	61795000	47759000	57712000	50785000	55188000	38327000
YDR051C	YDR051C	4	4	4	sp|YDR051C|DET1_YEAST NCSL01000006.1 400737-401741 ORF Verified Acid phosphatase; involved in the non-vesicular transport of sterols in both directions between the endoplasmic reticulum and plasma membrane; deletion confers sensitivity to nickel GN=DET1 PE	1	4	4	4	4	4	4	17.7	17.7	17.7	39.172	334	334	6.33				3			1		1	1			0	21.238	By MS/MS	376100	301880	405200	521290	329820	321330	264880	283270	204140	235200	205940	265140	320960	545160	262860
YDR052C	YDR052C	2	2	2	sp|YDR052C|DBF4_YEAST NCSL01000006.1 398171-400285 ORF Verified Regulatory subunit of Cdc7p-Dbf4p kinase complex; required for Cdc7p kinase activity and initiation of DNA replication; phosphorylates the Mcm2-7 family of proteins; cell cycle regulated; rela	1	2	2	2	2	2	2	2.8	2.8	2.8	80.737	704	704	10.5									1			1	0.00030102	3.2801	By MS/MS	225390	305450	55418	75727	207680	230750	35482	26046	668610	948200	1524600	1129100	1085400	1205300	458580
YDR054C	YDR054C	4	4	4	sp|YDR054C|CDC34_YEAST NCSL01000006.1 396473-397360 ORF Verified Ubiquitin-conjugating enzyme (E2); catalytic subunit of SCF ubiquitin-protein ligase complex (together with Skp1p, Rbx1p, Cdc53p, and an F-box protein) that regulates cell cycle progression b	1	4	4	4	4	4	4	20	20	20	34.098	295	295	8.6		1							1	2		1	0	20.341	By MS/MS	423620	407110	416430	409040	369740	336210	434810	357940	400250	366350	473950	445720	486500	466780	193740
YDR055W	YDR055W	6	6	6	sp|YDR055W|PST1_YEAST NCSL01000006.1 393942-395276 ORF Verified Cell wall protein that contains a putative GPI-attachment site; secreted by regenerating protoplasts; up-regulated by activation of the cell integrity pathway, as mediated by Rlm1p; upregulate	1	6	6	6	6	6	6	13.5	13.5	13.5	45.776	444	444	6.67	1				1	1	3	1	1	1			0	34.368	By MS/MS	964950	1161300	928150	1548600	1817400	1394600	2297600	2224400	1359300	1701800	1552600	1527200	1835100	1398000	1806300
YDR056C	YDR056C	3	3	3	sp|YDR056C|EMC10_YEAST NCSL01000006.1 393164-393781 ORF Uncharacterized Putative protein of unknown function; subunit of evolutionarily conserved EMC (Endoplasmic Reticulum Membrane Complex) implicated in ERAD (ER-associated degradation) and proper assembl	1	3	3	3	3	3	3	6.8	6.8	6.8	22.74	205	205	5.4	1				1	1	1	1					0	64.091	By MS/MS	149530	161700	131810	98132	111190	129820	160910	126350	94517	142350	131390	101220	139120	126740	90821
YDR057W	YDR057W	2	2	2	sp|YDR057W|YOS9_YEAST NCSL01000006.1 391249-392877 ORF Verified ER quality-control lectin; integral subunit of the HRD ligase; participates in efficient ER retention of misfolded proteins by recognizing them and delivering them to Hrd1p; binds to glycans w	1	2	2	2	2	2	2	5.4	5.4	5.4	61.316	542	542	6.5	1											1	0	17.379	By MS/MS	63754	81291	64794	45533	50362	68927	81068	39568	33714	76842	56234	99448	72327	59479	55549
YDR059C	YDR059C	3	3	2	sp|YDR059C|UBC5_YEAST NCSL01000006.1 389035-389571 ORF Verified Ubiquitin-conjugating enzyme; mediates selective degradation of short-lived, abnormal, or excess proteins, including histone H3; central component of the cellular stress response; expression i	1	3	3	2	3	3	2	15.5	15.5	8.1	16.28	148	148	9.67								1	3	3	2		0	10.514	By MS/MS	1661500	1460100	728370	721760	782930	922280	1011600	992080	1069800	1251400	1552600	1329100	1720700	1747800	803460
YDR060W	YDR060W	4	4	4	sp|YDR060W|MAK21_YEAST NCSL01000006.1 385079-388156 ORF Verified Constituent of 66S pre-ribosomal particles; required for large (60S) ribosomal subunit biogenesis; acts as part of a Mak21p-Noc2p-Rrp5p module that associates with nascent pre-rRNA during tra	1	4	4	4	4	4	4	5.4	5.4	5.4	116.71	1025	1025	7.67		1	1						1	2		1	0	25.325	By MS/MS	107750	121050	71037	90282	151720	71681	102610	87259	53828	92170	108350	95758	97276	119850	72835
YDR061W	YDR061W	10	10	10	sp|YDR061W|dubious188_YEAST NCSL01000006.1 383022-384641 ORF Uncharacterized Protein with similarity to ABC transporter family members; lacks predicted membrane-spanning regions; transcriptionally activated by Yrm1p along with genes involved in multidrug r	1	10	10	10	10	10	10	21.3	21.3	21.3	61.165	539	539	4.64	1	2	1	2		2	2		1				0	20.696	By MS/MS	811730	1005400	478590	490020	517390	648220	866420	611020	627770	706210	899630	792810	675070	948630	479120
YDR062W	YDR062W	9	9	9	sp|YDR062W|LCB2_YEAST NCSL01000006.1 380646-382331 ORF Verified Component of serine palmitoyltransferase; responsible along with Lcb1p for the first committed step in sphingolipid synthesis, which is the condensation of serine with palmitoyl-CoA to form 3-	1	9	9	9	9	9	9	18	18	18	63.11	561	561	6.27			3	4			3	2		2		1	0	163.04	By MS/MS	4038200	3736300	2030700	1628900	2237600	2757000	3341300	2202900	2632100	2363200	2526200	2997700	2704300	2868100	1202000
YDR063W	YDR063W	3	3	3	sp|YDR063W|AIM7_YEAST NCSL01000006.1 379694-380143 ORF Verified Protein that interacts with Arp2/3 complex; interacts with Arp2/3 complex to stimulate actin filament debranching and inhibit actin nucleation; has similarity to Cof1p and also to human glia m	1	3	3	3	3	3	3	25.5	25.5	25.5	17.157	149	149	4	1		1	1				1					0	15.873	By MS/MS	713850	838510	534270	716030	735550	911740	947850	748940	565990	744710	658220	645690	647570	738780	553390
YDR064W	YDR064W	10	10	10	sp|YDR064W|RPS13_YEAST NCSL01000006.1 378354-379348 ORF Verified Protein component of the small (40S) ribosomal subunit; homologous to mammalian ribosomal protein S13 and bacterial S15 GN=RPS13 PE=1 SV=1	1	10	10	10	10	10	10	58.3	58.3	58.3	17.029	151	151	6.05	4	4				1	2	3	1	1	2	2	0	39.803	By MS/MS	4010400	3248200	954140	879040	1060400	1670200	2015500	1820500	1579700	1798200	1551600	2136800	1403000	1620700	738840
YDR065W	YDR065W	1	1	1	sp|YDR065W|RRG1_YEAST NCSL01000006.1 377022-378119 ORF Verified Protein of unknown function; required for vacuolar acidification and mitochondrial genome maintenance; the authentic, non-tagged protein is detected in highly purified mitochondria in high-thr	1	1	1	1	1	1	1	3.3	3.3	3.3	42.859	365	365	2		1											0.00030358	3.4011	By MS/MS	73672	67482	27757	39639	53588	53605	50353	30894	55097	70384	53601	69026	53630	52278	33822
YDR067C	YDR067C	1	1	1	sp|YDR067C|OCA6_YEAST NCSL01000006.1 375342-376016 ORF Uncharacterized Cytoplasmic protein required for replication of Brome mosaic virus; S. cerevisiae is a model system for studying positive-strand RNA virus replication; null mutation confers sensitivity	1	1	1	1	1	1	1	8	8	8	26.024	224	224	12												1	0.0011741	2.7073	By MS/MS	0	0	2820.9	0	0	0	2390.7	2779.3	0	3094.8	3715.7	0	3255.2	0	0
YDR068W	YDR068W	1	1	1	sp|YDR068W|DOS2_YEAST NCSL01000006.1 374138-375094 ORF Verified Protein of unknown function; green fluorescent protein (GFP)-fusion protein localizes to the cytoplasm GN=DOS2 PE=1 SV=1	1	1	1	1	1	1	1	7.9	7.9	7.9	36.84	318	318	6						1							0	16.453	By MS/MS	8252	7328.5	15576	9444.1	7893.8	30655	14450	19139	30001	23310	27212	27200	24755	26884	31930
YDR069C	YDR069C	1	1	1	sp|YDR069C|DOA4_YEAST NCSL01000006.1 371064-373844 ORF Verified Ubiquitin hydrolase; deubiquitinates intralumenal vesicle (ILVs) cargo proteins; required for recycling ubiquitin from proteasome-bound ubiquitinated intermediates, acts at the late endosome/p	1	1	1	1	1	1	1	1.5	1.5	1.5	105.24	926	926	3			1										0.00030497	3.5058	By MS/MS	17039	16556	0	0	6492.1	13198	13286	3940.1	6944.2	11250	10027	7110.1	0	4305.8	0
YDR071C	YDR071C	15	15	14	sp|YDR071C|PAA1_YEAST NCSL01000006.1 369380-369955 ORF Verified Polyamine acetyltransferase; acetylates polyamines (e.g. putrescine, spermidine, spermine) and also aralkylamines (e.g. tryptamine, phenylethylamine); may be involved in transcription and/or D	1	15	15	14	14	14	14	81.7	81.7	74.3	21.947	191	191	6.89	1	1	1	2	5	6	6	6	2		2	3	0	153.83	By MS/MS	7078000	8053500	4395700	4943500	5812500	7298100	8385900	6441300	5930400	6452700	6942300	6714000	6097600	7295300	4488900
YDR074W	YDR074W	21	21	21	sp|YDR074W|TPS2_YEAST NCSL01000006.1 362236-364926 ORF Verified Phosphatase subunit of the trehalose-6-P synthase/phosphatase complex; involved in synthesis of the storage carbohydrate trehalose; expression is induced by stress conditions and repressed by	1	21	21	21	21	21	21	24	24	24	102.99	896	896	5.44	5	2	4		2	3	5	1		2	1	2	0	79.42	By MS/MS	2496400	3207300	1659700	1799600	2110000	2660400	3080800	2771600	2137100	2816600	2398900	2308300	1989000	2379400	1724500
YDR076W	YDR076W	1	1	1	sp|YDR076W|RAD55_YEAST NCSL01000006.1 359126-360346 ORF Verified Protein that stimulates strand exchange; stimulates strand exchange by stabilizing the binding of Rad51p to single-stranded DNA; involved in the recombinational repair of double-strand breaks	1	1	1	1	1	1	1	3.2	3.2	3.2	46.449	406	406	2		1											0.00031182	4.0871	By MS/MS	29922	32345	17674	26880	30358	17722	16049	26045	29859	31889	30224	39596	26393	25757	27754
YDR079C-A	YDR079C-A	1	1	1	sp|YDR079C-A|TFB5_YEAST NCSL01000006.1 355200-355418 ORF Verified Component of RNA polymerase II general transcription factor TFIIH; involved in transcription initiation and in nucleotide-excision repair; relocalizes to the cytosol in response to hypoxia;	1	1	1	1	1	1	1	12.5	12.5	12.5	8.2334	72	72	12												1	0.0064789	2.0809	By MS/MS	173920	173390	196700	220330	203610	223720	252000	203020	174510	164260	191470	232570	201580	194030	210910
YDR080W	YDR080W	2	2	2	sp|YDR080W|VPS41_YEAST NCSL01000006.1 352016-355003 ORF Verified Subunit of the HOPS endocytic tethering complex; vacuole membrane protein that functions as a Rab GTPase effector, interacting specifically with the GTP-bound conformation of Ypt7p, facilitat	1	2	2	2	2	2	2	2.9	2.9	2.9	113.69	995	995	4.67	1					1	1						0	10.676	By MS/MS	33331	44354	28028	34100	27424	28040	30116	26133	25695	29878	36096	28227	28593	32523	10080
YDR081C	YDR081C	2	2	2	sp|YDR081C|PDC2_YEAST NCSL01000006.1 348922-351699 ORF Verified Transcription factor for thiamine-regulated genes; required for expression of the two isoforms of pyruvate decarboxylase (PDC1 and PDC5) along with thiamine biosynthetic genes; binds a DNA seq	1	2	2	2	2	2	2	2.7	2.7	2.7	103.85	925	925	11.7											1	2	0	6.0349	By MS/MS	127620	122900	88628	66484	63027	101520	120740	78450	90633	102880	106590	105880	82004	90001	71262
YDR083W	YDR083W	4	4	4	sp|YDR083W|RRP8_YEAST NCSL01000006.1 345755-346933 ORF Verified Nucleolar S-adenosylmethionine-dependent rRNA methyltransferase; methylates adenine (m1A) of the large subunit (LSU) rRNA at position 645; involved in pre-rRNA cleavage at site A2; mutation is	1	4	4	4	4	4	4	11.5	11.5	11.5	46	392	392	6		1	1			1			1	1			0	14.214	By MS/MS	194200	218950	175050	144950	145260	170610	185650	126340	114870	157440	155690	198810	192090	161580	149640
YDR084C	YDR084C	1	1	1	sp|YDR084C|TVP23_YEAST NCSL01000006.1 345001-345600 ORF Verified Integral membrane protein; localized to late Golgi vesicles along with the v-SNARE Tlg2p; green fluorescent protein (GFP)-fusion protein localizes to the cytoplasm in a punctate pattern GN=TV	1	1	1	1	1	1	1	5	5	5	23.121	199	199	4.33				2	1								0.0070166	2.0431	By MS/MS	58223	46734	44017	27292	53309	59135	47438	57186	43340	44737	38206	42149	49614	59364	40349
YDR085C	YDR085C	2	2	2	sp|YDR085C|AFR1_YEAST NCSL01000006.1 342855-344717 ORF Verified Protein required for pheromone-induced projection (shmoo) formation; regulates septin architecture during mating; has an RVXF motif that mediates targeting of Glc7p to mating projections; inte	1	2	2	2	2	2	2	2.4	2.4	2.4	71.288	620	620	5				1		1							0.0014624	2.6309	By MS/MS	78147	99371	140200	169690	68404	63023	131420	149090	0	18045	0	22084	14116	23842	31465
YDR086C	YDR086C	5	5	5	sp|YDR086C|SSS1_YEAST NCSL01000006.1 341835-342077 ORF Verified Subunit of the Sec61p translocation complex (Sec61p-Sss1p-Sbh1p); this complex forms a channel for passage of secretory proteins through the endoplasmic reticulum membrane, and of the Ssh1p co	1	5	5	5	5	5	5	33.8	33.8	33.8	8.9435	80	80	5.23	1	3	2		1	2		1	1	1	1		0	14.404	By MS/MS	377380	562020	474690	421650	473620	479070	370070	748840	524750	703170	767060	739570	833140	830650	604240
YDR087C	YDR087C	4	3	3	sp|YDR087C|RRP1_YEAST NCSL01000006.1 340704-341540 ORF Verified Essential evolutionarily conserved nucleolar protein; necessary for biogenesis of 60S ribosomal subunits and for processing of pre-rRNAs to mature rRNA; associated with several distinct 66S pr	1	4	3	3	4	3	3	11.9	9.4	9.4	33.229	278	278	2.25	1	2		1									0	60.042	By MS/MS	636590	926620	801650	694540	921550	790130	827510	852740	483630	557550	565680	521860	849450	531570	568230
YDR089W	YDR089W	1	1	1	sp|YDR089W|dubious189_YEAST NCSL01000006.1 334290-336899 ORF Verified Protein of unknown function; deletion confers resistance to nickel; contains an SPX domain, which is found in proteins involved in phosphate homeostasis; relocalizes from vacuole to cyto	1	1	1	1	1	1	1	1.8	1.8	1.8	98.582	869	869	2		1											0.0002978	3.0005	By MS/MS	7768.5	12490	10583	11280	10556	17302	9522.4	8917.4	9314.2	15212	10030	19427	13843	14966	10559
YDR091C	YDR091C	20	20	20	sp|YDR091C|RLI1_YEAST NCSL01000006.1 330477-332303 ORF Verified Essential Fe-S protein; required for ribosome biogenesis, translation initiation/termination; facilitates binding of multifactor complex (MFC) of initiation factors to small ribosomal subunit;	1	20	20	20	20	20	20	32.1	32.1	32.1	68.34	608	608	5.41	6	3	1	2	3	2	1	1	4	1	1	2	0	74.372	By MS/MS	2630300	3283700	1658200	2273100	2882600	3071200	3720000	3386400	2730700	3797800	3244900	3407100	3908900	3704100	3138300
YDR092W	YDR092W	4	4	4	sp|YDR092W|UBC13_YEAST NCSL01000006.1 328542-329271 ORF Verified E2 ubiquitin-conjugating enzyme; involved in the error-free DNA postreplication repair pathway; interacts with Mms2p to assemble ubiquitin chains at the Ub Lys-63 residue; DNA damage triggers	1	4	4	4	4	4	4	28.8	28.8	28.8	17.468	153	153	7.62	1	1			1				1	1	2	1	0	34.811	By MS/MS	1273000	1220200	1080900	1009500	1088600	1389800	1631800	1283300	841050	886620	1362800	1238400	1229100	1304700	1188700
YDR096W	YDR096W	11	11	8	sp|YDR096W|GIS1_YEAST NCSL01000006.1 319324-322008 ORF Verified Histone demethylase and transcription factor; regulates genes during nutrient limitation; activity modulated by proteasome-mediated proteolysis; has JmjC and JmjN domain in N-terminus that int	1	11	11	8	11	11	8	12.1	12.1	10.2	99.551	894	894	6.93	1	1	2	2			1	3		2		3	0	83.49	By MS/MS	1932400	2106300	1739500	1757900	1712600	1845400	1603300	1726000	1902000	2816100	2949900	3203600	2835600	2933000	1781400
YDR097C	YDR097C	2	2	2	sp|YDR097C|MSH6_YEAST NCSL01000006.1 315310-319038 ORF Verified Protein required for mismatch repair in mitosis and meiosis; forms a complex with Msh2p to repair both single-base & insertion-deletion mispairs; also involved in interstrand cross-link repair	1	2	2	2	2	2	2	1.9	1.9	1.9	139.99	1242	1242	7.5						1			1				0	6.0191	By MS/MS	128750	165370	185260	167070	159410	219640	171900	145540	44227	48092	40510	40112	77988	59280	38653
YDR098C	YDR098C	5	3	3	sp|YDR098C|GRX3_YEAST NCSL01000006.1 314112-314969 ORF Verified Glutathione-dependent oxidoreductase; hydroperoxide and superoxide-radical responsive; monothiol glutaredoxin subfamily member along with Grx4p and Grx5p; protects cells from oxidative damage;	1	5	3	3	5	3	3	20	15.1	15.1	32.495	285	285	6.2	1			1	1	2	1	3	1				0	14.726	By MS/MS	2694200	2895200	2776800	2960200	2824100	3431200	3258100	2595000	2534200	2850700	2767300	2947600	3481300	3275300	2834500
YDR099W	YDR099W	21	4	4	sp|YDR099W|BMH2_YEAST NCSL01000006.1 310528-311346 ORF Verified 14-3-3 protein, minor isoform; controls proteome at post-transcriptional level, binds proteins and DNA, involved in regulation of many processes including exocytosis, vesicle transport, Ras/MA	1	21	4	4	21	4	4	64.3	18.8	18.8	30.933	272	272	6.82				1	1	5	2				2		0	48.72	By MS/MS	1416900	1718900	727100	1280500	1487100	1762500	2223400	1528400	1827300	1713300	1764200	2067200	1982600	1536200	1475800
YDR101C	YDR101C	6	6	6	sp|YDR101C|ARX1_YEAST NCSL01000006.1 307494-309275 ORF Verified Nuclear export factor for the ribosomal pre-60S subunit; shuttling factor which directly binds FG rich nucleoporins and facilities translocation through the nuclear pore complex; interacts dir	1	6	6	6	6	6	6	10.5	10.5	10.5	65.21	593	593	5.57		1	1	1	1		1	1		1			0	13.257	By MS/MS	488510	540510	327310	440100	378700	545770	736950	390020	403250	597530	416470	443760	484400	449170	422710
YDR107C	YDR107C	2	2	2	sp|YDR107C|TMN2_YEAST NCSL01000006.1 294281-296299 ORF Verified Protein with a role in cellular adhesion and filamentous growth; similar to Tmn3p; member of the evolutionarily conserved Transmembrane Nine family of proteins with nine membrane-spanning segm	1	2	2	2	2	2	2	2.4	2.4	2.4	76.391	672	672	6.33				1	1					1			0.0026042	2.4557	By MS/MS	81438	88016	161800	116270	191730	321360	391990	279340	313920	407800	400030	460030	418670	288740	314500
YDR109C	YDR109C	1	1	1	sp|YDR109C|dubious194_YEAST NCSL01000006.1 289647-291794 ORF Uncharacterized Putative kinase GN=dubious194 PE=1 SV=1	1	1	1	1	1	1	1	1.8	1.8	1.8	79.159	715	715	12												1	0.007285	2.0083	By MS/MS	41588	41644	24704	23055	28228	27487	38968	27556	25578	24685	35359	34342	34898	32787	26846
YDR111C	YDR111C	11	11	11	sp|YDR111C|ALT2_YEAST NCSL01000006.1 285568-287091 ORF Uncharacterized Catalytically inactive alanine transaminase; expression is repressed in the presence of alanine and repression is mediated by Nrg1p; ALT2 has a paralog, ALT1, that arose from the whole	1	11	11	11	11	11	11	28.4	28.4	28.4	56.739	507	507	7.19	1		3	1	1	1	1	1	2	1	1	3	0	97.576	By MS/MS	670280	856760	590200	575800	686390	893950	944740	601910	764650	1123300	1148800	978440	1017300	964220	794220
YDR113C	YDR113C	4	4	4	sp|YDR113C|PDS1_YEAST NCSL01000006.1 283716-284837 ORF Verified Securin; inhibits anaphase by binding separin Esp1p; blocks cyclin destruction and mitotic exit, essential for meiotic progression and mitotic cell cycle arrest; localization is cell-cycle dep	1	4	4	4	4	4	4	9.4	9.4	9.4	41.965	373	373	5.12	1			1	2	2	2						0	9.2407	By MS/MS	409020	359370	212000	171400	331160	566030	394420	332650	80436	134300	120960	205190	249390	196160	106840
YDR116C	YDR116C	10	10	10	sp|YDR116C|MRPL1_YEAST NCSL01000006.1 281745-282602 ORF Verified Mitochondrial ribosomal protein of the large subunit GN=MRPL1 PE=1 SV=1	1	10	10	10	10	10	10	49.5	49.5	49.5	30.936	285	285	6.15	2	1	2	1			1	1		4	1		0	47.558	By MS/MS	853120	1024000	501420	645110	723560	962060	1278200	1084500	719300	981270	1055600	762420	1070600	1017200	872690
YDR117C	YDR117C	7	7	7	sp|YDR117C|TMA64_YEAST NCSL01000006.1 279681-281378 ORF Verified Protein of unknown function that associates with ribosomes; has a putative RNA binding domain; in mammals the corresponding protein, eIF2D, has been shown to possess translation initiation fa	1	7	7	7	7	7	7	15.9	15.9	15.9	63.973	565	565	4	2		1	2			1	1					0	25.103	By MS/MS	374240	441700	534450	556430	767570	447680	400410	447550	433700	695610	853240	660170	840870	863680	618490
YDR118W	YDR118W	3	3	3	sp|YDR118W|APC4_YEAST NCSL01000006.1 277484-279442 ORF Verified Subunit of the Anaphase-Promoting Complex/Cyclosome (APC/C); APC/C is a ubiquitin-protein ligase required for degradation of anaphase inhibitors, including mitotic cyclins, during the metaphas	1	3	3	3	3	3	3	7.2	7.2	7.2	75.247	652	652	6.75	1					1				2			0	7.419	By MS/MS	108660	118060	138270	125560	115980	156350	115510	21846	151240	118610	218930	174250	76060	128410	111930
YDR119W-A	YDR119W-A	1	1	1	sp|YDR119W-A|COX26_YEAST NCSL01000006.1 274107-274307 ORF Verified Stabilizes or regulates formation of respiratory chain supercomplexes composed of Complex III (ubiquinol-cytochrome c reductase) and Complex IV (cytochrome c oxidase) GN=COX26 PE=1 SV=1	1	1	1	1	1	1	1	16.7	16.7	16.7	7.4516	66	66	5					1								0.001459	2.5959	By MS/MS	0	0	0	0	0	0	0	0	0	0	0	0	0	0	0
YDR120C	YDR120C	7	7	7	sp|YDR120C|TRM1_YEAST NCSL01000006.1 272054-273766 ORF Verified tRNA methyltransferase; two forms of protein are made by alternative translation starts; localizes to both nucleus and mitochondrion to produce modified base N2,N2-dimethylguanosine in tRNAs i	1	7	7	7	7	7	7	12.3	12.3	12.3	64.18	570	570	8.25			1				2		2	2	1		0	14.67	By MS/MS	767640	912050	822450	874810	986340	877370	1056900	912810	736280	917740	921190	869760	1109600	921170	868670
YDR121W	YDR121W	4	4	4	sp|YDR121W|DPB4_YEAST NCSL01000006.1 271139-271732 ORF Verified Subunit of DNA pol epsilon and of ISW2 chromatin accessibility complex; involved in both chromosomal DNA replication and inheritance of telomeric silencing; stabilizes the interaction of Pol e	1	4	4	4	4	4	4	23.9	23.9	23.9	22.14	197	197	4.6	1	1	1					1	1				0	16.708	By MS/MS	765870	800800	522540	535130	488760	557380	724780	395460	419060	601080	800520	655550	452340	516790	497310
YDR122W	YDR122W	18	16	16	sp|YDR122W|KIN1_YEAST NCSL01000006.1 267414-270611 ORF Verified Serine/threonine protein kinase involved in regulation of exocytosis; localizes to the cytoplasmic face of the plasma membrane; KIN1 has a paralog, KIN2, that arose from the whole genome dupli	1	18	16	16	18	16	16	22.5	20	20	120.1	1065	1065	5.94	1	5	1	1	1		1	1	1	2	2	1	0	95.442	By MS/MS	747690	990060	579600	623150	835560	1029300	895670	815050	900170	1167000	1740000	1462700	1206000	1370200	719650
YDR127W	YDR127W	46	46	46	sp|YDR127W|ARO1_YEAST NCSL01000006.1 256059-260825 ORF Verified Pentafunctional arom protein; catalyzes steps 2 through 6 in the biosynthesis of chorismate, which is a precursor to aromatic amino acids GN=ARO1 PE=1 SV=1	1	46	46	46	46	46	46	37.2	37.2	37.2	174.79	1588	1588	6.33	5	8	9	6	4	4	6	6	4	3	9	6	0	323.31	By MS/MS	14569000	15975000	11862000	12821000	14062000	14276000	13662000	13980000	11371000	14014000	12073000	12379000	14571000	14230000	11344000
YDR128W	YDR128W	1	1	1	sp|YDR128W|MTC5_YEAST NCSL01000006.1 252314-255760 ORF Verified Subunit of SEACAT, a subcomplex of the SEA complex; Mtc1p, along with Rtc1p and Sea4p, redundantly inhibit the TORC1 inhibitory role of the Iml1p/SEACIT (Iml1p-Npr2p-Npr3p) subcomplex, a GAP f	1	1	1	1	1	1	1	0.7	0.7	0.7	131.03	1148	1148	5					1								0.0092153	1.9036	By MS/MS	0	17112	0	0	0	0	0	0	0	0	0	0	30845	0	0
YDR129C;REV__YDR129C	YDR129C	26;1	26;1	26;1	sp|YDR129C|SAC6_YEAST NCSL01000006.1 249929-251968 ORF Verified Fimbrin, actin-bundling protein; cooperates with Scp1p in organization and maintenance of the actin cytoskeleton; phosphorylated by Cdc28p/Clb2p in metaphase on T103, to regulate conformation,	2	26	26	26	26	26	26	43.5	43.5	43.5	69.811	625	625;625	4.56	6	6	8	4	5	3	4	2	2	1	1	1	0	323.31	By MS/MS	6890800	7463600	4163500	4470900	5414800	6308300	6676900	5557600	4818700	5626800	5950100	5017900	6019200	5877600	4458300
YDR130C	YDR130C	6	6	6	sp|YDR130C|FIN1_YEAST NCSL01000006.1 248686-249561 ORF Verified Spindle pole body-related intermediate filament protein; forms cell cycle-specific filaments between spindle pole bodies in dividing cells; localizes to poles and microtubules of spindle durin	1	6	6	6	6	6	6	27.1	27.1	27.1	33.131	291	291	4.71		1	2	1		2			1				0	28.619	By MS/MS	177070	124080	116510	120030	104250	117370	88944	83029	123250	174670	275500	320540	235700	136100	166880
YDR131C	YDR131C	2	2	2	sp|YDR131C|dubious197_YEAST NCSL01000006.1 246848-248518 ORF Verified F-box protein subunit of SCF ubiquitin ligase complex; substrate-specific adaptor subunit that recruits substrates to a core ubiquitination complex GN=dubious197 PE=1 SV=1	1	2	2	2	2	2	2	3.4	3.4	3.4	65.049	556	556	7				1						1			0	26.068	By MS/MS	63053	116770	146460	131110	152040	171370	159040	124970	99428	140000	168120	149660	140000	159670	141210
YDR132C	YDR132C	3	3	3	sp|YDR132C|dubious198_YEAST NCSL01000006.1 245007-246494 ORF Verified Protein of unknown function; protein increases in abundance and relative distribution to the nucleus increases upon DNA replication stress; YDR132C has a paralog, YLR108C, that arose fro	1	3	3	3	3	3	3	13.1	13.1	13.1	57.15	495	495	4.25		1		2			1						0	18.139	By MS/MS	115810	132680	95117	37771	78338	146440	156370	84219	103560	113510	141280	134430	103800	111670	94203
YDR135C;YKR104W	YDR135C	11;1	8;0	7;0	sp|YDR135C|YCF1_YEAST NCSL01000006.1 237744-242291 ORF Verified Vacuolar glutathione S-conjugate transporter; ABC-C transporter of the ATP-binding cassette family; required for vacuole fusion; forms stable complexes with vacuole fusion machinery; regulates	2	11	8	7	10	7	7	7.5	5.9	5.3	171.11	1515	1515;306	5.75	2			2			1	1		1	1		0	97.382	By MS/MS	658790	732930	579000	643100	653960	760150	803480	539460	613700	668590	743520	611000	677810	654220	463900
YDR137W	YDR137W	3	3	3	sp|YDR137W|RGP1_YEAST NCSL01000006.1 235044-237035 ORF Verified Subunit of a Golgi membrane exchange factor (Ric1p-Rgp1p); this complex catalyzes nucleotide exchange on Ypt6p GN=RGP1 PE=1 SV=1	1	3	3	3	3	3	3	5.7	5.7	5.7	75.282	663	663	5		1		1					1				0	16.29	By MS/MS	240050	196170	253010	228880	187060	224400	251210	213110	195790	237030	248140	256800	288410	235480	208520
YDR138W	YDR138W	7	7	7	sp|YDR138W|HPR1_YEAST NCSL01000006.1 232458-234716 ORF Verified Subunit of THO/TREX complexes; this complex couple transcription elongation with mitotic recombination and with mRNA metabolism and export, subunit of an RNA Pol II complex; regulates lifespan	1	7	7	7	7	7	7	12.6	12.6	12.6	87.771	752	752	5.38	1		2	1			3				1		0	93.99	By MS/MS	345480	488890	267140	288240	409390	555920	498030	415250	417730	511550	555640	507950	588700	593150	538440
YDR140W	YDR140W	1	1	1	sp|YDR140W|MTQ2_YEAST NCSL01000006.1 230489-231154 ORF Verified S-adenosylmethionine-dependent methyltransferase; subunit of complex with Trm112p that methylates translation release factor Sup45p (eRF1) in the ternary complex eRF1-eRF3-GTP; similar to E.co	1	1	1	1	1	1	1	7.2	7.2	7.2	24.873	221	221	10										1			0.00030157	3.3138	By MS/MS	35460	50731	21750	28436	36939	32203	36576	30478	29507	35654	40346	42618	37640	48922	31273
YDR141C	YDR141C	15	15	15	sp|YDR141C|DOP1_YEAST NCSL01000006.1 225295-230391 ORF Verified Golgi-localized, leucine-zipper domain containing protein; involved in endosome to Golgi transport, organization of the ER, establishing cell polarity, and morphogenesis; detected in highly pu	1	15	15	15	15	15	15	10.5	10.5	10.5	194.76	1698	1698	7.62		1	2	2	4	1	1		1	2	2	5	0	141.7	By MS/MS	1221500	1828100	1364800	1518900	1482100	1418400	1489000	1116200	1253300	1347300	1879000	1663800	1476700	1779600	1113300
YDR142C	YDR142C	2	2	2	sp|YDR142C|PEX7_YEAST NCSL01000006.1 223719-224846 ORF Verified Peroxisomal signal receptor for peroxisomal matrix proteins; recognizes the N-terminal nonapeptide signal (PTS2); WD repeat protein; defects in human homolog cause lethal rhizomelic chondrodys	1	2	2	2	2	2	2	5.1	5.1	5.1	42.322	375	375	1.5	2	2											0	4.2635	By MS/MS	334480	333950	199220	206020	249590	259850	294060	249680	261260	267110	316270	219620	279170	356030	188900
YDR143C	YDR143C	3	3	3	sp|YDR143C|SAN1_YEAST NCSL01000006.1 221444-223276 ORF Verified Ubiquitin-protein ligase; involved in proteasome-dependent degradation of aberrant nuclear proteins; targets substrates with regions of exposed hydrophobicity containing 5 or more contiguous h	1	3	3	3	3	3	3	5.9	5.9	5.9	65.745	610	610	3.33		1	1		1								0	22.308	By MS/MS	117260	207300	239560	250930	288800	153160	161220	178300	156650	164300	190430	176570	253000	163210	181920
YDR145W	YDR145W	14	14	14	sp|YDR145W|TAF12_YEAST NCSL01000006.1 216945-218579 ORF Verified Subunit (61/68 kDa) of TFIID and SAGA complexes; involved in RNA polymerase II transcription initiation and in chromatin modification, similar to histone H2A GN=TAF12 PE=1 SV=1	1	14	14	14	14	14	14	32	32	32	61.668	544	544	4.93	2	4	1	1	1		1	3	1			1	0	88.959	By MS/MS	852680	1451200	1107500	1343300	976570	1739500	1245300	1165500	927450	1207800	1467900	1308200	1681700	1745100	1356600
YDR147W	YDR147W	2	2	2	sp|YDR147W|EKI1_YEAST NCSL01000006.1 212071-213675 ORF Verified Ethanolamine kinase; primarily responsible for phosphatidylethanolamine synthesis via the CDP-ethanolamine pathway; exhibits some choline kinase activity, thus contributing to phosphatidylchol	1	2	2	2	2	2	2	5.6	5.6	5.6	61.704	534	534	9			1							1	1	1	0.00029691	2.9435	By MS/MS	0	0	0	0	0	0	0	0	0	36685	91183	31316	0	0	0
YDR148C	YDR148C	21	21	21	sp|YDR148C|KGD2_YEAST NCSL01000006.1 210239-211630 ORF Verified Dihydrolipoyl transsuccinylase; component of the mitochondrial alpha-ketoglutarate dehydrogenase complex, which catalyzes the oxidative decarboxylation of alpha-ketoglutarate to succinyl-CoA i	1	21	21	21	21	21	21	43.2	43.2	43.2	50.43	463	463	6.73	5	3	4	1	3	3	5	3	13	6	2	1	0	206.51	By MS/MS	5447600	5321000	3404400	3481200	4424400	5227900	5339000	4516200	4153400	5431800	5412800	5153600	4964800	4902100	4717700
YDR150W	YDR150W	16	16	16	sp|YDR150W|NUM1_YEAST NCSL01000006.1 203564-209677 ORF Verified Protein required for nuclear migration; component of the mitochondria-ER-cortex-ancor (MECA); required for the association of mitochondria with the cell cortex and for accurate distribution of	1	16	16	16	16	16	16	8.7	8.7	8.7	232.18	2037	2037	7.25			1	1	3	2	3	1		3	1	1	0	71.821	By MS/MS	1108700	1049700	1143200	1078900	1235500	1154800	1825000	1799400	831300	961380	820870	767650	865980	785260	968230
YDR152W	YDR152W	2	2	2	sp|YDR152W|GIR2_YEAST NCSL01000006.1 200933-201730 ORF Verified Highly-acidic RWD domain-containing cytoplasmic protein; forms a highly conserved complex with Rbg2p that is responsible for efficient cell growth under amino acid starvation and binds transla	1	2	2	2	2	2	2	13.2	13.2	13.2	31.03	265	265	2	1	1	1										0	21.356	By MS/MS	39419	44954	22049	25351	30509	35121	58343	28294	42334	34007	40613	45542	36886	43310	26561
YDR153C	YDR153C	4	4	4	sp|YDR153C|ENT5_YEAST NCSL01000006.1 199464-200699 ORF Verified Protein containing an N-terminal epsin-like domain; involved in clathrin recruitment and traffic between the Golgi and endosomes; associates with the clathrin adaptor Gga2p, clathrin adaptor c	1	4	4	4	4	4	4	13.4	13.4	13.4	47.376	411	411	9.5						1		1				2	0	53.813	By MS/MS	1046700	1188700	1137900	1374100	1087300	1554400	1388700	937580	854230	1321900	570950	820410	1142300	991230	1405700
YDR155C	YDR155C	12	12	11	sp|YDR155C|CPR1_YEAST NCSL01000006.1 198435-198923 ORF Verified Cytoplasmic peptidyl-prolyl cis-trans isomerase (cyclophilin); catalyzes the cis-trans isomerization of peptide bonds N-terminal to proline residues; binds the drug cyclosporin A; N-terminally	1	12	12	11	12	12	11	57.4	57.4	53.1	17.39	162	162	8.36	1		1	1	3	5	4	3	8	9	7	2	0	82.259	By MS/MS	12253000	13693000	15418000	14733000	15254000	14580000	14946000	15015000	10610000	15867000	15131000	13810000	15287000	15644000	13048000
YDR156W	YDR156W	1	1	1	sp|YDR156W|RPA14_YEAST NCSL01000006.1 197497-197910 ORF Verified RNA polymerase I subunit A14 GN=RPA14 PE=1 SV=1	1	1	1	1	1	1	1	9.5	9.5	9.5	14.597	137	137	11											1		0	4.3033	By MS/MS	22391	38708	43951	73447	130810	85472	99794	45246	65527	69595	83359	81827	92203	91234	72077
YDR158W	YDR158W	22	22	22	sp|YDR158W|HOM2_YEAST NCSL01000006.1 195983-197080 ORF Verified Aspartic beta semi-aldehyde dehydrogenase; catalyzes the second step in the common pathway for methionine and threonine biosynthesis; expression regulated by Gcn4p and the general control of a	1	22	22	22	22	22	22	56.2	56.2	56.2	39.543	365	365	6.59	3	4	3	2	2	4	3	1	5	5	2	3	0	88.818	By MS/MS	10979000	9986300	5126500	6359800	6864800	9081900	9150600	7676900	5945200	8868800	6401200	7085600	7603800	8118200	4930100
YDR159W	YDR159W	2	2	2	sp|YDR159W|SAC3_YEAST NCSL01000006.1 191655-195560 ORF Verified mRNA export factor; required for biogenesis of the small ribosomal subunit; component of TREX-2 complex (Sac3p-Thp1p-Sus1p-Cdc31p) involved in transcription elongation and mRNA export from the	1	2	2	2	2	2	2	2.3	2.3	2.3	149.49	1301	1301	7					1				1				0.0061989	2.0833	By MS/MS	91526	184800	175620	210720	0	105500	215110	80178	120520	170920	156510	90033	111020	64016	63812
YDR161W	YDR161W	2	2	2	sp|YDR161W|ACL4_YEAST NCSL01000006.1 187266-188429 ORF Verified Specific assembly chaperone for ribosomal protein Rpl4p; binds to an evolutionarily conserved surface extension of nascent Rpl4p and chaperones Rpl4p until its assembly into the pre-ribosome;	1	2	2	2	2	2	2	11.1	11.1	11.1	42.988	387	387	4.5	1							1					0	31.872	By MS/MS	485680	563070	315840	368120	445020	463610	541660	403700	398800	471210	407030	494390	482910	479740	454970
YDR162C	YDR162C	3	3	2	sp|YDR162C|NBP2_YEAST NCSL01000006.1 186381-187082 ORF Verified Protein involved in the HOG (high osmolarity glycerol) pathway; negatively regulates Hog1p by recruitment of phosphatase Ptc1p the Pbs2p-Hog1p complex; interacts with Bck1p and down regulates	1	3	3	2	2	2	2	16.7	16.7	11.2	26.267	233	233	6.5				1					1				0	4.2972	By MS/MS	599300	575400	290140	228390	359770	446670	484510	263780	386140	431310	506530	440410	363560	544130	304690
YDR164C	YDR164C	7	7	7	sp|YDR164C|SEC1_YEAST NCSL01000006.1 183258-185432 ORF Verified Sm-like protein involved in docking and fusion of exocytic vesicles; binds to assembled SNARE complexes at the membrane and stimulates membrane fusion; localization to sites of secretion (bud	1	7	7	7	7	7	7	12.4	12.4	12.4	83.479	724	724	4	2	3			1	2					1		0	89.588	By MS/MS	396860	484450	429620	497130	411850	503880	494780	583690	308760	434750	535750	439900	455980	430960	494620
YDR165W	YDR165W	4	4	4	sp|YDR165W|TRM82_YEAST NCSL01000006.1 181268-182602 ORF Verified Catalytic subunit of a tRNA methyltransferase complex; Trm8p and Trm82p comprise an enzyme that catalyzes a methyl-transfer from S-adenosyl-l-methionine to the N(7) atom of guanine at positio	1	4	4	4	4	4	4	12.8	12.8	12.8	50.53	444	444	8.6						1	1	1		1		1	0	10.214	By MS/MS	276910	254720	115170	189440	237760	249210	233420	192980	250160	161650	256580	176430	232920	223570	111920
YDR166C	YDR166C	3	3	3	sp|YDR166C|SEC5_YEAST NCSL01000006.1 178252-181167 ORF Verified Essential 107kDa subunit of the exocyst complex; the exocyst mediates polarized targeting and tethering of post-Golgi secretory vesicles to active sites of exocytosis at the plasma membrane pr	1	3	3	3	3	3	3	4.5	4.5	4.5	112.18	971	971	5.75			1		1		1	1					0	8.7718	By MS/MS	0	0	0	68070	23081	58443	80771	48976	56241	60151	140520	25663	44086	97748	61974
YDR167W	YDR167W	6	6	6	sp|YDR167W|TAF10_YEAST NCSL01000006.1 177404-178024 ORF Verified Subunit (145 kDa) of TFIID and SAGA complexes; involved in RNA polymerase II transcription initiation and in chromatin modification GN=TAF10 PE=1 SV=1	1	6	6	6	6	6	6	40.3	40.3	40.3	23.019	206	206	4.12	1	2		1	1	2	1						0	163.14	By MS/MS	553670	664240	601350	624530	739510	792530	704390	768550	563410	754960	612940	740640	787710	774600	600400
YDR168W	YDR168W	23	23	23	sp|YDR168W|CDC37_YEAST NCSL01000006.1 175625-177145 ORF Verified Essential Hsp90p co-chaperone; necessary for passage through the START phase of the cell cycle; stabilizes protein kinase nascent chains and participates along with Hsp90p in their folding GN	1	23	23	23	23	23	23	47.4	47.4	47.4	58.417	506	506	6.55	6	3		3	2	2	5	7	4	2	3	3	0	313.41	By MS/MS	2986600	3995200	3131100	3099100	3648000	3975000	3701600	3387300	3730400	4041300	5130400	4534100	5426800	5357800	3859500
YDR169C	YDR169C	13	13	12	sp|YDR169C|STB3_YEAST NCSL01000006.1 173585-175126 ORF Verified Ribosomal RNA processing element (RRPE)-binding protein; involved in the glucose-induced transition from quiescence to growth; restricted to nucleus in quiescent cells, released into cytoplasm	1	13	13	12	12	12	12	33.1	33.1	30	56.316	513	513	7.47		2	1			3	3			2	2	2	0	236.38	By MS/MS	779090	1016900	594970	521500	1156500	1117200	1032000	1117700	686520	1028400	1275600	1181200	1073400	1357500	1183100
YDR170C	YDR170C	16	16	16	sp|YDR170C|SEC7_YEAST NCSL01000006.1 165265-171279 ORF Verified Guanine nucleotide exchange factor (GEF) for ADP ribosylation factors; involved in proliferation of the Golgi, intra-Golgi transport and ER-to-Golgi transport; found in the cytoplasm and on Go	1	16	16	16	16	16	16	9.1	9.1	9.1	226.35	2004	2004	7.11	1	1		1	3	1	3	2	2	1	1	2	0	77.218	By MS/MS	1473600	1531700	1146800	1019200	1241400	1638800	1718000	1162200	1195900	1571600	1621100	1628500	1636600	1701500	1070700
YDR171W	YDR171W	10	10	10	sp|YDR171W|HSP42_YEAST NCSL01000006.1 161799-162926 ORF Verified Small heat shock protein (sHSP) with chaperone activity; forms barrel-shaped oligomers that suppress unfolded protein aggregation; involved in cytoskeleton reorganization after heat shock; pr	1	10	10	10	10	10	10	42.1	42.1	42.1	42.8	375	375	6.74	1	2	3	1	2	1	2			1	2	4	0	34.012	By MS/MS	3703200	6560100	3530300	3784500	4722800	2815100	4317200	4655300	3643000	4307400	5457500	4752900	5463200	4849200	3419100
YDR172W	YDR172W	24	24	24	sp|YDR172W|SUP35_YEAST NCSL01000006.1 159163-161220 ORF Verified Translation termination factor eRF3; has a role in mRNA deadenylation and decay; altered protein conformation creates the [PSI(+)] prion that modifies cellular fitness, alters translational f	1	24	24	24	24	24	24	39.6	39.6	39.6	76.6	685	685	6.74	3	1	3	2	7	3	2	1	3	2	4	4	0	281.73	By MS/MS	16411000	15599000	11078000	10479000	14354000	13899000	14473000	13350000	10798000	14317000	13410000	12717000	13752000	14512000	12203000
YDR173C	YDR173C	4	4	4	sp|YDR173C|ARG82_YEAST NCSL01000006.1 157902-158975 ORF Verified Inositol polyphosphate multikinase (IPMK); sequentially phosphorylates Ins(1,4,5)P3 to form Ins(1,3,4,5,6)P5; also has diphosphoinositol polyphosphate synthase activity; regulates arginine-,	1	4	4	4	4	4	4	18.5	18.5	18.5	40.581	357	357	5.5				2	1				1				0	17.33	By MS/MS	606220	749390	623850	533520	524960	742460	519730	612320	680690	816490	988610	1025500	843540	902440	684680
YDR174W	YDR174W	6	6	6	sp|YDR174W|HMO1_YEAST NCSL01000006.1 156684-157424 ORF Verified Chromatin associated high mobility group (HMG) family member; involved in compacting, bending, bridging and looping DNA; rDNA-binding component that regulates transcription from RNA polymerase	1	6	6	6	6	6	6	21.1	21.1	21.1	27.558	246	246	5.44	1	1	3	1						1	1	1	0	23.255	By MS/MS	2082700	1788500	1172500	1381400	1549100	2127300	2000400	1940200	1737300	2545800	1580200	1432400	2150600	1986900	2086600
YDR175C	YDR175C	7	7	7	sp|YDR175C|RSM24_YEAST NCSL01000006.1 155389-156348 ORF Verified Mitochondrial ribosomal protein of the small subunit GN=RSM24 PE=1 SV=1	1	7	7	7	7	7	7	22.3	22.3	22.3	37.421	319	319	5	2	1		1		1	1		1	1			0	56.662	By MS/MS	704730	805980	691200	733090	854310	995000	959200	949750	685450	990050	621810	393850	720080	815290	730270
YDR177W	YDR177W	9	9	9	sp|YDR177W|UBC1_YEAST NCSL01000006.1 152020-152667 ORF Verified Ubiquitin-conjugating enzyme; key E2 partner with Ubc4p for the anaphase-promoting complex (APC); mediates selective degradation of short-lived and abnormal proteins; plays a role in vesicle b	1	9	9	9	9	9	9	60.9	60.9	60.9	24.178	215	215	6.8	3	1	1	1		1			2	2	2	2	0	82.864	By MS/MS	1905000	2181900	1333400	1350300	2030900	2277300	1987300	2085200	2318500	3181400	2742000	2698300	2916300	3586100	2605200
YDR178W	YDR178W	4	4	4	sp|YDR178W|SDH4_YEAST NCSL01000006.1 151052-151597 ORF Verified Membrane anchor subunit of succinate dehydrogenase (SDH); involved in coupling the oxidation of succinate to the transfer of electrons to ubiquinone as part of the TCA cycle and the mitochondr	1	4	4	4	4	4	4	16.6	16.6	16.6	20.248	181	181	5.5				1	1	1	1						0	11.076	By MS/MS	1278200	1113700	333080	507050	600150	816900	560050	543970	529340	542750	681330	569270	481620	586620	291130
YDR180W	YDR180W	6	6	6	sp|YDR180W|SCC2_YEAST NCSL01000006.1 143770-148251 ORF Verified Subunit of cohesin loading factor (Scc2p-Scc4p); a complex required for loading of cohesin complexes onto chromosomes; involved in establishing sister chromatid cohesion during DSB repair via	1	6	6	6	6	6	6	5.2	5.2	5.2	171.15	1493	1493	7.14	1		1					2	1	1	1		0	19.289	By MS/MS	1327200	1196400	556670	496410	636920	868410	1065300	580830	402720	288240	573150	697250	357200	414350	166150
YDR181C	YDR181C	3	3	3	sp|YDR181C|SAS4_YEAST NCSL01000006.1 142191-143636 ORF Verified Subunit of the SAS complex (Sas2p, Sas4p, Sas5p); acetylates free histones and nucleosomes and regulates transcriptional silencing; required for the HAT activity of Sas2p GN=SAS4 PE=1 SV=1	1	3	3	3	3	3	3	5.6	5.6	5.6	55.323	481	481	8.67						1		1				1	0	6.1139	By MS/MS	130600	157650	104810	125080	174820	268730	359520	134800	190060	294150	314810	331490	282550	345030	290570
YDR182W	YDR182W	3	3	3	sp|YDR182W|CDC1_YEAST NCSL01000006.1 140463-141938 ORF Verified Putative mannose-ethanolamine phosphate phosphodiesterase; involved in GPI-anchor remodeling prior to the attachment of cell wall proteins to beta 1,3-glucan, removing ethanolamine phosphate f	1	3	3	3	3	3	3	7.1	7.1	7.1	57.158	491	491	8.75								3			1		0	23.063	By MS/MS	590490	676900	899850	808930	1014400	818590	1017400	987120	781670	953020	900760	1012900	1143000	1141800	669610
YDR183W	YDR183W	1	1	1	sp|YDR183W|PLP1_YEAST NCSL01000006.1 139243-139935 ORF Verified Protein that interacts with CCT (chaperonin containing TCP-1) complex; has a role in actin and tubulin folding; has weak similarity to phosducins, which are G-protein regulators GN=PLP1 PE=1 S	1	1	1	1	1	1	1	5.2	5.2	5.2	26.719	230	230	8	1										1	1	0.0056449	2.1009	By MS/MS	43219	128570	0	56672	30947	90363	72370	34434	134210	89246	60186	131640	93631	62888	0
YDR188W	YDR188W	15	15	15	sp|YDR188W|CCT6_YEAST NCSL01000006.1 131457-133097 ORF Verified Subunit of the cytosolic chaperonin Cct ring complex; related to Tcp1p, essential protein that is required for the assembly of actin and tubulins in vivo; contains an ATP-binding motif GN=CCT6	1	15	15	15	15	15	15	36.1	36.1	36.1	59.909	546	546	6.65	3	2	1		4	3		3	3	3	4		0	125.73	By MS/MS	6826900	6854200	6575500	6569900	5858800	7443200	7199500	6201200	5136900	6156700	7066900	6536200	7433200	6954100	6369600
YDR189W	YDR189W	6	6	6	sp|YDR189W|SLY1_YEAST NCSL01000006.1 129120-131120 ORF Verified Hydrophilic protein involved in ER/Golgi vesicle trafficking; SM (Sec1/Munc-18) family protein that binds the tSNARE Sed5p and stimulates its assembly into a trans-SNARE membrane-protein compl	1	6	6	6	6	6	6	11.4	11.4	11.4	74.666	666	666	7.12		1	1		1	1	1				2	1	0	54.293	By MS/MS	1177400	1165800	861670	735800	804810	1031800	1254400	725420	1041300	1078900	1307900	1086900	1128500	1075100	761620
YDR190C	YDR190C	20	20	20	sp|YDR190C|RVB1_YEAST NCSL01000006.1 127526-128917 ORF Verified ATP-dependent DNA helicase, also known as pontin; member of the AAA+ and RuvB-like protein families; similar to Rvb2p; conserved component of multiple complexes including the INO80 complex, th	1	20	20	20	20	20	20	50.5	50.5	50.5	50.452	463	463	5.7	2	6	3	4	5	2	3	1	7	2	1	1	0	282.27	By MS/MS	5176700	6479100	3752900	3344500	4139400	5892100	6252900	6084300	6125600	6797200	7602400	6775800	7219000	7562100	6537700
YDR194C	YDR194C	16	16	16	sp|YDR194C|MSS116_YEAST NCSL01000006.1 121573-123567 ORF Verified Mitochondrial transcription elongation factor; DEAD-box protein; required for efficient splicing of mitochondrial Group I and II introns; non-polar RNA helicase that also facilities strand a	1	16	16	16	16	16	16	29.4	29.4	29.4	76.416	664	664	6.18	1	4	2	2	2	1		2	3	2	2	1	0	65.892	By MS/MS	3802500	3400400	2203200	2506000	2599000	3402000	3454500	2334400	2835200	2897300	3464700	2887800	2482700	2664100	2239000
YDR195W	YDR195W	5	5	5	sp|YDR195W|REF2_YEAST NCSL01000006.1 119317-120921 ORF Verified RNA-binding protein; involved in the cleavage step of mRNA 3-end formation prior to polyadenylation, and in snoRNA maturation; part of holo-CPF subcomplex APT, which associates with 3-ends o	1	5	5	5	5	5	5	10.9	10.9	10.9	59.877	534	534	6.14			1	1	1		1	3					0	10.071	By MS/MS	432410	485340	245860	285830	333600	451760	483060	380110	280470	367590	340920	379630	384830	373250	275620
YDR196C	YDR196C	3	3	3	sp|YDR196C|CAB5_YEAST NCSL01000006.1 118518-119243 ORF Verified Subunit of the CoA-Synthesizing Protein Complex (CoA-SPC); subunits of this complex are: Cab2p, Cab3p, Cab4p, Cab5p, Sis2p and Vhs3p; probable dephospho-CoA kinase (DPCK) that catalyzes the la	1	3	3	3	3	3	3	22	22	22	27.323	241	241	6.6				2		1			1	1			0	10.133	By MS/MS	143850	188550	131090	144500	179190	172850	137060	138240	210040	258190	291580	273710	291880	290120	221510
YDR197W	YDR197W	5	5	5	sp|YDR197W|CBS2_YEAST NCSL01000006.1 117125-118294 ORF Verified Mitochondrial translational activator of the COB mRNA; interacts with translating ribosomes, acts on the COB mRNA 5-untranslated leader GN=CBS2 PE=1 SV=1	1	5	5	5	5	5	5	16.7	16.7	16.7	44.619	389	389	7.4					2		1		1		1		0	20.038	By MS/MS	281770	301470	203280	147530	120400	281410	313900	197840	234980	225180	317290	247300	273470	232670	254280
YDR200C	YDR200C	8	8	8	sp|YDR200C|VPS64_YEAST NCSL01000006.1 113430-115244 ORF Verified Protein required for cytoplasm to vacuole targeting of proteins; forms a complex with Far3p and Far7p to Far11p involved in recovery from pheromone-induced cell cycle arrest; mutant has incre	1	8	8	8	8	8	8	15.6	15.6	15.6	67.221	604	604	4.88	1		2	2		2						1	0	28.046	By MS/MS	150710	202370	155590	104800	142950	101040	165400	145020	134350	169870	164030	141970	127460	94154	32603
YDR201W	YDR201W	3	3	3	sp|YDR201W|SPC19_YEAST NCSL01000006.1 112709-113206 ORF Verified Essential subunit of the Dam1 complex (aka DASH complex); complex couples kinetochores to the force produced by MT depolymerization thereby aiding in chromosome segregation; also localized to	1	3	3	3	3	3	3	24.2	24.2	24.2	18.909	165	165	4.67		1				2							0	11.163	By MS/MS	268160	288400	226620	248590	337500	484110	430730	236450	311430	449290	368230	251260	399190	332430	275720
YDR202C	YDR202C	1	1	1	sp|YDR202C|RAV2_YEAST NCSL01000006.1 111570-112625 ORF Verified Subunit of RAVE complex (Rav1p, Rav2p, Skp1p); the RAVE complex associates with the V1 domain of the vacuolar membrane (H+)-ATPase (V-ATPase) and promotes assembly and reassembly of the holoen	1	1	1	1	1	1	1	4.6	4.6	4.6	40.017	351	351	12												1	0	10.851	By MS/MS	117760	153630	97467	97708	122120	146030	108300	92818	96776	127200	124300	122950	138920	121200	93934
YDR204W	YDR204W	1	1	1	sp|YDR204W|COQ4_YEAST NCSL01000006.1 110379-111386 ORF Verified Protein with a role in ubiquinone (Coenzyme Q) biosynthesis; possibly functioning in stabilization of Coq7p; located on matrix face of mitochondrial inner membrane; component of a mitochondria	1	1	1	1	1	1	1	3	3	3	38.601	335	335	2		1											0.00030257	3.3473	By MS/MS	0	0	0	0	0	0	0	0	0	0	0	0	0	0	0
YDR205W	YDR205W	1	1	1	sp|YDR205W|MSC2_YEAST NCSL01000006.1 108003-110177 ORF Verified Endoplasmic reticulum zinc transporter; part of a heterodimeric transporter with Zrg17p that transfers zinc from the cytosol to the ER lumen; member of the cation diffusion facilitator family	1	1	1	1	1	1	1	2.9	2.9	2.9	80.583	724	724	7							1						0	5.8776	By MS/MS	28776	0	0	14194	0	0	0	0	0	0	0	43466	0	0	0
YDR207C	YDR207C	2	2	2	sp|YDR207C|UME6_YEAST NCSL01000006.1 102002-104512 ORF Verified Rpd3L histone deacetylase complex subunit; key transcriptional regulator of early meiotic genes; involved in chromatin remodeling and transcriptional repression via DNA looping; binds URS1 ups	1	2	2	2	2	2	2	1.9	1.9	1.9	91.119	836	836	3	1				1								0.0014586	2.5953	By MS/MS	0	11025	30462	52644	43083	79301	41795	49219	24553	26972	8086.1	19734	18536	15170	7932.5
YDR208W	YDR208W	5	5	5	sp|YDR208W|MSS4_YEAST NCSL01000006.1 98959-101301 ORF Verified Phosphatidylinositol-4-phosphate 5-kinase; involved in actin cytoskeleton organization and cell morphogenesis; multicopy suppressor of stt4 mutation GN=MSS4 PE=1 SV=1	1	5	5	5	5	5	5	6.4	6.4	6.4	89.344	780	780	7				1	1		1	1			1		0	9.2352	By MS/MS	649620	674370	391950	386190	535710	591440	627040	472650	520210	625440	557280	563870	638530	600090	399180
YDR211W	YDR211W	13	13	13	sp|YDR211W|GCD6_YEAST NCSL01000006.1 93902-96040 ORF Verified Catalytic epsilon subunit of the translation initiation factor eIF2B; eIF2B is the guanine-nucleotide exchange factor for eIF2; activity subsequently regulated by phosphorylated eIF2; first iden	1	13	13	13	13	13	13	21.6	21.6	21.6	81.16	712	712	6.8			2	1	2		4	3	1	1	1		0	92.147	By MS/MS	1735900	1965000	1456100	1541500	1535500	1753200	1752100	1751200	1404100	1615800	1875800	1513100	1960100	1861500	1480300
YDR212W	YDR212W	19	19	19	sp|YDR212W|TCP1_YEAST NCSL01000006.1 91850-93529 ORF Verified Alpha subunit of chaperonin-containing T-complex; complex mediates protein folding in the cytosol; involved in actin cytoskeleton maintenance; overexpression in neurons suppresses formation of p	1	19	19	19	19	19	19	39.4	39.4	39.4	60.48	559	559	7.35	2	3	1	1		3	3	2	1	2	4	4	0	99.551	By MS/MS	4742800	4967500	4300600	4497200	5109800	5502400	5054000	4922400	4173600	4838500	5149600	5058200	6004800	5642200	4959100
YDR214W	YDR214W	18	18	18	sp|YDR214W|AHA1_YEAST NCSL01000006.1 86813-87865 ORF Verified Co-chaperone that binds Hsp82p and activates its ATPase activity; plays a role in determining prion variants; similar to Hch1p; expression is regulated by stresses such as heat shock; protein ab	1	18	18	18	18	18	18	49.1	49.1	49.1	39.429	350	350	5.89	1	4	4	5	2	2		1	1	1	3	3	0	165.37	By MS/MS	3083500	3351800	1792800	2040200	2285500	2514500	2615600	2100100	2289000	2512600	3645200	3287400	3066100	3551600	1573000
YDR217C	YDR217C	1	1	1	sp|YDR217C|RAD9_YEAST NCSL01000006.1 77262-81191 ORF Verified DNA damage-dependent checkpoint protein; required for cell-cycle arrest in G1/S, intra-S, and G2/M, plays a role in postreplication repair (PRR) pathway; transmits checkpoint signal by activatin	1	1	1	1	1	1	1	1.1	1.1	1.1	148.38	1309	1309	8								1					1	-2	By MS/MS	0	0	0	0	0	0	0	0	0	0	0	0	0	0	0
YDR218C	YDR218C	26	26	26	sp|YDR218C|SPR28_YEAST NCSL01000006.1 75690-76961 ORF Verified Sporulation-specific homolog of the CDC3/10/11/12 family of genes; meiotic septin expressed at high levels during meiotic divisions and ascospore formation; the yeast CDC3/10/11/12 family is a	1	26	26	26	26	26	26	50.8	50.8	50.8	48.18	423	423	6.57	3	3	8	4	4	3	2	4	5	3	6	4	0	323.31	By MS/MS	4556200	4825100	1616800	1325900	5548300	6517900	1449300	915550	13037000	17841000	21358000	22673000	20735000	25601000	11440000
YDR221W	YDR221W	5	5	5	sp|YDR221W|GTB1_YEAST NCSL01000006.1 71304-73412 ORF Verified Glucosidase II beta subunit, forms a complex with alpha subunit Rot2p; involved in removal of two glucose residues from N-linked glycans during glycoprotein biogenesis in the ER; relocalizes fro	1	5	5	5	5	5	5	7.3	7.3	7.3	79.905	702	702	6.86	1	1			2						1	2	0	7.6974	By MS/MS	428300	443750	247940	282570	457680	442990	575360	483390	476460	525680	473000	447560	441250	463240	398400
YDR224C	YDR224C	16	16	5	sp|YDR224C|HTB1_YEAST NCSL01000006.1 66031-66426 ORF Verified Histone H2B; core histone protein required for chromatin assembly and chromosome function; nearly identical to HTB2; Rad6p-Bre1p-Lge1p mediated ubiquitination regulates reassembly after DNA repl	1	16	16	5	16	16	5	75.6	75.6	13.7	14.252	131	131	5.96	11	7	3	1	3	4	4	4	4	2	3	8	0	66.042	By MS/MS	4823100	6480600	4170300	6045900	7643000	9705200	8667300	10020000	5234300	8607900	5306200	6557900	8961600	7692400	7953400
YDR226W	YDR226W	20	20	20	sp|YDR226W|ADK1_YEAST NCSL01000006.1 63588-64256 ORF Verified Adenylate kinase, required for purine metabolism; localized to the cytoplasm and the mitochondria; lacks cleavable signal sequence; protein abundance increases in response to DNA replication str	1	20	20	20	20	20	20	86	86	86	24.254	222	222	7.29	5	4	8	6	4	5	4	8	12	15	9	5	0	195.72	By MS/MS	24564000	25327000	27324000	28319000	30573000	32247000	29416000	28480000	21993000	30801000	30074000	27446000	33508000	31475000	29809000
YDR227W	YDR227W	9	9	9	sp|YDR227W|SIR4_YEAST NCSL01000006.1 59081-63172 ORF Verified SIR protein involved in assembly of silent chromatin domains; silent information regulator (SIR) along with SIR2 and SIR3; involved in assembly of silent chromatin domains at telomeres and the s	1	9	9	9	9	9	9	7.1	7.1	7.1	152.53	1363	1363	8.44			1		1	1			1	3	1	1	0	68.902	By MS/MS	467930	541560	492090	446170	514670	568210	535650	508190	512430	628530	623940	552760	772830	744030	670810
YDR228C	YDR228C	4	4	4	sp|YDR228C|PCF11_YEAST NCSL01000006.1 56920-58803 ORF Verified mRNA 3 end processing factor; essential component of cleavage and polyadenylation factor IA (CF IA), involved in pre-mRNA 3 end processing and in transcription termination; binds C-terminal d	1	4	4	4	4	4	4	10	10	10	72.012	627	627	5.71	2	1			1				1		2		0	62.098	By MS/MS	449660	401540	239260	202310	280840	304410	318390	214530	253030	255760	334770	332050	281410	298070	176040
YDR229W	YDR229W	2	2	2	sp|YDR229W|IVY1_YEAST NCSL01000006.1 54579-55940 ORF Verified Phospholipid-binding protein that interacts with both Ypt7p and Vps33p; may partially counteract the action of Vps33p and vice versa, localizes to the rim of the vacuole as cells approach statio	1	2	2	2	2	2	2	4.4	4.4	4.4	50.067	453	453	4.5			1			1							0.00030534	3.5298	By MS/MS	21135	95077	49423	58878	44547	86626	84620	55369	87307	52939	55970	91437	68699	109840	25413
YDR231C	YDR231C	9	9	9	sp|YDR231C|COX20_YEAST NCSL01000006.1 53815-54432 ORF Verified Mitochondrial inner membrane protein; required for proteolytic processing of Cox2p and its assembly into cytochrome c oxidase GN=COX20 PE=1 SV=1	1	9	9	9	9	9	9	42.9	42.9	42.9	23.758	205	205	5.75	3			1	1	2	2	1			1	1	0	130.08	By MS/MS	1238200	1117200	884640	804980	664110	938270	1120300	642120	632440	724330	833680	751590	624170	561760	724420
YDR232W	YDR232W	3	3	3	sp|YDR232W|HEM1_YEAST NCSL01000006.1 51627-53273 ORF Verified 5-aminolevulinate synthase; catalyzes the first step in the heme biosynthetic pathway; an N-terminal signal sequence is required for localization to the mitochondrial matrix; expression is regul	1	3	3	3	3	3	3	8.4	8.4	8.4	59.349	548	548	8.67							1	1			1		0.00030979	3.9093	By MS/MS	127500	146630	63651	78373	118010	63664	193880	158890	77765	202180	59754	61883	86783	142920	129490
YDR233C	YDR233C	20	20	20	sp|YDR233C|RTN1_YEAST NCSL01000006.1 50363-51259 ORF Verified Reticulon protein; involved in nuclear pore assembly and maintenance of tubular ER morphology; promotes membrane curvature; regulates the ER asymmetry-induced inheritance block during ER stress;	1	20	20	20	20	20	20	54	54	54	33.361	298	298	5.27	2	6	10	5	1	2	7	2		1		5	0	183.91	By MS/MS	11527000	12651000	8294700	8157700	9444600	10976000	10469000	8844200	8215700	9070900	10368000	9722400	11692000	10056000	8460200
YDR234W	YDR234W	6	6	6	sp|YDR234W|LYS4_YEAST NCSL01000006.1 47522-49603 ORF Verified Homoaconitase; catalyzes the conversion of homocitrate to homoisocitrate, which is a step in the lysine biosynthesis pathway GN=LYS4 PE=1 SV=1	1	6	6	6	6	6	6	8.4	8.4	8.4	75.128	693	693	6.88				2	1	1	1	1	1			1	0	24.091	By MS/MS	88346	100440	57745	48409	63112	76495	45630	101140	43115	53393	74740	66019	70937	60838	46107
YDR235W	YDR235W	2	2	2	sp|YDR235W|PRP42_YEAST NCSL01000006.1 45594-47228 ORF Verified U1 snRNP protein involved in splicing; required for U1 snRNP biogenesis; contains multiple tetriatricopeptide repeats GN=PRP42 PE=1 SV=1	1	2	2	2	2	2	2	4	4	4	65.019	544	544	3.6	1	1		1	1	1							1	-2	By MS/MS	173200	252720	148160	181390	241200	306110	314000	198050	218200	248410	282110	261690	217560	262060	154470
YDR236C	YDR236C	4	4	4	sp|YDR236C|FMN1_YEAST NCSL01000006.1 44840-45496 ORF Verified Riboflavin kinase, produces riboflavin monophosphate (FMN); FMN is a necessary cofactor for many enzymes; predominantly localizes to the microsomal fraction and also found in the mitochondrial i	1	4	4	4	4	4	4	34.4	34.4	34.4	24.537	218	218	4.75	2							1	1				0	11.594	By MS/MS	308690	412320	342870	375280	348230	403630	380050	335800	311070	348250	366360	330640	407430	367380	361860
YDR237W	YDR237W	9	9	9	sp|YDR237W|MRPL7_YEAST NCSL01000006.1 43239-44117 ORF Verified Mitochondrial ribosomal protein of the large subunit; MRPL7 produces both YmL5 and YmL7, which are two different modified forms of the same protein GN=MRPL7 PE=1 SV=1	1	9	9	9	9	9	9	42.5	42.5	42.5	33.158	292	292	5.64	1	2	2	1			3	2	3				0	67.902	By MS/MS	1527700	1264000	446540	220070	448230	654320	885030	420970	702980	622670	677570	603820	471810	517610	376830
YDR238C	YDR238C	27	27	27	sp|YDR238C|SEC26_YEAST NCSL01000006.1 39916-42837 ORF Verified Essential beta-coat protein of the COPI coatomer; involved in ER-to-Golgi protein trafficking and maintenance of normal ER morphology; shares 43% sequence identity with mammalian beta-coat prot	1	27	27	27	27	27	27	32.9	32.9	32.9	109.03	973	973	6	5	1	5	4	3	4	3	1	1	3	1	5	0	229.54	By MS/MS	4853700	4974600	2649700	2595000	3445400	4567500	4752200	3494400	3520800	3807000	4154400	4088600	3670100	4039000	2279800
YDR239C	YDR239C	4	4	4	sp|YDR239C|dubious217_YEAST NCSL01000006.1 37310-39676 ORF Verified Protein of unknown function; may interact with ribosomes, based on co-purification experiments GN=dubious217 PE=1 SV=1	1	4	4	4	4	4	4	4.8	4.8	4.8	86.433	788	788	5.75			1	1			1		1				0	28.739	By MS/MS	123460	95944	64940	84898	82346	126670	83659	105100	85201	131770	137450	135240	93339	133290	140640
YDR240C	YDR240C	2	2	2	sp|YDR240C|SNU56_YEAST NCSL01000006.1 35578-37056 ORF Verified Component of U1 snRNP required for mRNA splicing via spliceosome; yeast specific, no metazoan counterpart; interacts with mRNA in commitment complex GN=SNU56 PE=1 SV=1	1	2	2	2	2	2	2	4.1	4.1	4.1	56.518	492	492	2	1		1										0.00030969	3.9091	By MS/MS	61595	58783	78350	46500	82626	56123	67319	56181	48683	39542	67157	59238	53688	41987	52444
YDR242W	YDR242W	1	1	1	sp|YDR242W|AMD2_YEAST NCSL01000006.1 32620-34269 ORF Verified Putative amidase GN=AMD2 PE=1 SV=1	1	1	1	1	1	1	1	2	2	2	61.405	549	549	8								1					1	-2	By MS/MS	0	0	0	0	0	0	0	0	0	0	0	0	0	0	0
YDR243C	YDR243C	2	2	2	sp|YDR243C|PRP28_YEAST NCSL01000006.1 30792-32558 ORF Verified RNA binding protein; involved in RNA isomerization at the 5 splice site and for exchange of U6 for U1 snRNA at the 5 splice site; similar to the RNA helicases of the DEAD-box family GN=PRP28	1	2	2	2	2	2	2	4.3	4.3	4.3	66.58	588	588	4	1						1						0.00030912	3.8827	By MS/MS	0	47016	37338	33445	76210	38301	58394	3825.4	92734	79945	49671	32398	63378	96774	15110
YDR245W	YDR245W	1	1	1	sp|YDR245W|MNN10_YEAST NCSL01000006.1 27094-28275 ORF Verified Subunit of a Golgi mannosyltransferase complex; complex mediates elongation of the polysaccharide mannan backbone; membrane protein of the mannosyltransferase family; other members of the compl	1	1	1	1	1	1	1	3.8	3.8	3.8	46.733	393	393	3			1										0	4.7598	By MS/MS	14227	16941	13294	8528.2	11694	16068	11114	8353.9	5037.7	7454.4	10694	11566	11841	11266	0
YDR246W	YDR246W	3	3	3	sp|YDR246W|TRS23_YEAST NCSL01000006.1 26129-26788 ORF Verified Core component of transport protein particle (TRAPP) complexes I-III; TRAPP complexes are related multimeric guanine nucleotide-exchange factor for the GTPase Ypt1p, regulating ER-Golgi traffic	1	3	3	3	3	3	3	23.3	23.3	23.3	24.851	219	219	8	1										1	1	0	16.008	By MS/MS	111920	117240	95805	76566	109170	103950	138400	88361	105500	81950	111210	104890	118800	104710	92642
YDR248C	YDR248C	4	4	4	sp|YDR248C|dubious218_YEAST NCSL01000006.1 22735-23316 ORF Uncharacterized Putative gluconokinase; sequence similarity to bacterial and human gluconokinase; green fluorescent protein (GFP)-fusion protein localizes to the cytoplasm; upregulated by deletion	1	4	4	4	4	4	4	24.4	24.4	24.4	22.174	193	193	3.2	1		2	1	1								0	8.5964	By MS/MS	172730	174570	116650	36004	83974	128650	106580	70705	96319	135230	205350	183590	86034	31676	43169
YDR251W	YDR251W	1	1	1	sp|YDR251W|PAM1_YEAST NCSL01000006.1 17968-20460 ORF Verified Essential protein of unknown function; exhibits variable expression during colony morphogenesis; overexpression permits survival without protein phosphatase 2A, inhibits growth, and induces a fi	1	1	1	1	1	1	1	1.3	1.3	1.3	92.951	830	830	6						1							0	6.3922	By MS/MS	81344	77495	123960	119990	95612	108350	137260	123800	110260	86578	35198	86427	150020	102360	105190
YDR255C	YDR255C	8	8	8	sp|YDR255C|RMD5_YEAST NCSL01000006.1 13225-14490 ORF Verified Component of GID Complex that confers ubiquitin ligase (U3) activity; necessary for polyubiquitination and degradation of the gluconeogenic enzyme fructose-1,6-bisphosphatase; forms dimer with F	1	8	8	8	8	8	8	24.9	24.9	24.9	49.212	421	421	3.9	1	2	1	4			1	1					0	62.107	By MS/MS	565350	664340	347520	367850	393520	467500	482950	323360	434090	500210	666230	572110	419210	434480	316250
YDR256C	YDR256C	22	22	22	sp|YDR256C|CTA1_YEAST NCSL01000006.1 11363-12910 ORF Verified Catalase A; breaks down hydrogen peroxide in the peroxisomal matrix formed by acyl-CoA oxidase (Pox1p) during fatty acid beta-oxidation GN=CTA1 PE=1 SV=1	1	22	22	22	22	22	22	43.9	43.9	43.9	58.479	515	515	5.71	4	4	8	8	5	4	5	7	4	4		3	0	312.1	By MS/MS	7224100	6998100	4323000	5063100	5749700	6373400	6704000	6996200	5272500	7018800	8359500	9584500	8520800	8579600	5489400
YDR257C	YDR257C	6	6	6	sp|YDR257C|RKM4_YEAST NCSL01000006.1 9569-11053 ORF Verified Ribosomal lysine methyltransferase; specific for monomethylation of Rpl42ap and Rpl42bp (lysine 55); nuclear SET-domain containing protein GN=RKM4 PE=1 SV=1	1	6	6	6	6	6	6	12.6	12.6	12.6	57.312	494	494	5.33	1	2				1				1	1		0	18.99	By MS/MS	228170	293360	179860	128350	185560	197290	253040	193130	225430	189250	197930	262130	246820	232940	131160
YDR258C	YDR258C	34	34	34	sp|YDR258C|HSP78_YEAST NCSL01000006.1 6800-9235 ORF Verified Oligomeric mitochondrial matrix chaperone; cooperates with Ssc1p in mitochondrial thermotolerance after heat shock; able to prevent the aggregation of misfolded proteins as well as resolubilize p	1	34	34	34	34	34	34	46.1	46.1	46.1	91.305	811	811	7.61	5	3		4	3	4	3	8	7	7	6	7	0	323.31	By MS/MS	9531000	10795000	7347300	7827600	8710000	8848600	10829000	10415000	8820000	11673000	11734000	11645000	9851800	10789000	9692900
YDR259C	YDR259C	2	2	2	sp|YDR259C|YAP6_YEAST NCSL01000006.1 5261-6412 ORF Verified Basic leucine zipper (bZIP) transcription factor; physically interacts with the Tup1-Cyc8 complex and recruits Tup1p to its targets; overexpression increases sodium and lithium tolerance; computat	1	2	2	2	2	2	2	3.9	3.9	3.9	43.659	383	383	11										1		1	0	4.7095	By MS/MS	13738	14176	24566	21137	24116	23811	21029	18675	13546	19955	19445	13819	13659	15571	18680
YDR261C	YDR261C	3	3	3	sp|YDR261C|EXG2_YEAST NCSL01000006.1 1836-3524 ORF Verified Exo-1,3-beta-glucanase; involved in cell wall beta-glucan assembly; may be anchored to the plasma membrane via a glycosylphosphatidylinositol (GPI) anchor GN=EXG2 PE=1 SV=1	1	3	3	3	3	3	3	7.5	7.5	7.5	63.597	562	562	7.75			1				1			1	1		0	13.857	By MS/MS	64744	82082	44912	74761	57635	81703	56769	71887	38423	61360	95013	87787	67806	92715	27115
YDR262W	YDR262W	2	2	2	sp|YDR262W|dubious221_YEAST NCSL01000037.1 303-1121 ORF Uncharacterized Putative protein of unknown function; green fluorescent protein (GFP)-fusion protein localizes to the vacuole and is induced in response to the DNA-damaging agent MMS; gene expression	1	2	2	2	2	2	2	12.5	12.5	12.5	30.627	272	272	9.33									2	1			0	32.28	By MS/MS	139470	117040	193380	135630	143130	183570	315520	188150	153680	213990	231240	131160	144070	172110	159160
YDR264C	YDR264C	6	6	6	sp|YDR264C|AKR1_YEAST NCSL01000037.1 3199-5493 ORF Verified Palmitoyl transferase involved in protein palmitoylation; acts as a negative regulator of pheromone response pathway; required for endocytosis of pheromone receptors; involved in cell shape contro	1	6	6	6	6	6	6	12.4	12.4	12.4	85.866	764	764	6.75	1	1	1				1		1	2		1	0	52.221	By MS/MS	541260	702380	515930	477280	484400	614930	596940	476430	568840	658100	677430	626870	722830	800430	435340
YDR266C	YDR266C	4	4	4	sp|YDR266C|HEL2_YEAST NCSL01000037.1 7274-9193 ORF Verified RING finger ubiquitin ligase (E3); involved in ubiquitylation and degradation of excess histones; interacts with Ubc4p and Rad53p; null mutant sensitive to hydroxyurea (HU); green fluorescent prot	1	4	4	4	4	4	4	8.3	8.3	8.3	72.739	639	639	4.5	1	1		1							1		0	18.435	By MS/MS	7197.4	8311.1	25324	24253	31491	36598	40467	35594	21365	29299	25856	35291	24588	27748	41034
YDR268W	YDR268W	2	2	2	sp|YDR268W|MSW1_YEAST NCSL01000037.1 11175-12314 ORF Verified Mitochondrial tryptophanyl-tRNA synthetase GN=MSW1 PE=1 SV=1	1	2	2	2	2	2	2	9.5	9.5	9.5	43.029	379	379	6.5		1									1		0	49.193	By MS/MS	40861	39782	32500	32773	37879	37464	35412	34649	34105	28867	38693	44166	30236	49401	33260
YDR270W	YDR270W	3	3	3	sp|YDR270W|CCC2_YEAST NCSL01000037.1 12845-15856 ORF Verified Cu(+2)-transporting P-type ATPase; required for export of copper from the cytosol into an extracytosolic compartment; similar to human proteins involved in Menkes and Wilsons diseases; protein a	1	3	3	3	3	3	3	3.3	3.3	3.3	109.68	1003	1003	3.25		1	2		1								0	17.465	By MS/MS	247210	260320	142740	106790	165930	225280	182430	133960	219340	221400	270280	220100	286270	225470	121710
YDR272W	YDR272W	12	12	12	sp|YDR272W|GLO2_YEAST NCSL01000037.1 16180-17004 ORF Verified Cytoplasmic glyoxalase II; catalyzes the hydrolysis of S-D-lactoylglutathione into glutathione and D-lactate; GLO2 has a paralog, GLO4, that arose from the whole genome duplication GN=GLO2 PE=1	1	12	12	12	12	12	12	51.1	51.1	51.1	31.326	274	274	8.83				3	3			2	3	3	5	4	0	46.093	By MS/MS	2135000	3275000	2511200	3156900	3188200	1743300	2008500	2924900	1904300	2361200	3232000	3145200	3219100	2900000	1500100
YDR273W	YDR273W	11	11	11	sp|YDR273W|DON1_YEAST NCSL01000037.1 17348-18469 ORF Verified Meiosis-specific component of the spindle pole body; subunit of the leading edge protein (LEP) complex (Ssp1-Ady3-Don1-Irc10) that forms a ring-like structure at the leading edge of the prospore	1	11	11	11	11	11	11	39.9	39.9	39.9	41.129	373	373	6.45		2	1	1	1	5	7	1	2	1	1		0	181.55	By MS/MS	1147800	907530	490730	430660	1329500	1357400	540510	558950	2704400	4419200	4553700	5083400	5104700	5682200	2822600
YDR275W	YDR275W	3	3	3	sp|YDR275W|BSC2_YEAST NCSL01000037.1 19464-20171 ORF Verified Protein of unknown function; ORF exhibits genomic organization compatible with a translational readthrough-dependent mode of expression; null mutant displays increased translation rate and incre	1	3	3	3	3	3	3	13.2	13.2	13.2	26.537	235	235	4	1			1			1						0	6.1161	By MS/MS	49930	523170	71539	313900	369890	457470	474410	530890	172350	494150	373330	484390	312080	505840	539640
YDR280W	YDR280W	3	3	3	sp|YDR280W|RRP45_YEAST NCSL01000037.1 27987-28904 ORF Verified Exosome non-catalytic core component; involved in 3-5 RNA processing and degradation in both the nucleus and the cytoplasm; has similarity to E. coli RNase PH and to human hRrp45p (PM/SCL-75,	1	3	3	3	3	3	3	10.5	10.5	10.5	33.992	305	305	2.5	1	2			1								0.00031153	4.0713	By MS/MS	382600	370340	413190	324620	407010	502110	484710	251080	379530	564450	517380	441780	315490	430910	355650
YDR282C	YDR282C	4	4	4	sp|YDR282C|MRX10_YEAST NCSL01000037.1 30406-31650 ORF Verified Mitochondrial inner membrane protein of unknown function; associates with mitochondrial ribosome; localizes to the inner membrane with the C terminus facing the intermembrane space; ortholog of	1	4	4	4	4	4	4	8.7	8.7	8.7	47.194	414	414	7.25				1		1	1					1	0	8.283	By MS/MS	226390	208400	166390	184550	185760	182450	225850	217340	161320	181840	219680	207840	212950	224420	205240
YDR283C	YDR283C	7	7	7	sp|YDR283C|GCN2_YEAST NCSL01000037.1 31965-36944 ORF Verified Protein kinase; phosphorylates the alpha-subunit of translation initiation factor eIF2 (Sui2p) in response to starvation; activated by uncharged tRNAs and the Gcn1p-Gcn20p complex; contributes t	1	7	7	7	7	7	7	4.8	4.8	4.8	190.22	1659	1659	4.08	4	1	1	1	2	1			1		1		0	20.992	By MS/MS	160770	229310	160390	161980	161250	171500	247040	127500	138430	201890	235570	213470	157020	180800	175810
YDR284C	YDR284C	3	3	3	sp|YDR284C|DPP1_YEAST NCSL01000037.1 37446-38315 ORF Verified Diacylglycerol pyrophosphate (DGPP) phosphatase; zinc-regulated vacuolar membrane-associated lipid phosphatase, dephosphorylates DGPP to phosphatidate (PA) and Pi, then PA to diacylglycerol; inv	1	3	3	3	3	3	3	11.1	11.1	11.1	33.502	289	289	6.33		1					1			1			0	7.2173	By MS/MS	264560	270260	147460	148240	142580	159360	231990	186100	166540	194610	228690	193320	84224	188560	82180
YDR285W	YDR285W	42	42	42	sp|YDR285W|ZIP1_YEAST NCSL01000037.1 39332-41959 ORF Verified Transverse filament protein of the synaptonemal complex; required for normal levels of meiotic recombination and pairing between homologous chromosome during meiosis; required for meiotic recomb	1	42	42	42	42	42	42	46.2	46.2	46.2	100.05	875	875	6.22	7	1	9	11	6	9	6	7	2	3	6	7	0	266.56	By MS/MS	4334000	5193700	27211000	21916000	38931000	40659000	31183000	29345000	1182600	1513900	1334400	989850	14767000	8772500	508900
YDR287W	YDR287W	2	2	2	sp|YDR287W|INM2_YEAST NCSL01000037.1 42890-43768 ORF Verified Inositol monophosphatase; involved in biosynthesis of inositol; enzymatic activity requires magnesium ions and is inhibited by lithium and sodium ions; inm1 inm2 double mutant lacks inositol aux	1	2	2	2	2	2	2	6.2	6.2	6.2	32.206	292	292	8					1						1		0.00088679	2.8421	By MS/MS	107050	133020	110440	130910	58055	109680	88434	103030	117210	126660	122360	153830	127540	112670	95079
YDR288W	YDR288W	3	3	3	sp|YDR288W|NSE3_YEAST NCSL01000037.1 44090-45001 ORF Verified Component of the SMC5-SMC6 complex; this complex plays a key role in the removal of X-shaped DNA structures that arise between sister chromatids during DNA replication and repair; protein abunda	1	3	3	3	3	3	3	10.2	10.2	10.2	34.114	303	303	3	1		1		1								0	5.855	By MS/MS	60798	119600	60526	84642	62952	102190	112860	64534	87691	55284	120900	71951	48012	102560	25163
YDR289C	YDR289C	11	11	11	sp|YDR289C|RTT103_YEAST NCSL01000037.1 45175-46398 ORF Verified Protein involved in transcription termination by RNA polymerase II; interacts with exonuclease Rat1p and Rai1p; has an RPR domain (carboxy-terminal domain interacting domain); also involved in	1	11	11	11	11	11	11	31.7	31.7	31.7	46.154	407	407	5.93		2	2	1	1	3	1	1	1	1		1	0	47.704	By MS/MS	2444600	2928300	2068000	1974100	2501100	2104600	2389800	1942400	2197200	2128200	2369600	1971400	2156400	2520400	1502500
YDR292C	YDR292C	11	11	11	sp|YDR292C|SRP101_YEAST NCSL01000037.1 50035-51900 ORF Verified Signal recognition particle (SRP) receptor alpha subunit; contain GTPase domains; involved in SRP-dependent protein targeting; interacts with the beta subunit, Srp102p GN=SRP101 PE=1 SV=1	1	11	11	11	11	11	11	24.5	24.5	24.5	69.234	621	621	5.63		3	3	1	2	5	2			1		2	0	164.54	By MS/MS	1598800	1642100	1115600	1112300	1476600	2073300	1694800	1339200	1525800	1747300	1891600	1756400	2019600	1905600	1209500
YDR293C	YDR293C	37	37	37	sp|YDR293C|SSD1_YEAST NCSL01000037.1 52529-56281 ORF Verified Translational repressor with a role in polar growth and wall integrity; regulated by Cbk1p phosphorylation to effect bud-specific translational control and localization of specific mRNAs; intera	1	37	37	37	37	37	37	35.9	35.9	35.9	139.98	1250	1250	6.96	4	1	3	3	5	7	5	2	6	10	4	1	0	220.79	By MS/MS	7494000	7800400	6266900	6447300	6461600	7478300	8665000	7165300	6632800	7346700	8884300	8761500	8669200	8920100	6719000
YDR294C	YDR294C	14	14	14	sp|YDR294C|DPL1_YEAST NCSL01000037.1 57348-59117 ORF Verified Dihydrosphingosine phosphate lyase; regulates intracellular levels of sphingolipid long-chain base phosphates (LCBPs), degrades phosphorylated long chain bases, prefers C16 dihydrosphingosine-l-	1	14	14	14	14	14	14	29.7	29.7	29.7	65.579	589	589	7.3	2				3	2	1	4	5	1	1	1	0	73.364	By MS/MS	2374900	2700300	1675900	1644100	2047500	2333700	2342200	1614800	1890200	1829900	2400500	2335700	2416500	2641800	1650000
YDR295C	YDR295C	5	5	5	sp|YDR295C|HDA2_YEAST NCSL01000037.1 59511-61535 ORF Verified Subunit of the HDA1 histone deacetylase complex; possibly tetrameric trichostatin A-sensitive class II histone deacetylase complex contains Hda1p homodimer and an Hda2p-Hda3p heterodimer; involv	1	5	5	5	5	5	5	7.9	7.9	7.9	77.089	674	674	7.6				1		1		2				1	0	11.599	By MS/MS	105110	157010	105790	127700	141380	136780	126370	110800	126250	150570	161600	186540	152080	150740	164720
YDR296W	YDR296W	6	6	6	sp|YDR296W|MHR1_YEAST NCSL01000037.1 62102-62782 ORF Verified Mitochondrial ribosomal protein of the large subunit; also involved in homologous recombination in mitochondria; required for recombination-dependent mtDNA partitioning; involved in stimulation	1	6	6	6	6	6	6	30.1	30.1	30.1	26.897	226	226	4.89	1	1	2	2	1					1		1	0	25.165	By MS/MS	964570	1033100	507140	794680	764790	1153500	1100900	845980	764280	1121300	1029000	629950	897480	1052300	962780
YDR297W	YDR297W	4	4	4	sp|YDR297W|SUR2_YEAST NCSL01000037.1 63423-64472 ORF Verified Sphinganine C4-hydroxylase; catalyses the conversion of sphinganine to phytosphingosine in sphingolipid biosyntheis GN=SUR2 PE=1 SV=1	1	4	4	4	4	4	4	5.7	5.7	5.7	40.751	349	349	4.25	1		1			1	1						0	12.298	By MS/MS	100820	75318	40963	237280	222730	405230	423580	357320	110110	276660	313790	520410	609640	483560	696990
YDR298C	YDR298C	17	17	17	sp|YDR298C|ATP5_YEAST NCSL01000037.1 65048-65686 ORF Verified Subunit 5 of the stator stalk of mitochondrial F1F0 ATP synthase; F1F0 ATP synthase is a large, evolutionarily conserved enzyme complex required for ATP synthesis; homologous to bovine subunit O	1	17	17	17	17	17	17	74.1	74.1	74.1	22.814	212	212	6.64	2	5	8	5	2		4	5	5	4	7	3	0	146.91	By MS/MS	22489000	18423000	14359000	11354000	14677000	18638000	22209000	14941000	16077000	16837000	16017000	15340000	13331000	15494000	14783000
YDR299W	YDR299W	4	4	4	sp|YDR299W|BFR2_YEAST NCSL01000037.1 66499-68103 ORF Verified Component of the SSU and 90S preribosomes; involved in pre-18S rRNA processing; binds to U3 snoRNA and Mpp10p; multicopy suppressor of sensitivity to Brefeldin A; expression is induced during la	1	4	4	4	4	4	4	8.1	8.1	8.1	61.219	534	534	6.5				2			1				1		0	12.695	By MS/MS	171050	134060	97646	175280	147060	200650	199010	193640	70792	157240	143480	148520	170810	126780	142420
YDR300C	YDR300C	11	11	11	sp|YDR300C|PRO1_YEAST NCSL01000037.1 68377-69663 ORF Verified Gamma-glutamyl kinase; catalyzes the first step in proline biosynthesis; PRO1 has a paralog, YHR033W, that arose from the whole genome duplication GN=PRO1 PE=1 SV=1	1	11	11	11	11	11	11	36	36	36	47.134	428	428	6.29	1	1		2	1	2	2	1	2	2			0	57.76	By MS/MS	1430800	1245800	1246600	989290	1165600	1422000	1426500	974020	1056400	1247500	1140800	920320	1520900	1456000	1289400
YDR301W	YDR301W	5	5	5	sp|YDR301W|CFT1_YEAST NCSL01000037.1 70224-74297 ORF Verified RNA-binding subunit of the mRNA cleavage and polyadenylation factor; involved in poly(A) site recognition and required for both pre-mRNA cleavage and polyadenylation, 51% sequence similarity wit	1	5	5	5	5	5	5	3.9	3.9	3.9	153.42	1357	1357	6.83	1						3		1	1			0	48.724	By MS/MS	328060	340310	198740	209280	246800	315330	333110	211280	239110	285930	332030	313300	280940	314840	235050
YDR303C	YDR303C	4	4	4	sp|YDR303C|RSC3_YEAST NCSL01000037.1 75601-78258 ORF Verified Component of the RSC chromatin remodeling complex; essential gene required for maintenance of proper ploidy and regulation of ribosomal protein genes and the cell wall/stress response; RSC3 has	1	4	4	4	4	4	4	4.3	4.3	4.3	101.69	885	885	8.43					1		1		3	2			0	8.7021	By MS/MS	597370	692270	558550	508300	659400	754760	724670	594780	555480	725630	639360	642190	702260	669600	606290
YDR304C	YDR304C	11	11	11	sp|YDR304C|CPR5_YEAST NCSL01000037.1 78752-79429 ORF Verified Peptidyl-prolyl cis-trans isomerase (cyclophilin) of the ER; catalyzes the cis-trans isomerization of peptide bonds N-terminal to proline residues; transcriptionally induced in response to unfol	1	11	11	11	11	11	11	53.3	53.3	53.3	25.326	225	225	6.56	2	1	3		4	5	3	1	1	2	4	1	0	104.33	By MS/MS	3558600	3964600	3308500	2685600	4341200	3372400	3678100	3430800	3217400	3126100	3988700	2963600	3947300	3876300	2500300
YDR305C	YDR305C	3	3	3	sp|YDR305C|HNT2_YEAST NCSL01000037.1 79618-80360 ORF Verified Dinucleoside triphosphate hydrolase; has similarity to the tumor suppressor FHIT and belongs to the histidine triad (HIT) superfamily of nucleotide-binding proteins GN=HNT2 PE=1 SV=1	1	3	3	3	3	3	3	24	24	24	24.828	217	217	3.67	1			1		1							0	36.597	By MS/MS	42754	107000	0	30379	16935	58141	41573	30115	46984	60274	36138	34938	84633	45302	28561
YDR308C	YDR308C	3	3	3	sp|YDR308C|SRB7_YEAST NCSL01000037.1 84900-85322 ORF Verified Subunit of the RNA polymerase II mediator complex; associates with core polymerase subunits to form the RNA polymerase II holoenzyme; essential for transcriptional regulation; target of the glob	1	3	3	3	3	3	3	25	25	25	16.071	140	140	8			1						1			1	0	8.5021	By MS/MS	16091	21284	27842	30828	25306	25112	34687	27914	20374	37605	28883	19824	29424	24804	29567
YDR310C	YDR310C	4	4	4	sp|YDR310C|SUM1_YEAST NCSL01000037.1 87975-91163 ORF Verified Transcriptional repressor that regulates middle-sporulation genes; required for mitotic repression of middle sporulation-specific genes; also acts as general replication initiation factor; invol	1	4	4	4	4	4	4	5.5	5.5	5.5	118.38	1062	1062	8.75							1	1	1		1		0	8.3594	By MS/MS	64887	245170	141470	202220	231710	296490	286250	396820	207280	343760	172180	341480	360190	370160	310640
YDR311W	YDR311W	9	9	9	sp|YDR311W|TFB1_YEAST NCSL01000037.1 91908-93836 ORF Verified Subunit of TFIIH and nucleotide excision repair factor 3 complexes; required for nucleotide excision repair, target for transcriptional activators; relocalizes to the cytosol in response to hypo	1	9	9	9	9	9	9	15.7	15.7	15.7	72.894	642	642	5.75	1	2	1		1	3	2					2	0	87.232	By MS/MS	560760	689700	474300	468770	815780	650230	553570	595190	535830	630540	650000	649240	644240	609950	443290
YDR312W	YDR312W	2	2	2	sp|YDR312W|SSF2_YEAST NCSL01000037.1 94423-95493 ORF Verified Protein required for ribosomal large subunit maturation; functionally redundant with Ssf1p; member of the Brix family; SSF2 has a paralog, SSF1, that arose from the whole genome duplication GN=S	1	2	2	2	2	2	2	4.8	4.8	4.8	39.581	356	356	5.5		1							1				0.00029744	2.9904	By MS/MS	1126800	1651200	1128700	1055600	1131800	1121800	1297400	1088400	895540	1165500	996260	1016000	1295500	1062800	1030000
YDR313C	YDR313C	4	4	4	sp|YDR313C|PIB1_YEAST NCSL01000037.1 95771-96631 ORF Verified RING-type ubiquitin ligase of the endosomal and vacuolar membranes; binds phosphatidylinositol(3)-phosphate; contains a FYVE finger domain GN=PIB1 PE=1 SV=1	1	4	4	4	4	4	4	21	21	21	32.726	286	286	6			1		2			1	1				0	19.508	By MS/MS	64860	96052	182380	156500	125460	443070	718310	744510	532270	650600	585630	648060	565840	745920	96103
YDR316W	YDR316W	9	9	9	sp|YDR316W|OMS1_YEAST NCSL01000037.1 100314-101729 ORF Verified Protein integral to the mitochondrial membrane; has a conserved methyltransferase motif and is predicted to be an RNA methyltransferase; multicopy suppressor of respiratory defects caused by O	1	9	9	9	9	9	9	21	21	21	55.574	471	471	5.91			4	2			1	1	1	1	1		0	63.358	By MS/MS	701910	748430	550980	604310	634530	773640	821680	836900	560300	787350	780200	580590	469370	563310	538440
YDR317W	YDR317W	17	17	17	sp|YDR317W|HIM1_YEAST NCSL01000059.1 47514-48758 ORF Verified Protein of unknown function involved in DNA repair GN=HIM1 PE=1 SV=1	1	17	17	17	17	17	17	49.3	49.3	49.3	47.392	414	414	5.16	1	5	6	4	4	2	2	1	2	1	3		0	169.62	By MS/MS	576740	871300	120850	36355	729950	752250	21369	35108	2619700	3208400	5396300	5908800	3368000	4151200	1692200
YDR320C	YDR320C	5	5	5	sp|YDR320C|SWA2_YEAST NCSL01000059.1 42842-44848 ORF Verified Auxilin-like protein involved in vesicular transport; clathrin-binding protein required for uncoating of clathrin-coated vesicles GN=SWA2 PE=1 SV=1	1	5	5	5	5	5	5	8.1	8.1	8.1	75.062	668	668	9.33					1			2			1	2	0	36.573	By MS/MS	275970	387880	329950	328430	316840	394870	522610	409960	296750	414510	389990	338370	403810	421310	407620
YDR321W	YDR321W	4	4	4	sp|YDR321W|ASP1_YEAST NCSL01000059.1 41098-42243 ORF Verified Cytosolic L-asparaginase, involved in asparagine catabolism; catalyzes hydrolysis of L-asparagine to aspartic acid and ammonia, has an important role in therapy of acute lymphoblastic leukemia;	1	4	4	4	4	4	4	11.8	11.8	11.8	41.395	381	381	5.17	1		1	1	1				2				0	14.517	By MS/MS	407860	430550	596600	515840	658400	497650	558900	525010	547540	589130	501870	392340	635910	546500	422420
YDR322C-A	YDR322C-A	9	9	9	sp|YDR322C-A|TIM11_YEAST NCSL01000059.1 38671-38961 ORF Verified Subunit e of mitochondrial F1F0-ATPase; ATPase is a large, evolutionarily conserved enzyme complex required for ATP synthesis; essential for the dimeric and oligomeric state of ATP synthase,	1	9	9	9	9	9	9	63.5	63.5	63.5	10.875	96	96	4.89	5	4	1			1	2	1		1	2	1	0	21.288	By MS/MS	37293000	39909000	30005000	32164000	32501000	40886000	43014000	33211000	28518000	31083000	28712000	27052000	35764000	35427000	31984000
YDR322W	YDR322W	8	8	8	sp|YDR322W|MRPL35_YEAST NCSL01000059.1 39253-40356 ORF Verified Mitochondrial ribosomal protein of the large subunit GN=MRPL35 PE=1 SV=1	1	8	8	8	8	8	8	29.7	29.7	29.7	42.796	367	367	4.67	2	2	1	2	1		1	1	1	1			0	38.999	By MS/MS	791700	844820	532450	431560	659370	646430	906800	557720	726290	683880	706580	593140	590860	583510	391730
YDR323C	YDR323C	5	5	5	sp|YDR323C|PEP7_YEAST NCSL01000059.1 36937-38484 ORF Verified Adaptor protein involved in vesicle-mediated vacuolar protein sorting; multivalent adaptor protein; facilitates vesicle-mediated vacuolar protein sorting by ensuring high-fidelity vesicle dockin	1	5	5	5	5	5	5	10.9	10.9	10.9	59.435	515	515	6.4			1	1	1					2			0	28.105	By MS/MS	108490	128960	130190	126010	146270	167740	143110	147660	115720	135990	156320	176190	197760	180310	133700
YDR324C	YDR324C	5	5	5	sp|YDR324C|UTP4_YEAST NCSL01000059.1 34201-36531 ORF Verified Subunit of U3-containing 90S preribosome and SSU processome complexes; involved in production of 18S rRNA and assembly of small ribosomal subunit; member of t-Utp subcomplex involved with transc	1	5	5	5	5	5	5	8.8	8.8	8.8	87.834	776	776	6.2			1		1	1		1	1				0	14.778	By MS/MS	423230	458320	304420	293170	370240	480300	494050	261830	368970	394130	393220	474160	443980	355490	320480
YDR325W	YDR325W	2	2	2	sp|YDR325W|YCG1_YEAST NCSL01000059.1 30731-33838 ORF Verified Subunit of the condensin complex; required for establishment and maintenance of chromosome condensation, chromosome segregation and chromatin binding of the condensin complex; required for clust	1	2	2	2	2	2	2	2.4	2.4	2.4	117.81	1035	1035	3		1		1									0	12.01	By MS/MS	97331	93406	66991	53188	58309	68754	78309	36774	70095	90909	95982	105470	80552	93670	53434
YDR328C	YDR328C	9	9	9	sp|YDR328C|SKP1_YEAST NCSL01000059.1 24933-25517 ORF Verified Evolutionarily conserved kinetochore protein; part of multiple protein complexes, including the SCF ubiquitin ligase complex, the CBF3 complex that binds centromeric DNA, and the RAVE complex th	1	9	9	9	9	9	9	32.5	32.5	32.5	22.33	194	194	4.8	1	1	3	3	2	2	1		1	1			0	29.355	By MS/MS	1165500	468550	380730	718550	559340	1202800	470360	1154500	428500	672070	561980	280390	2324100	644920	667110
YDR329C	YDR329C	2	2	2	sp|YDR329C|PEX3_YEAST NCSL01000059.1 23358-24683 ORF Verified Peroxisomal membrane protein (PMP); required for proper localization and stability of PMPs; anchors peroxisome retention factor Inp1p at the peroxisomal membrane; interacts with Pex19p GN=PEX3 P	1	2	2	2	2	2	2	4.8	4.8	4.8	50.689	441	441	11										1	2	1	0	21.113	By MS/MS	65060	82278	74865	101040	117200	126080	99790	70782	95936	105250	136220	86819	123680	103460	79697
YDR330W	YDR330W	12	12	12	sp|YDR330W|UBX5_YEAST NCSL01000059.1 21579-23081 ORF Verified UBX domain-containing protein that interacts with Cdc48p; ubiquitin regulatory X is also known as UBX GN=UBX5 PE=1 SV=1	1	12	12	12	12	12	12	26	26	26	56.736	500	500	4.88	1		4	2	3	3	1	1	1				0	63.645	By MS/MS	1693800	2487000	1778400	1410000	1710700	1701800	2073800	1551400	1458900	1575900	1862200	1759600	1930200	1985300	1067400
YDR331W	YDR331W	2	2	2	sp|YDR331W|GPI8_YEAST NCSL01000059.1 20130-21365 ORF Verified ER membrane glycoprotein subunit of the GPI transamidase complex; adds glycosylphosphatidylinositol (GPI) anchors to newly synthesized proteins; human PIG-K protein is a functional homolog GN=GP	1	2	2	2	2	2	2	4.9	4.9	4.9	47.401	411	411	7						1		1					0	4.4193	By MS/MS	261360	248780	347600	353430	421030	543170	388530	234450	391670	605090	530100	567340	494040	495500	530960
YDR332W	YDR332W	1	1	1	sp|YDR332W|IRC3_YEAST NCSL01000059.1 17866-19935 ORF Verified Double-stranded DNA-dependent helicase of the DExH/D-box family; required for maintenance of the mitochondrial (mt) genome; null mutant accumulates double-stranded breaks in mt DNA; localizes to	1	1	1	1	1	1	1	2.8	2.8	2.8	78.504	689	689	2		1											0.0034414	2.3331	By MS/MS	19573	33716	14848	18048	16978	17078	20084	26579	24881	21923	24169	19092	15073	18251	13451
YDR333C	YDR333C	10	10	10	sp|YDR333C|RQC1_YEAST NCSL01000059.1 15505-17676 ORF Verified Component of the ribosome quality control complex (RQC); RQC (Rqc1p-Rkr1p-Tae2p-Cdc48p-Npl4p-Ufd1p) is a ribosome-bound complex required for the degradation of polypeptides arising from stalled	1	10	10	10	10	10	10	18.4	18.4	18.4	83.476	723	723	5.08	3	3				2	1	2		1		1	0	27.867	By MS/MS	763790	787920	923670	1023900	899090	969160	802560	1057000	1147800	1235900	1699800	1584600	1680700	1489700	1395700
YDR335W	YDR335W	8	8	8	sp|YDR335W|MSN5_YEAST NCSL01000059.1 6095-9769 ORF Verified Karyopherin; involved in nuclear import and export of proteins, including import of replication protein A and export of Far1p and transcription factors Swi5p, Swi6p, Msn2p, and Pho4p; required for	1	8	8	8	8	8	8	9.4	9.4	9.4	142.14	1224	1224	5.22	1	1	2	1	1		1			1		1	0	45.879	By MS/MS	393780	326790	275600	190300	248530	434690	237720	302510	325050	239710	265420	338560	407540	404980	179280
YDR337W	YDR337W	7	7	7	sp|YDR337W|MRPS28_YEAST NCSL01000059.1 3758-4618 ORF Verified Mitochondrial ribosomal protein of the small subunit GN=MRPS28 PE=1 SV=1	1	7	7	7	7	7	7	38.1	38.1	38.1	33.009	286	286	6.33	1	2			2				1	1	1	1	0	27.985	By MS/MS	502430	568020	571610	655770	413670	722570	777810	610640	366030	858140	766480	636850	762570	719390	602710
YDR341C	YDR341C	38	38	37	sp|YDR341C|dubious229_YEAST NCSL01000098.1 1809-3632 ORF Verified Arginyl-tRNA synthetase; the authentic, non-tagged protein is detected in highly purified mitochondria in high-throughput studies; YDR341C has a paralog, MSR1, that arose from the whole geno	1	38	38	37	38	38	37	62.8	62.8	61.1	69.51	607	607	7.27	4	3	6	5	3	4	2	6	4	8	9	6	0	323.31	By MS/MS	7041000	7644300	5466300	5299000	6008300	6994300	6767000	5075900	5855800	7076700	6836800	6347400	6699000	6092900	5191200
YDR346C	YDR346C	2	2	2	sp|YDR346C|SVF1_YEAST NCSL01000044.1 6865-8298 ORF Verified Protein with a potential role in cell survival pathways; required for the diauxic growth shift; expression in mammalian cells increases survival under conditions inducing apoptosis; mutant has inc	1	2	2	2	2	2	2	5.7	5.7	5.7	53.856	477	477	9.67								1		1	1		0	15.909	By MS/MS	1047000	1165200	1069600	937280	1110700	980410	1224600	1438600	988430	1308500	1067600	1215800	1332900	1338800	1029500
YDR347W	YDR347W	12	12	11	sp|YDR347W|MRP1_YEAST NCSL01000044.1 8820-9785 ORF Verified Mitochondrial ribosomal protein of the small subunit; MRP1 exhibits genetic interactions with PET122, encoding a COX3-specific translational activator, and with PET123, encoding a small subunit mi	1	12	12	11	11	11	11	39.6	39.6	36.1	36.758	321	321	7.87		2	2			1		1	3	1	3	2	0	85.673	By MS/MS	2238300	2429700	1581700	1587200	1796900	1996100	2690900	1639800	1565500	2219700	2619400	2032100	2030600	1970200	1731000
YDR348C	YDR348C	3	3	3	sp|YDR348C|PAL1_YEAST NCSL01000044.1 9968-11467 ORF Verified Protein of unknown function thought to be involved in endocytosis; physically interacts with Ede1p and is found at endocytic sites at cell periphery during early stages of endocytosis; green fluo	1	3	3	3	3	3	3	5.8	5.8	5.8	55.011	499	499	5.33	1			1							1		0	4.5901	By MS/MS	0	0	5179.8	0	8925.3	0	0	0	0	0	0	0	0	0	0
YDR350C	YDR350C	2	2	2	sp|YDR350C|ATP22_YEAST NCSL01000044.1 15165-17219 ORF Verified Specific translational activator for the mitochondrial ATP6 mRNA; Atp6p encodes a subunit of F1F0 ATP synthase; localized to the mitochondrial inner membrane GN=ATP22 PE=1 SV=1	1	2	2	2	2	2	2	2.9	2.9	2.9	79.743	684	684	3	1				1								0.00029789	3.0258	By MS/MS	184920	479050	826440	754780	878600	654400	658410	643600	501020	761350	632000	373230	900240	681760	724600
YDR353W	YDR353W	14	14	14	sp|YDR353W|TRR1_YEAST NCSL01000044.1 22344-23303 ORF Verified Cytoplasmic thioredoxin reductase; key regulatory enzyme that determines the redox state of the thioredoxin system, which acts as a disulfide reductase system and protects cells against both oxi	1	14	14	14	14	14	14	55.5	55.5	55.5	34.238	319	319	8			2	4	1	3	4	4	2	4	3	5	0	221.98	By MS/MS	4442400	5110800	3467900	3168600	4100700	4819400	4956300	3780800	3256200	3867600	4075200	3791000	3847600	4254200	3191700
YDR354W	YDR354W	4	4	4	sp|YDR354W|TRP4_YEAST NCSL01000044.1 23792-24934 ORF Verified Anthranilate phosphoribosyl transferase; transferase of the tryptophan biosynthetic pathway; catalyzes the phosphoribosylation of anthranilate; subject to the general control system of amino aci	1	4	4	4	4	4	4	15	15	15	41.374	380	380	7.25							3	1					0	47.952	By MS/MS	718070	780110	484460	592550	653780	724510	727180	724690	714740	628810	674460	660790	727580	708460	536920
YDR356W	YDR356W	25	25	25	sp|YDR356W|SPC110_YEAST NCSL01000044.1 25152-27986 ORF Verified Inner plaque spindle pole body (SPB) component; ortholog of human kendrin; gamma-tubulin small complex (gamma-TuSC) receptor that interacts with Spc98p to recruit the complex to the nuclear si	1	25	25	25	25	25	25	28.5	28.5	28.5	111.75	944	944	6.2		4	3	2	5	4	3	2	1	2	2	2	0	200.22	By MS/MS	1432100	1729200	1084000	1235600	1524600	1903000	1788200	1202200	1668400	2579700	2495200	2479100	2546000	2636000	1789100
YDR357C	YDR357C	2	2	2	sp|YDR357C|CNL1_YEAST NCSL01000044.1 28244-28612 ORF Verified Subunit of the BLOC-1 complex involved in endosomal maturation; interacts with Msb3p; null mutant is sensitive to drug inducing secretion of vacuolar cargo; green fluorescent protein (GFP)-fusio	1	2	2	2	2	2	2	31.1	31.1	31.1	13.957	122	122	3.5	1					1							0	9.4525	By MS/MS	8936	38788	28340	37658	32025	6673.7	42182	38303	12486	8573.9	2946.4	0	56866	3044.1	9344.8
YDR358W	YDR358W	18	18	18	sp|YDR358W|GGA1_YEAST NCSL01000044.1 29101-30774 ORF Verified Golgi-localized protein with homology to gamma-adaptin; interacts with and regulates Arf1p and Arf2p in a GTP-dependent manner in order to facilitate traffic through the late Golgi; GGA1 has a p	1	18	18	18	18	18	18	42.4	42.4	42.4	62.401	557	557	4.96	3	3	5	3	2	4	2	1	1	1	1	1	0	232.25	By MS/MS	2183300	2543700	2175600	1786500	2438100	1946700	2213900	2544600	1828300	2340200	2853500	2393500	2574700	2734000	2058000
YDR359C	YDR359C	4	4	4	sp|YDR359C|EAF1_YEAST NCSL01000044.1 30978-33926 ORF Verified Component of the NuA4 histone acetyltransferase complex; acts as a platform for assembly of NuA4 subunits into the native complex; required for initiation of pre-meiotic DNA replication, likely	1	4	4	4	4	4	4	5	5	5	112.58	982	982	7.5	1					1					1	1	0	9.243	By MS/MS	99089	113850	113840	113290	135650	112150	124250	41721	95275	87299	105720	115240	110000	97544	113770
YDR361C	YDR361C	3	3	2	sp|YDR361C|BCP1_YEAST NCSL01000044.1 34454-35305 ORF Verified Essential protein involved in nuclear export of Mss4p; Mss4p is a lipid kinase that generates phosphatidylinositol 4,5-biphosphate and plays a role in actin cytoskeleton organization and vesicul	1	3	3	2	2	2	2	12	12	8.5	32.647	283	283	3	1	1				1							0.0002963	2.8684	By MS/MS	35998	52161	27059	37460	30269	39949	46826	43654	35303	37865	30962	38200	34391	33927	32079
YDR363W	YDR363W	1	1	1	sp|YDR363W|ESC2_YEAST NCSL01000044.1 38226-39596 ORF Verified Sumo-like domain protein; prevents accumulation of toxic intermediates during replication-associated recombinational repair; roles in silencing, lifespan, chromatid cohesion and the intra-S-phas	1	1	1	1	1	1	1	2.4	2.4	2.4	52.491	456	456	2.5		1	1										0.0037058	2.2557	By MS/MS	90212	122450	73896	75245	80101	98776	101990	87141	82144	95225	83095	87885	80540	97693	72209
YDR364C	YDR364C	3	3	3	sp|YDR364C|CDC40_YEAST NCSL01000044.1 41886-43253 ORF Verified Pre-mRNA splicing factor; important for catalytic step II of pre-mRNA splicing and plays a role in cell cycle progression, particularly at the G1/S phase transition; required for DNA synthesis	1	3	3	3	3	3	3	7.3	7.3	7.3	52.077	455	455	4.33	1					2							0	6.4941	By MS/MS	100900	148860	65514	67938	60082	125850	121290	57449	68277	98321	83643	69659	93224	87245	61412
YDR368W	YDR368W	19	18	18	sp|YDR368W|YPR1_YEAST NCSL01000044.1 47025-47963 ORF Verified NADPH-dependent aldo-keto reductase; reduces multiple substrates including 2-methylbutyraldehyde and D,L-glyceraldehyde, expression is induced by osmotic and oxidative stress; functionally redun	1	19	18	18	19	18	18	62.2	59	59	34.756	312	312	6.65	2	2	2	5	4	4	2	1	3	3	1	5	0	231.71	By MS/MS	4651600	4598700	2963900	2236900	3229400	4342500	4208600	3059300	3118000	4007600	3626700	3880300	3243400	3584600	2453400
YDR369C	YDR369C	2	2	2	sp|YDR369C|XRS2_YEAST NCSL01000044.1 48137-50701 ORF Verified Protein required for DNA repair; component of the Mre11 complex, which is involved in double strand breaks, meiotic recombination, telomere maintenance, and checkpoint signaling GN=XRS2 PE=1 SV=	1	2	2	2	2	2	2	2.5	2.5	2.5	96.201	854	854	6						2							0	4.706	By MS/MS	28305	44747	31297	53502	41337	44785	35614	44578	42941	49845	55652	31357	44170	44688	22040
YDR370C	YDR370C	1	1	1	sp|YDR370C|DXO1_YEAST NCSL01000044.1 50903-52231 ORF Verified mRNA 5-end-capping quality-control protein; has distributive, 5-3 exoRNase activity; similar to Rai1p; GN=DXO1 PE=1 SV=1	1	1	1	1	1	1	1	2.7	2.7	2.7	50.434	442	442	7							1						1	-2	By MS/MS	0	0	0	0	0	0	0	0	0	0	0	0	0	0	0
YDR372C	YDR372C	1	1	1	sp|YDR372C|VPS74_YEAST NCSL01000044.1 54234-55271 ORF Verified Golgi phosphatidylinositol-4-kinase effector and PtdIns4P sensor; interacts with the cytosolic domains of cis and medial glycosyltransferases, and in the PtdIns4P-bound state mediates the targe	1	1	1	1	1	1	1	2.6	2.6	2.6	39.277	345	345	8								1					0	12.049	By MS/MS	751090	578880	507150	415180	620820	747480	717270	631440	527740	588670	585220	508290	638630	670080	371650
YDR373W	YDR373W	2	2	2	sp|YDR373W|FRQ1_YEAST NCSL01000044.1 55880-56452 ORF Verified N-myristoylated calcium-binding protein; may have a role in intracellular signaling through its regulation of the phosphatidylinositol 4-kinase Pik1p; member of the recoverin/frequenin branch of	1	2	2	2	2	2	2	8.9	8.9	8.9	22.011	190	190	9.33							1			1	1		0.00029595	2.8577	By MS/MS	474960	458580	322030	329620	359760	297480	448000	443230	356560	425050	434310	556370	419680	482250	330160
YDR374C	YDR374C	8	8	8	sp|YDR374C|PHO92_YEAST NCSL01000044.1 56595-57515 ORF Verified Posttranscriptional regulator of phosphate metabolism; facilitates PHO4 mRNA degradation by interacting with Pop2p; regulates PHO4 mRNA stability by binding to PHO4s 3UTR in a phosphate-depen	1	8	8	8	8	8	8	31	31	31	36.001	306	306	6	1	1	2	2	1	1			2	1	2		0	39.143	By MS/MS	1272400	1645000	846480	821670	1130800	1277500	1053900	976310	1070000	1528900	1733200	1617200	1272700	1578900	1081300
YDR375C	YDR375C	8	8	8	sp|YDR375C|BCS1_YEAST NCSL01000044.1 58281-59651 ORF Verified Protein translocase and chaperone required for Complex III assembly; member of the AAA ATPase family; forms a homo-oligomeric complex in the mitochondrial inner membrane that translocates the C-	1	8	8	8	8	8	8	24.1	24.1	24.1	51.107	456	456	7.6	1	1		1		1			2	1	1	2	0	30.339	By MS/MS	515040	524410	202260	391660	332640	425930	615270	419780	334400	470900	535830	385470	404550	397920	408370
YDR376W	YDR376W	2	2	2	sp|YDR376W|ARH1_YEAST NCSL01000044.1 59937-61418 ORF Verified Oxidoreductase of the mitochondrial inner membrane; involved in cytoplasmic and mitochondrial iron homeostasis and required for activity of Fe-S cluster-containing enzymes; one of the few mitoch	1	2	2	2	2	2	2	3.9	3.9	3.9	56.197	493	493	5	1								1				0.00088313	2.7569	By MS/MS	212540	239640	265380	219300	300010	181230	282430	273270	178030	309760	308600	189580	304310	327980	242630
YDR377W	YDR377W	7	7	7	sp|YDR377W|ATP17_YEAST NCSL01000044.1 61725-62030 ORF Verified Subunit f of the F0 sector of mitochondrial F1F0 ATP synthase; F1F0 ATP synthase is a large, evolutionarily conserved enzyme complex required for ATP synthesis GN=ATP17 PE=1 SV=1	1	7	7	7	7	7	7	41.6	41.6	41.6	11.312	101	101	7.5		1	4	2			1	2	5	3	3	1	0	21.57	By MS/MS	6441100	10385000	10072000	8717700	8842200	10363000	9979000	10579000	6814400	9093500	8555400	8153500	9841100	7714500	9575200
YDR378C	YDR378C	4	4	4	sp|YDR378C|LSM6_YEAST NCSL01000044.1 62462-62722 ORF Verified Lsm (Like Sm) protein; part of heteroheptameric complexes (Lsm2p-7p and either Lsm1p or 8p): cytoplasmic Lsm1p complex involved in mRNA decay; nuclear Lsm8p complex part of U6 snRNP and possibly	1	4	4	4	4	4	4	55.8	55.8	55.8	9.4245	86	86	6.29	1					1	3	2					0	22.522	By MS/MS	232450	257720	297640	273020	280610	323950	266580	229050	250300	302120	265340	423890	299190	372860	235750
YDR379C-A	YDR379C-A	2	2	2	sp|YDR379C-A|SDH6_YEAST NCSL01000044.1 66390-66629 ORF Verified Mitochondrial protein involved in assembly of succinate dehydrogenase; has a role in maturation of the Sdh2p subunit; member of the LYR protein family; mutations in human ortholog SDHAF1 are a	1	2	2	2	2	2	2	30.4	30.4	30.4	9.3797	79	79	9.5							1					1	0	20.164	By MS/MS	105110	241890	204430	211250	261130	213720	324090	289640	203180	396460	301380	156920	259410	302200	262650
YDR380W	YDR380W	17	17	17	sp|YDR380W|ARO10_YEAST NCSL01000044.1 67326-69233 ORF Verified Phenylpyruvate decarboxylase; catalyzes decarboxylation of phenylpyruvate to phenylacetaldehyde, which is the first specific step in the Ehrlich pathway; involved in protein N-terminal Met and	1	17	17	17	17	17	17	34.8	34.8	34.8	71.384	635	635	5	3	2	2	4	2	3	1			3	1		0	82.133	By MS/MS	2222400	2760400	2766700	1939500	2411300	2153700	1584400	1333300	1793700	3099400	3259200	3184900	2167400	2969300	1659700
YDR381W	YDR381W	14	14	14	sp|YDR381W|YRA1_YEAST NCSL01000044.1 69672-71119 ORF Verified Nuclear polyadenylated RNA-binding protein; required for export of poly(A)+ mRNA from the nucleus; proposed to couple mRNA export with 3 end processing via its interactions with Mex67p and Pcf1	1	14	14	14	14	14	14	52.2	52.2	52.2	25.041	226	226	6.76		2	5	5	2	5	3	4	3	3	4	2	0	65.021	By MS/MS	9405800	11249000	8319100	6802700	11733000	11407000	10634000	9758100	7853200	11593000	9157700	9184300	10927000	11985000	9969000
YDR382W	YDR382W	5	5	5	sp|YDR382W|RPP2B_YEAST NCSL01000044.1 72593-72925 ORF Verified Ribosomal protein P2 beta; a component of the ribosomal stalk, which is involved in the interaction between translational elongation factors and the ribosome; free (non-ribosomal) P2 stimulates	1	5	5	5	5	5	5	43.6	43.6	43.6	11.05	110	110	9.36				1	1		3	3	3	2	3	6	0	85.618	By MS/MS	19223000	10886000	2663800	1826400	2205000	4326100	5950300	2182300	4187600	3299600	3610300	3187000	1600500	3502600	1122500
YDR383C	YDR383C	2	2	2	sp|YDR383C|NKP1_YEAST NCSL01000044.1 73061-73777 ORF Verified Central kinetochore protein and subunit of the Ctf19 complex; mutants have elevated rates of chromosome loss; orthologous to fission yeast kinetochore protein fta4 GN=NKP1 PE=1 SV=1	1	2	2	2	2	2	2	17.6	17.6	17.6	27.036	238	238	6					1		1						0	9.1478	By MS/MS	60265	58782	65146	49823	70305	75111	63793	58102	59663	65528	80987	73337	70379	70316	65635
YDR384C	YDR384C	3	3	3	sp|YDR384C|ATO3_YEAST NCSL01000044.1 74299-75126 ORF Verified Plasma membrane protein, putative ammonium transporter; regulation pattern suggests a possible role in export of ammonia from the cell; phosphorylated in mitochondria; member of the TC 9.B.33 Ya	1	3	3	3	3	3	3	13.8	13.8	13.8	30.028	275	275	2.2	2	1	1	1									0	11.767	By MS/MS	389330	424520	360520	276870	226960	526420	732170	282030	254550	517420	530990	389460	251970	201440	364790
YDR388W	YDR388W	12	12	11	sp|YDR388W|RVS167_YEAST NCSL01000015.1 270738-272159 ORF Verified Calmodulin-binding actin-associated protein; roles in endocytic membrane tabulation and constriction, and exocytosis; N-BAR domain protein that interacts with Rvs161p to regulate actin cytos	1	12	12	11	11	11	11	31.9	31.9	30.2	52.132	473	473	6.13	1	3	1	2	1			1	2	2	1	1	0	118.48	By MS/MS	1608100	2597300	1739800	1648200	2132500	2176400	2518300	2194700	1834600	2293100	2034600	1721200	2340700	2473700	1975300
YDR390C	YDR390C	20	20	20	sp|YDR390C|UBA2_YEAST NCSL01000015.1 265525-267435 ORF Verified Subunit of heterodimeric nuclear SUMO activating enzyme E1 with Aos1p; activates Smt3p (SUMO) before its conjugation to proteins (sumoylation), which may play a role in protein targeting; esse	1	20	20	20	20	20	20	38.7	38.7	38.7	71.258	636	636	5.41	2	3	4	6	2	3	2	1	1	2	2	1	0	82.839	By MS/MS	2301200	2637500	1747500	1534700	1896800	2079500	2175700	1553400	1926300	2052700	2544400	2416400	2139700	2311500	1430300
YDR391C	YDR391C	6	6	6	sp|YDR391C|dubious236_YEAST NCSL01000015.1 264316-265014 ORF Uncharacterized Putative protein of unknown function; possibly involved in zinc homeostasis; Bdf1p-dependent transcription induced by salt stress; green fluorescent protein (GFP)-fusion protein l	1	6	6	6	6	6	6	27.2	27.2	27.2	26.211	232	232	9			1					2	4	3	1	1	0	26.734	By MS/MS	801320	989160	772090	860380	1220000	1311900	1269100	1250900	1009400	1408400	1066500	1115400	1459800	1343000	1231200
YDR393W	YDR393W	2	2	2	sp|YDR393W|SHE9_YEAST NCSL01000015.1 261101-262471 ORF Verified Protein required for normal mitochondrial morphology; mitochondrial inner membrane protein; may be involved in fission of the inner membrane; forms a homo-oligomeric complex GN=SHE9 PE=1 SV=1	1	2	2	2	2	2	2	6.6	6.6	6.6	53.5	456	456	3.5		1			1								0	31.587	By MS/MS	51322	49500	31925	24966	19581	46856	76410	38528	40828	40860	32447	42615	58876	27422	39160
YDR394W	YDR394W	25	25	24	sp|YDR394W|RPT3_YEAST NCSL01000015.1 259405-260691 ORF Verified ATPase of the 19S regulatory particle of the 26S proteasome; one of ATPases of the regulatory particle; involved in the degradation of ubiquitinated substrates; substrate of N-acetyltransferas	1	25	25	24	25	25	24	72.4	72.4	72.4	47.893	428	428	4.61	10	9	7	5	5	9	8	4	2	2		1	0	323.31	By MS/MS	12117000	15582000	12676000	11567000	14557000	12619000	13295000	12054000	12884000	14125000	15391000	15725000	16658000	16640000	11776000
YDR395W	YDR395W	6	6	6	sp|YDR395W|SXM1_YEAST NCSL01000015.1 256213-259047 ORF Verified Nuclear transport factor (karyopherin); involved in protein transport between the cytoplasm and nucleoplasm; similar to Nmd5p, Cse1p, Lph2p, and the human cellular apoptosis susceptibility pro	1	6	6	6	6	6	6	8.1	8.1	8.1	108.42	944	944	4.86	1	1	1	1	1		1					1	0	21.398	By MS/MS	205700	296870	192780	250650	255890	283190	266890	278320	339490	320530	391230	444950	349570	320540	276340
YDR397C	YDR397C	3	3	2	sp|YDR397C|NCB2_YEAST NCSL01000015.1 255592-256005 ORF Verified Subunit of a heterodimeric NC2 transcription regulator complex; complex binds to TBP and can repress transcription by preventing preinitiation complex assembly or stimulate activated transcrip	1	3	3	2	3	3	2	22.6	22.6	16.8	15.792	137	137	6.6			1	1			1		1	1			0	6.5037	By MS/MS	1961000	1950800	1729800	1813500	1980600	2486500	1882600	1701100	1865900	1664000	1283700	1398000	1852700	1613900	1677100
[truncated: 2,881 more rows]
[truncated: 52 more columns]
