# Supplementary material for: Rewiring of the phosphoproteome executes two meiotic divisions in budding yeast
Source: EMBO J. 2024 Feb 27;43(7):11. doi: 10.1038/s44318-024-00059-8 (PMC10987667; doi:10.1038/s44318-024-00059-8)
Supplement: Supplementary file 27 — Appendix Figures Source Data [file 44318_2024_59_MOESM27_ESM.zip]

Archive with 199 entries (166 files):
- Appendix Source Data/
- Appendix Source Data/Appendix Figure S11/
- Appendix Source Data/Appendix Figure S7/
- Appendix Source Data/._.DS_Store
- Appendix Source Data/Appendix Figure S8/
- Appendix Source Data/Appendix Figure S3/
- Appendix Source Data/Appendix Figure S9/
- Appendix Source Data/Appendix Figure S1/
- Appendix Source Data/Appendix Figure S12/
- Appendix Source Data/.DS_Store
- __MACOSX/Appendix Source Data/._.DS_Store
- Appendix Source Data/Appendix Figure S4/
- Appendix Source Data/Appendix Figure S6/
- Appendix Source Data/Appendix Figure S10/
- Appendix Source Data/Appendix Figure S5/
- Appendix Source Data/Appendix Figure S2/
- Appendix Source Data/Appendix Figure S11/._.DS_Store
- Appendix Source Data/Appendix Figure S11/S11A-B/
- Appendix Source Data/Appendix Figure S11/.DS_Store
- __MACOSX/Appendix Source Data/Appendix Figure S11/._.DS_Store
- Appendix Source Data/Appendix Figure S11/S11C-D/
- Appendix Source Data/Appendix Figure S7/._.DS_Store
- Appendix Source Data/Appendix Figure S7/.DS_Store
- __MACOSX/Appendix Source Data/Appendix Figure S7/._.DS_Store
- Appendix Source Data/Appendix Figure S7/S7A-C/
- Appendix Source Data/Appendix Figure S8/._.DS_Store
- Appendix Source Data/Appendix Figure S8/S8B/
- Appendix Source Data/Appendix Figure S8/S8C/
- Appendix Source Data/Appendix Figure S8/.DS_Store
- __MACOSX/Appendix Source Data/Appendix Figure S8/._.DS_Store
- Appendix Source Data/Appendix Figure S8/S8A/
- Appendix Source Data/Appendix Figure S3/._.DS_Store
- Appendix Source Data/Appendix Figure S3/S3A-C/
- Appendix Source Data/Appendix Figure S3/.DS_Store
- __MACOSX/Appendix Source Data/Appendix Figure S3/._.DS_Store
- Appendix Source Data/Appendix Figure S9/._.DS_Store
- Appendix Source Data/Appendix Figure S9/S9A/
- Appendix Source Data/Appendix Figure S9/.DS_Store
- __MACOSX/Appendix Source Data/Appendix Figure S9/._.DS_Store
- Appendix Source Data/Appendix Figure S9/S9B/
- Appendix Source Data/Appendix Figure S1/._.DS_Store
- Appendix Source Data/Appendix Figure S1/S1B-D/
- Appendix Source Data/Appendix Figure S1/S1A/
- Appendix Source Data/Appendix Figure S1/.DS_Store
- __MACOSX/Appendix Source Data/Appendix Figure S1/._.DS_Store
- Appendix Source Data/Appendix Figure S12/._.DS_Store
- Appendix Source Data/Appendix Figure S12/S12E-F/
- Appendix Source Data/Appendix Figure S12/.DS_Store
- __MACOSX/Appendix Source Data/Appendix Figure S12/._.DS_Store
- Appendix Source Data/Appendix Figure S12/S12A-D/
- Appendix Source Data/Appendix Figure S4/._.DS_Store
- Appendix Source Data/Appendix Figure S4/S4A-F/
- Appendix Source Data/Appendix Figure S4/.DS_Store
- __MACOSX/Appendix Source Data/Appendix Figure S4/._.DS_Store
- Appendix Source Data/Appendix Figure S6/._.DS_Store
- Appendix Source Data/Appendix Figure S6/S6A-B/
- Appendix Source Data/Appendix Figure S6/.DS_Store
- __MACOSX/Appendix Source Data/Appendix Figure S6/._.DS_Store
- Appendix Source Data/Appendix Figure S10/S10B-C/
- Appendix Source Data/Appendix Figure S10/._.DS_Store
- Appendix Source Data/Appendix Figure S10/.DS_Store
- __MACOSX/Appendix Source Data/Appendix Figure S10/._.DS_Store
- Appendix Source Data/Appendix Figure S10/S10A/
- Appendix Source Data/Appendix Figure S5/._.DS_Store
- Appendix Source Data/Appendix Figure S5/S5A/
- Appendix Source Data/Appendix Figure S5/.DS_Store
- __MACOSX/Appendix Source Data/Appendix Figure S5/._.DS_Store
- Appendix Source Data/Appendix Figure S5/S5B-C/
- Appendix Source Data/Appendix Figure S2/._.DS_Store
- Appendix Source Data/Appendix Figure S2/.DS_Store
- __MACOSX/Appendix Source Data/Appendix Figure S2/._.DS_Store
- Appendix Source Data/Appendix Figure S2/S2A-B/
- Appendix Source Data/Appendix Figure S11/S11A-B/metaphase_arrest_proteinGroups.txt
- __MACOSX/Appendix Source Data/Appendix Figure S11/S11A-B/._metaphase_arrest_proteinGroups.txt
- Appendix Source Data/Appendix Figure S11/S11A-B/._metaphase_arrest_proteinGroups.txt
- Appendix Source Data/Appendix Figure S11/S11C-D/metaphase_arrest_proteinGroups.txt
- __MACOSX/Appendix Source Data/Appendix Figure S11/S11C-D/._metaphase_arrest_proteinGroups.txt
- Appendix Source Data/Appendix Figure S11/S11C-D/metaphase_arrest_Phospho (STY)Sites.txt
- __MACOSX/Appendix Source Data/Appendix Figure S11/S11C-D/._metaphase_arrest_Phospho (STY)Sites.txt
- Appendix Source Data/Appendix Figure S11/S11C-D/._metaphase_arrest_Phospho (STY)Sites.txt
- Appendix Source Data/Appendix Figure S11/S11C-D/._metaphase_arrest_proteinGroups.txt
- Appendix Source Data/Appendix Figure S7/S7A-C/meiotic_timecourse_proteinGroups.txt
- __MACOSX/Appendix Source Data/Appendix Figure S7/S7A-C/._meiotic_timecourse_proteinGroups.txt
- Appendix Source Data/Appendix Figure S7/S7A-C/._meiotic_timecourse_proteinGroups.txt
- Appendix Source Data/Appendix Figure S8/S8B/Exp35EFG_IF.txt
- __MACOSX/Appendix Source Data/Appendix Figure S8/S8B/._Exp35EFG_IF.txt
- Appendix Source Data/Appendix Figure S8/S8B/._Exp35EFG_IF.txt
- Appendix Source Data/Appendix Figure S8/S8C/._Exp48B_IF.txt
- Appendix Source Data/Appendix Figure S8/S8C/Exp48B_IF.txt
- __MACOSX/Appendix Source Data/Appendix Figure S8/S8C/._Exp48B_IF.txt
- Appendix Source Data/Appendix Figure S8/S8A/Exp29_IF.txt
- __MACOSX/Appendix Source Data/Appendix Figure S8/S8A/._Exp29_IF.txt
- Appendix Source Data/Appendix Figure S8/S8A/._Exp29_IF.txt
- Appendix Source Data/Appendix Figure S3/S3A-C/meiotic_timecourse_proteinGroups.txt
- __MACOSX/Appendix Source Data/Appendix Figure S3/S3A-C/._meiotic_timecourse_proteinGroups.txt
- Appendix Source Data/Appendix Figure S3/S3A-C/meiotic_timecourse_Phospho (STY)Sites.txt
- Appendix Source Data/Appendix Figure S3/S3A-C/._meiotic_timecourse_proteinGroups.txt
- Appendix Source Data/Appendix Figure S9/S9A/cdc28as_proteinGroups.txt
- __MACOSX/Appendix Source Data/Appendix Figure S9/S9A/._cdc28as_proteinGroups.txt
- Appendix Source Data/Appendix Figure S9/S9A/._cdc28as_Phospho (STY)Sites.txt
- Appendix Source Data/Appendix Figure S9/S9A/._cdc28as_proteinGroups.txt
- Appendix Source Data/Appendix Figure S9/S9A/cdc28as_Phospho (STY)Sites.txt
- __MACOSX/Appendix Source Data/Appendix Figure S9/S9A/._cdc28as_Phospho (STY)Sites.txt
- Appendix Source Data/Appendix Figure S9/S9B/cdc5as_Phospho (STY)Sites.txt
- __MACOSX/Appendix Source Data/Appendix Figure S9/S9B/._cdc5as_Phospho (STY)Sites.txt
- Appendix Source Data/Appendix Figure S9/S9B/._cdc5as_Phospho (STY)Sites.txt
- Appendix Source Data/Appendix Figure S9/S9B/._cdc5as_proteinGroups.txt
- Appendix Source Data/Appendix Figure S9/S9B/cdc5as_proteinGroups.txt
- __MACOSX/Appendix Source Data/Appendix Figure S9/S9B/._cdc5as_proteinGroups.txt
- Appendix Source Data/Appendix Figure S1/S1B-D/meiotic_timecourse_proteinGroups.txt
- __MACOSX/Appendix Source Data/Appendix Figure S1/S1B-D/._meiotic_timecourse_proteinGroups.txt
- Appendix Source Data/Appendix Figure S1/S1B-D/meiotic_timecourse_Phospho (STY)Sites.txt
- Appendix Source Data/Appendix Figure S1/S1B-D/._meiotic_timecourse_proteinGroups.txt
- Appendix Source Data/Appendix Figure S1/S1A/Exp13J_B.txt
- __MACOSX/Appendix Source Data/Appendix Figure S1/S1A/._Exp13J_B.txt
- Appendix Source Data/Appendix Figure S1/S1A/._Exp13J_B.txt
- Appendix Source Data/Appendix Figure S12/S12E-F/._TC_NC_polo_spo13.tsv
- Appendix Source Data/Appendix Figure S12/S12E-F/TC_NC_spo13.tsv
- __MACOSX/Appendix Source Data/Appendix Figure S12/S12E-F/._TC_NC_spo13.tsv
- Appendix Source Data/Appendix Figure S12/S12E-F/._TC_NC_spo13.tsv
- Appendix Source Data/Appendix Figure S12/S12E-F/TC_NC_polo_spo13.tsv
- __MACOSX/Appendix Source Data/Appendix Figure S12/S12E-F/._TC_NC_polo_spo13.tsv
- Appendix Source Data/Appendix Figure S12/S12E-F/._TC_DECR_polo_spo13.tsv
- Appendix Source Data/Appendix Figure S12/S12E-F/TC_DECR_polo_spo13.tsv
- __MACOSX/Appendix Source Data/Appendix Figure S12/S12E-F/._TC_DECR_polo_spo13.tsv
- Appendix Source Data/Appendix Figure S12/S12E-F/WT_spo13_timecourse_phos.csv
- __MACOSX/Appendix Source Data/Appendix Figure S12/S12E-F/._WT_spo13_timecourse_phos.csv
- Appendix Source Data/Appendix Figure S12/S12E-F/meiotic_timecourse_proteinGroups.txt
- __MACOSX/Appendix Source Data/Appendix Figure S12/S12E-F/._meiotic_timecourse_proteinGroups.txt
- Appendix Source Data/Appendix Figure S12/S12E-F/._WT_spo13_timecourse_phos.csv
- Appendix Source Data/Appendix Figure S12/S12E-F/meiotic_timecourse_Phospho (STY)Sites.txt
- Appendix Source Data/Appendix Figure S12/S12E-F/._meiotic_timecourse_proteinGroups.txt
- Appendix Source Data/Appendix Figure S12/S12E-F/TC_DECR_spo13.tsv
- __MACOSX/Appendix Source Data/Appendix Figure S12/S12E-F/._TC_DECR_spo13.tsv
- Appendix Source Data/Appendix Figure S12/S12E-F/._TC_DECR_spo13.tsv
- Appendix Source Data/Appendix Figure S12/S12A-D/metaphase_arrest_proteinGroups.txt
- __MACOSX/Appendix Source Data/Appendix Figure S12/S12A-D/._metaphase_arrest_proteinGroups.txt
- Appendix Source Data/Appendix Figure S12/S12A-D/Exp40E_phos.csv
- __MACOSX/Appendix Source Data/Appendix Figure S12/S12A-D/._Exp40E_phos.csv
- Appendix Source Data/Appendix Figure S12/S12A-D/Exp40_NC_polo_spo13m2.tsv
- __MACOSX/Appendix Source Data/Appendix Figure S12/S12A-D/._Exp40_NC_polo_spo13m2.tsv
- Appendix Source Data/Appendix Figure S12/S12A-D/Exp40_NC_polo_spo13.tsv
- __MACOSX/Appendix Source Data/Appendix Figure S12/S12A-D/._Exp40_NC_polo_spo13.tsv
- Appendix Source Data/Appendix Figure S12/S12A-D/Exp40_DECR_spo13.tsv
- __MACOSX/Appendix Source Data/Appendix Figure S12/S12A-D/._Exp40_DECR_spo13.tsv
- Appendix Source Data/Appendix Figure S12/S12A-D/._Exp40_NC_spo13.tsv
- Appendix Source Data/Appendix Figure S12/S12A-D/Exp40_DECR_polo_spo13m2.tsv
- __MACOSX/Appendix Source Data/Appendix Figure S12/S12A-D/._Exp40_DECR_polo_spo13m2.tsv
- Appendix Source Data/Appendix Figure S12/S12A-D/Exp40_DECR_polo_spo13.tsv
- __MACOSX/Appendix Source Data/Appendix Figure S12/S12A-D/._Exp40_DECR_polo_spo13.tsv
- Appendix Source Data/Appendix Figure S12/S12A-D/._Exp40_NC_polo_spo13.tsv
- Appendix Source Data/Appendix Figure S12/S12A-D/Exp40_DECR_spo13m2.tsv
- __MACOSX/Appendix Source Data/Appendix Figure S12/S12A-D/._Exp40_DECR_spo13m2.tsv
- Appendix Source Data/Appendix Figure S12/S12A-D/._Exp40_DECR_spo13.tsv
- Appendix Source Data/Appendix Figure S12/S12A-D/Exp40_NC_spo13m2.tsv
- __MACOSX/Appendix Source Data/Appendix Figure S12/S12A-D/._Exp40_NC_spo13m2.tsv
- Appendix Source Data/Appendix Figure S12/S12A-D/._Exp40_DECR_spo13m2.tsv
- Appendix Source Data/Appendix Figure S12/S12A-D/metaphase_arrest_Phospho (STY)Sites.txt
- __MACOSX/Appendix Source Data/Appendix Figure S12/S12A-D/._metaphase_arrest_Phospho (STY)Sites.txt
- Appendix Source Data/Appendix Figure S12/S12A-D/._metaphase_arrest_Phospho (STY)Sites.txt
- Appendix Source Data/Appendix Figure S12/S12A-D/._Exp40_NC_polo_spo13m2.tsv
- Appendix Source Data/Appendix Figure S12/S12A-D/._metaphase_arrest_proteinGroups.txt
- Appendix Source Data/Appendix Figure S12/S12A-D/._Exp40E_phos.csv
- Appendix Source Data/Appendix Figure S12/S12A-D/._Exp40_NC_spo13m2.tsv
- Appendix Source Data/Appendix Figure S12/S12A-D/Exp40_NC_spo13.tsv
- __MACOSX/Appendix Source Data/Appendix Figure S12/S12A-D/._Exp40_NC_spo13.tsv
- Appendix Source Data/Appendix Figure S12/S12A-D/._Exp40_DECR_polo_spo13.tsv
- Appendix Source Data/Appendix Figure S12/S12A-D/._Exp40_DECR_polo_spo13m2.tsv
- Appendix Source Data/Appendix Figure S4/S4A-F/meiotic_timecourse_proteinGroups.txt
- __MACOSX/Appendix Source Data/Appendix Figure S4/S4A-F/._meiotic_timecourse_proteinGroups.txt
- Appendix Source Data/Appendix Figure S4/S4A-F/meiotic_timecourse_Phospho (STY)Sites.txt
- Appendix Source Data/Appendix Figure S4/S4A-F/._meiotic_timecourse_proteinGroups.txt
- Appendix Source Data/Appendix Figure S6/S6A-B/meiotic_timecourse_proteinGroups.txt
- __MACOSX/Appendix Source Data/Appendix Figure S6/S6A-B/._meiotic_timecourse_proteinGroups.txt
- Appendix Source Data/Appendix Figure S6/S6A-B/meiotic_timecourse_Phospho (STY)Sites.txt
- Appendix Source Data/Appendix Figure S6/S6A-B/._meiotic_timecourse_proteinGroups.txt
- Appendix Source Data/Appendix Figure S10/S10B-C/metaphase_arrest_proteinGroups.txt
- __MACOSX/Appendix Source Data/Appendix Figure S10/S10B-C/._metaphase_arrest_proteinGroups.txt
- Appendix Source Data/Appendix Figure S10/S10B-C/metaphase_arrest_Phospho (STY)Sites.txt
- __MACOSX/Appendix Source Data/Appendix Figure S10/S10B-C/._metaphase_arrest_Phospho (STY)Sites.txt
- Appendix Source Data/Appendix Figure S10/S10B-C/._metaphase_arrest_Phospho (STY)Sites.txt
- Appendix Source Data/Appendix Figure S10/S10B-C/._metaphase_arrest_proteinGroups.txt
- Appendix Source Data/Appendix Figure S10/S10A/Exp40E_IF.txt
- __MACOSX/Appendix Source Data/Appendix Figure S10/S10A/._Exp40E_IF.txt
- Appendix Source Data/Appendix Figure S10/S10A/._Exp40E_IF.txt
- Appendix Source Data/Appendix Figure S5/S5A/Exp13F_A.txt
- __MACOSX/Appendix Source Data/Appendix Figure S5/S5A/._Exp13F_A.txt
- Appendix Source Data/Appendix Figure S5/S5A/._Exp13F_A.txt
- Appendix Source Data/Appendix Figure S5/S5A/Exp13H_C.txt
- __MACOSX/Appendix Source Data/Appendix Figure S5/S5A/._Exp13H_C.txt
- Appendix Source Data/Appendix Figure S5/S5A/._Exp13H_C.txt
- Appendix Source Data/Appendix Figure S5/S5B-C/meiotic_timecourse_proteinGroups.txt
- __MACOSX/Appendix Source Data/Appendix Figure S5/S5B-C/._meiotic_timecourse_proteinGroups.txt
- Appendix Source Data/Appendix Figure S5/S5B-C/meiotic_timecourse_Phospho (STY)Sites.txt
- Appendix Source Data/Appendix Figure S5/S5B-C/._meiotic_timecourse_proteinGroups.txt
- Appendix Source Data/Appendix Figure S2/S2A-B/meiotic_timecourse_proteinGroups.txt
- __MACOSX/Appendix Source Data/Appendix Figure S2/S2A-B/._meiotic_timecourse_proteinGroups.txt
- Appendix Source Data/Appendix Figure S2/S2A-B/meiotic_timecourse_Phospho (STY)Sites.txt
- Appendix Source Data/Appendix Figure S2/S2A-B/._meiotic_timecourse_proteinGroups.txt
