# Supplementary material for: Rewiring of the phosphoproteome executes two meiotic divisions in budding yeast
Source: EMBO J. 2024 Feb 27;43(7):11. doi: 10.1038/s44318-024-00059-8 (PMC10987667; doi:10.1038/s44318-024-00059-8)
Supplement: Supplementary file 27 — Appendix Figures Source Data [file 44318_2024_59_MOESM27_ESM.zip › Appendix Source Data/Appendix Figure S8/S8B/Exp35EFG_IF.txt]

	other	MI	AI	MII	AII	total	%MI
Exp35e_11189_t0	198	2	0	0	0	200	1
Exp35e_15345_t0	195	3	0	2	0	200	1.5
Exp35e_15346_t0	200	0	0	0	0	200	0
Exp35e_11189_t90	40	119	38	2	1	200	59.5
Exp35e_15345_t105	49	123	27	1	0	200	61.5
Exp35e_15346_t105	54	139	7	0	0	200	69.5
Exp35f_11189_t0	199	0	0	0	1	200	0
Exp35f_15345_t0	199	1	0	0	0	200	0.5
Exp35f_15346_t0	199	1	0	0	0	200	0.5
Exp35f_11189_t90	52	145	2	1	0	200	72.5
Exp35f_15345_t105	36	109	51	4	0	200	54.5
Exp35f_15346_t105	37	162	1	0	0	200	81
Exp35g_11189_t0	194	3	0	1	2	200	1.5
Exp35g_15345_t0	199	1	0	0	0	200	0.5
Exp35g_15346_t0	198	2	0	0	0	200	1
Exp35g_11189_t90	32	121	46	0	0	199	60.8040201
Exp35g_15345_t105	53	136	11	0	0	200	68
Exp35g_15346_t105	45	155	0	0	0	200	77.5
