# Supplementary material for: Rewiring of the phosphoproteome executes two meiotic divisions in budding yeast
Source: EMBO J. 2024 Feb 27;43(7):11. doi: 10.1038/s44318-024-00059-8 (PMC10987667; doi:10.1038/s44318-024-00059-8)
Supplement: Supplementary file 27 — Appendix Figures Source Data [file 44318_2024_59_MOESM27_ESM.zip › Appendix Source Data/Appendix Figure S8/S8C/Exp48B_IF.txt]

	other	MI	AI	MII	AII	total	%MI	%AI	%MII
A1_0	200	0	0	0	0	200	0	0	0
A1_30	197	4	0	0	0	201	1.990049751	0	0
A1_60	176	24	0	0	0	200	12	0	0
A1_90	67	116	17	0	0	200	58	8.5	0
A2_0	200	0	0	0	0	200	0	0	0
A2_30	187	13	0	0	0	200	6.5	0	0
A2_60	168	32	0	0	0	200	16	0	0
A2_90	60	117	23	0	0	200	58.5	11.5	0
B1_0	200	0	0	0	0	200	0	0	0
B1_30	189	11	0	0	0	200	5.5	0	0
B1_60	178	22	0	0	0	200	11	0	0
B1_90	72	125	3	0	0	200	62.5	1.5	0
B2_0	198	2	0	0	0	200	1	0	0
B2_30	195	5	0	0	0	200	2.5	0	0
B2_60	195	5	0	0	0	200	2.5	0	0
B2_90	92	107	1	0	0	200	53.5	0.5	0
C1_0	200	0	0	0	0	200	0	0	0
C1_30	199	1	0	0	0	200	0.5	0	0
C1_60	197	4	0	0	0	201	1.990049751	0	0
C1_90	189	11	0	0	0	200	5.5	0	0
C2_0	197	3	0	0	0	200	1.5	0	0
C2_30	200	0	0	0	0	200	0	0	0
C2_60	195	5	0	0	0	200	2.5	0	0
C2_90	214	46	0	0	0	260	17.69230769	0	0
D1_0	200	0	0	0	0	200	0	0	0
D1_30	193	7	0	0	0	200	3.5	0	0
D1_60	198	2	0	0	0	200	1	0	0
D1_90	194	6	0	0	0	200	3	0	0
D2_0	198	2	0	0	0	200	1	0	0
D2_30	199	1	0	0	0	200	0.5	0	0
D2_60	200	0	0	0	0	200	0	0	0
D2_90	184	16	0	0	0	200	8	0	0
E1_0	200	0	0	0	0	200	0	0	0
E1_30	199	1	0	0	0	200	0.5	0	0
E1_60	156	44	0	0	0	200	22	0	0
E1_90	34	141	24	1	0	200	70.5	12	0.5
E2_0	200	0	0	0	0	200	0	0	0
E2_30	196	4	0	0	0	200	2	0	0
E2_60	188	12	0	0	0	200	6	0	0
E2_90	49	135	15	1	0	200	67.5	7.5	0.5
