# Supplementary material for: Rewiring of the phosphoproteome executes two meiotic divisions in budding yeast
Source: EMBO J. 2024 Feb 27;43(7):11. doi: 10.1038/s44318-024-00059-8 (PMC10987667; doi:10.1038/s44318-024-00059-8)
Supplement: Supplementary file 27 — Appendix Figures Source Data [file 44318_2024_59_MOESM27_ESM.zip › Appendix Source Data/Appendix Figure S8/S8A/Exp29_IF.txt]

		other	MI	AI	MII	AII	total	%MI	%AI	%MII	%AII
Exp28A_A_75	WT_MI_1	48	142	10	0	0	200	71	5	0	0
Exp28A_B_105	WT_MII_1	12	1	31	146	10	200	0.5	15.5	73	5
Exp28B_A_75	WT_MI_2	43	144	13	0	0	200	72	6.5	0	0
Exp28B_B_120	WT_MII_2	15	0	5	164	16	200	0	2.5	82	8
Exp28E_A_75	cdc28_MI_1	175	13	12	0	0	200	6.5	6	0	0
Exp28F_A_75	cdc28_MI_2	198	2	0	0	0	200	1	0	0	0
Exp28I_C_135	cdc28_MII_1	192	0	8	0	0	200	0	4	0	0
Exp28I_D_135	cdc28_MII_2	189	1	10	0	0	200	0.5	5	0	0
