# Supplementary material for: Rewiring of the phosphoproteome executes two meiotic divisions in budding yeast
Source: EMBO J. 2024 Feb 27;43(7):11. doi: 10.1038/s44318-024-00059-8 (PMC10987667; doi:10.1038/s44318-024-00059-8)
Supplement: Supplementary file 27 — Appendix Figures Source Data [file 44318_2024_59_MOESM27_ESM.zip › Appendix Source Data/Appendix Figure S1/S1A/Exp13J_B.txt]

11189-2	other	MI	AI	MII	AII	total	%MI	%AI	%MII	%AII
0	198	1	1	0	0	200	0.5	0.5	0	0
15	200	0	0	0	0	200	0	0	0	0
30	200	0	0	0	0	200	0	0	0	0
45	200	0	0	0	0	200	0	0	0	0
60	129	70	1	0	0	200	35	0.5	0	0
75	18	157	25	0	0	200	78.5	12.5	0	0
90	18	23	152	7	0	200	11.5	76	3.5	0
105	21	2	24	143	10	200	1	12	71.5	5
120	5	2	7	57	129	200	1	3.5	28.5	64.5
135	151	2	3	7	37	200	1	1.5	3.5	18.5
150	186	0	0	2	12	200	0	0	1	6
165	196	0	0	2	2	200	0	0	1	1
180	198	0	0	0	2	200	0	0	0	1
210	199	0	0	0	1	200	0	0	0	0.5
240	200	0	0	0	0	200	0	0	0	0
