# Supplementary material for: Rewiring of the phosphoproteome executes two meiotic divisions in budding yeast
Source: EMBO J. 2024 Feb 27;43(7):11. doi: 10.1038/s44318-024-00059-8 (PMC10987667; doi:10.1038/s44318-024-00059-8)
Supplement: Supplementary file 27 — Appendix Figures Source Data [file 44318_2024_59_MOESM27_ESM.zip › Appendix Source Data/Appendix Figure S10/S10A/Exp40E_IF.txt]

	other	MI	AI	MII	AII	total	%MI
Exp40b_8067_t6.5	81	119	0	0	0	200	59.5
Exp40b_26213_t6.5	119	77	4	0	0	200	38.5
Exp40b_32114_t6.5	75	125	0	0	0	200	62.5
Exp40c_8067_2_t6.5	59	135	6	0	0	200	67.5
Exp40c_26213_2_t6.5	74	117	7	1	1	200	58.5
Exp40c_32114_2_t6.5	100	98	2	0	0	200	49
Exp40c_8067_3_t6.5	77	121	1	1	0	200	60.5
Exp40c_26213_3_t6.5	81	114	5	0	0	200	57
Exp40c_32114_3_t6.5	73	127	0	0	0	200	63.5
Exp40c_8067_1_t6.5	66	130	3	1	0	200	65
