# Supplementary material for: Rewiring of the phosphoproteome executes two meiotic divisions in budding yeast
Source: EMBO J. 2024 Feb 27;43(7):11. doi: 10.1038/s44318-024-00059-8 (PMC10987667; doi:10.1038/s44318-024-00059-8)
Supplement: Supplementary file 27 — Appendix Figures Source Data [file 44318_2024_59_MOESM27_ESM.zip › Appendix Source Data/Appendix Figure S5/S5A/Exp13F_A.txt]

27539.1	other	MI	AI	MII	AII	total	%MI	%AI	%MII	%AII
0	197	3	0	0	0	200	1.5	0	0	0
15	198	2	0	0	0	200	1	0	0	0
30	198	2	0	0	0	200	1	0	0	0
45	196	4	0	0	0	200	2	0	0	0
60	196	3	1	0	0	200	1.5	0.5	0	0
75	69	131	0	0	0	200	65.5	0	0	0
90	19	135	46	0	0	200	67.5	23	0	0
105	10	66	124	0	0	200	33	62	0	0
120	37	62	98	0	3	200	31	49	0	1.5
135	101	18	71	2	8	200	9	35.5	1	4
150	129	10	54	3	4	200	5	27	1.5	2
165	169	8	10	3	10	200	4	5	1.5	5
180	180	6	12	1	1	200	3	6	0.5	0.5
210	195	1	2	2	0	200	0.5	1	1	0
240	198	2	0	0	0	200	1	0	0	0
