# Supplementary material for: Rewiring of the phosphoproteome executes two meiotic divisions in budding yeast
Source: EMBO J. 2024 Feb 27;43(7):11. doi: 10.1038/s44318-024-00059-8 (PMC10987667; doi:10.1038/s44318-024-00059-8)
Supplement: Supplementary file 27 — Appendix Figures Source Data [file 44318_2024_59_MOESM27_ESM.zip › Appendix Source Data/Appendix Figure S5/S5A/Exp13H_C.txt]

Exp13H_C	other	MI	AI	MII	AII	total	%MI	%AI	%MII	%AII
0	199	1	0	0	0	200	0.5	0	0	0
15	199	0	0	1	0	200	0	0	0.5	0
30	199	1	0	0	0	200	0.5	0	0	0
45	199	1	0	0	0	200	0.5	0	0	0
60	147	53	0	0	0	200	26.5	0	0	0
75	17	150	33	0	0	200	75	16.5	0	0
90	8	49	140	3	0	200	24.5	70	1.5	0
105	9	6	131	31	23	200	3	65.5	15.5	11.5
120	111	0	43	12	34	200	0	21.5	6	17
135	174	1	5	2	18	200	0.5	2.5	1	9
150	196	1	1	0	2	200	0.5	0.5	0	1
165	192	1	3	0	4	200	0.5	1.5	0	2
180	198	0	1	0	1	200	0	0.5	0	0.5
210	200	0	0	0	0	200	0	0	0	0
240	200	0	0	0	0	200	0	0	0	0
